# Supplementary material for: Analysis of lncRNA in the skeletal muscle of rabbits at different developmental stages
Source: Front Vet Sci. 2022 Sep 21;9:948929. doi: 10.3389/fvets.2022.948929 (PMC9533132; doi:10.3389/fvets.2022.948929)
Supplement: Supplementary file 1 [file Table_1.XLSX]

## Sheet: lnc_transcripts.FPKM
transcript_id	transcript_name	gene_id	gene_name	transcript_locus	Adult_1	Adult_2	Adult_3	Kitten_1	Kitten_2	Kitten_3	Fetus_1	Fetus_2	Fetus_3
TCONS_00000013	LINC1	XLOC_000009	XLOC_000009	1:162992-163747	1.62305	1.03814	0.857528	71.8324	76.1385	51.6963	1.51792	2.08799	2.23998
TCONS_00001125	LINC16	XLOC_001003	XLOC_001003	1:15341715-15342096	1.61837	0.933445	1.313	0.105303	0.111797	0.08193	1.71206	2.97743	2.23935
TCONS_00002169	LINC26	XLOC_001861	XLOC_001861	1:25374181-25375273	1.61076	2.18043	2.65431	0.455668	0.646359	0.901741	1.97774	1.07693	2.22885
TCONS_00002361	LINC28	XLOC_002040	XLOC_002040	1:26993703-27130543	1.607	1.52901	2.37641	0.976015	1.27758	1.5327	3.18399	2.65468	2.2222
TCONS_00002583	LINC29	XLOC_002259	XLOC_002259	1:30890680-30891510	1.60245	0.885292	1.26308	3.77015	5.73366	12.0062	1.80979	2.07713	2.21391
TCONS_00002949	LINC35	XLOC_002594	XLOC_002594	1:38642180-38653010	1.59935	1.87155	1.38307	0.748225	0.341018	1.00564	2.36729	1.66798	2.21282
TCONS_00003097	LINC37	XLOC_002730	XLOC_002730	1:40060463-40083077	1.59922	1.42133	1.55042	3.86162	2.99699	1.61573	2.46888	2.35123	2.21217
TCONS_00003331	LINC39	XLOC_002949	XLOC_002949	1:43391533-43709004	1.59198	1.96328	1.65877	1.23612	1.52021	1.23772	2.21612	2.26523	2.21207
TCONS_00003403	LINC40	XLOC_002949	XLOC_002949	1:43534005-43709004	1.58726	1.8724	1.28019	1.61639	0.974537	0.868834	1.23873	2.22306	2.20414
TCONS_00003544	LINC41	XLOC_003160	XLOC_003160	1:43879756-43916757	1.58021	2.01727	2.21699	7.18927	3.1792	3.7232	0.815846	3.95178	2.20378
TCONS_00003570	LINC42	XLOC_003186	XLOC_003186	1:43944422-43945161	1.58007	1.97649	3.80955	0.607746	0.897973	1.1892	4.26896	1.72503	2.17345
TCONS_00005112	LINC66	XLOC_004606	XLOC_004606	1:62214969-62225532	1.57676	2.63329	2.13118	1.15922	1.42699	1.24522	1.45423	1.40938	2.16571
TCONS_00005361	LINC68	XLOC_004827	XLOC_004827	1:66315595-66403783	1.57369	1.1453	1.07444	0.666984	1.01535	1.176	1.13664	1.75988	2.16374
TCONS_00005466	LINC69	XLOC_004932	XLOC_004932	1:67762574-67782313	1.57365	0.531914	1.4268	0.948705	1.4386	1.49921	2.46407	2.10145	2.15823
TCONS_00005742	LINC76	XLOC_005170	XLOC_005170	1:71262882-71270576	1.57197	2.47727	1.34948	0.266135	0.2349	0.112153	2.17039	1.79237	2.14078
TCONS_00005864	LINC82	XLOC_005272	XLOC_005272	1:72476671-72496864	1.56949	6.54252	2.5868	1.13639	0.847017	3.53052	2.74549	2.74333	2.14019
TCONS_00005906	LINC83	XLOC_005314	XLOC_005314	1:73227076-73228077	1.56721	0.715032	2.68397	0.19718	0.050978	0.784245	1.07482	0.711714	2.12625
TCONS_00006030	LINC84	XLOC_005413	XLOC_005413	1:75522985-75526544	1.56418	1.01997	1.02494	0	0	0	2.37354	1.85255	2.12422
TCONS_00006113	LINC89	XLOC_005489	XLOC_005489	1:76802942-76804862	1.56124	1.11396	1.47402	2.31075	3.29854	2.21041	3.37387	1.71947	2.11035
TCONS_00006156	LINC91	XLOC_005528	XLOC_005528	1:77482046-77548991	1.55476	2.04895	2.25037	1.36288	1.76799	0.907165	1.60037	1.71437	2.10309
TCONS_00006185	LINC92	XLOC_005557	XLOC_005557	1:77859352-77865913	1.55344	0.742762	1.20422	1.05424	1.57774	2.0556	2.31597	1.11954	2.10273
TCONS_00006279	LINC95	XLOC_005639	XLOC_005639	1:78551862-78559491	1.55287	2.48772	1.08591	0.041814	0.137106	0.069533	1.86968	1.39236	2.09867
TCONS_00006355	LINC99	XLOC_005705	XLOC_005705	1:79792519-79839770	1.54848	1.5087	3.64574	0.150009	0.480658	0.595511	0.642452	1.14219	2.09802
TCONS_00006594	LINC104	XLOC_005939	XLOC_005939	1:85852865-85865048	1.54787	1.98524	1.71304	1.44264	1.4277	1.59339	0.63956	0.634342	2.09706
TCONS_00007320	LINC108	XLOC_006547	XLOC_006547	1:95414309-95436022	1.54754	2.45297	2.41379	1.30242	0.797514	1.15727	1.72913	2.76645	2.09092
TCONS_00007321	LINC109	XLOC_006547	XLOC_006547	1:95414313-95436022	1.54388	0.903669	0.647519	1.91331	1.31343	1.45287	1.26813	2.50348	2.08556
TCONS_00007457	LINC119	XLOC_006670	XLOC_006670	1:96217996-96243474	1.53676	1.60138	1.31171	1.5101	0.723872	1.05417	1.69828	3.17503	2.08471
TCONS_00007506	LINC120	XLOC_006719	XLOC_006719	1:96783865-96810004	1.53616	2.2174	4.378	0.26189	0.165539	0.466876	2.72887	1.64223	2.08247
TCONS_00007514	LINC121	XLOC_006719	XLOC_006719	1:96806074-96811439	1.53359	0.949004	2.04311	1.853	3.59393	2.63738	2.15913	1.58205	2.07894
TCONS_00007519	LINC122	XLOC_006730	XLOC_006730	1:97013726-97037671	1.52132	1.83079	2.08329	0.017002	0.077926	0.117018	2.16167	1.81603	2.07655
TCONS_00007520	LINC123	XLOC_006730	XLOC_006730	1:97013839-97022925	1.5124	2.22081	1.8482	1.12949	1.5158	0.964387	1.18637	1.47605	2.07538
TCONS_00007521	LINC124	XLOC_006730	XLOC_006730	1:97013839-97023516	1.51043	0.042897	0.371381	1.2554	3.40381	2.05745	1.83098	1.53869	2.07423
TCONS_00007522	LINC125	XLOC_006730	XLOC_006730	1:97013911-97023516	1.50654	0.092231	2.96423	0	0	0	2.15973	2.1838	2.07146
TCONS_00007523	LINC126	XLOC_006730	XLOC_006730	1:97013911-97028992	1.50264	0.839335	0.468348	1.25417	0.453134	0.383341	1.05001	2.10989	2.07025
TCONS_00007524	LINC127	XLOC_006730	XLOC_006730	1:97013918-97031234	1.501	1.18761	1.45758	1.04414	3.0728	1.20851	1.93261	2.18015	2.05845
TCONS_00007887	LINC137	XLOC_007020	XLOC_007020	1:103438330-103439467	1.49949	0.237036	0.483343	0.557336	0.224201	0.90128	1.84911	0.517135	2.04464
TCONS_00007888	LINC140	XLOC_007020	XLOC_007020	1:103438330-103441307	1.49926	4.76669	1.33918	1.553	2.94196	1.31869	1.38669	1.10308	2.04064
TCONS_00007889	LINC139	XLOC_007020	XLOC_007020	1:103438330-103441307	1.49886	0.159184	0.851175	0.481839	0.808369	0.778817	1.4596	2.04805	2.03849
TCONS_00007890	LINC138	XLOC_007020	XLOC_007020	1:103438330-103441307	1.49023	1.06225	2.91122	0.552191	0.566224	1.24373	1.63772	1.18891	2.03464
TCONS_00008007	LINC142	XLOC_007103	XLOC_007103	1:105231500-105239467	1.48482	4.66932	4.8172	0.416569	0.818107	0.590583	1.53571	1.20294	2.03438
TCONS_00008709	LINC151	XLOC_007734	XLOC_007734	1:117712288-117742424	1.47598	1.85005	1.01643	0.113035	0.322477	0.462294	2.11549	1.98157	2.02431
TCONS_00008957	LINC154	XLOC_007965	XLOC_007965	1:121310046-121319200	1.47395	2.45896	2.92737	0.317756	0.473057	0.59779	1.15244	1.47281	2.01591
TCONS_00009210	LINC161	XLOC_008186	XLOC_008186	1:125242169-125346154	1.47321	3.21246	1.46088	1.14615	0.478702	1.60486	1.22826	1.93578	2.00981
TCONS_00010095	LINC183	XLOC_008963	XLOC_008963	1:135156107-135163131	1.46555	0.614379	1.07081	1.32787	2.12998	2.10725	1.98484	1.52735	1.99094
TCONS_00010146	LINC184	XLOC_009014	XLOC_009014	1:135281299-135282717	1.4611	1.42666	1.13887	0.574879	1.1054	0.935094	1.85375	2.52258	1.98643
TCONS_00010816	LINC195	XLOC_009622	XLOC_009622	1:142073581-142099569	1.46104	0.696652	1.176	1.25455	0.965581	1.28835	1.84334	2.48333	1.98604
TCONS_00010942	LINC199	XLOC_009724	XLOC_009724	1:143191999-143205666	1.45893	1.60452	2.9603	0.391034	0.802092	0.829063	2.69175	0.813096	1.98432
TCONS_00011224	LINC204	XLOC_009924	XLOC_009924	1:146653865-146667362	1.45674	1.51866	2.26732	4.08981	2.39242	2.45103	1.37857	2.09443	1.98237
TCONS_00011361	LINC206	XLOC_010040	XLOC_010040	1:148111185-148115322	1.45494	2.03944	1.57412	6.5409	12.4169	7.66923	1.66424	1.27029	1.97749
TCONS_00011604	LINC209	XLOC_010239	XLOC_010239	1:152138064-152139240	1.45218	1.09031	0.60181	0.19988	0.02023	0.417885	1.15937	2.05374	1.97327
TCONS_00011705	LINC216	XLOC_010307	XLOC_010307	1:152868312-152869824	1.45038	1.28213	1.47867	1.54486	1.12004	1.675	2.28105	2.34835	1.96433
TCONS_00011805	LINC219	XLOC_010388	XLOC_010388	1:154276299-154278279	1.44841	1.1258	1.60035	1.0313	0.974128	1.19373	2.09826	3.28668	1.96181
TCONS_00012086	LINC225	XLOC_010638	XLOC_010638	1:158256812-158262551	1.44797	0.627799	0.967822	2.48307	2.13266	2.33702	1.74703	1.88268	1.95403
TCONS_00012736	LINC231	XLOC_011236	XLOC_011236	1:169187228-169190629	1.44759	1.17229	1.52025	1.84189	1.04381	1.06107	2.63623	1.75964	1.9519
TCONS_00012763	LINC232	XLOC_011259	XLOC_011259	1:169926571-169943090	1.44636	1.22707	1.60153	0.272042	0.725721	0.203412	1.70309	2.18687	1.94942
TCONS_00012830	LINC233	XLOC_011310	XLOC_011310	1:171825072-171848813	1.44473	0.758544	0.661414	0.238258	0.035125	0.202378	2.22274	2.38475	1.94778
TCONS_00013053	LINC235	XLOC_011491	XLOC_011491	1:175284010-175288284	1.43996	2.18691	1.7628	1.57629	1.50562	2.10669	2.03403	1.45436	1.94628
TCONS_00013077	LINC236	XLOC_011514	XLOC_011514	1:175572374-175573393	1.43717	0.263696	0.357935	2.44118	2.35974	3.02868	2.22518	2.41703	1.9456
TCONS_00013149	LINC237	XLOC_011581	XLOC_011581	1:176885735-176890530	1.4353	3.08489	4.0223	1.69573	1.17229	1.52263	1.97972	1.99953	1.94389
TCONS_00013180	LINC242	XLOC_011610	XLOC_011610	1:177593047-177593386	1.4331	0.406297	0.93033	1.19141	1.10536	1.92596	2.69398	2.55063	1.93955
TCONS_00013470	LINC246	XLOC_011876	XLOC_011876	1:183991817-183995427	1.4287	0.77546	1.97705	0.076011	0.037079	0.047301	2.36157	2.41792	1.9251
TCONS_00014047	OR6Q1-OT1	ENSOCUG00000021902	OR6Q1	1:190957163-191104770	2.00212	1.26604	1.09201	1.32092	0.828839	1.21231	2.41661	0.593658	2.81918
TCONS_00014368	LINC257	XLOC_012559	XLOC_012559	1:194571640-194573462	1.42847	1.57359	1.78767	0.106853	0.106907	0.195403	1.488	1.49828	1.9179
TCONS_00014369	LINC258	XLOC_012559	XLOC_012559	1:194571685-194573155	1.42544	0.825876	1.48161	0.309528	0.566493	0.420969	1.81153	1.86414	1.9143
TCONS_00014664	LINC262	XLOC_012787	XLOC_012787	1:2637065-2641551	1.42531	2.49225	1.70331	1.02242	0.142827	0.343481	1.51311	2.40957	1.91145
TCONS_00014666	LINC263	XLOC_012792	XLOC_012792	1:2858228-2867975	1.42275	1.15688	1.24178	1.02873	1.45149	1.2602	1.93335	1.69965	1.90532
TCONS_00014723	LINC265	XLOC_012836	XLOC_012836	1:3604920-3606116	1.41959	0.968596	1.37848	0.175599	0.147365	0.208608	2.53969	2.36785	1.90325
TCONS_00014992	LINC269	XLOC_013086	XLOC_013086	1:7210555-7224203	1.41397	1.11497	2.72459	1.86902	3.63029	2.81723	1.74751	1.83007	1.90209
TCONS_00015123	LINC274	XLOC_013187	XLOC_013187	1:8639297-8640396	1.41365	0.796099	3.63713	1.46819	0.177851	0.502116	1.99373	1.48216	1.90155
TCONS_00015133	LINC275	XLOC_013197	XLOC_013197	1:8662675-8665203	1.41041	0.853214	0.951021	0.364887	0.626293	0.369139	1.99613	2.26183	1.89004
TCONS_00016155	LINC294	XLOC_014021	XLOC_014021	1:23632738-23653091	1.4099	0.467524	1.35934	0.172691	0.21689	0.49881	1.26017	0.743333	1.88723
TCONS_00016903	LINC307	XLOC_014742	XLOC_014742	1:36153286-36153651	1.40978	1.38238	2.15021	1.09716	1.11382	1.62215	1.6667	1.88743	1.88405
TCONS_00017410	LINC318	XLOC_015211	XLOC_015211	1:46558801-46592265	1.40876	0.331676	1.52892	1.24932	1.13783	1.46303	1.83658	2.31312	1.8724
TCONS_00017427	LINC319	XLOC_015228	XLOC_015228	1:46615783-46662968	1.40454	1.77764	2.04735	0.822633	0.793981	0.747107	2.08486	1.51156	1.86027
TCONS_00017476	LINC320	XLOC_015277	XLOC_015277	1:47040979-47047556	1.40344	0.814104	2.53531	0.943331	2.03314	1.42032	1.89556	1.97841	1.86
TCONS_00018738	LINC340	XLOC_016385	XLOC_016385	1:59646760-59660468	1.40178	1.87185	2.17878	1.6612	2.0963	1.91013	2.39889	2.25167	1.85962
TCONS_00019579	LINC352	XLOC_017127	XLOC_017127	1:72476689-72496806	1.39636	1.75809	1.44855	0.134757	0.362381	0.453377	2.37634	2.46275	1.85815
TCONS_00019643	LINC356	XLOC_017188	XLOC_017188	1:73221584-73225961	1.39395	1.01751	1.71963	1.40338	2.31442	2.17645	2.44031	2.67532	1.85748
TCONS_00019854	LINC357	XLOC_017362	XLOC_017362	1:75999068-76000282	1.39153	2.50638	1.42942	1.45902	1.61052	1.614	2.1088	1.82034	1.84883
TCONS_00019915	LINC359	XLOC_017407	XLOC_017407	1:77008064-77013452	1.38074	2.54353	3.57396	1.0906	1.153	1.5697	2.09275	1.83177	1.84603
TCONS_00019917	LINC360	XLOC_017409	XLOC_017409	1:77012268-77015939	1.37819	0.82571	2.14705	2.45199	1.48604	2.72053	1.61128	2.09427	1.84574
TCONS_00019953	LINC361	XLOC_017444	XLOC_017444	1:77859413-77861149	1.37557	1.01432	0.500094	0.774732	1.61284	2.42759	3.40163	2.07081	1.83162
TCONS_00020209	LINC364	XLOC_017681	XLOC_017681	1:85742160-85753733	1.36352	1.03583	1.26063	0.53926	0.727472	1.55305	2.09655	1.54522	1.82832
TCONS_00020523	LINC365	XLOC_017963	XLOC_017963	1:91143170-91143934	1.35602	0.815457	1.9094	0.099495	0.07422	0.085455	1.85755	2.64365	1.82568
TCONS_00020675	LINC370	XLOC_018096	XLOC_018096	1:92526440-92527323	1.35441	0.982985	1.55363	0.754554	1.01856	0.777334	2.40392	4.14828	1.82469
TCONS_00020817	LINC372	XLOC_018233	XLOC_018233	1:94430889-94454499	1.35319	1.65644	1.35328	0.508206	0.173527	1.0848	0.50304	1.29124	1.81613
TCONS_00020842	LINC373	XLOC_018253	XLOC_018253	1:94698092-94700811	1.35303	1.14737	1.91602	0.493812	0.6063	1.00505	1.8281	2.14818	1.81361
TCONS_00020878	LINC374	XLOC_018278	XLOC_018278	1:95421359-95435035	1.35172	1.35545	1.80203	1.11713	0.670382	0.718431	1.33879	1.06505	1.81167
TCONS_00021007	LINC378	XLOC_018394	XLOC_018394	1:97795012-97795458	1.3512	0.642062	1.50964	2.50397	2.37639	2.87101	0.520317	0.6891	1.81119
TCONS_00021122	LINC380	XLOC_018478	XLOC_018478	1:99892156-99892443	1.3463	0.652656	0.982815	0	0	0	1.39425	0.453228	1.81115
TCONS_00021343	LINC385	XLOC_018657	XLOC_018657	1:103719146-103720272	1.34492	0.737511	0.633538	0.460641	0.478054	0.1527	2.51906	1.68629	1.81024
TCONS_00021759	LINC393	XLOC_019026	XLOC_019026	1:107339053-107339627	1.34248	1.15127	2.14403	1.38122	0.874596	1.43707	1.30572	1.12398	1.80877
TCONS_00022012	LINC396	XLOC_019263	XLOC_019263	1:110423533-110424230	1.34201	1.86205	4.6502	0.792045	0.34149	0.654325	1.37966	1.18469	1.80811
TCONS_00022277	LINC405	XLOC_019494	XLOC_019494	1:114752771-114756753	1.34135	0.875645	0.03222	0.777508	1.36443	0.71806	1.37519	2.2041	1.80775
TCONS_00022719	LINC409	XLOC_019924	XLOC_019924	1:118331730-118408991	1.33957	1.39931	0.815731	0.356551	1.02414	1.24067	1.39978	0.614162	1.80425
TCONS_00022756	LINC410	XLOC_019961	XLOC_019961	1:119047600-119049935	1.33147	0.510391	0.660846	0.661989	0.703879	1.07662	2.5098	2.31071	1.80167
TCONS_00023081	LINC423	XLOC_020240	XLOC_020240	1:123875157-123880529	1.32966	0.653305	0.95448	1.3549	2.17358	0.410901	2.18068	1.0439	1.80016
TCONS_00023286	LINC426	XLOC_020433	XLOC_020433	1:129262253-129274814	1.32784	1.15164	1.13546	0.456918	0.41907	0.683442	2.24903	1.58323	1.79856
TCONS_00023593	LINC430	XLOC_020699	XLOC_020699	1:133400543-133452888	1.32617	1.07806	0.917426	1.46655	1.08571	2.70666	2.28511	1.70016	1.79627
TCONS_00023594	LINC429	XLOC_020699	XLOC_020699	1:133400543-133452888	1.32093	0.497779	0.818261	0.185128	0.605385	0.419071	2.35997	2.46306	1.79125
TCONS_00024075	LINC440	XLOC_021118	XLOC_021118	1:141027982-141049803	1.31584	0.530654	0.356895	1.18518	0.806225	0.838954	2.66806	2.59947	1.78306
TCONS_00024189	LINC442	XLOC_021206	XLOC_021206	1:142173907-142177966	1.31438	1.23789	1.80516	0.371092	0.514344	0.771463	0.84861	0.639535	1.77486
TCONS_00024869	LINC446	XLOC_021744	XLOC_021744	1:150582990-150642451	1.30957	0.141434	1.95869	0.187167	0.178974	0.220989	4.00059	1.51289	1.77211
TCONS_00025040	LINC453	XLOC_021871	XLOC_021871	1:152163755-152198563	1.30862	0.541981	1.28108	3.35091	2.07892	4.20688	1.80553	1.8434	1.76952
TCONS_00025044	LINC455	XLOC_021871	XLOC_021871	1:152182084-152198542	1.30657	0.635232	1.38907	0.012063	0.133321	0.801293	0.892462	1.26871	1.76501
TCONS_00025045	LINC454	XLOC_021871	XLOC_021871	1:152182084-152198542	1.30025	1.09705	1.20765	0.319026	1.10058	0.398944	1.72124	1.83078	1.76402
TCONS_00025046	LINC456	XLOC_021871	XLOC_021871	1:152185814-152198542	1.29945	1.72558	1.70421	0.856558	0.517525	0.999965	2.20681	2.25539	1.76281
TCONS_00025247	LINC463	XLOC_022031	XLOC_022031	1:154876109-154893933	1.29888	2.71804	0.964019	0.410907	0.308605	1.05467	1.73714	1.75586	1.76145
TCONS_00025248	LINC464	XLOC_022031	XLOC_022031	1:154876109-154907549	1.28878	0.281883	0.456652	0.604489	0.459388	0.970628	1.77895	1.23724	1.7609
TCONS_00025358	LINC468	XLOC_022125	XLOC_022125	1:156327111-156351562	1.28823	0.591956	1.22287	1.71863	10.8926	7.65037	1.76906	2.73685	1.75702
TCONS_00025379	LINC470	XLOC_022144	XLOC_022144	1:156656679-156659423	1.2858	0.217904	0.374511	0.754696	0.565876	0.533457	1.40129	1.69575	1.75689
TCONS_00025564	LINC471	XLOC_022316	XLOC_022316	1:161081929-161122627	1.28539	0.290199	1.51623	0.945047	1.3484	1.90763	2.67788	2.54226	1.75482
TCONS_00025631	LINC472	XLOC_022381	XLOC_022381	1:162376814-162388632	1.28052	1.06638	1.18667	0.92912	1.62859	1.80194	1.60984	1.28558	1.74729
TCONS_00025774	MUC15-OT1	ENSOCUG00000021120	MUC15	1:165505078-165508135	2.03862	0.961092	3.78108	1.22849	0.432998	0.523488	2.46601	2.92687	2.92313
TCONS_00025782	LINC480	XLOC_022528	XLOC_022528	1:165675843-165797400	1.2782	0.720757	3.97106	1.30015	1.79827	1.78207	2.16983	1.61474	1.74664
TCONS_00026105	LINC482	XLOC_022847	XLOC_022847	1:169140504-169141384	1.27436	1.07101	1.0797	0	0	0	2.58172	3.03891	1.7459
TCONS_00026455	LINC483	XLOC_023157	XLOC_023157	1:175234498-175242322	1.27206	17.1952	0.249116	0.593768	0.452332	0.488755	0.862803	1.08228	1.74543
TCONS_00026526	LINC485	XLOC_023223	XLOC_023223	1:176565166-176565771	1.26944	0.977295	1.34121	0.472353	0.895211	0.976193	1.25115	1.01139	1.7388
TCONS_00026565	LINC488	XLOC_023261	XLOC_023261	1:177541419-177543288	1.26834	1.09132	0.269236	5.28005	8.49184	8.00847	2.36607	1.15088	1.7378
TCONS_00026604	LINC489	XLOC_023300	XLOC_023300	1:178460263-178465302	1.26515	0.629511	0.917992	1.52582	1.35373	1.69461	2.10983	2.05028	1.73612
TCONS_00026771	LINC491	XLOC_023466	XLOC_023466	1:180111163-180411681	1.25751	1.32901	0.218374	0.330362	0.40332	0.8965	1.54515	1.25745	1.73291
TCONS_00026909	LINC492	XLOC_023604	XLOC_023604	1:181408499-181409197	1.25723	0.582279	1.34782	1.44641	1.56573	0.958474	2.43832	1.49335	1.72724
TCONS_00027063	LINC496	XLOC_023744	XLOC_023744	1:184813379-184815651	1.25627	0.667021	1.68812	1.72215	1.54248	1.42707	1.28908	1.20088	1.71843
TCONS_00027064	LINC497	XLOC_023744	XLOC_023744	1:184815052-184815672	1.25319	0.765492	0.994102	0.24175	0.346492	0.633906	0.988779	0.804978	1.71588
TCONS_00027320	LINC505	XLOC_023898	XLOC_023898	1:188168168-188169135	1.24551	0.610428	0.644961	5.71448	5.27289	7.82524	1.37819	1.08488	1.71567
TCONS_00027346	LINC506	XLOC_023924	XLOC_023924	1:188680638-188703965	1.24514	0.584995	0.73958	0.659703	0.931391	1.10102	3.06967	2.86679	1.715
TCONS_00027450	LINC508	XLOC_024027	XLOC_024027	1:190356445-190380010	1.24438	0.371933	0.904681	0.109702	0.08583	0.084584	1.30206	2.1593	1.71409
TCONS_00027620	LINC512	XLOC_024160	XLOC_024160	1:192364036-192364783	1.23937	0.821191	1.6748	0.760873	0.827758	0.937216	1.59329	2.06022	1.70964
TCONS_00027642	OR10V1-OT1	ENSOCUG00000016055	OR10V1	1:192493448-192526217	2.27889	2.75623	4.73799	0.781106	1.01839	1.76979	2.62334	2.83785	3.3076
TCONS_00028418	LINC524	XLOC_024864	XLOC_024864	10:9325766-9326655	1.23752	0.888467	1.16558	0.14861	0.366825	0.500792	2.51296	2.23443	1.70158
TCONS_00028419	LINC525	XLOC_024864	XLOC_024864	10:9325950-9326655	1.23218	1.28716	0.301635	0.126937	0.431471	0.313591	1.38732	1.06446	1.69993
TCONS_00028683	LINC529	XLOC_025091	XLOC_025091	10:12824819-12825458	1.22874	1.19002	0.595839	0.971398	1.48897	1.32812	1.60923	1.82439	1.6966
TCONS_00028982	LINC533	XLOC_025354	XLOC_025354	10:15516384-15548076	1.22654	1.63083	0.322299	0.94843	0.112811	0.986929	2.05162	1.88906	1.69534
TCONS_00029120	LINC535	XLOC_025476	XLOC_025476	10:18250999-18252653	1.22624	1.51212	2.16588	2.52085	1.85918	3.52935	2.07367	1.18103	1.68337
TCONS_00029197	LINC544	XLOC_025536	XLOC_025536	10:19422852-19443258	1.22167	2.83167	1.38643	7.44522	6.69591	4.87747	1.32525	2.10124	1.68289
TCONS_00029198	LINC545	XLOC_025536	XLOC_025536	10:19422856-19457648	1.22014	0.285186	0.82583	1.16903	1.28432	2.27508	1.99121	1.50975	1.6824
TCONS_00029556	LINC551	XLOC_025843	XLOC_025843	10:26737565-26740165	1.22003	1.07738	1.12563	2.58481	2.44024	3.45597	1.39206	0.978624	1.67421
TCONS_00029828	LINC557	XLOC_026091	XLOC_026091	10:31423687-31424490	1.21705	0.842501	1.16795	2.02013	5.94312	2.65875	1.24804	1.26862	1.67373
TCONS_00029829	LINC558	XLOC_026091	XLOC_026091	10:31424186-31427694	1.21616	1.13213	2.4262	0.37499	0.459934	0.601795	1.36483	1.6024	1.66342
TCONS_00029996	LINC559	XLOC_026246	XLOC_026246	10:33421303-33422975	1.2129	0.672388	0.760524	1.28805	0.759466	0.413809	1.70851	4.94431	1.65898
TCONS_00030214	LINC565	XLOC_026444	XLOC_026444	10:35909404-35913681	1.21276	1.26404	1.15241	1.67355	2.08838	1.55346	1.20189	0.840683	1.65848
TCONS_00030518	LINC573	XLOC_026708	XLOC_026708	10:39097950-39140370	1.21242	2.61531	1.80853	1.49835	1.13936	2.0482	1.9002	1.84298	1.65508
TCONS_00030846	LINC578	XLOC_027015	XLOC_027015	10:44243268-44246726	1.20659	0.69291	0.512958	0.214618	0.322545	0.385338	1.32142	1.53781	1.65259
TCONS_00031115	LINC582	XLOC_027231	XLOC_027231	10:47384998-47385888	1.20588	0.357378	0.190839	1.48304	1.55432	1.27733	1.63449	1.65191	1.65184
TCONS_00031355	LINC584	XLOC_027437	XLOC_027437	10:6455614-6468755	1.20533	2.97876	1.89104	0.51685	0.775915	0.445442	1.98017	1.71368	1.65065
TCONS_00031389	LINC585	XLOC_027469	XLOC_027469	10:7212410-7214935	1.20406	0.702367	0.618801	0.114476	0.09286	0.08044	1.51853	2.1727	1.64843
TCONS_00031562	LINC586	XLOC_027619	XLOC_027619	10:9202477-9230479	1.20209	2.51332	0.807776	2.10133	1.38909	2.92279	1.97791	1.24065	1.64836
TCONS_00032037	LINC589	XLOC_028014	XLOC_028014	10:15206300-15206954	1.1991	0.656809	0.510401	1.05624	0.76294	0.752677	1.45636	2.40888	1.64674
TCONS_00032598	LINC597	XLOC_028504	XLOC_028504	10:24490733-24547325	1.19768	1.32571	1.09618	0.370283	0.412019	0.344866	1.89387	1.45816	1.64243
TCONS_00032691	LINC598	XLOC_028596	XLOC_028596	10:25703305-25706428	1.19508	0.698589	1.03381	2.12906	2.64296	2.41621	1.54382	1.83434	1.6369
TCONS_00032695	LINC599	XLOC_028600	XLOC_028600	10:25718907-25719503	1.18526	1.09018	1.27029	1.26681	0.807064	1.49439	1.94251	2.69866	1.63298
TCONS_00032838	LINC604	XLOC_028728	XLOC_028728	10:27814241-27815686	1.18392	1.40596	0.615186	1.41979	0.613067	0.844518	1.38927	1.85206	1.62849
TCONS_00032839	LINC605	XLOC_028728	XLOC_028728	10:27814241-27816020	1.1831	0.618568	1.85626	0.182176	0.388903	0.164314	2.99207	2.35962	1.62805
TCONS_00032929	LINC609	XLOC_028814	XLOC_028814	10:29536189-29537954	1.1804	1.32774	1.53588	0.06995	1.16668	0.603343	1.64541	1.58089	1.6274
TCONS_00033121	LINC613	XLOC_028981	XLOC_028981	10:32451367-32459853	1.18003	0.05777	0.816761	0.21458	0.335923	0.158356	2.43767	2.36829	1.62605
TCONS_00033131	LINC614	XLOC_028991	XLOC_028991	10:32488149-32489155	1.17417	0.644478	0.200283	1.14385	2.49442	1.4258	0.803197	1.40599	1.62412
TCONS_00033453	LINC619	XLOC_029276	XLOC_029276	10:35848867-35867197	1.17341	0.458683	0.939514	1.40837	1.27935	1.17404	2.62811	2.15432	1.62234
TCONS_00033459	LINC620	XLOC_029282	XLOC_029282	10:35919308-35952308	1.17276	1.05935	0.952854	0.325304	0.255396	0.19517	1.34427	1.17941	1.62062
TCONS_00033464	LINC621	XLOC_029282	XLOC_029282	10:35928705-35952039	1.17176	0.572019	0.903747	0.153975	0.293844	0.497556	1.57017	1.68975	1.62044
TCONS_00033971	LINC628	XLOC_029746	XLOC_029746	10:39813565-40038254	1.17156	1.71391	0.926647	0.456527	0.356259	0.859699	1.36956	1.50241	1.61951
TCONS_00033989	LINC629	XLOC_029746	XLOC_029746	10:39952807-39987809	1.16888	0.644758	1.19	0.622459	1.0667	0.593452	1.91252	1.72748	1.61551
TCONS_00034014	LINC630	XLOC_029788	XLOC_029788	10:40118749-40119125	1.16852	0.860635	0.156687	0.233701	0.219076	0.36055	2.65632	1.74574	1.61469
TCONS_00034099	LINC632	XLOC_029839	XLOC_029839	10:41705912-41720675	1.16439	0.331545	0.524821	1.04042	0.775067	1.48446	2.28088	1.13484	1.60664
TCONS_00034179	LINC634	XLOC_029919	XLOC_029919	10:42642695-42657245	1.15491	0.173196	0.085784	0.894569	0.482715	2.27144	1.18557	1.42841	1.60632
TCONS_00034609	LINC636	XLOC_030265	XLOC_030265	10:47817305-47818460	1.1536	1.58829	2.48324	0.250808	0.79531	0.438789	1.69469	1.94064	1.60184
TCONS_00034730	LINC639	XLOC_030355	XLOC_030355	11:962108-967885	1.15207	0.221029	0.190444	5.1673	8.50096	10.5734	1.33027	1.7584	1.60111
TCONS_00034735	LINC640	XLOC_030360	XLOC_030360	11:979030-983791	1.14981	0.701796	0.996508	0.424526	0.756368	0.770196	4.37088	2.63694	1.5996
TCONS_00034737	LINC641	XLOC_030362	XLOC_030362	11:996997-997384	1.14807	0.682351	0.929434	0.718874	0.508917	0.560524	0.971836	1.26397	1.59546
TCONS_00034825	LINC642	XLOC_030434	XLOC_030434	11:2187835-2188862	1.147	0.657982	0.542022	0.569545	0.367399	0.436797	1.82275	1.47403	1.59181
TCONS_00034895	LINC645	XLOC_030488	XLOC_030488	11:2994105-2999789	1.14625	0.668465	1.9371	0.612803	1.05975	1.26021	1.86384	1.05175	1.58632
TCONS_00034938	LINC646	XLOC_030523	XLOC_030523	11:3824662-3826577	1.14569	0.472965	0.79214	1.24468	0.906137	1.06642	2.13315	2.00908	1.58536
TCONS_00035198	LINC652	XLOC_030761	XLOC_030761	11:8872904-8874914	1.14535	0.344033	0.334014	2.93088	3.17229	3.72154	1.30182	1.86515	1.58152
TCONS_00035227	LINC654	XLOC_030790	XLOC_030790	11:9077908-9086108	1.14483	1.43719	0.554253	0.28781	0.558172	0.81057	1.77187	1.95013	1.58007
TCONS_00035230	LINC655	XLOC_030793	XLOC_030793	11:9094988-9156359	1.14368	0.029166	1.42107	1.25786	0.686248	1.57244	1.79343	1.74952	1.57986
TCONS_00035237	LINC656	XLOC_030800	XLOC_030800	11:9157208-9157806	1.14243	1.17513	0.717288	0.379323	0.924781	1.3097	0.570476	1.25945	1.5751
TCONS_00035443	LINC659	XLOC_031002	XLOC_031002	11:12388031-12404142	1.14235	0.663088	0.950856	0.554119	1.31589	0.779973	2.4322	1.60824	1.57223
TCONS_00035566	LINC664	XLOC_031097	XLOC_031097	11:15473596-15481869	1.1398	0.97871	0.665453	0.704569	0.768856	1.01717	1.6606	1.96393	1.57167
TCONS_00036025	LINC668	XLOC_031535	XLOC_031535	11:18769704-18840423	1.13499	0.313309	0.494129	0.149049	0.003154	0.364305	2.15211	1.57882	1.57025
TCONS_00036075	LINC669	XLOC_031585	XLOC_031585	11:20006095-20021769	1.13438	0.554347	1.60782	1.61214	4.41929	3.31635	0.933177	0.864254	1.56769
TCONS_00036094	LINC670	XLOC_031604	XLOC_031604	11:20240206-20287795	1.13248	1.13737	2.27013	2.55539	3.13214	2.37324	1.46912	0.76573	1.56605
TCONS_00036095	LINC671	XLOC_031604	XLOC_031604	11:20240206-20331266	1.12633	1.3401	0.828177	0.769745	0.736541	1.4947	0.877503	1.72481	1.5596
TCONS_00036096	LINC672	XLOC_031604	XLOC_031604	11:20240206-20335381	1.12283	0.658264	0.559289	0.889477	1.67098	0.823429	1.79645	1.51225	1.5589
TCONS_00036097	LINC673	XLOC_031604	XLOC_031604	11:20240208-20335381	1.12267	0.407383	0.806821	2.24799	4.06041	4.55435	1.65944	1.13468	1.55452
TCONS_00036284	LINC677	XLOC_031768	XLOC_031768	11:23006633-23090456	1.12212	0.512885	3.34891	1.06615	1.04856	1.44895	2.21538	2.19239	1.55404
TCONS_00036538	LINC685	XLOC_032013	XLOC_032013	11:28188980-28194916	1.12087	0.392472	1.15492	1.08042	1.4296	3.9489	1.15724	2.14028	1.55203
TCONS_00036599	LINC687	XLOC_032064	XLOC_032064	11:29501613-29607882	1.11913	0.563455	0.62269	1.09038	0.782383	1.03314	2.07066	0.85433	1.54987
TCONS_00036600	LINC688	XLOC_032064	XLOC_032064	11:29501613-29661501	1.11405	0.197488	0.280832	0.514598	0.6718	0.515664	2.13883	2.02118	1.54976
TCONS_00036629	LINC689	XLOC_032093	XLOC_032093	11:29772888-29780165	1.11186	0.907077	0.594273	1.42689	2.34998	2.68325	1.19197	1.22291	1.54284
TCONS_00036752	LINC691	XLOC_032201	XLOC_032201	11:31739258-31739599	1.10823	0.389235	0.889264	5.84936	0.134055	0.659638	2.62181	3.85694	1.54217
TCONS_00036972	LINC692	XLOC_032402	XLOC_032402	11:38728777-38731588	1.10715	0.279002	1.84604	0.447288	1.23421	1.77166	2.31283	2.57777	1.53846
TCONS_00037187	LINC702	XLOC_032577	XLOC_032577	11:42355908-42385931	1.10708	1.0793	1.05706	0.781015	1.98945	1.70532	1.79241	0.755347	1.53781
TCONS_00037191	LINC703	XLOC_032581	XLOC_032581	11:42431404-42433617	1.10599	0.77925	0.86423	1.65282	1.96592	0.318514	1.33008	1.41358	1.53683
TCONS_00037617	LINC707	XLOC_033005	XLOC_033005	11:53289673-53292958	1.10467	0.508647	0.739769	0.577554	0.5412	2.48642	0.991967	1.14323	1.5295
TCONS_00037744	LINC709	XLOC_033106	XLOC_033106	11:54857906-54873606	1.10433	0.749092	0.655648	0.44341	0.382069	0.699326	1.7459	1.73075	1.5254
TCONS_00038107	PLCXD3-AS1	ENSOCUG00000002877	PLCXD3	11:62373837-62403099	11.4635	4.64551	7.14918	19.0675	17.0832	22.8454	15.4154	12.2245	18.7768
TCONS_00038306	LINC721	XLOC_033570	XLOC_033570	11:65505815-65519263	1.10342	0.473619	0.995623	0.26007	0.217366	0.50088	0.965622	2.20946	1.523
TCONS_00038668	LINC722	XLOC_033903	XLOC_033903	11:72411976-72412875	1.10201	0.664838	0.734009	0.101511	0.22669	0.324029	1.3431	1.40953	1.52088
TCONS_00038779	LINC724	XLOC_034004	XLOC_034004	11:73742647-73753632	1.10063	0.213436	0.183583	0.984641	2.33891	1.70462	1.35559	0.898453	1.51871
TCONS_00038780	LINC725	XLOC_034005	XLOC_034005	11:73777677-73891454	1.09928	1.25024	2.79261	2.48032	2.1695	2.42389	1.50823	0.309442	1.51851
TCONS_00039060	LINC734	XLOC_034257	XLOC_034257	11:77311682-77313760	1.09888	1.30001	1.89148	1.17141	1.42417	1.49544	3.30942	1.19006	1.51759
TCONS_00039421	LINC743	XLOC_034543	XLOC_034543	11:82344561-82356614	1.09638	0.797933	2.52142	0.126772	0.197163	0.19497	1.26987	1.166	1.51436
TCONS_00039432	LINC744	XLOC_034554	XLOC_034554	11:82530447-82531022	1.09394	0.787567	0.920337	1.08675	1.57477	1.06564	2.05927	1.61632	1.51305
TCONS_00039852	LINC754	XLOC_034933	XLOC_034933	11:86079321-86079627	1.09392	0.437693	1.63437	5.64964	11.6615	6.02122	1.26169	1.50978	1.51008
TCONS_00040059	LINC757	XLOC_035109	XLOC_035109	11:962175-963484	1.09137	4.75276	2.77987	0.072328	0.158791	0.115963	1.48538	0.372498	1.50995
TCONS_00040319	LINC764	XLOC_035335	XLOC_035335	11:6342541-6484173	1.08996	0.370491	0.343982	0.152794	0.053963	0.065837	1.57969	2.11893	1.50796
TCONS_00040476	LINC765	XLOC_035463	XLOC_035463	11:8440238-8442013	1.08777	0.576528	0.429751	0.787185	0.565554	0.662327	2.32241	1.20262	1.50598
TCONS_00040509	LINC767	XLOC_035485	XLOC_035485	11:8872917-8875106	1.0844	0.599235	0.493584	4.49088	2.18591	3.31638	1.40546	1.53761	1.49953
TCONS_00040510	LINC766	XLOC_035485	XLOC_035485	11:8872917-8875106	1.08103	0.889327	1.32743	8.00466	4.75053	16.2379	1.45329	0.279151	1.49772
TCONS_00040511	LINC770	XLOC_035485	XLOC_035485	11:8872917-8875111	1.08095	0.701706	3.40462	0.44199	0.350452	0.37281	1.25387	0.931188	1.49752
TCONS_00040512	LINC769	XLOC_035485	XLOC_035485	11:8872917-8875111	1.07994	0.240635	1.76009	0.58977	0.530986	1.03948	1.63069	2.20812	1.49746
TCONS_00040513	LINC768	XLOC_035485	XLOC_035485	11:8872917-8875111	1.07958	1.07459	0.701971	0.145676	0.212253	0.072359	1.221	1.24605	1.49633
TCONS_00041065	LINC781	XLOC_035986	XLOC_035986	11:17792727-17934968	1.07275	0.92097	1.85409	0.149951	0.157785	0.229146	2.61144	2.79552	1.49416
TCONS_00041087	LINC782	XLOC_036008	XLOC_036008	11:18121899-18126888	1.07192	0.81794	1.04577	0.347482	0.240733	0.664636	1.39603	1.09918	1.49249
TCONS_00041218	LINC784	XLOC_036130	XLOC_036130	11:19868446-19944012	1.07058	0.42354	1.55674	2.19271	2.49902	3.64098	0.609477	1.532	1.49139
TCONS_00041263	LINC785	XLOC_036175	XLOC_036175	11:20134975-20136527	1.07002	0.885303	0.776711	0.529614	0.276964	0.740754	2.23591	1.62038	1.48879
TCONS_00041264	LINC786	XLOC_036175	XLOC_036175	11:20134975-20139094	1.06996	1.7044	0.987469	0.173915	0.153485	0.163018	2.67758	1.56552	1.48672
TCONS_00041721	LINC791	XLOC_036602	XLOC_036602	11:30701692-30702378	1.06896	2.01596	0.491819	0.269034	0.672635	0.320979	3.44566	1.35558	1.48619
TCONS_00041812	LINC793	XLOC_036674	XLOC_036674	11:31765199-31799162	1.06878	1.15105	0.790532	0.91638	1.27206	0.137983	0.194518	0.264766	1.47876
TCONS_00042089	LINC795	XLOC_036927	XLOC_036927	11:38788609-38866016	1.06705	0.68635	1.00109	1.28724	0.591553	0.298727	1.13068	1.59381	1.47662
TCONS_00042200	LINC804	XLOC_037028	XLOC_037028	11:40870896-40871243	1.06639	0.707448	0.641731	0.433925	0.076637	0.19399	0.813368	0.836986	1.47555
TCONS_00042323	LINC805	XLOC_037134	XLOC_037134	11:43466859-43485625	1.0654	1.11486	0.693105	0.475427	0.652018	0.54964	3.7038	3.32183	1.47154
TCONS_00042764	LINC813	XLOC_037569	XLOC_037569	11:48613669-48616026	1.06441	0.794133	1.15383	0.673676	0.474982	0.403185	1.29865	1.37608	1.4696
TCONS_00042811	LINC814	XLOC_037615	XLOC_037615	11:50094403-50147818	1.06347	0.919159	0.014047	1.94883	1.3437	2.36534	1.6288	0.751716	1.46545
TCONS_00042814	LINC815	XLOC_037615	XLOC_037615	11:50145813-50147827	1.06204	1.01715	1.69855	0.318102	0.485989	0.531268	0.465923	0.473989	1.46456
TCONS_00042920	LINC818	XLOC_037721	XLOC_037721	11:52315872-52316429	1.06167	0.511947	1.18708	1.28618	0.53901	0.832068	0.749255	1.4154	1.46105
TCONS_00043214	LINC823	XLOC_037982	XLOC_037982	11:55842753-55847019	1.06113	0.364348	0.620989	0.142239	0.829786	0.501235	0.989979	1.22936	1.46089
TCONS_00043531	LINC826	XLOC_038238	XLOC_038238	11:61217897-61234760	1.05575	1.43824	1.18501	1.29658	1.02132	1.46507	0.830946	1.02263	1.46063
TCONS_00043614	LINC827	XLOC_038308	XLOC_038308	11:62160845-62172491	1.0555	1.41416	0.580025	0.870623	0.792248	0.770729	0.884583	1.31173	1.45852
TCONS_00043629	LINC828	XLOC_038320	XLOC_038320	11:62465619-62494813	1.05314	0.689328	0.820896	0.577073	0.712502	0.616637	1.2696	1.51072	1.45777
TCONS_00044223	LINC833	XLOC_038863	XLOC_038863	11:72394867-72395974	1.05156	0.154071	0.433694	0.347985	0.464725	0.760748	1.29376	0.955987	1.45673
TCONS_00044232	LINC834	XLOC_038872	XLOC_038872	11:72631895-72633806	1.05088	0.945882	1.57822	0.290107	0.34044	0.312527	1.14808	1.24186	1.45171
TCONS_00044627	LINC840	XLOC_039252	XLOC_039252	11:76626518-76627343	1.04644	0.044769	0.596141	0.326197	0.269215	0.247581	0.944402	1.42678	1.45092
TCONS_00044705	LINC843	XLOC_039314	XLOC_039314	11:77815764-77835082	1.04481	0.347782	0.1451	1.19859	1.42299	0.673507	1.64336	1.52541	1.44996
TCONS_00044706	LINC844	XLOC_039314	XLOC_039314	11:77817441-77818777	1.04343	0.227681	2.15212	2.88181	2.02824	2.36552	0.990988	1.27418	1.44555
TCONS_00044709	LINC845	XLOC_039317	XLOC_039317	11:77835429-77836839	1.04301	0.781748	0.205577	0.387506	1.20155	1.51872	2.5554	1.53318	1.4392
TCONS_00044745	LINC846	XLOC_039353	XLOC_039353	11:78231490-78231947	1.03955	0.975843	0.644116	1.07864	0.278882	1.01243	0.909478	3.42291	1.43894
TCONS_00044850	LINC848	XLOC_039454	XLOC_039454	11:80629852-80638705	1.03889	1.35224	1.79397	2.5295	1.62817	3.74341	1.74974	2.29006	1.43887
TCONS_00046092	LINC876	XLOC_040553	XLOC_040553	12:10314634-10315725	1.03792	0.931675	1.05706	0.605252	0.526784	0.821856	1.52818	1.58748	1.43709
TCONS_00046964	LINC892	XLOC_041190	XLOC_041190	12:22808362-22820922	1.03759	0.382143	0.545152	0.691942	0.535125	0.476305	1.71983	3.08676	1.43697
TCONS_00046965	LINC893	XLOC_041190	XLOC_041190	12:22808362-22858253	1.03445	1.48208	2.28658	0.892819	1.19585	0.934222	1.23054	0.909597	1.43617
TCONS_00046966	LINC894	XLOC_041190	XLOC_041190	12:22808363-22820922	1.03406	0.270513	0.588471	0.441044	0.394666	0.189717	0.651562	0.349698	1.43226
TCONS_00046973	LINC895	XLOC_041197	XLOC_041197	12:22823656-22824144	1.02875	0.592312	1.38945	0.165082	0.106659	0.141269	0.950632	1.16625	1.43185
TCONS_00046976	LINC896	XLOC_041200	XLOC_041200	12:22832610-22837998	1.0243	1.41618	1.77255	1.31572	0.956963	1.24627	1.15807	1.35439	1.42956
TCONS_00047164	LINC899	XLOC_041333	XLOC_041333	12:24198890-24203384	1.02377	0.597147	0.412939	0.572255	1.37855	0.373584	1.53557	1.66497	1.42807
TCONS_00047380	C6orf222-AS1	ENSOCUG00000008639	C6orf222	12:26349695-26352581	4.1401	5.68209	5.53186	0.73831	1.36409	1.8087	7.40066	6.16798	5.8566
TCONS_00047578	LINC910	XLOC_041639	XLOC_041639	12:30182502-30183418	1.02334	0.59079	0.745712	0.483157	0.683437	1.21286	1.70998	2.24592	1.41247
TCONS_00047604	TSPO2-OT1	ENSOCUG00000027644	TSPO2	12:30789132-30800132	1.71127	1.99485	0.845813	0.191514	0.16207	0.16183	1.00626	1.53173	2.35621
TCONS_00047893	LINC914	XLOC_041849	XLOC_041849	12:33120662-33121222	1.0223	0.31762	0.223822	0.146879	0.176563	0.270547	2.59531	1.28752	1.41051
TCONS_00047898	LINC915	XLOC_041854	XLOC_041854	12:33138396-33164565	1.0204	1.12688	2.71196	0.656347	1.42928	0.681276	1.1421	0.702284	1.40944
TCONS_00048244	LINC920	XLOC_042139	XLOC_042139	12:37867686-37871811	1.01969	0.431944	1.09946	0.990752	0.791741	1.08017	1.41911	1.47241	1.40606
TCONS_00048245	LINC921	XLOC_042139	XLOC_042139	12:37867690-37871811	1.01819	0.70738	1.7431	0	0	0	1.44625	1.21455	1.39981
TCONS_00048493	LINC924	XLOC_042353	XLOC_042353	12:43144600-43206367	1.01651	0.587399	1.11199	1.79418	1.64225	1.35317	1.38161	1.26107	1.3995
TCONS_00048795	LINC932	XLOC_042578	XLOC_042578	12:47839671-47863154	1.0155	1.07177	1.56176	1.64925	1.28258	0.936456	1.16304	1.13606	1.39919
TCONS_00049112	LINC935	XLOC_042887	XLOC_042887	12:55189192-55190515	1.01518	0.169014	0.421231	0.37276	0.444193	0.333228	1.00214	0.442343	1.39477
TCONS_00049223	LINC936	XLOC_042998	XLOC_042998	12:55412035-55412547	1.01163	1.12836	1.94316	4.54875	1.09822	2.27894	0.935663	1.26298	1.39151
TCONS_00050197	LINC949	XLOC_043891	XLOC_043891	12:66997668-67015532	1.01071	0.614961	0.742929	0.30012	1.17112	0.31235	1.22418	1.08802	1.39111
TCONS_00050237	LINC950	XLOC_043931	XLOC_043931	12:68225987-68273310	1.00999	3.34516	0.823487	0.533395	0.263751	0.981759	0.618757	1.09984	1.39068
TCONS_00051005	LINC953	XLOC_044597	XLOC_044597	12:77608718-77661586	1.0078	0.825339	0.952428	1.23461	0.863038	1.29307	2.0777	2.08592	1.38776
TCONS_00051009	LINC954	XLOC_044597	XLOC_044597	12:77613128-77662132	1.00709	0.525713	1.32099	0.615523	0.689601	0.812223	0.916684	1.40445	1.38144
TCONS_00051120	LINC955	XLOC_044709	XLOC_044709	12:78073242-78073830	1.00577	1.14457	0.746673	0.986072	0.728589	0.886301	1.51069	1.36016	1.38136
TCONS_00051646	LINC957	XLOC_045204	XLOC_045204	12:88909785-88910462	0.99941	0.230457	0.459074	0.745326	1.25273	2.12042	1.34324	1.11456	1.37773
TCONS_00052482	LINC970	XLOC_045881	XLOC_045881	12:100600533-100602167	0.999224	0.565113	0.950279	1.67967	1.81282	1.55058	1.53714	1.8242	1.37555
TCONS_00052569	LINC971	XLOC_045968	XLOC_045968	12:100926960-100929875	0.997233	0.557384	1.64909	0.499904	0.165408	0.037134	1.10907	1.58266	1.37531
TCONS_00052583	LINC972	XLOC_045981	XLOC_045981	12:101121134-101124114	0.997186	0.802541	0.799586	0.209812	0.655339	0.757861	2.04925	2.00958	1.36829
TCONS_00052632	LINC973	XLOC_046028	XLOC_046028	12:101832700-101841907	0.993974	0.666771	0.72764	0.459864	0.781111	0.56578	1.62287	1.53651	1.36778
TCONS_00052805	LINC975	XLOC_046195	XLOC_046195	12:104606491-104612751	0.992158	0.689239	0.011537	0.773735	0.481035	1.42626	0.843596	1.97177	1.36599
TCONS_00053461	LINC985	XLOC_046779	XLOC_046779	12:113164081-113165615	0.99097	1.48159	1.47622	1.25589	1.68463	1.82479	1.8225	1.50714	1.36435
TCONS_00053488	LINC986	XLOC_046806	XLOC_046806	12:113230948-113236484	0.990417	1.0286	1.57807	0	0	0	1.5706	0.661303	1.36382
TCONS_00053506	LINC987	XLOC_046824	XLOC_046824	12:113272589-113277251	0.989374	0.867332	0.480818	2.34947	1.21639	1.3346	0.783157	2.83094	1.36035
TCONS_00053547	LINC988	XLOC_046865	XLOC_046865	12:113362762-113368230	0.989016	0.648685	1.49642	3.33307	1.10997	3.89914	5.98416	2.04987	1.35759
TCONS_00053652	LINC990	XLOC_046966	XLOC_046966	12:114961785-114977141	0.987622	0.799505	0.912653	0.839361	0.703939	1.17764	1.70604	1.42171	1.35598
TCONS_00054225	TCF21-OT1	ENSOCUG00000017761	TCF21	12:124322188-124323018	2.06882	2.98352	3.56996	0.998416	2.01444	1.26831	1.46266	2.25585	2.98378
TCONS_00054271	LINC1007	XLOC_047494	XLOC_047494	12:124992169-124993095	0.986825	0.648542	1.06639	0.492714	0.486964	0.720408	1.47409	1.3262	1.35049
TCONS_00054275	LINC1008	XLOC_047498	XLOC_047498	12:125013128-125062158	0.9857	0.794381	0.953318	0.987107	1.82835	0.95356	1.86936	1.75155	1.35029
TCONS_00054276	LINC1009	XLOC_047498	XLOC_047498	12:125013208-125045162	0.985229	1.05828	1.50346	0.577974	1.20532	1.80974	1.90786	0.301043	1.34992
TCONS_00054280	LINC1010	XLOC_047498	XLOC_047498	12:125042240-125077659	0.984873	0.59844	0.893182	1.11716	1.24392	3.82729	1.50328	1.62134	1.34668
TCONS_00054466	LINC1013	XLOC_047671	XLOC_047671	12:128233152-128246868	0.982348	0.754291	0.721532	0.108983	0.359455	0.453953	1.30722	2.63575	1.34283
TCONS_00054467	LINC1014	XLOC_047671	XLOC_047671	12:128233156-128246868	0.974455	0.583081	1.73303	0.447165	0.222779	0.547988	2.46858	1.78613	1.33895
TCONS_00054518	LINC1015	XLOC_047711	XLOC_047711	12:129048390-129051835	0.973942	0.879898	0.781385	1.18307	2.36055	2.22031	1.41094	1.42094	1.33707
TCONS_00054566	LINC1016	XLOC_047751	XLOC_047751	12:129449674-129453879	0.970277	0.428907	1.26447	0.352922	0.224747	0.283281	1.26425	0.975504	1.33142
TCONS_00054648	LINC1017	XLOC_047826	XLOC_047826	12:130035023-130091577	0.968151	0.662359	0.925298	0.172046	0.971453	0.923355	1.41949	0.138403	1.33088
TCONS_00055116	LINC1030	XLOC_048257	XLOC_048257	12:136893591-136908469	0.964444	0.273424	0.704007	0.525753	1.34421	1.74817	1.01566	1.37705	1.32756
TCONS_00056007	LINC1041	XLOC_049073	XLOC_049073	12:145830441-145864122	0.962367	0.482266	0.738431	0.992005	0.855872	1.2196	1.58465	1.39537	1.32417
TCONS_00056066	LINC1042	XLOC_049132	XLOC_049132	12:146219313-146242325	0.961729	0.816569	1.20707	0.655153	0.287079	0.997089	1.34444	1.52786	1.32321
TCONS_00056211	LINC1045	XLOC_049239	XLOC_049239	12:148697372-148713232	0.959062	0.989503	0.322468	0.95497	1.30797	0.942248	1.85924	1.8262	1.32253
TCONS_00056274	LINC1048	XLOC_049292	XLOC_049292	12:149486737-149493952	0.955951	0.652771	1.22549	0.77616	1.41285	1.51569	1.16809	2.13431	1.32092
TCONS_00056336	LINC1049	XLOC_049322	XLOC_049322	12:149973316-149984817	0.955207	0.425131	0.544085	0	0	0	0.856752	0.513891	1.31917
TCONS_00056663	LINC1053	XLOC_049606	XLOC_049606	12:152981286-152983345	0.954902	0.420303	0.229652	1.08782	0.789983	1.37536	1.71611	1.8159	1.31791
TCONS_00056681	LINC1054	XLOC_049624	XLOC_049624	12:153097904-153110215	0.952349	0.43731	0.600636	0.92254	0.999574	0.927765	1.615	1.20482	1.31411
TCONS_00056684	LINC1055	XLOC_049624	XLOC_049624	12:153106837-153110215	0.951799	0.721143	1.46918	1.72081	2.99118	2.39064	1.54113	1.56163	1.30928
TCONS_00056732	LINC1060	XLOC_049671	XLOC_049671	12:153421905-153525611	0.949345	0.2622	0.496274	0.675121	1.13797	1.08244	1.18668	0.753173	1.30888
TCONS_00056736	LINC1061	XLOC_049671	XLOC_049671	12:153509075-153525611	0.949165	0.978389	1.1368	0.512821	0.782006	0.783437	1.51706	1.21988	1.30849
TCONS_00057485	LINC1089	XLOC_050326	XLOC_050326	12:7837566-7839439	0.948872	1.148	0.537132	1.20921	1.13499	1.49987	1.43341	2.27028	1.30836
TCONS_00058781	LINC1108	XLOC_051218	XLOC_051218	12:24403141-24429307	0.94806	0.902266	1.68665	7.19965	2.33681	2.01268	1.40438	2.82418	1.30564
TCONS_00058875	LINC1110	XLOC_051295	XLOC_051295	12:25251325-25270753	0.947951	1.32162	0.703959	0.407199	0.473612	0.600697	1.01211	0.675089	1.30523
TCONS_00058876	LINC1111	XLOC_051295	XLOC_051295	12:25251325-25303163	0.947656	0.666175	0.736124	0.874686	1.75604	1.97298	0.760186	0.78391	1.30513
TCONS_00059198	TSPO2-AS1	ENSOCUG00000027644	TSPO2	12:30789140-30790530	1.71088	0.628028	4.1549	2.47244	3.01845	2.31802	0.66716	2.93287	2.34533
TCONS_00059681	LINC1125	XLOC_051911	XLOC_051911	12:36492512-36494118	0.947198	1.13778	0.775954	0.228631	0.241912	0.398075	0.265783	0.406131	1.30372
TCONS_00059682	LINC1126	XLOC_051912	XLOC_051912	12:36496740-36514381	0.946035	0.795942	0.208553	0.639132	0.454298	0.748003	1.18888	1.07471	1.30339
TCONS_00060420	LINC1136	XLOC_052553	XLOC_052553	12:48474741-48476667	0.945805	2.71639	16.5956	0.12093	0.227531	0.377963	1.54406	1.74683	1.30241
TCONS_00061007	LINC1149	XLOC_053108	XLOC_053108	12:61487507-61488228	0.942684	1.09301	1.28312	0.059573	0.085686	0.145239	1.72172	1.69826	1.3018
TCONS_00061417	LINC1158	XLOC_053464	XLOC_053464	12:68647051-68650893	0.940788	1.22623	1.10786	2.06234	1.55528	0.658077	1.33989	2.72725	1.30032
TCONS_00061490	LINC1159	XLOC_053533	XLOC_053533	12:69826779-69828105	0.940258	0.439977	0.44736	0.350403	0.405833	0.414487	0.693203	1.50022	1.29925
TCONS_00061534	LINC1160	XLOC_053550	XLOC_053550	12:70698171-70709591	0.938578	0.946096	1.04997	0.983615	1.47442	0.995742	0.785601	0.797594	1.29881
TCONS_00061535	LINC1161	XLOC_053550	XLOC_053550	12:70702156-70709492	0.938052	0.726368	1.45791	0.068725	0.057215	0.042322	2.98521	1.01456	1.29826
TCONS_00061609	LINC1162	XLOC_053617	XLOC_053617	12:71865876-71922665	0.934619	1.81409	1.45771	0.091849	0.269109	0.361409	3.69367	2.09813	1.29711
TCONS_00061616	LINC1163	XLOC_053624	XLOC_053624	12:72002525-72003561	0.934049	0.465888	0.073117	1.51908	1.57459	2.43395	1.85481	1.68467	1.29626
TCONS_00061995	LINC1168	XLOC_053933	XLOC_053933	12:77343063-77349159	0.92602	0.787432	1.03683	0.356148	0.281997	0.708029	1.08753	0.79919	1.29551
TCONS_00062059	LINC1169	XLOC_053993	XLOC_053993	12:78414550-78422515	0.925656	0.603286	1.23741	0.215001	0.286271	0.435319	1.86114	1.44461	1.29248
TCONS_00062083	LINC1170	XLOC_054017	XLOC_054017	12:78875957-78885971	0.925226	1.18582	0.790734	0	0	0	0.588233	0.652228	1.29124
TCONS_00062161	LINC1171	XLOC_054092	XLOC_054092	12:80666196-80676145	0.924902	0.183938	0.320209	0.023258	0.182894	0.458299	1.60498	1.86636	1.28774
TCONS_00062335	LINC1174	XLOC_054265	XLOC_054265	12:83772473-83787137	0.9233	0.600716	0.570612	0.143459	0.29473	1.34532	1.61822	0.858883	1.28665
TCONS_00062865	LINC1179	XLOC_054724	XLOC_054724	12:93756317-93833664	0.922066	1.08004	0.559965	0.682459	0.505811	0.655902	1.58506	0.75821	1.28619
TCONS_00063383	LINC1185	XLOC_055166	XLOC_055166	12:99680099-99703124	0.921907	0.932639	1.44305	0.515683	0.881861	0.11572	0.819448	1.89523	1.28506
TCONS_00063392	LINC1186	XLOC_055175	XLOC_055175	12:99796711-99799834	0.918625	0.537109	0.975803	0.27192	0.779762	0.384662	0.625778	0.88524	1.28234
TCONS_00063395	LINC1187	XLOC_055178	XLOC_055178	12:99827215-99829545	0.917046	0.73266	0.945261	0.375542	0.055934	0.316081	1.14421	1.25378	1.27987
TCONS_00063450	LINC1188	XLOC_055220	XLOC_055220	12:100826556-100831975	0.91586	0.369724	0.485453	0.528035	0.995771	0.437149	0.870731	1.56613	1.27905
TCONS_00063487	LINC1190	XLOC_055256	XLOC_055256	12:101429145-101477584	0.913791	0.521716	1.28168	0.014861	0.003954	0.13624	1.42042	0.500564	1.27653
TCONS_00063497	LINC1191	XLOC_055266	XLOC_055266	12:101527896-101562563	0.913636	1.01236	1.34883	0.478883	0.383095	0.556503	1.10121	1.30964	1.27591
TCONS_00064195	LINC1199	XLOC_055918	XLOC_055918	12:111264328-111394306	0.911279	0.490061	0.562024	2.24401	3.78711	10.2016	1.36512	1.33168	1.27517
TCONS_00064396	LINC1202	XLOC_056100	XLOC_056100	12:114844356-114888968	0.910114	0.529908	0.103292	0.009543	0.027547	0.10228	1.45482	0.743053	1.27494
TCONS_00064588	LINC1205	XLOC_056261	XLOC_056261	12:118530023-118532252	0.908324	0.388035	0.628794	1.38569	0.743666	1.36277	1.09341	1.39242	1.27412
TCONS_00064766	LINC1208	XLOC_056415	XLOC_056415	12:121770540-121773023	0.902963	1.18967	1.32277	0.386431	0.307837	0.689028	0.780984	0.451013	1.27116
TCONS_00064967	LINC1210	XLOC_056586	XLOC_056586	12:125013291-125042215	0.902412	0.524957	1.23375	0.218138	0.315029	0.771586	1.24304	1.28542	1.27003
TCONS_00065127	LINC1213	XLOC_056722	XLOC_056722	12:128233156-128246832	0.898972	1.05679	1.60685	0.212644	0.32599	0.603985	1.01915	0.465069	1.26884
TCONS_00065557	LINC1217	XLOC_057093	XLOC_057093	12:134118503-134128176	0.897945	0.736403	1.3861	1.98036	2.12574	1.28685	0.623013	0.122702	1.26842
TCONS_00065559	LINC1218	XLOC_057093	XLOC_057093	12:134123093-134127969	0.897085	0.745947	0.466075	0.548229	0.023957	0.136404	0.445713	0.170601	1.26777
TCONS_00065928	LINC1225	XLOC_057418	XLOC_057418	12:139613918-139614172	0.896658	1.01992	0.676183	0.595539	0.508118	0.549749	1.98138	1.39123	1.26762
TCONS_00066529	LINC1233	XLOC_057935	XLOC_057935	12:149308734-149313536	0.896365	0.610648	0.684501	0.476828	0.855858	1.13438	1.44559	1.32789	1.26654
TCONS_00066565	LINC1236	XLOC_057971	XLOC_057971	12:149487839-149493952	0.894935	1.0269	1.14633	0.273237	0.249825	0.196911	0.489054	0.340949	1.26647
TCONS_00066602	LINC1238	XLOC_057992	XLOC_057992	12:149756838-149769674	0.894826	0.407683	1.35843	0.065933	0.088236	0.163352	0.857489	1.2646	1.26618
TCONS_00067151	LINC1263	XLOC_058511	XLOC_058511	12:154163365-154166822	0.893452	0.069623	0.590173	13.9858	11.526	14.6747	1.13639	1.1639	1.2646
TCONS_00067349	LINC1265	XLOC_058701	XLOC_058701	12:155337302-155341589	0.892554	0.929795	0.742743	7.53109	3.55173	3.5305	1.07333	0.892765	1.26361
TCONS_00067596	LINC1272	XLOC_058920	XLOC_058920	13:3307114-3320423	0.892156	0.829493	0.6045	0.951467	1.18296	1.1621	0.622371	0.853396	1.26318
TCONS_00067760	LINC1279	XLOC_059071	XLOC_059071	13:5884384-5886302	0.89214	0.667104	0.330088	0	0	0	0.573944	1.49078	1.26288
TCONS_00067778	LINC1280	XLOC_059085	XLOC_059085	13:6087417-6088112	0.891312	0.626366	0.536991	1.30088	2.01375	2.44904	1.35956	1.91317	1.26067
TCONS_00068044	LINC1286	XLOC_059303	XLOC_059303	13:9494448-9495001	0.889585	0.319547	0.735264	1.18315	0.725876	0.770122	1.49504	1.14492	1.26013
TCONS_00068473	LINC1293	XLOC_059663	XLOC_059663	13:15501137-15530553	0.888744	1.56197	1.38241	0.482178	0.457381	0.419164	0.713825	1.18842	1.25923
TCONS_00068626	LINC1295	XLOC_059794	XLOC_059794	13:21867108-21887184	0.886988	0.973803	0.434991	0.868816	0.903599	1.1597	1.4984	1.44029	1.25738
TCONS_00068677	LINC1296	XLOC_059829	XLOC_059829	13:22729423-22732073	0.88607	0.092528	0.757521	1.48584	0.789361	1.26023	1.21421	1.48897	1.25468
TCONS_00069307	LINC1307	XLOC_060348	XLOC_060348	13:32193276-32194797	0.885063	0.367338	2.47302	1.42668	1.0226	1.60359	1.02252	1.23727	1.25402
TCONS_00069480	LINC1308	XLOC_060488	XLOC_060488	13:34102610-34104015	0.884579	0.778035	0.954645	0.875003	0.363817	0.614096	0.94892	1.43141	1.25009
TCONS_00069596	LINC1312	XLOC_060585	XLOC_060585	13:35759253-35759621	0.884384	0.48146	0.482894	0.45474	0.763245	0.959112	1.08303	0.608319	1.24758
TCONS_00070093	LINC1325	XLOC_060838	XLOC_060838	13:39415943-39416534	0.884197	0.89788	1.35064	0.878541	1.21052	0.994562	1.15821	1.37267	1.24621
TCONS_00070169	LINC1328	XLOC_060897	XLOC_060897	13:40357351-40358398	0.883495	0.259357	1.69519	0.495104	0.766686	0.227491	0.946177	1.28897	1.24611
TCONS_00070601	LINC1333	XLOC_061183	XLOC_061183	13:44744215-44797452	0.883154	0.19016	0.446808	0.572381	0.285272	0.421932	0.67741	0.497278	1.2461
TCONS_00070730	LINC1335	XLOC_061307	XLOC_061307	13:45983138-45987069	0.882955	2.20667	0.631012	0.157347	0.127515	0.109687	2.3731	2.02451	1.24301
TCONS_00070863	LINC1338	XLOC_061423	XLOC_061423	13:48448408-48454596	0.882719	0.924406	0.903501	1.02065	1.32563	1.54697	0.8894	0.761488	1.24013
TCONS_00071647	LINC1358	XLOC_062042	XLOC_062042	13:59531930-59533084	0.881945	0.659014	1.38799	0.714441	0.512138	1.27941	1.26995	2.70078	1.23848
TCONS_00072159	LINC1368	XLOC_062487	XLOC_062487	13:65938355-65986918	0.881915	0.762567	0.758624	0.191851	0.219747	0.230482	0.982036	1.12924	1.23604
TCONS_00072286	LINC1370	XLOC_062610	XLOC_062610	13:69265502-69272519	0.880794	0.932604	0.570844	1.43992	1.08583	1.56017	1.59369	2.21728	1.23503
TCONS_00072328	LINC1371	XLOC_062648	XLOC_062648	13:69825937-69831476	0.880714	0.496269	0.94625	0.348744	0.646554	0.610086	0.699026	0.300287	1.23271
TCONS_00072549	LINC1374	XLOC_062820	XLOC_062820	13:72826605-72828961	0.878785	1.32536	0.183496	0.108728	0.388806	0.18898	1.22273	1.34909	1.22927
TCONS_00072839	LINC1384	XLOC_063063	XLOC_063063	13:76845109-76847679	0.878712	0.24144	0.528295	0.270102	0.079049	0.06081	0.155533	0.61932	1.22892
TCONS_00073160	LINC1391	XLOC_063347	XLOC_063347	13:82136259-82155554	0.877193	0.764512	0.619234	1.61774	3.12982	3.14359	2.56401	2.96986	1.22749
TCONS_00074352	LINC1431	XLOC_064410	XLOC_064410	13:98671692-98672215	0.876538	0.581721	0.907829	0.090544	0.196938	0.152464	1.12316	1.05254	1.22747
TCONS_00074362	LINC1432	XLOC_064420	XLOC_064420	13:98707317-98737642	0.876488	0.725183	0.699733	0.724602	0.930627	0.890579	0.895168	1.06657	1.22413
TCONS_00074455	LINC1433	XLOC_064496	XLOC_064496	13:100307732-100308096	0.874248	0.839391	1.06412	0.848837	1.1648	1.01695	1.31909	1.89788	1.2239
TCONS_00075223	LINC1444	XLOC_065182	XLOC_065182	13:112319688-112352899	0.873065	1.14018	0.939975	0.976937	0.702333	1.06261	0.494163	0.337187	1.22206
TCONS_00078350	LINC1520	XLOC_067553	XLOC_067553	13:3625775-3627379	0.871293	0.637977	1.40008	0.577234	0.570223	0.379475	1.58845	1.08431	1.22031
TCONS_00078436	LINC1521	XLOC_067632	XLOC_067632	13:5659696-5662153	0.87118	0.794758	0.768607	0.057139	0.14648	0.05981	0.808761	0.996396	1.21985
TCONS_00078441	LINC1522	XLOC_067637	XLOC_067637	13:5724349-5725116	0.871115	0.228382	0.227718	1.02294	1.70116	1.7714	1.4358	1.27841	1.21983
TCONS_00078447	LINC1523	XLOC_067643	XLOC_067643	13:5756620-5766470	0.871106	0.799351	1.27673	0.497381	0.522298	0.588236	1.16949	1.40696	1.21806
TCONS_00078450	LINC1524	XLOC_067646	XLOC_067646	13:5766764-5769090	0.869415	1.01655	1.06682	0.695531	0.236466	1.42143	0.270577	0.170294	1.2134
TCONS_00078458	LINC1525	XLOC_067654	XLOC_067654	13:5849730-5875740	0.868892	0.329015	0.643992	0.130124	0.076217	0.037443	1.13893	1.60168	1.21281
TCONS_00078630	LINC1530	XLOC_067781	XLOC_067781	13:8670009-8672528	0.868479	0.80197	1.38723	0.451145	0.139833	0.550172	2.10552	3.61312	1.21172
TCONS_00078719	LINC1533	XLOC_067854	XLOC_067854	13:10336848-10387148	0.867714	0.447438	0.604922	0.413254	0.887046	1.12557	1.18859	0.761008	1.21073
TCONS_00079306	LINC1538	XLOC_068301	XLOC_068301	13:22467325-22470295	0.867158	0.659399	0.391239	1.33579	1.06555	1.05448	1.1596	1.97108	1.20974
TCONS_00079377	LINC1539	XLOC_068370	XLOC_068370	13:22821967-22825709	0.866294	0.401512	0.914249	0.209047	0.303379	0.315518	1.05124	1.64972	1.20738
TCONS_00079567	GPA33-AS1	ENSOCUG00000025603	GPA33	13:25882525-25909488	1.80052	4.19291	0.825945	1.51066	1.89668	0.621988	1.70344	2.12135	2.45742
TCONS_00079757	LINC1549	XLOC_068701	XLOC_068701	13:27544068-27557119	0.865397	0.19462	0.511606	0.054211	0.255494	0.148151	2.03132	1.77753	1.20654
TCONS_00080053	LINC1558	XLOC_068926	XLOC_068926	13:32193276-32194797	0.863213	0.833081	2.09559	0.428218	0.732892	0.53081	0.863307	1.1155	1.20599
TCONS_00080849	LINC1567	XLOC_069470	XLOC_069470	13:40355827-40358398	0.862967	1.16701	1.28717	0.688397	0.610367	1.0256	1.52042	1.33797	1.20579
TCONS_00081442	LINC1580	XLOC_069892	XLOC_069892	13:45983147-45986611	0.861233	0.401718	0.673414	0.310311	0.700362	0.452281	1.06079	1.50902	1.20165
TCONS_00081522	LINC1581	XLOC_069961	XLOC_069961	13:47832199-47833080	0.857625	0.275981	0.415099	0.034473	0.025361	0.046505	1.80129	1.67852	1.19975
TCONS_00081525	LINC1582	XLOC_069964	XLOC_069964	13:47841143-47841660	0.857064	1.12167	1.07557	0.579628	0.355987	0.45553	1.39866	1.28102	1.19929
TCONS_00082283	LINC1591	XLOC_070553	XLOC_070553	13:59139048-59157801	0.856484	0.317016	1.45249	0.278708	0.617679	0.37865	1.30222	1.30603	1.1979
TCONS_00082704	LINC1605	XLOC_070895	XLOC_070895	13:66238789-66245509	0.855041	0.47781	0.58524	0.21599	0.24843	0.140405	1.4243	1.25982	1.19724
TCONS_00082731	LINC1606	XLOC_070922	XLOC_070922	13:66358345-66386300	0.854897	1.32689	0.258811	0.326548	0.177936	0.519631	0.733763	0.741814	1.19632
TCONS_00082841	LINC1607	XLOC_071019	XLOC_071019	13:68947642-68968862	0.853919	0.283981	0.051089	0.638997	1.41222	0.977886	1.159	1.93499	1.19509
TCONS_00082842	LINC1608	XLOC_071019	XLOC_071019	13:68947642-69048147	0.852302	0.601234	0.387239	0.424358	0.783742	1.20297	1.16679	0.637953	1.1936
TCONS_00082844	LINC1609	XLOC_071021	XLOC_071021	13:68975933-68976305	0.850749	0.325584	0.621851	0.616236	0.970732	1.23487	1.20841	1.20971	1.19314
TCONS_00083137	LINC1619	XLOC_071273	XLOC_071273	13:72803373-72805293	0.849226	0.546892	0.831002	1.23011	0.973633	0.154449	1.57534	1.46251	1.19223
TCONS_00083494	LINC1626	XLOC_071576	XLOC_071576	13:77970025-78021630	0.849222	1.14003	1.43334	0.135214	0.226078	0.278752	0.981441	1.076	1.18941
TCONS_00083673	LINC1629	XLOC_071722	XLOC_071722	13:81150468-81151436	0.848581	0.391721	0.581577	0.202709	0.215329	0.328156	0.898932	0.794905	1.18811
TCONS_00083740	LINC1630	XLOC_071789	XLOC_071789	13:82942247-83017822	0.848266	3.14392	5.17434	0.750224	0.356338	0.922058	1.1528	0.908037	1.18795
TCONS_00083751	LINC1631	XLOC_071798	XLOC_071798	13:83036131-83041920	0.847668	0.53445	0.517809	0.510746	1.00402	1.00993	1.00422	1.40851	1.18678
TCONS_00083966	LINC1637	XLOC_071987	XLOC_071987	13:86641781-86667517	0.846008	0.826187	1.26441	0.852497	1.25181	1.03953	1.18884	1.24298	1.18395
TCONS_00084146	LINC1639	XLOC_072135	XLOC_072135	13:88859736-88909807	0.841747	0.258823	0.335211	0.44445	0.057571	0.418593	1.39424	1.73791	1.18266
TCONS_00084748	LINC1642	XLOC_072664	XLOC_072664	13:97077573-97079836	0.841596	0.434113	0.836357	0.263724	0.131368	0.586076	0.819582	0.585814	1.17943
TCONS_00084889	TCTEX1D1-OT1	ENSOCUG00000004662	TCTEX1D1	13:99483620-99491940	6.30556	3.71988	7.51623	3.5842	1.2496	3.25144	8.43271	6.77397	9.23485
TCONS_00084945	LINC1646	XLOC_072835	XLOC_072835	13:100022903-100035554	0.841301	0.51233	1.32718	0.813084	0.804795	1.05433	1.09387	1.35324	1.17883
TCONS_00085112	LINC1647	XLOC_073002	XLOC_073002	13:100427521-100563791	0.841082	0.834277	0.943825	1.9096	1.84302	2.39743	2.12019	0.979155	1.1785
TCONS_00085133	LINC1648	XLOC_073022	XLOC_073022	13:100819656-100820246	0.840236	0.642498	0.138596	1.01246	1.28313	1.19204	0.98269	1.35851	1.17586
TCONS_00085288	LINC1658	XLOC_073134	XLOC_073134	13:103163491-103164554	0.839916	0.47625	1.43604	0.704069	0.47831	1.03224	0.561154	0.599594	1.17397
TCONS_00086442	LINC1673	XLOC_074105	XLOC_074105	13:122414769-122415399	0.836233	1.0878	0.34719	0.320302	0.05578	0.685121	1.31574	0.560016	1.17095
TCONS_00087404	LINC1698	XLOC_074790	XLOC_074790	13:133441363-133442008	0.831505	1.09742	0.558141	0.297216	0.282226	0.493631	1.48915	1.48544	1.17062
TCONS_00087517	LINC1700	XLOC_074873	XLOC_074873	13:135459179-135462942	0.830495	0.589458	1.04182	0.109128	0.386245	0.222369	1.47299	0.916451	1.17028
TCONS_00087775	LINC1705	XLOC_075065	XLOC_075065	13:138211407-138212316	0.830359	0.882614	1.10238	0.639831	0.377968	0.738718	0.084034	0.070812	1.16975
TCONS_00087844	LINC1708	XLOC_075104	XLOC_075104	13:138679281-138680113	0.827418	0.274687	0.518897	0.375165	0.071053	0.274052	1.613	1.52505	1.16844
TCONS_00087845	LINC1709	XLOC_075105	XLOC_075105	13:138681070-138685614	0.826856	0.471733	0.79041	1.85781	4.34765	5.67504	1.5487	0.70378	1.16765
TCONS_00088130	LINC1715	XLOC_075306	XLOC_075306	13:140577498-140579811	0.826544	1.03375	1.00689	0.766528	0.957172	1.36094	1.0754	0.939056	1.16749
TCONS_00088247	LINC1718	XLOC_075397	XLOC_075397	13:141006028-141006480	0.826172	0.799495	1.11545	0.700654	0.829522	1.41553	1.52351	1.57548	1.16681
TCONS_00088724	LINC1730	XLOC_075796	XLOC_075796	14:1941102-1943424	0.825717	0.400828	1.55292	0.441399	0.332119	0.552725	1.35862	1.46469	1.16658
TCONS_00088876	LINC1731	XLOC_075932	XLOC_075932	14:4484397-4493168	0.824882	0.140812	0.561457	0.414821	0.119192	0.686191	1.32584	1.30503	1.16431
TCONS_00088877	LINC1732	XLOC_075932	XLOC_075932	14:4484714-4497377	0.824096	1.02577	0.8725	0.483948	0.472262	0.592511	1.11068	1.01409	1.1631
TCONS_00088896	LINC1733	XLOC_075951	XLOC_075951	14:4552642-4555439	0.823569	0.351957	0.447527	0.645462	0.503585	0.68572	1.26993	1.64459	1.16273
TCONS_00088897	LINC1734	XLOC_075952	XLOC_075952	14:4555628-4558251	0.823313	0.437696	0.271092	0.045501	0.329674	0.309227	0.686551	0.754693	1.15996
TCONS_00088956	LINC1735	XLOC_076007	XLOC_076007	14:6107778-6108137	0.821301	2.7479	2.15883	0.468162	0.595642	0.485444	1.16304	1.63151	1.15839
TCONS_00089017	LINC1736	XLOC_076066	XLOC_076066	14:6576862-6582063	0.821145	0.71003	1.13189	1.64731	1.37557	1.25004	0.891318	0.88439	1.15313
TCONS_00089040	LINC1737	XLOC_076089	XLOC_076089	14:6827503-6829010	0.820889	1.11634	0.720414	2.73146	5.33174	2.00519	1.51326	1.12829	1.14915
TCONS_00090169	LINC1757	XLOC_077166	XLOC_077166	14:18206038-18216504	0.819956	0.602148	0.385414	0.401015	1.22154	1.45629	0.678734	0.862782	1.14837
TCONS_00090373	LINC1762	XLOC_077326	XLOC_077326	14:21108912-21114976	0.819841	0.861165	0.528469	0.46683	0.196297	0.393297	1.11123	1.19389	1.14735
TCONS_00090516	LINC1763	XLOC_077457	XLOC_077457	14:22804764-22807426	0.819726	1.37922	0.838756	0.231582	0.248523	0.134021	1.2649	1.82914	1.14556
TCONS_00090521	LINC1764	XLOC_077462	XLOC_077462	14:22846493-22854594	0.817697	0.281523	2.77055	0.914181	0.891965	1.33676	1.26477	1.29014	1.14225
TCONS_00091365	LINC1774	XLOC_078139	XLOC_078139	14:37735966-37740397	0.817388	0.556165	0.176268	0.61017	0.692005	0.341875	0.436575	0.53725	1.14206
TCONS_00091444	LINC1775	XLOC_078218	XLOC_078218	14:37930754-37934801	0.815714	0.170231	0.515315	0.23106	0.777482	0.548737	2.16196	1.19053	1.14136
TCONS_00091446	LINC1776	XLOC_078220	XLOC_078220	14:37935203-37937782	0.815165	1.28139	0.789044	0.782892	0.940068	0.653464	1.23704	0.842479	1.14106
TCONS_00091447	LINC1777	XLOC_078220	XLOC_078220	14:37936040-37937782	0.812475	1.53132	1.61952	1.04157	1.68156	1.79629	0.861072	1.16805	1.13957
TCONS_00091612	LINC1779	XLOC_078381	XLOC_078381	14:40877887-40881357	0.811246	0.891931	1.4643	0.395542	0.460204	0.593483	1.13172	0.992951	1.13838
TCONS_00091626	LINC1780	XLOC_078395	XLOC_078395	14:41076502-41335634	0.811061	0.381839	0.452924	0.665064	0.298872	0.125228	1.35533	0.680793	1.13521
TCONS_00092112	LINC1786	XLOC_078818	XLOC_078818	14:46819210-46830538	0.808919	0.300525	0.619999	0.101184	0.061129	0.117961	1.32939	1.61139	1.13254
TCONS_00092453	LINC1790	XLOC_079133	XLOC_079133	14:50906496-50927778	0.807449	1.59758	1.2086	0.614266	0.442992	0.590299	0.959943	1.12837	1.13125
TCONS_00092918	LINC1805	XLOC_079550	XLOC_079550	14:55963731-55968979	0.80709	0.890186	0.797275	0.848526	0.837007	1.21708	1.08278	1.46991	1.1293
TCONS_00093060	LINC1806	XLOC_079691	XLOC_079691	14:59833504-60119973	0.80671	0.821869	0.804525	0.336585	0.795116	0.821325	1.40667	1.51952	1.12536
TCONS_00093074	LINC1807	XLOC_079691	XLOC_079691	14:59940557-60083957	0.806489	0.13137	0.726062	0.314737	0.700382	0.307602	1.04879	1.04315	1.12508
TCONS_00094030	LINC1828	XLOC_080606	XLOC_080606	14:75608377-75632715	0.806191	0.032046	0.162701	0.121684	0.648551	0.928669	0.590555	1.02851	1.12464
TCONS_00094572	LINC1837	XLOC_081035	XLOC_081035	14:82805153-82810569	0.80535	1.63129	0.80519	1.00016	1.70241	1.2389	1.90403	1.66468	1.12419
TCONS_00095468	LINC1858	XLOC_081741	XLOC_081741	14:96747115-96748430	0.80361	0.312833	0.707523	0.44996	0.366201	0.801599	0.835597	0.885371	1.12363
TCONS_00095529	LINC1859	XLOC_081786	XLOC_081786	14:98093125-98093663	0.803257	0.223403	0.561497	0.701821	1.29951	1.27274	1.43368	1.14325	1.12218
TCONS_00095682	LINC1861	XLOC_081915	XLOC_081915	14:100935777-101216023	0.801215	0.549694	0.064559	0.039975	0.394982	0.529866	0.805697	1.18077	1.11833
TCONS_00095685	LINC1862	XLOC_081918	XLOC_081918	14:100954270-100959767	0.801205	0.82472	0.616166	0.477333	1.18866	0.507207	1.56764	1.42251	1.11728
TCONS_00095784	LINC1863	XLOC_082017	XLOC_082017	14:101364637-101397476	0.801187	0.935941	0.626296	1.39879	4.90697	2.99644	1.30544	1.44559	1.11692
TCONS_00096018	LINC1864	XLOC_082251	XLOC_082251	14:101871412-101983857	0.800678	0.263498	0.672593	1.33136	0.197983	0.026142	0.19721	0.43135	1.11013
TCONS_00096594	LINC1880	XLOC_082763	XLOC_082763	14:108439363-108446450	0.799225	0.921988	2.40863	0.157232	0.159248	0.121886	0.874652	0.624538	1.10895
TCONS_00096596	LINC1881	XLOC_082763	XLOC_082763	14:108440714-108468905	0.798524	1.38319	0.561111	0.493617	1.19714	1.43264	0.72182	0.373315	1.10894
TCONS_00096625	LINC1882	XLOC_082793	XLOC_082793	14:108661916-108777887	0.798092	0.456877	0.627672	0.314488	0.206196	0.207789	1.1006	1.17129	1.10866
TCONS_00097168	LINC1887	XLOC_083281	XLOC_083281	14:119288907-119289742	0.797339	1.06756	2.73955	0	0	0	0.249902	0.807071	1.10845
TCONS_00097316	LINC1888	XLOC_083385	XLOC_083385	14:121095161-121291328	0.796003	0.71797	0.502747	0.714019	1.20423	1.41017	1.39105	1.05108	1.10794
TCONS_00097546	LINC1892	XLOC_083588	XLOC_083588	14:124075192-124087170	0.795383	0.343278	0.177632	0.880364	0.476622	1.22571	0.975727	1.13232	1.1058
TCONS_00097547	LINC1893	XLOC_083588	XLOC_083588	14:124075192-124176879	0.79438	0.300055	0.262445	0.259714	0.449645	0.701937	0.914676	0.816603	1.10578
TCONS_00097560	LINC1894	XLOC_083601	XLOC_083601	14:124176957-124178043	0.79437	0.393653	0.26559	2.04094	2.19863	1.6099	1.01459	0.881895	1.10439
TCONS_00097679	LINC1896	XLOC_083716	XLOC_083716	14:127035759-127056301	0.793389	0.467186	0.374033	35.3442	19.6716	10.3333	0.204616	1.31405	1.10412
TCONS_00097797	LINC1897	XLOC_083829	XLOC_083829	14:128994365-128995221	0.79314	0.765608	0.538179	0.0551	0.601333	0.380691	0.769468	0.715109	1.10147
TCONS_00097872	LINC1898	XLOC_083897	XLOC_083897	14:130399707-130471470	0.791801	0.796555	1.92953	0.392895	0.561623	0.559011	1.24724	1.25595	1.09906
TCONS_00098232	LINC1901	XLOC_084256	XLOC_084256	14:138066227-138069791	0.7907	0.476919	0.362474	0.593574	0.537643	0.646048	1.12137	0.520424	1.09826
TCONS_00099005	LINC1918	XLOC_084958	XLOC_084958	14:151476431-151478452	0.790618	0.412778	0.662136	0.557972	0.250036	0.176224	1.29277	1.32318	1.09753
TCONS_00099281	LINC1919	XLOC_085217	XLOC_085217	14:156546622-156547471	0.789874	0.856424	0.551713	0.592705	1.07616	1.10888	1.01498	1.10479	1.09706
TCONS_00099288	LINC1920	XLOC_085224	XLOC_085224	14:156585040-156609227	0.789334	0.669628	0.574524	0.16849	0.51729	0.498933	1.79537	0.449785	1.09588
TCONS_00099291	LINC1921	XLOC_085224	XLOC_085224	14:156591377-156609227	0.789094	0.324334	1.2704	0.12236	0.762516	0.103454	0.530485	0.39698	1.09333
TCONS_00099644	LINC1926	XLOC_085548	XLOC_085548	14:162259681-162260150	0.788196	0.447783	0.402706	0.107272	0.201405	0.279611	1.12229	1.5871	1.09241
TCONS_00100073	LINC1936	XLOC_085878	XLOC_085878	14:3888950-3939997	0.787768	0.445294	0.653988	0.94419	0.733608	2.35511	1.77919	1.10732	1.09125
TCONS_00100980	LINC1951	XLOC_086720	XLOC_086720	14:18205677-18216519	0.787195	0.374955	0.862917	1.28139	1.60049	1.41437	1.62729	1.40359	1.09044
TCONS_00100984	LINC1952	XLOC_086724	XLOC_086724	14:18219609-18329431	0.786729	0.38751	0.629826	0.389727	0.591116	0.363015	1.23906	1.26754	1.08885
TCONS_00100985	LINC1953	XLOC_086724	XLOC_086724	14:18219609-18336298	0.786444	1.032	0.439686	0.197791	0.463902	0.410659	0.0016	0.056337	1.08608
TCONS_00101196	LINC1958	XLOC_086895	XLOC_086895	14:22382504-22388569	0.785645	2.85867	1.65622	0.019615	0.615184	0.259314	0.884392	0.498364	1.08549
TCONS_00101197	LINC1959	XLOC_086895	XLOC_086895	14:22382504-22388913	0.784819	0.032079	0.373186	0.190907	0.409162	0.686167	0.824255	0.731022	1.08437
TCONS_00102114	LINC1973	XLOC_087657	XLOC_087657	14:41460106-41461356	0.783224	0.178504	0.163464	0.559572	1.11291	1.03009	0.892649	1.02126	1.08151
TCONS_00102480	LINC1979	XLOC_087974	XLOC_087974	14:44146243-44150249	0.782318	0.418522	0.042086	1.10749	0.644804	0.606353	1.59291	1.221	1.08067
TCONS_00102485	LINC1980	XLOC_087978	XLOC_087978	14:44165392-44165934	0.782236	0.326929	0.379866	0.442935	0.482367	0.490082	1.09712	1.42719	1.08026
TCONS_00102803	LINC1997	XLOC_088260	XLOC_088260	14:48281484-48301039	0.781131	0.289407	0.365954	0.094993	0.620431	0.612425	1.03003	0.20774	1.07879
TCONS_00103131	IL12A-AS1	ENSOCUG00000010149	IL12A	14:54421488-54480620	3.18067	2.61534	7.93322	15.8202	14.9822	16.4259	3.57708	4.11608	4.62717
TCONS_00103312	LINC2014	XLOC_088691	XLOC_088691	14:56459258-56463699	0.781115	0.923732	0.90592	1.36924	0.669049	0.438187	1.29831	1.84741	1.07715
TCONS_00103464	LINC2016	XLOC_088841	XLOC_088841	14:59815543-59820202	0.780972	0.108481	0.63984	0.11207	0.141594	0.121278	0.690417	0.951637	1.07444
TCONS_00104054	LINC2031	XLOC_089376	XLOC_089376	14:69300588-69311001	0.780918	0.499579	1.06809	0.144042	0.417875	0.335071	1.36109	0.910236	1.0734
TCONS_00104657	LINC2036	XLOC_089912	XLOC_089912	14:79459522-79462607	0.779836	0.894936	0.290176	0.167587	0.471832	0.251983	0.970809	1.1613	1.07296
TCONS_00105305	LINC2048	XLOC_090443	XLOC_090443	14:89039872-89040612	0.779812	1.14102	0.760584	0.973647	0.769906	1.02058	1.18847	1.16988	1.07294
TCONS_00105693	LINC2060	XLOC_090726	XLOC_090726	14:95073016-95086712	0.77952	0.775961	0.796589	0.498194	0.799106	1.06835	1.63473	1.26847	1.07225
TCONS_00105866	LINC2062	XLOC_090860	XLOC_090860	14:98680801-98681210	0.779209	1.5406	0.71595	0.158051	0.090152	0.346231	1.1199	1.68482	1.07186
TCONS_00106016	LINC2064	XLOC_090990	XLOC_090990	14:100935792-101215871	0.777983	0.664397	1.04656	0.348949	0.570988	0.382821	0.708335	0.867132	1.06864
TCONS_00106355	LINC2068	XLOC_091305	XLOC_091305	14:106181595-106200991	0.777935	0.490699	0.671849	0.321546	0.090096	0.234292	1.06773	1.30333	1.06863
TCONS_00106413	LINC2069	XLOC_091351	XLOC_091351	14:106854970-106858616	0.776795	0.561284	0.615687	0.287112	0.39601	0.141473	0.684197	0.526579	1.06809
TCONS_00106414	LINC2070	XLOC_091352	XLOC_091352	14:106858689-106865355	0.775579	0.065381	0.249639	0.136329	0.572086	0.227973	1.23932	0.66161	1.06583
TCONS_00106657	LINC2072	XLOC_091548	XLOC_091548	14:111516444-111517596	0.775379	0.656398	2.22268	0.129773	0.206752	0.100307	0.906524	0.780175	1.06524
TCONS_00108202	LINC2099	XLOC_092972	XLOC_092972	14:133203048-133303536	0.774873	0.580111	0.200921	0.503319	0.477257	0.153694	0.398578	0.861524	1.06468
TCONS_00108334	LINC2102	XLOC_093102	XLOC_093102	14:136094245-136175786	0.772952	0.297053	1.23655	0	0	0	0.295425	0.198131	1.06455
TCONS_00108492	LINC2104	XLOC_093258	XLOC_093258	14:139650589-139650900	0.772083	0.499488	0.396182	0.116705	0.059326	0.373722	1.1169	0.709074	1.06412
TCONS_00109061	LINC2119	XLOC_093792	XLOC_093792	14:145049205-145102177	0.770026	0.860366	0.762953	1.51097	0.579302	1.20886	1.07016	1.55967	1.06314
TCONS_00109254	LINC2120	XLOC_093976	XLOC_093976	14:150123321-150131268	0.769494	0.406923	0.355705	0.614453	1.18035	0.780217	0.992667	1.14546	1.06272
TCONS_00109453	LINC2121	XLOC_094174	XLOC_094174	14:154765759-154771998	0.769492	0.298376	0.257198	0.851186	1.06764	0.855074	1.37692	1.00575	1.06152
TCONS_00109454	LINC2122	XLOC_094174	XLOC_094174	14:154765759-154772278	0.769213	0.574044	0.640467	1.71431	0.508192	1.31601	0.607686	1.02304	1.06082
TCONS_00110239	LINC2130	XLOC_094844	XLOC_094844	15:5238487-5239172	0.769015	0.286975	0.155042	1.01787	0.805184	1.44538	1.76863	1.80003	1.06051
TCONS_00110368	LINC2133	XLOC_094963	XLOC_094963	15:7440964-7450130	0.76808	0.672832	0.633552	0.63782	0.23679	1.17191	1.1788	1.41323	1.06001
TCONS_00110482	LINC2135	XLOC_095060	XLOC_095060	15:9309404-9323125	0.767123	0.642887	1.11063	0.748965	1.14177	1.42949	0.577347	1.21923	1.05988
TCONS_00110639	LINC2139	XLOC_095200	XLOC_095200	15:10307332-10309019	0.76609	0.485185	0.366307	0.929481	1.22426	1.30441	1.28574	1.21478	1.05744
TCONS_00110934	LINC2141	XLOC_095422	XLOC_095422	15:17220003-17221541	0.764206	0.701925	0.618749	1.39717	0.798195	2.54968	0.840186	1.08212	1.05738
TCONS_00111163	LINC2144	XLOC_095618	XLOC_095618	15:21553735-21562561	0.763622	0.032265	0.282435	0.570684	0.250035	0.959008	1.02203	0.967559	1.05548
TCONS_00112037	LINC2154	XLOC_096429	XLOC_096429	15:34311361-34318586	0.763616	0.346852	0.944815	0.314958	0.638692	0.478535	0.80045	1.85434	1.05318
TCONS_00112063	LINC2155	XLOC_096455	XLOC_096455	15:35134033-35144050	0.762777	0.252753	0.411095	1.83845	1.05861	1.30337	0.561034	0.729459	1.05231
TCONS_00112069	LINC2156	XLOC_096461	XLOC_096461	15:35193416-35236543	0.761542	0.619876	0.420508	0.429257	0.461271	0.175976	0.947142	0.918497	1.0523
TCONS_00112561	LEF1-OT1	ENSOCUG00000010436	LEF1	15:41498569-41501219	3.09622	5.39917	2.55889	63.844	127.593	121.719	4.01617	4.53	4.47281
TCONS_00112704	LINC2176	XLOC_096998	XLOC_096998	15:43603938-43605244	0.760732	0.517654	0.822294	0.16898	0.237861	0.200738	0.780825	1.18139	1.04883
TCONS_00112800	LINC2178	XLOC_097084	XLOC_097084	15:45247615-45248063	0.760094	0.288533	0.411124	0.306648	0.530362	0.607787	1.09415	1.82132	1.04796
TCONS_00113740	LINC2198	XLOC_097897	XLOC_097897	15:63115426-63119813	0.759555	0.894219	1.07343	0.153064	0.106833	0.275502	1.30227	0.833806	1.04754
TCONS_00114033	LINC2199	XLOC_098147	XLOC_098147	15:66975035-67003648	0.759441	0.466573	0.234869	0.450912	0.229813	0.53359	1.12862	1.08129	1.04513
TCONS_00114318	LINC2210	XLOC_098373	XLOC_098373	15:69187897-69188489	0.75763	0.807843	0.762226	0.669746	0.202147	0.653446	0.764283	1.08052	1.04245
TCONS_00115724	LINC2228	XLOC_099645	XLOC_099645	15:93486385-93501724	0.757546	0.412781	0.669826	0.813629	0.518717	0.735105	0.540351	0.672237	1.04102
TCONS_00115890	LINC2229	XLOC_099791	XLOC_099791	15:96411390-96412700	0.756197	0.967159	0.117531	0.328142	0.617415	1.09272	1.6409	1.20555	1.04027
TCONS_00116064	LINC2234	XLOC_099929	XLOC_099929	15:99296614-99299396	0.754417	1.44009	0.275544	0.264813	0.60287	0.781351	1.13399	0.984002	1.04011
TCONS_00116197	LINC2245	XLOC_100055	XLOC_100055	15:100190469-100192938	0.754266	0.687243	0.305098	1.23301	0.483973	1.13566	0.810768	0.844925	1.03899
TCONS_00116201	LINC2246	XLOC_100059	XLOC_100059	15:100300039-100322160	0.752665	0.752993	0.56906	0.456561	0.812048	1.19643	0.841823	1.08828	1.03776
TCONS_00116429	LINC2255	XLOC_100241	XLOC_100241	15:104285866-104408993	0.751877	0.588823	0.723304	0.515072	0.283575	0.646926	0.998781	1.1659	1.03763
TCONS_00116761	LINC2257	XLOC_100545	XLOC_100545	15:4664511-4676874	0.751645	1.23935	0.612481	0.665204	2.17221	1.48663	1.3802	1.75031	1.03717
TCONS_00116827	LINC2259	XLOC_100603	XLOC_100603	15:5901581-5903784	0.751636	1.01644	2.09807	0.165129	0.221111	0.380545	1.2122	1.50557	1.03664
TCONS_00117083	LINC2263	XLOC_100829	XLOC_100829	15:11312169-11313255	0.750274	0.723249	1.27708	0	0	0	0.497168	0.512588	1.0315
TCONS_00117278	LINC2264	XLOC_101002	XLOC_101002	15:15751323-15752094	0.749913	0.432348	0.423855	1.14551	0.392618	1.11651	1.11676	1.16897	1.02994
TCONS_00117283	LINC2265	XLOC_101007	XLOC_101007	15:15953060-15972852	0.749453	1.23368	0.541236	0.362839	0.48227	0.372783	1.07597	1.20103	1.02806
TCONS_00117416	LINC2266	XLOC_101113	XLOC_101113	15:18577732-18613819	0.749412	0.384888	0.765615	0.39547	0.396298	0.393735	0.90135	1.20038	1.02735
TCONS_00117555	LINC2271	XLOC_101229	XLOC_101229	15:20431533-20492780	0.749017	0.28693	1.30308	0.160247	0.152939	0.488225	0.313302	0.737215	1.02615
TCONS_00117636	LINC2274	XLOC_101299	XLOC_101299	15:21526703-21535181	0.748625	0.543274	1.84225	0.628203	0.82735	0.83186	1.42485	1.58429	1.02533
TCONS_00117802	LINC2279	XLOC_101446	XLOC_101446	15:24348314-24359139	0.746801	0.529308	0.37072	0.183774	0.295886	1.4544	0.845609	0.987177	1.02443
TCONS_00117812	LINC2280	XLOC_101456	XLOC_101456	15:24629931-24644341	0.745913	0.897704	1.75941	0.410625	2.46068	0.795118	1.63602	1.82679	1.02396
TCONS_00118223	LINC2287	XLOC_101842	XLOC_101842	15:32729422-32833410	0.745269	0.496296	0.787127	0.172744	0.790653	0.782118	0.333662	0.314685	1.0236
TCONS_00118757	LINC2297	XLOC_102296	XLOC_102296	15:41206858-41209898	0.744435	0.390627	0.806099	0.87583	0.482221	0.645174	0.345409	0.481803	1.02281
TCONS_00118825	LINC2298	XLOC_102358	XLOC_102358	15:42477076-42486993	0.743354	0.843835	0.335769	2.04601	1.76956	2.71769	0.956455	0.958268	1.02254
TCONS_00118826	LINC2300	XLOC_102358	XLOC_102358	15:42479756-42486981	0.742946	0.881724	0.724969	0.920306	1.1437	1.84281	1.4361	1.53626	1.02141
TCONS_00118827	LINC2299	XLOC_102358	XLOC_102358	15:42479756-42486981	0.742884	0.502133	0.859572	0.443453	0.391192	0.405453	1.09967	0.96317	1.02138
TCONS_00118846	LINC2301	XLOC_102377	XLOC_102377	15:42816355-42830594	0.739278	0.338584	0.967166	2.20437	2.46209	0.543627	0.756154	0.447264	1.02095
TCONS_00118927	LINC2302	XLOC_102432	XLOC_102432	15:44598529-44598841	0.738724	0.459068	0.630223	0.640535	3.02253	0.025778	0.466028	0.142962	1.02048
TCONS_00118930	LINC2303	XLOC_102432	XLOC_102432	15:44604054-44692420	0.738697	0.369149	0.42253	1.07579	0.375376	0.626425	0.707534	1.82917	1.01994
TCONS_00118955	LINC2304	XLOC_102432	XLOC_102432	15:44681046-44684530	0.736811	0.518347	0.391588	0.044605	0.026673	0.067518	0.676809	1.27005	1.01863
TCONS_00118956	LINC2305	XLOC_102432	XLOC_102432	15:44681046-44692476	0.73643	0.313971	1.17405	0.254978	0.267451	0.453517	1.57624	1.23122	1.01839
TCONS_00119154	LINC2311	XLOC_102644	XLOC_102644	15:49213344-49223592	0.734603	0.533294	0.380639	1.86486	1.27121	2.40457	1.19355	0.740587	1.01812
TCONS_00119444	LINC2325	XLOC_102901	XLOC_102901	15:55074731-55079772	0.734404	0.190134	0.684638	0.413202	0.57604	0.785695	1.00516	1.51023	1.01772
TCONS_00119446	LINC2326	XLOC_102903	XLOC_102903	15:55106731-55108397	0.734061	0.445567	0.945027	1.77269	2.6541	2.4957	0.984256	0.938727	1.01725
TCONS_00120477	LINC2334	XLOC_103805	XLOC_103805	15:69076258-69076832	0.733472	0.590431	0.884184	0.242324	0.219024	0.470772	2.19532	1.1417	1.01676
TCONS_00122011	LINC2348	XLOC_105147	XLOC_105147	15:94849568-94878596	0.733058	0.503813	0.441855	0.701845	0.997338	0.466367	1.0143	0.851134	1.01206
TCONS_00122748	LINC2372	XLOC_105774	XLOC_105774	15:107524027-107548376	0.732589	0.481493	0.956608	0.532086	0.37458	0.383883	0.770859	1.01573	1.01142
TCONS_00122793	LINC2373	XLOC_105819	XLOC_105819	15:108516907-108528482	0.73168	0.596159	0.616674	0.413807	0.263967	0.409746	0.746789	1.00786	1.01141
TCONS_00122826	LINC2374	XLOC_105852	XLOC_105852	15:108679257-108681403	0.731322	0.835061	1.08741	0.134193	0.200311	0.184388	1.61781	1.24087	1.01044
TCONS_00122900	LINC2379	XLOC_105924	XLOC_105924	16:412512-496894	0.731084	0.794076	0.872316	11.8116	13.1787	10.2716	1.22624	1.21272	1.01017
TCONS_00123107	LINC2381	XLOC_106085	XLOC_106085	16:3821647-3823513	0.730335	0.45298	0.927558	0.713247	0.627179	0.714335	1.13774	1.13777	1.00915
TCONS_00123181	LINC2386	XLOC_106155	XLOC_106155	16:4333784-4335568	0.730229	1.1952	1.00626	0.42216	0.283344	0.265462	1.02147	0.457288	1.00696
TCONS_00123286	LINC2395	XLOC_106242	XLOC_106242	16:5076144-5076791	0.72843	0.237382	0.263097	1.13586	0.517292	0.89741	1.40876	1.10111	1.00517
TCONS_00123290	LINC2397	XLOC_106246	XLOC_106246	16:5103570-5106261	0.728281	0.726239	0.930337	0.553452	0.353158	0.547033	1.34144	1.00996	1.00455
TCONS_00123482	LINC2404	XLOC_106414	XLOC_106414	16:7409126-7411014	0.727197	0.583589	1.15317	0.368327	0.283131	0.714488	0.848761	0.503516	1.00283
TCONS_00123508	LINC2405	XLOC_106440	XLOC_106440	16:11005306-11072560	0.726779	0.185015	0.449366	0.284717	0.329392	0.462639	0.982178	0.844512	1.00074
TCONS_00123651	LINC2407	XLOC_106580	XLOC_106580	16:14361118-14400152	0.726698	0.615859	0.843702	0.583177	0.668278	0.707956	0.906475	0.901797	0.999633
TCONS_00124779	LINC2449	XLOC_107520	XLOC_107520	16:29359575-29389535	0.725887	0.413691	0.400762	0.940285	0.491238	1.17148	0.864213	0.660695	0.99924
TCONS_00124996	LINC2458	XLOC_107713	XLOC_107713	16:32280092-32288174	0.725203	0.667944	0.29099	0.094644	0.357574	0.175401	1.1005	1.28656	0.998344
TCONS_00125061	LINC2460	XLOC_107768	XLOC_107768	16:33180527-33184490	0.725132	0.293503	1.60938	0.322672	0.655047	0.488166	0.82082	0.983974	0.997925
TCONS_00125112	LINC2461	XLOC_107819	XLOC_107819	16:33470758-33471809	0.723838	3.13614	0.912192	0.61767	0.923022	0.938386	0.512748	0.368425	0.997831
TCONS_00125701	LINC2481	XLOC_108313	XLOC_108313	16:41172854-41186918	0.722829	0.554152	0.447814	0.934919	3.24976	2.09204	0.82823	0.924281	0.997775
TCONS_00125878	LINC2483	XLOC_108473	XLOC_108473	16:45131409-45180450	0.722632	0.537446	1.07087	0.12665	0.148275	0.094941	1.50324	1.28536	0.997361
TCONS_00126579	LINC2502	XLOC_109063	XLOC_109063	16:54464151-54476332	0.722551	0.317856	0.140163	0.122738	0.206191	0.156473	0.756926	1.01993	0.995375
TCONS_00126602	LINC2504	XLOC_109085	XLOC_109085	16:54924349-54961404	0.722391	0.27356	0.636532	1.08746	0.882222	0.225347	0.514501	0.474819	0.994721
TCONS_00127533	LINC2537	XLOC_109883	XLOC_109883	16:66750439-66751777	0.721414	0.583238	0.322303	0.602859	0.638931	0.581588	1.3426	1.33781	0.993279
TCONS_00128022	LINC2551	XLOC_110257	XLOC_110257	16:72213060-72233174	0.721357	1.61344	1.19493	0.780028	1.08439	1.43962	0.80013	0.952788	0.991473
TCONS_00128061	LINC2555	XLOC_110290	XLOC_110290	16:72652770-72666200	0.720771	0.362326	0.279986	0.958014	1.29068	0.88406	1.16658	1.51844	0.991284
TCONS_00128378	RGS21-AS1	ENSOCUG00000021904	RGS21	16:78420913-78460632	2.00018	1.98701	2.02289	0	0	0	0.572783	0.583857	2.81033
TCONS_00128675	LINC2568	XLOC_110861	XLOC_110861	16:83026729-83038886	0.71985	0.375381	0.304076	0.945593	0.351698	0.83971	1.04288	0.952295	0.990114
TCONS_00128827	LINC2570	XLOC_110990	XLOC_110990	16:2396818-2410021	0.718278	0.525667	1.02687	0.750233	0.67172	0.851733	1.0535	1.40123	0.986708
TCONS_00128910	LINC2574	XLOC_111040	XLOC_111040	16:3440239-3442513	0.717103	0.323557	0.492936	0.871631	0.625491	0.379957	0.995754	1.21481	0.986469
TCONS_00129083	LINC2577	XLOC_111166	XLOC_111166	16:5009562-5010789	0.716091	0.337293	0.566788	0.694582	1.55063	1.21527	1.63291	1.91187	0.986452
TCONS_00129094	LINC2579	XLOC_111177	XLOC_111177	16:5103201-5106261	0.715994	0.077482	0.105026	0.096074	0.045017	0.157453	1.89862	1.42464	0.986418
TCONS_00129154	LINC2581	XLOC_111228	XLOC_111228	16:5929788-6019352	0.715727	0.774491	1.00152	0.080642	0.010626	0.199336	0.764728	0.885574	0.985944
TCONS_00129206	LINC2585	XLOC_111273	XLOC_111273	16:7089442-7108827	0.713381	0.482897	0.751079	0.209554	0.277833	0.338779	1.02185	0.944253	0.985685
TCONS_00129462	LINC2590	XLOC_111503	XLOC_111503	16:15321085-15322669	0.713163	0.501815	0.661157	0.799502	1.26525	0.924703	0.691524	1.16803	0.985241
TCONS_00130047	LINC2612	XLOC_111987	XLOC_111987	16:23373742-23396523	0.711938	0.455643	0.550861	1.20652	1.10691	1.39316	1.07212	1.19823	0.984468
TCONS_00130211	LINC2614	XLOC_112104	XLOC_112104	16:26846422-26868286	0.711006	0.32737	0.323577	0.452643	0.561335	0.67295	0.808919	1.15416	0.982985
TCONS_00130751	LINC2623	XLOC_112592	XLOC_112592	16:35755173-35756188	0.710302	0.165788	0.529471	0.684448	0.406082	0.759365	1.07152	1.54523	0.98087
TCONS_00130874	LINC2628	XLOC_112698	XLOC_112698	16:37360901-37362455	0.709559	0.743059	0.575319	3.08459	2.1036	3.32914	0.904459	0.752865	0.980695
TCONS_00131262	LINC2634	XLOC_113023	XLOC_113023	16:45357864-45418800	0.709466	0.511312	0.445673	1.16259	0.917344	1.7402	0.462637	1.33098	0.978823
TCONS_00131303	LINC2635	XLOC_113064	XLOC_113064	16:46174068-46175704	0.709165	0.807794	0.978461	1.21211	0.620156	1.21448	1.30644	0.702326	0.977768
TCONS_00131332	LINC2637	XLOC_113083	XLOC_113083	16:46511573-46529302	0.707572	0.225834	0.660963	0.193915	0.158903	0.252727	1.02398	1.16252	0.976189
TCONS_00131517	LINC2647	XLOC_113220	XLOC_113220	16:48545885-48552097	0.705591	0.367624	1.28596	1.54948	0.576987	1.12329	1.16288	1.06263	0.973936
TCONS_00131623	LINC2659	XLOC_113301	XLOC_113301	16:49106916-49107891	0.705368	0.124072	0.248646	1.7467	1.75767	1.80278	0.195658	0.919626	0.970909
TCONS_00132272	LINC2670	XLOC_113896	XLOC_113896	16:55024097-55036583	0.704824	0.395346	0.680088	1.72939	2.53765	3.10378	1.48882	0.464849	0.970541
TCONS_00132813	LINC2681	XLOC_114323	XLOC_114323	16:63274922-63277132	0.703452	1.11027	0.763129	0.387212	0.251744	1.55702	1.46433	1.05261	0.970346
TCONS_00133250	LINC2694	XLOC_114663	XLOC_114663	16:68385756-68389537	0.702505	0.746524	1.01193	1.8452	1.20107	1.64863	1.02393	1.24503	0.968659
TCONS_00133525	LINC2709	XLOC_114838	XLOC_114838	16:70902603-70902907	0.701949	0.894512	0.811848	0.409483	1.22188	1.33479	0.835266	0.689238	0.96807
TCONS_00134575	LINC2735	XLOC_115787	XLOC_115787	17:5749884-5757577	0.700274	0.073255	1.21433	0.29627	0.544451	0.983326	1.27382	0.773592	0.967075
TCONS_00134624	LINC2736	XLOC_115827	XLOC_115827	17:6508151-6512539	0.700039	0.41189	1.00277	0.017923	0.072419	0.05552	2.11765	1.71894	0.966737
TCONS_00136616	LINC2792	XLOC_117290	XLOC_117290	17:34082013-34083522	0.699708	0.567049	0.499763	0.15436	0.605412	0.039169	0.847045	1.7567	0.964498
TCONS_00136670	LINC2793	XLOC_117344	XLOC_117344	17:34956818-35012559	0.699703	0.92958	1.23419	0.273736	0.442621	0.658823	0.767674	1.08433	0.963793
TCONS_00136725	LINC2794	XLOC_117395	XLOC_117395	17:36301450-36356297	0.699021	0.759102	1.06811	0.238793	0.210108	0.338569	0.949366	0.969754	0.962355
TCONS_00136885	LINC2796	XLOC_117535	XLOC_117535	17:38668211-38668909	0.69666	0.931874	1.67568	2.12728	4.01009	3.49179	1.18762	0.981931	0.960244
TCONS_00137251	LINC2805	XLOC_117805	XLOC_117805	17:42896021-42896850	0.696249	0.382661	0.977752	1.35545	1.53346	1.27641	1.22822	1.10146	0.959981
TCONS_00137475	LINC2808	XLOC_117936	XLOC_117936	17:44528621-44531357	0.696007	0.886429	1.7163	0.209724	0.354378	0.412216	2.10691	1.38473	0.959114
TCONS_00137537	LINC2809	XLOC_117997	XLOC_117997	17:45874161-45875083	0.695407	0.423515	0.57359	0.276225	0.518303	0.374085	0.98585	1.08943	0.957321
TCONS_00138586	LINC2824	XLOC_118935	XLOC_118935	17:62700009-62704208	0.694377	0.334629	0.605585	1.02835	0.652909	0.336677	0.905741	1.13377	0.956652
TCONS_00139020	LINC2830	XLOC_119313	XLOC_119313	17:70342574-70352731	0.692832	0.225953	0.143725	0.782287	0.457524	0.286093	1.0323	0.768948	0.953857
TCONS_00139066	LINC2831	XLOC_119355	XLOC_119355	17:70897966-70898595	0.691278	0.40111	0.481315	0.110089	0.220265	0.298357	0.058246	0.237741	0.953842
TCONS_00139155	LINC2835	XLOC_119424	XLOC_119424	17:71849819-71851319	0.691239	0.181667	1.23935	0.410088	0.122793	0.165651	0.583415	0.75662	0.953359
TCONS_00139533	LINC2843	XLOC_119749	XLOC_119749	17:76105845-76107276	0.691171	0.240966	0.826711	0.879987	0.659902	0.903845	0.540902	0.623917	0.953319
TCONS_00139647	LINC2844	XLOC_119849	XLOC_119849	17:77399687-77450122	0.690198	0.572316	0.233606	1.35727	1.70421	0.858242	0.396514	0.976423	0.952871
TCONS_00139729	LINC2847	XLOC_119915	XLOC_119915	17:79280190-79283246	0.689878	0.22992	0.656475	0.256437	0.839632	0.447222	0.398051	1.27744	0.951824
TCONS_00139746	LINC2849	XLOC_119930	XLOC_119930	17:79848581-79890834	0.68962	0.870919	0.605268	0.247064	0.519035	1.99128	0.145472	0.412751	0.949387
TCONS_00139747	LINC2848	XLOC_119930	XLOC_119930	17:79848581-79890834	0.688928	1.09778	0.889889	0.648608	0.915887	1.16025	1.18469	1.14889	0.947174
TCONS_00139877	LINC2852	XLOC_120032	XLOC_120032	17:81893122-81995253	0.688264	0.424328	0.318337	0.162155	0.194959	0.231731	1.69759	1.08712	0.946614
TCONS_00139991	LINC2853	XLOC_120144	XLOC_120144	17:82802066-82803920	0.687677	0.510944	1.06729	0.111436	0.156006	0.373073	1.28689	1.27795	0.94635
TCONS_00140279	LINC2863	XLOC_120369	XLOC_120369	17:907401-907997	0.686807	0.354981	0.800188	0.25306	0.374352	0.192988	0.871172	1.02007	0.946328
TCONS_00140364	LINC2864	XLOC_120445	XLOC_120445	17:4688864-4702013	0.686789	0.546316	0.811435	0.188464	0.194167	0.250001	0.517297	0.485155	0.945691
TCONS_00140488	LINC2866	XLOC_120553	XLOC_120553	17:6692780-6693804	0.686558	1.07466	0.737222	0.455168	0.337426	0.529104	0.482653	0.464953	0.945461
TCONS_00141590	LINC2882	XLOC_121450	XLOC_121450	17:24568752-24571587	0.68628	0.596537	0.732488	0.239688	1.5071	1.065	1.05134	1.28325	0.943645
TCONS_00142351	LINC2897	XLOC_121996	XLOC_121996	17:32179018-32180286	0.686065	0.779102	0.646811	0.479588	1.63389	0.91358	1.4272	0.699144	0.941653
TCONS_00142398	LINC2900	XLOC_122043	XLOC_122043	17:33501420-33508242	0.685398	0.9436	0.636154	0.033863	0.013548	0.21576	0.663075	0.474994	0.938399
TCONS_00142399	LINC2901	XLOC_122043	XLOC_122043	17:33501420-33524644	0.684524	0.755965	0.076941	0.829964	0.977226	0.568145	0.245294	0.102768	0.935601
TCONS_00142488	LINC2903	XLOC_122121	XLOC_122121	17:35088873-35098000	0.684281	0.812317	0.560585	0.62874	0.226864	0.201822	0.4438	0.433242	0.935491
TCONS_00143054	LINC2908	XLOC_122596	XLOC_122596	17:42475576-42490827	0.68337	0.962702	1.86237	0.691375	0.496542	0.80298	0.851857	0.961283	0.933908
TCONS_00143140	LINC2909	XLOC_122663	XLOC_122663	17:43169969-43173624	0.682944	0.583476	0.19869	0.267586	0.226188	0.384956	0.391844	0.609912	0.932727
TCONS_00143181	LINC2910	XLOC_122679	XLOC_122679	17:43326223-43326792	0.682923	0.330064	1.34362	0.354572	0.207003	0.083071	0.732361	0.698904	0.93255
TCONS_00143264	LINC2911	XLOC_122740	XLOC_122740	17:43963973-43979685	0.682601	0.508073	0.460614	3.03591	2.25848	2.60461	0.930995	1.21328	0.932105
TCONS_00143851	LINC2915	XLOC_123240	XLOC_123240	17:52604297-52632167	0.68206	0.922023	0.609248	0.498367	0.555647	0.848668	0.479176	0.457634	0.931916
TCONS_00143889	LINC2916	XLOC_123277	XLOC_123277	17:53892101-53893326	0.680784	0.126778	0.363098	0.16032	0.076387	0.05119	1.42996	0.768325	0.931574
TCONS_00144500	LINC2923	XLOC_123834	XLOC_123834	17:61989771-61991142	0.680426	0.849215	0.936697	0.704557	0.320136	0.574035	1.14841	1.56397	0.93143
TCONS_00144915	LINC2927	XLOC_124231	XLOC_124231	17:67479321-67554112	0.680417	0.041875	0.544685	2.61834	2.08567	1.83082	1.32767	1.28826	0.930783
TCONS_00145866	LINC2954	XLOC_125010	XLOC_125010	17:80704380-80757098	0.678848	0.398108	0.653865	0.327878	0.348153	0.013727	0.741347	0.486185	0.929037
TCONS_00145928	LINC2959	XLOC_125063	XLOC_125063	17:81010278-81013679	0.676953	0.756472	0.494731	0.762288	0.969174	0.373365	0.646625	0.303885	0.929021
TCONS_00147631	LINC2990	XLOC_126375	XLOC_126375	18:20573935-20575954	0.676929	0.308454	0.446205	0.70241	0.672134	0.768974	0.814828	0.740346	0.928576
TCONS_00147645	LINC2991	XLOC_126388	XLOC_126388	18:20673719-20675398	0.676859	0.523972	0.590742	1.144	1.10029	1.23046	0.552921	0.508536	0.928406
TCONS_00147987	LINC3004	XLOC_126698	XLOC_126698	18:24035865-24036979	0.675902	0.744551	0.8678	0.762125	0.33578	0.880294	0.29301	1.08242	0.927825
TCONS_00148141	LINC3012	XLOC_126816	XLOC_126816	18:26635883-26666531	0.675897	1.05256	1.19339	1.24657	2.20237	1.11263	1.13862	0.780823	0.927663
TCONS_00148381	LINC3015	XLOC_127042	XLOC_127042	18:30463907-30495127	0.675557	1.37859	1.34775	0.155886	0.461497	0.218221	1.73212	1.06663	0.92611
TCONS_00148526	LINC3019	XLOC_127178	XLOC_127178	18:32903788-32913712	0.674818	0.417013	0.270602	0.136657	0.359261	0.770704	0.837668	0.554112	0.924838
TCONS_00149001	LINC3030	XLOC_127587	XLOC_127587	18:38071052-38074635	0.674805	0.425594	0.654054	0.327604	0.377861	0.765505	0.921338	1.13694	0.923325
TCONS_00149221	LINC3033	XLOC_127763	XLOC_127763	18:41522167-41522545	0.673902	0.317949	1.26601	0.220021	0.465614	0.699312	0.697794	0.33784	0.922755
TCONS_00149225	LINC3034	XLOC_127767	XLOC_127767	18:41561963-41562263	0.673453	0.675665	1.13874	1.23295	1.24005	1.22446	1.2707	1.9669	0.922749
TCONS_00149661	LINC3047	XLOC_128069	XLOC_128069	18:47303844-47305021	0.673374	1.03083	1.63385	0.123494	0.145272	0.446288	0.535059	0.810279	0.922369
TCONS_00150223	LINC3050	XLOC_128458	XLOC_128458	18:55400347-55405828	0.672759	0.820261	2.36622	0.331224	0.435206	0.502421	1.4145	1.1428	0.921947
TCONS_00150283	LINC3051	XLOC_128518	XLOC_128518	18:56656621-56681459	0.672701	0.415055	1.26946	0.08464	0.30148	0.230745	0.361589	0.673698	0.921871
TCONS_00150463	LINC3057	XLOC_128663	XLOC_128663	18:59228817-59256643	0.672585	0.601918	0.682624	0.45282	0.341586	0.250072	0.487979	0.188818	0.921768
TCONS_00151196	LINC3070	XLOC_129267	XLOC_129267	18:3294028-3299017	0.669942	0.283594	0.630752	0.749277	0.287437	0.872801	0.397305	0.265051	0.921465
TCONS_00152968	LINC3093	XLOC_130752	XLOC_130752	18:22099918-22129175	0.669531	0.683709	0.898831	0.472721	0.454487	0.47809	0.938933	1.00243	0.92067
TCONS_00152988	LINC3094	XLOC_130772	XLOC_130772	18:22285313-22410643	0.669229	0.181669	0.232656	0.378311	0.081614	0.215217	0.439103	0.589075	0.920435
TCONS_00153330	LINC3101	XLOC_131076	XLOC_131076	18:27090182-27097786	0.668564	0.68027	0.626271	0.622331	0.573075	0.794346	1.27011	1.57026	0.919093
TCONS_00153378	LINC3103	XLOC_131122	XLOC_131122	18:27705514-27706557	0.666659	0.725014	0.664128	1.04987	0.704641	1.34595	1.04567	0.89968	0.917924
TCONS_00154756	OPALIN-OT1	ENSOCUG00000002880	OPALIN	18:44989687-44991812	11.2677	7.79424	9.421	4.00723	3.42175	6.268	20.6858	20.9917	18.7713
TCONS_00156668	LINC3142	XLOC_133851	XLOC_133851	19:3337562-3342645	0.665637	0.655402	0.943885	0.340033	0.595664	0.401464	0.759625	0.634491	0.917834
TCONS_00157042	LINC3147	XLOC_134146	XLOC_134146	19:8920875-8921312	0.665302	0.337483	0.547007	0.17315	0.145808	0.135297	0.450152	0.336567	0.917462
TCONS_00157406	LINC3160	XLOC_134339	XLOC_134339	19:11880408-11881043	0.663932	0.182485	0.096608	0.378369	0.712749	0.386176	0.756504	0.917844	0.916939
TCONS_00157614	LINC3164	XLOC_134474	XLOC_134474	19:13278234-13301794	0.663733	0.313039	0.404943	0	0	0	0.414749	0.144212	0.915775
TCONS_00158411	LINC3169	XLOC_134996	XLOC_134996	19:22353306-22371347	0.6637	0.454422	0.328927	0.563493	0.888823	0.544951	1.16592	1.1018	0.915744
TCONS_00158413	LINC3170	XLOC_134996	XLOC_134996	19:22361587-22371347	0.662989	0.596391	0.355474	0.384813	0.424782	0.307309	0.696109	1.32571	0.91527
TCONS_00159111	LINC3177	XLOC_135496	XLOC_135496	19:32243337-32244319	0.662883	0.34966	0.18287	0.893246	1.79113	1.29564	1.43333	1.15212	0.915185
TCONS_00159244	LINC3178	XLOC_135618	XLOC_135618	19:34598311-34601300	0.662789	0.101185	0.283794	0.395143	0.504911	0.74593	1.46099	1.0897	0.915017
TCONS_00159245	LINC3179	XLOC_135619	XLOC_135619	19:34601330-34615810	0.662592	0.667266	1.3016	0.303103	0.494633	0.479505	1.07336	0.993174	0.914942
TCONS_00159361	LINC3181	XLOC_135704	XLOC_135704	19:36919357-36921982	0.66172	0.447783	0.336728	0.065846	0.075349	0.031079	2.1972	0.590989	0.914389
TCONS_00159851	LINC3193	XLOC_136031	XLOC_136031	19:41661302-41662046	0.659947	0.241126	0.327979	0.058522	0.068525	0.184363	1.42632	0.281425	0.91429
TCONS_00159871	LINC3194	XLOC_136049	XLOC_136049	19:42042709-42053717	0.65894	0.484127	0.482571	0.407164	0.255672	1.24548	0.988334	1.6629	0.913782
TCONS_00159876	LINC3195	XLOC_136054	XLOC_136054	19:42231114-42238897	0.658651	0.774395	1.05009	0.396155	0.556206	0.621384	0.134774	0.855614	0.913727
TCONS_00160106	LINC3198	XLOC_136190	XLOC_136190	19:43972291-43988134	0.658338	0.899403	0.698299	0	0	0	0.167294	0.101526	0.912874
TCONS_00160145	LINC3199	XLOC_136216	XLOC_136216	19:44326121-44326659	0.657824	0.025358	0.474721	0.452659	0.90831	0.561565	0.811472	1.03055	0.911053
TCONS_00160440	LINC3203	XLOC_136418	XLOC_136418	19:46943194-46958353	0.657473	0.265297	0.323635	0.756796	1.21323	0.859879	1.22171	1.07203	0.910164
TCONS_00160456	LINC3205	XLOC_136434	XLOC_136434	19:47165564-47167143	0.657411	0.274439	0.308976	0.36064	0.470814	0.30218	0.977239	0.93185	0.909006
TCONS_00160586	LINC3207	XLOC_136506	XLOC_136506	19:49181973-49184087	0.656705	0.040335	0.433255	0.383966	0.332328	0.54087	0.927079	0.773332	0.908825
TCONS_00160914	LINC3220	XLOC_136755	XLOC_136755	19:53721193-53751142	0.656468	0.711334	0.805995	1.59485	0.846391	1.05731	1.26492	1.67803	0.907334
TCONS_00160915	LINC3221	XLOC_136755	XLOC_136755	19:53749348-53751142	0.655853	0.11433	0.115062	0.189325	0.247794	0.417293	1.1626	1.04735	0.90517
TCONS_00160986	LINC3222	XLOC_136824	XLOC_136824	19:54600572-54605897	0.655748	0.998312	1.00296	0.872496	0.299163	0.964746	0.50769	0.942974	0.90495
TCONS_00161121	LINC3225	XLOC_136939	XLOC_136939	19:3077763-3091222	0.655512	0.483104	0.533724	0.236676	0.421345	0.069781	0.95881	0.306463	0.903992
TCONS_00161390	LINC3230	XLOC_137111	XLOC_137111	19:6708553-6709786	0.655243	0.499566	0.318454	1.13518	0.717418	1.07191	0.906465	1.213	0.90396
TCONS_00162583	LINC3259	XLOC_137864	XLOC_137864	19:20469164-20470098	0.655029	0.931494	0.558881	1.06283	0.189508	0.607304	0.555216	0.163516	0.903924
TCONS_00163671	LINC3272	XLOC_138699	XLOC_138699	19:32703662-32704470	0.653739	1.28895	1.26676	0.13081	0.037236	0.058036	0.586334	0.705545	0.902218
TCONS_00164048	LINC3279	XLOC_139003	XLOC_139003	19:38877116-38888289	0.653085	0.431106	0.562724	0.485003	0.247716	0.258514	0.658434	0.642344	0.902214
TCONS_00164634	LINC3287	XLOC_139391	XLOC_139391	19:43910248-43911607	0.652206	0.251426	0.301799	0	0	0	0.249738	0.078123	0.901832
TCONS_00164687	LINC3288	XLOC_139420	XLOC_139420	19:44336125-44336619	0.652024	0.669794	0.373672	0.100883	0.094235	0.199552	0.93896	0.678019	0.901068
TCONS_00164768	LINC3289	XLOC_139465	XLOC_139465	19:44786612-44795341	0.652004	0.52685	0.266606	0	0	0	0.020473	0.868123	0.900998
TCONS_00165130	LINC3300	XLOC_139701	XLOC_139701	19:49182135-49184086	0.651711	0.471756	0.907857	0.10802	0.251448	0.364802	0.589605	0.783105	0.900939
TCONS_00165363	LINC3306	XLOC_139881	XLOC_139881	19:52379238-52406149	0.651612	0.369585	0.657127	0.202016	0.176013	0.363696	1.33337	1.28817	0.900399
TCONS_00165760	LINC3319	XLOC_140219	XLOC_140219	2:85125-87392	0.651035	0.338971	1.00875	0.044052	0.892088	0.847009	0.555199	0.836936	0.900342
TCONS_00165945	LINC3321	XLOC_140385	XLOC_140385	2:2538118-2560387	0.650775	0.402865	1.01282	0.505877	0.473385	0.517278	0.856356	0.848252	0.900249
TCONS_00166132	LINC3323	XLOC_140553	XLOC_140553	2:6471124-6477430	0.650559	0.628538	0.196239	0.395096	0.267326	0.236194	1.1029	0.893257	0.900103
TCONS_00166133	LINC3324	XLOC_140554	XLOC_140554	2:6504927-6511476	0.648389	0.787925	1.45613	0.019397	0.064144	0.132719	1.07837	0.948186	0.898081
TCONS_00166201	LINC3326	XLOC_140618	XLOC_140618	2:8167178-8174162	0.647709	0.018095	0.414639	0.510578	0.194016	0.283195	1.60705	1.77275	0.897325
TCONS_00166219	LINC3329	XLOC_140629	XLOC_140629	2:8621408-8686207	0.646771	0.376717	0.567889	0.086255	0.316347	0.188636	1.33025	0.784497	0.896021
TCONS_00166602	LINC3330	XLOC_140995	XLOC_140995	2:15291823-15344271	0.646138	0.155942	1.15502	0.157327	0.285046	0.232497	0.636239	1.01592	0.895557
TCONS_00166934	LINC3337	XLOC_141299	XLOC_141299	2:20125175-20137830	0.645424	0.542682	0.443173	0.599204	1.22097	1.06973	0.73523	0.993718	0.895413
TCONS_00167093	LINC3343	XLOC_141450	XLOC_141450	2:21382915-21383269	0.64534	0.342123	0.697691	0	0	0	0.499588	0.606931	0.895146
TCONS_00167340	LINC3345	XLOC_141689	XLOC_141689	2:27640510-27644014	0.645133	0.809385	1.08349	0.082228	0.009821	0.015996	0.609523	1.24218	0.89401
TCONS_00167503	LINC3351	XLOC_141815	XLOC_141815	2:29827337-29828149	0.644051	0.559734	0.855185	0.195958	0.222823	0.520953	0.690459	0.825848	0.893818
TCONS_00167651	LINC3352	XLOC_141943	XLOC_141943	2:32684713-32687788	0.643913	0.110933	0.055893	0.169533	0.620243	0.466111	1.39135	1.35705	0.893273
TCONS_00167766	LINC3356	XLOC_142043	XLOC_142043	2:34080957-34089701	0.64383	0.668375	0.582785	19.0739	20.2064	19.2067	0.639473	1.08818	0.892041
TCONS_00167767	LINC3357	XLOC_142044	XLOC_142044	2:34102039-34144507	0.643829	0.296523	0.959461	0.067622	0.306312	0.127721	0.764993	0.742993	0.892003
TCONS_00167806	LINC3358	XLOC_142083	XLOC_142083	2:35238669-35331479	0.643743	0.308951	0.808779	0.765186	1.05609	1.13391	1.04937	0.976104	0.890855
TCONS_00168009	LINC3360	XLOC_142255	XLOC_142255	2:39262706-39263380	0.643694	0.289742	1.07539	0.297092	0.312696	0.437535	1.22406	1.30839	0.890688
TCONS_00168522	LINC3368	XLOC_142695	XLOC_142695	2:47907050-47917578	0.643395	0.43766	0.347269	0.63973	0.366835	0.731095	1.42434	1.10704	0.889505
TCONS_00168611	LINC3370	XLOC_142784	XLOC_142784	2:49440260-49457195	0.642856	1.1943	0.929599	3.52949	2.09296	5.66432	0.625472	0.704957	0.888021
TCONS_00168742	LINC3372	XLOC_142915	XLOC_142915	2:49892865-49893775	0.642835	0.310989	0.501019	0.581302	0.728673	0.588588	0.477855	0.809944	0.887921
TCONS_00169099	HAND2-AS1	ENSOCUG00000016256	HAND2	2:51441553-51495299	2.18317	3.42107	3.84362	0.650742	0.967852	1.04122	2.26099	1.28815	3.08471
TCONS_00170197	LINC3380	XLOC_144332	XLOC_144332	2:61077144-61091317	0.6417	1.54648	1.39551	0.943676	0.3781	0.184005	0.720131	0.321818	0.886202
TCONS_00170507	LINC3392	XLOC_144579	XLOC_144579	2:63507530-63518497	0.640501	0.399711	0.452995	1.85984	2.04412	1.26149	0.525791	0.560648	0.885892
TCONS_00170954	LINC3396	XLOC_144989	XLOC_144989	2:71889433-71906489	0.640187	0.780883	0.520643	0.433309	0.423937	0.587556	1.30825	1.61669	0.885197
TCONS_00170966	LINC3397	XLOC_145001	XLOC_145001	2:72504422-72504794	0.640082	0.339998	0.675383	0.097087	0.742758	1.66413	0.982594	0.748629	0.885156
TCONS_00171008	LINC3398	XLOC_145043	XLOC_145043	2:73331771-73333228	0.639616	0.162437	0.282834	1.29912	1.2595	1.34803	1.39222	1.16667	0.885072
TCONS_00171076	LINC3399	XLOC_145091	XLOC_145091	2:74444639-74445799	0.638702	0.46899	0.680726	0.430486	0.34392	0.881779	1.41563	1.09216	0.883808
TCONS_00171904	LINC3410	XLOC_145860	XLOC_145860	2:87485414-87487595	0.638625	0.152785	0.243193	0.430585	0.324742	0.521798	0.863438	0.546466	0.883764
TCONS_00173316	LINC3430	XLOC_147050	XLOC_147050	2:110239374-110258695	0.638329	0.188893	0.30769	0.417302	0.739279	0.341767	0.682814	0.637069	0.883453
TCONS_00174600	LINC3448	XLOC_148102	XLOC_148102	2:129192415-129248496	0.638172	0.123247	0.117841	0.262606	0.731949	0.415057	0.886265	0.587611	0.881637
TCONS_00174670	LINC3449	XLOC_148157	XLOC_148157	2:130640776-130654030	0.636937	0.716614	0.419031	1.14334	0.347859	0.86778	0.773119	1.18102	0.880984
TCONS_00175344	LINC3458	XLOC_148751	XLOC_148751	2:141037007-141052868	0.636847	0.350362	0.866447	0.905216	0.93209	1.01471	0.72477	0.989658	0.880943
TCONS_00175355	LINC3459	XLOC_148762	XLOC_148762	2:141126363-141127782	0.636727	0.903704	0.791731	0.116871	0.058864	0.208987	0.729014	0.918361	0.879218
TCONS_00175454	THADA-OT1	ENSOCUG00000001048	THADA	2:142688101-142755235	38.7113	63.4388	50.4898	1.24036	0.939535	1.09022	43.2538	52.4688	81.7483
TCONS_00175455	THADA-OT2	ENSOCUG00000001048	THADA	2:142784943-142800253	36.4429	54.8503	28.812	193.919	186.528	174.505	38.2655	30.978	81.5489
TCONS_00175470	LINC3461	XLOC_148848	XLOC_148848	2:143115410-143116577	0.636385	0.371201	0.740008	0.295549	0.375748	0.876771	0.679721	0.249941	0.878315
TCONS_00175474	LINC3462	XLOC_148852	XLOC_148852	2:143127669-143178531	0.636203	1.05447	0.014981	0.403359	0.253576	0.445988	0.784076	0.486703	0.87794
TCONS_00175482	LINC3463	XLOC_148852	XLOC_148852	2:143158780-143178531	0.636085	0.304468	0.260176	1.29774	1.91812	1.48128	1.08772	0.991778	0.877864
TCONS_00175485	LINC3464	XLOC_148862	XLOC_148862	2:143179710-143180297	0.635767	0.370312	0.590766	0	0	0	0.554874	0.785994	0.877677
TCONS_00175506	MTA3-AS1	ENSOCUG00000012310	MTA3	2:143397021-143398303	2.76859	1.2241	0.531742	0.578548	0.466037	0.646458	5.78279	2.05236	4.11509
TCONS_00175507	MTA3-AS2	ENSOCUG00000012310	MTA3	2:143397021-143412807	2.76545	2.73597	5.48861	2.39517	0.249282	0.314878	1.93967	0.722127	4.10888
TCONS_00175510	MTA3-AS3	ENSOCUG00000012310	MTA3	2:143438528-143447262	2.75121	1.70222	1.80986	1.02512	1.37777	1.64973	5.33654	7.12679	4.04299
TCONS_00175518	EML4-AS1	ENSOCUG00000015526	EML4	2:143779338-143809929	2.40574	1.15692	2.40977	0.649035	0.983085	1.28669	3.4323	1.82802	3.35455
TCONS_00175533	LINC3465	XLOC_148897	XLOC_148897	2:144063757-144064852	0.635212	1.25953	1.18972	0.254529	0.030025	0.308763	0.641224	0.442707	0.877655
TCONS_00175580	LINC3466	XLOC_148943	XLOC_148943	2:144823279-144824213	0.63375	0.207535	0.389012	0.931244	1.94288	2.09876	1.15639	0.866649	0.876759
TCONS_00175591	LINC3467	XLOC_148954	XLOC_148954	2:145083233-145127563	0.633722	0.298002	0.506856	3.89234	3.17326	4.12453	1.06642	1.11923	0.875983
TCONS_00175645	LINC3468	XLOC_148998	XLOC_148998	2:145870348-145885825	0.632478	0.64969	0.263461	0.068152	0.1394	0.426461	0.861421	0.49423	0.875498
TCONS_00175802	LINC3469	XLOC_149112	XLOC_149112	2:147889190-147890014	0.632001	0.842835	0.958922	1.5911	1.53956	2.47085	0.601455	0.448608	0.875061
TCONS_00175803	LINC3470	XLOC_149112	XLOC_149112	2:147889437-147898161	0.631148	0.195806	0.19077	3.01158	0.537249	1.16932	1.80923	1.25215	0.87367
TCONS_00175810	LINC3472	XLOC_149119	XLOC_149119	2:147912860-147918134	0.631089	0.935438	2.13103	0.534029	0.340939	0.43734	0.929694	0.771086	0.872616
TCONS_00175811	LINC3471	XLOC_149119	XLOC_149119	2:147912860-147918134	0.630927	0.42856	0.62623	0.347458	0.484299	0.641761	0.832165	0.767637	0.872257
TCONS_00175853	LINC3473	XLOC_149151	XLOC_149151	2:148381521-148424072	0.629958	0.488723	0.312563	3.78258	5.80305	2.09359	1.10275	0.933799	0.872146
TCONS_00175858	LINC3474	XLOC_149151	XLOC_149151	2:148414679-148416509	0.628988	0.271284	0.268976	6.76071	5.48315	7.90659	0.559629	0.669429	0.872114
TCONS_00175860	LINC3475	XLOC_149157	XLOC_149157	2:148422115-148423664	0.625542	0.557252	1.11905	0.467503	0.457749	0.593871	0.528037	0.656995	0.869259
TCONS_00175861	LINC3476	XLOC_149157	XLOC_149157	2:148422122-148513773	0.626581	0.555936	0.625111	0.605953	0.245162	0.606655	1.33441	0.661231	0.870093
TCONS_00175864	LINC3477	XLOC_149157	XLOC_149157	2:148501866-148544002	0.625679	0.565024	1.54117	1.31256	0.858325	1.037	0.683502	0.712086	0.869687
TCONS_00175871	LINC3478	XLOC_149166	XLOC_149166	2:148583415-148590410	0.624342	0.291716	0.693138	0.459153	0.489192	0.836147	0.947118	1.00646	0.866801
TCONS_00175874	LINC3479	XLOC_149166	XLOC_149166	2:148583501-148590410	0.625257	0.511196	0.466267	0	0	0	0.073362	0.57099	0.86881
TCONS_00175896	LINC3480	XLOC_149185	XLOC_149185	2:149108160-149112393	0.623902	0.446834	0.388187	0.178049	0.118872	0.043392	0.539861	0.452575	0.866329
TCONS_00175901	EIF2AK2-OT1	ENSOCUG00000007223	EIF2AK2	2:149125874-149217626	4.69687	6.00173	7.56281	12.2007	9.84837	13.3901	9.01386	8.71404	6.67504
TCONS_00175926	STRN-OT1	ENSOCUG00000007258	STRN	2:149396590-149458851	4.55782	1.02422	22.684	3.51776	1.92431	0.995233	5.06911	5.03155	6.54559
TCONS_00175942	LINC3481	XLOC_149221	XLOC_149221	2:149670460-149672593	0.622979	1.07364	0.733774	0.344012	0.130527	0.298369	0.951167	0.561274	0.863686
TCONS_00175943	LINC3482	XLOC_149221	XLOC_149221	2:149670460-149688768	0.62357	0.477828	0.721152	0.247964	0.389541	0.244333	1.10635	1.19634	0.864746
TCONS_00175944	LINC3483	XLOC_149221	XLOC_149221	2:149671866-149673125	0.622519	0.639873	0.971816	0.393296	0.191386	0.529092	0.319143	0.437869	0.863179
TCONS_00175957	LINC3484	XLOC_149234	XLOC_149234	2:149691297-149693432	0.622363	0.919878	0.923929	0.819899	0.472296	0.70116	0.765601	0.902715	0.860343
TCONS_00176125	RASGRP3-AS1	ENSOCUG00000015439	RASGRP3	2:152738328-152760500	2.43513	2.32389	1.94327	0.179679	0.242552	0.349431	3.05153	2.88275	3.39326
TCONS_00176164	LINC3485	XLOC_149425	XLOC_149425	2:153742414-153744104	0.622187	0.407664	0.132025	0.329406	0.659571	0.605637	1.00513	0.798477	0.859983
TCONS_00176170	BIRC6-AS1	ENSOCUG00000006600	BIRC6	2:153871781-153876038	4.93024	5.80231	8.50892	9.16835	9.48504	11.1184	7.50754	3.67138	7.11118
TCONS_00176176	LINC3486	XLOC_149430	XLOC_149430	2:154081826-154084699	0.620337	0.79102	0.579167	0.382003	0.90266	0.401184	0.039491	0.016782	0.859529
TCONS_00176185	LINC3487	XLOC_149435	XLOC_149435	2:154243216-154245631	0.619648	0.337408	0.394037	0.431399	0.516264	0.751764	0.848594	1.04405	0.859405
TCONS_00176215	LINC3488	XLOC_149459	XLOC_149459	2:154522043-154570986	0.619457	0.429662	0.622449	0.2011	0.344318	0.322568	0.595551	0.577949	0.859024
TCONS_00176296	LCLAT1-AS1	ENSOCUG00000006086	LCLAT1	2:155678209-155702089	5.34929	3.71709	4.02929	0.180812	0.236257	0.732832	9.33849	10.6102	7.66168
TCONS_00176353	LINC3489	XLOC_149588	XLOC_149588	2:157092240-157093482	0.619115	0.028629	0.718138	0.927186	0.990095	1.09007	0.957021	0.858456	0.856961
TCONS_00176354	LINC3490	XLOC_149589	XLOC_149589	2:157098495-157101711	0.619015	0.77365	0.596608	0.130828	0.114905	0.027782	1.00912	1.04585	0.856532
TCONS_00176356	LINC3491	XLOC_149591	XLOC_149591	2:157106991-157111031	0.618968	0.52998	0.699523	1.37404	0.725983	0.990556	1.14023	0.966859	0.854322
TCONS_00176364	LINC3493	XLOC_149599	XLOC_149599	2:157353282-157372285	0.618228	0.694141	0.587115	0.291363	0.164984	0.439822	0.702485	0.751919	0.85383
TCONS_00176365	LINC3492	XLOC_149599	XLOC_149599	2:157353282-157372285	0.618035	0.530028	0.764711	1.06992	0.790128	0.632899	1.01851	0.702454	0.85125
TCONS_00176367	LINC3494	XLOC_149599	XLOC_149599	2:157353362-157364158	0.618099	0.276202	0.656464	0.609959	0.75586	0.133744	0.809894	0.814144	0.85239
TCONS_00176368	LINC3495	XLOC_149599	XLOC_149599	2:157353362-157366642	0.617964	0.27153	0.504129	0.104066	0.404561	0.697584	0.595558	0.562207	0.851244
TCONS_00176405	RBKS-OT1	ENSOCUG00000010692	RBKS	2:158207096-158212938	3.04128	3.23181	3.22358	0.669866	0.44531	0.213987	6.70587	5.98965	4.39521
TCONS_00176407	RBKS-OT3	ENSOCUG00000010692	RBKS	2:158207096-158217136	3.05692	2.23686	3.49516	1.45708	6.80826	0.013479	8.94428	8.66753	4.3985
TCONS_00176408	RBKS-OT2	ENSOCUG00000010692	RBKS	2:158207096-158217136	3.01312	2.08168	3.25255	2.29335	4.0319	4.59693	2.90218	2.36672	4.39285
TCONS_00176485	AGBL5-AS1	ENSOCUG00000014887	AGBL5	2:158987440-158997949	2.49987	1.86954	1.19635	2.35502	0.509696	2.42619	5.26033	2.79487	3.49693
TCONS_00176489	AGBL5-AS2	ENSOCUG00000014887	AGBL5	2:159001467-159003029	2.49784	1.81	0.871469	3.19374	1.54276	2.20873	3.59797	4.07888	3.49611
TCONS_00176550	KIF3C-OT1	ENSOCUG00000015014	KIF3C	2:159941910-159995085	2.48599	0.095776	0.980804	8.55703	19.6748	6.50467	6.57706	4.08901	3.46411
TCONS_00176562	LINC3496	XLOC_149721	XLOC_149721	2:159968953-159980667	0.617022	0.151953	0.093246	0.37047	0.383887	0.238689	0.263725	0.192955	0.850387
TCONS_00176675	LINC3497	XLOC_149804	XLOC_149804	2:160765735-160767365	0.616131	0.983863	0.718708	0.35934	0.113518	0.217671	0.899912	1.13993	0.84976
TCONS_00176702	LINC3498	XLOC_149831	XLOC_149831	2:160848437-160853342	0.615645	0.565995	0.382048	0.513015	0.949308	0.943246	0.717189	0.925761	0.848799
TCONS_00176776	LINC3499	XLOC_149904	XLOC_149904	2:161592133-161605087	0.615038	0.64131	0.911291	2.35503	3.74788	1.17004	0.934024	0.531773	0.847739
TCONS_00176797	LINC3500	XLOC_149925	XLOC_149925	2:161754834-161757885	0.614957	0.429614	0.68331	5.97741	7.0255	3.10579	0.968396	1.04115	0.847097
TCONS_00176914	LINC3501	XLOC_150041	XLOC_150041	2:164093122-164098651	0.614378	0.493496	0.355056	1.21537	0.380626	0.710641	0.644417	0.607791	0.846924
TCONS_00176946	LINC3502	XLOC_150069	XLOC_150069	2:164799495-164807511	0.614191	0.580643	0.260803	1.00524	3.61964	1.19935	0.364296	1.12097	0.846625
TCONS_00176947	LINC3503	XLOC_150069	XLOC_150069	2:164805135-164807511	0.613752	0.395238	0.134548	0	0	0	0.809446	0.617737	0.846313
TCONS_00176966	LINC3504	XLOC_150088	XLOC_150088	2:165057992-165063369	0.612149	0.479829	0.473989	0.47123	0.825911	0.451948	1.48902	1.22078	0.846101
TCONS_00177068	LINC3505	XLOC_150183	XLOC_150183	2:167007272-167203936	0.612071	0.250864	0.292214	0.332491	0.178076	0.215868	0.593533	0.722775	0.845632
TCONS_00177114	LINC3506	XLOC_150229	XLOC_150229	2:167600163-167601025	0.611673	1.04507	2.7536	0.078293	0.140756	0.269112	0.657685	0.973857	0.845146
TCONS_00177159	LINC3507	XLOC_150272	XLOC_150272	2:168119942-168124337	0.610094	0.897197	3.85247	0.52978	1.53568	1.71304	1.02781	1.03215	0.844453
TCONS_00177391	KLHL29-OT1	ENSOCUG00000017372	KLHL29	2:172553664-172638616	2.08544	1.50387	3.42572	0.856415	1.06045	1.33388	3.82933	2.48469	3.02855
TCONS_00177461	LINC3509	XLOC_150528	XLOC_150528	2:173493945-173501981	0.60922	1.42544	1.80586	0.373197	0.307212	0.724395	0.888063	0.872361	0.844113
TCONS_00177462	LINC3508	XLOC_150528	XLOC_150528	2:173493945-173501981	0.60952	0.349851	0.293506	0.639278	0.468706	0.649687	0.581815	0.863086	0.844212
TCONS_00177464	LINC3510	XLOC_150528	XLOC_150528	2:173498261-173501981	0.608017	1.02326	0.458692	0.018598	0.013841	0.081851	0.931621	0.841416	0.842846
TCONS_00177487	LINC3511	XLOC_150555	XLOC_150555	2:173644476-173690960	0.607696	0.835267	0.260105	1.04843	0.078411	0.320114	0.264346	0.520573	0.842554
TCONS_00177491	LINC3512	XLOC_150555	XLOC_150555	2:173691193-173750623	0.607361	1.32399	0.524888	0.086262	0.240297	0.196803	1.85086	0.52684	0.842199
TCONS_00177497	LINC3513	XLOC_150560	XLOC_150560	2:173702441-173737416	0.606712	0.091712	0.62248	0.536384	0.512858	0.933832	1.04146	0.898346	0.841882
TCONS_00177505	LINC3514	XLOC_150567	XLOC_150567	2:173739325-173777523	0.606277	0.413964	1.27723	1.37584	1.36885	1.11628	0.966425	0.949358	0.841155
TCONS_00177885	LINC3518	XLOC_150910	XLOC_150910	2:5714557-5715759	0.605854	0.081694	0.163247	0.662315	0.43001	0.524671	0.781232	0.738917	0.840925
TCONS_00178383	LINC3524	XLOC_151346	XLOC_151346	2:12880649-12936245	0.605852	0.575747	0.699145	0.048172	0.088772	0.170909	0.963368	1.05297	0.84049
TCONS_00178896	LINC3525	XLOC_151844	XLOC_151844	2:16307368-16308459	0.604221	0.230255	0.79947	0.559134	0.563645	0.549504	0.84778	1.03205	0.839849
TCONS_00179428	LINC3535	XLOC_152358	XLOC_152358	2:27885679-27886815	0.601676	0.522751	0.494141	0.082458	0.094271	0.216921	2.37491	1.57363	0.839417
TCONS_00179783	LINC3551	XLOC_152658	XLOC_152658	2:31797931-31844039	0.601598	0.032795	0.926534	1.24437	0.300601	0.684425	1.14688	3.21115	0.838855
TCONS_00180026	LINC3558	XLOC_152873	XLOC_152873	2:34081026-34089720	0.601364	1.11131	0.584355	0.040864	0.262488	0.194679	1.25757	0.967344	0.838208
TCONS_00180243	LINC3559	XLOC_153060	XLOC_153060	2:38065348-38070997	0.600518	0.478239	0.619048	1.21352	0.718885	1.70836	0.818853	0.82815	0.83764
TCONS_00181385	LINC3576	XLOC_154041	XLOC_154041	2:55869127-55869435	0.599854	0.538449	1.16826	0.068272	0.294266	0.557809	1.02705	0.338678	0.837477
TCONS_00181443	LINC3578	XLOC_154098	XLOC_154098	2:57062720-57075616	0.59964	0.319909	0.520057	0.158433	0.508083	0.613563	0.750261	0.818957	0.835978
TCONS_00181617	LINC3579	XLOC_154272	XLOC_154272	2:59515653-59516725	0.599591	0.66543	0.528824	0.582586	0.421753	0.857694	0.74399	1.32821	0.835266
TCONS_00181749	LINC3585	XLOC_154375	XLOC_154375	2:61659798-61660267	0.599296	0.397461	0.221426	0.657749	0.357391	0.430362	0.967114	0.782351	0.833857
TCONS_00181951	LINC3594	XLOC_154470	XLOC_154470	2:63334038-63439165	0.599126	0.481703	0.53606	1.41141	0.356357	0.833787	0.213431	0.796715	0.833489
TCONS_00182558	LINC3599	XLOC_155049	XLOC_155049	2:73438520-73445107	0.599031	0.57927	0.6859	1.91727	1.76625	2.58262	1.01134	0.78825	0.833234
TCONS_00183157	LINC3610	XLOC_155604	XLOC_155604	2:82600813-82603757	0.598915	0.398031	0.287729	0.181002	0.185462	0.475209	0.707864	0.932856	0.833163
TCONS_00183383	LINC3616	XLOC_155784	XLOC_155784	2:86450652-86451866	0.598707	0.260054	0.39298	0.342832	0.528779	0.529205	0.87462	0.638031	0.832483
TCONS_00183485	LINC3617	XLOC_155879	XLOC_155879	2:88051070-88054351	0.598366	0.380751	0.072755	0.346004	0.973051	0.483811	1.08638	1.62987	0.831991
TCONS_00184252	LINC3638	XLOC_156496	XLOC_156496	2:96995004-97007432	0.59818	0.165185	0.09206	0	0	0	1.2285	0.201331	0.831274
TCONS_00184477	LINC3643	XLOC_156667	XLOC_156667	2:99974743-99988428	0.597544	1.1889	1.96137	0.355848	0.479406	0.419227	0.586857	1.09561	0.830523
TCONS_00185239	LINC3650	XLOC_157359	XLOC_157359	2:111575822-111576841	0.596755	0.071584	0.832677	0.734	0.51023	0.601478	1.28549	0.863162	0.830318
TCONS_00185415	LINC3651	XLOC_157475	XLOC_157475	2:112789904-112802992	0.596655	0.853334	0.701535	0	0	0	0.182469	0.153142	0.830203
TCONS_00185456	LINC3653	XLOC_157499	XLOC_157499	2:113230134-113233524	0.596135	0.140151	0.371981	0.847824	1.58019	1.13232	0.305982	0.926895	0.830123
TCONS_00185843	LINC3659	XLOC_157814	XLOC_157814	2:118462078-118466129	0.596071	0.540883	0.671026	0.557801	0.395364	0.702426	0.740864	0.735963	0.829141
TCONS_00186139	LINC3669	XLOC_158081	XLOC_158081	2:122040614-122076153	0.594691	0.317131	0.361773	0.604386	1.2584	1.14816	0.767177	1.32846	0.828902
TCONS_00186170	LINC3670	XLOC_158112	XLOC_158112	2:122137245-122143146	0.594197	0.533681	0.589394	0.393176	0.227692	0.226169	0.89614	0.706112	0.828139
TCONS_00186274	LINC3672	XLOC_158197	XLOC_158197	2:124173983-124174509	0.594073	1.234	0.969743	0.540463	0.652221	0.696387	1.25047	0.988607	0.827695
TCONS_00186312	LINC3673	XLOC_158234	XLOC_158234	2:124450648-124451373	0.593652	0.341907	0.505103	0.353476	0.409172	0.590054	0.885259	0.886932	0.827284
TCONS_00186313	LINC3674	XLOC_158234	XLOC_158234	2:124450648-124453754	0.593637	0.515199	0.529689	0.179455	0.035334	0.125711	0.867994	1.14058	0.826311
TCONS_00186314	LINC3675	XLOC_158234	XLOC_158234	2:124450648-124453756	0.593281	0.172627	0.532259	0.444334	0.060421	0.341725	0.383671	0.438013	0.826058
TCONS_00186342	LINC3677	XLOC_158258	XLOC_158258	2:124799752-124802269	0.592923	0.368453	0.402453	0.227731	0.364369	0.412824	0.460456	0.485782	0.824238
TCONS_00186396	LINC3679	XLOC_158297	XLOC_158297	2:125780032-125780714	0.592721	0.69536	0.255927	0.185519	0.030152	0.229005	0.262459	0.15122	0.824053
TCONS_00186477	LINC3680	XLOC_158378	XLOC_158378	2:127289847-127489241	0.592584	0.950059	0.278807	0.521084	0.833403	1.37813	1.14329	0.880134	0.823436
TCONS_00186624	LINC3681	XLOC_158511	XLOC_158511	2:129192424-129248495	0.592355	0.152874	0.225312	0.846066	2.8806	1.17549	0.691629	0.971322	0.823152
TCONS_00186919	LINC3682	XLOC_158761	XLOC_158761	2:130970316-130971837	0.592033	0.082442	0.365532	0.274035	0.074139	1.44344	0.417257	0.571914	0.823055
TCONS_00187686	LINC3705	XLOC_159444	XLOC_159444	2:142057982-142083831	0.590633	0.724005	0.709525	1.21153	1.95038	1.78285	1.22307	1.06824	0.822293
TCONS_00187688	LINC3706	XLOC_159444	XLOC_159444	2:142074753-142083750	0.58986	0.824158	1.34079	0.164864	0.134914	0.463443	1.31782	1.05302	0.821468
TCONS_00187690	LINC3704	XLOC_159439	XLOC_159439	2:142084024-142097312	0.591309	0.789628	0.622046	4.50435	0.801659	3.66409	1.53137	1.52805	0.822318
TCONS_00187708	LINC3707	XLOC_159463	XLOC_159463	2:142265823-142274824	0.589484	0.593705	0.141566	0.708622	0.224091	1.53643	1.96068	0.301772	0.821107
TCONS_00187748	LINC3708	XLOC_159493	XLOC_159493	2:143176174-143178261	0.588331	0.354977	0.90948	0.416897	0.446309	0.14635	0.454894	0.796392	0.818856
TCONS_00187761	HAAO-AS1	ENSOCUG00000015827	HAAO	2:143364843-143381909	2.30873	3.37698	3.20692	1.16805	0.829199	1.01594	2.27514	2.24454	3.33258
TCONS_00187770	MTA3-OT1	ENSOCUG00000012310	MTA3	2:143466617-143475484	2.76029	2.7018	1.94017	1.59609	1.32459	2.34819	4.09376	3.43742	4.0583
TCONS_00187773	EML4-OT1	ENSOCUG00000015526	EML4	2:143758623-143793639	2.41705	2.98108	3.28967	2.56338	1.93205	2.3401	3.83495	4.96012	3.37081
TCONS_00188080	LINC3709	XLOC_159807	XLOC_159807	2:146703122-146704941	0.587597	0.205463	0.373873	0.390451	0.810314	0.767373	1.00722	0.905073	0.818392
TCONS_00188166	SOS1-AS1	ENSOCUG00000007844	SOS1	2:147282741-147331566	4.32724	3.51344	2.53049	1.12417	0.847697	2.35313	4.60779	3.43084	6.24087
TCONS_00188221	HNRNPLL-AS1	ENSOCUG00000010233	HNRNPLL	2:147766450-147778520	3.1223	1.5436	3.48936	1.88026	2.20183	2.11029	4.91144	3.40157	4.54813
TCONS_00188225	HNRNPLL-AS2	ENSOCUG00000010233	HNRNPLL	2:147775551-147778086	3.16403	11.2465	0.282754	0.53389	0.155133	0.189719	4.18473	4.51861	4.54917
TCONS_00188228	LINC3710	XLOC_159934	XLOC_159934	2:147880211-147882316	0.587297	0.308931	0.527048	0.916921	0.620647	0.909083	0.880599	0.895377	0.817523
TCONS_00188321	LINC3712	XLOC_160003	XLOC_160003	2:149108160-149112585	0.58712	0.539643	0.934324	0.650162	0.568655	0.738422	0.723452	0.763518	0.815284
TCONS_00188322	LINC3711	XLOC_160003	XLOC_160003	2:149108160-149112585	0.586723	0.426414	0.467421	0.454875	0.572937	0.478634	0.738085	0.930661	0.813878
TCONS_00188328	GPATCH11-OT1	ENSOCUG00000007217	GPATCH11	2:149211933-149213299	4.70044	3.80737	5.09154	3.90983	8.83905	8.03097	7.48839	7.06402	6.76368
TCONS_00188329	LINC3713	XLOC_160009	XLOC_160009	2:149216480-149217639	0.586427	0.40613	0.578249	0.057866	0.039567	0.018948	0.24516	0.358783	0.81305
TCONS_00188352	VIT-OT1	ENSOCUG00000007249	VIT	2:149529983-149620858	4.59182	2.16397	3.40906	2.08396	9.66995	1.04757	7.56695	0.961256	6.56928
TCONS_00188357	LINC3714	XLOC_160031	XLOC_160031	2:149670533-149680970	0.584923	0.408922	0.735016	0.398144	0.458534	0.159018	0.245571	0.555903	0.812662
TCONS_00188420	LINC3715	XLOC_160084	XLOC_160084	2:151077987-151093852	0.584822	0.200293	0.340481	1.06446	0.805758	1.147	0.662235	0.899582	0.812622
TCONS_00188542	RASGRP3-OT1	ENSOCUG00000015439	RASGRP3	2:152802224-152887525	2.43184	3.2878	4.35485	1.72433	1.87821	2.0826	5.70307	5.41015	3.37438
TCONS_00188599	BIRC6-OT1	ENSOCUG00000006600	BIRC6	2:153995356-154034329	5.06651	3.28356	3.18544	5.13154	8.11707	5.80326	5.73395	4.70838	7.18509
TCONS_00188617	SLC30A6-OT1	ENSOCUG00000005403	SLC30A6	2:154121077-154136855	5.7315	4.04163	1.19308	1.88888	5.83087	16.855	19.3687	13.8424	8.11286
TCONS_00188638	LINC3716	XLOC_160252	XLOC_160252	2:154258307-154263061	0.584636	0.467909	1.16886	0.120868	0.217852	0.279499	0.505164	0.535706	0.812079
TCONS_00188654	LINC3717	XLOC_160266	XLOC_160266	2:154490907-154513817	0.581768	0.371103	0.24973	1.44647	0.72307	0.864697	0.785587	0.951358	0.811371
TCONS_00188655	LINC3719	XLOC_160267	XLOC_160267	2:154498585-154506469	0.581577	0.089054	0.515168	0.378006	0.414743	0.50262	0.544282	1.27633	0.810419
TCONS_00188656	LINC3718	XLOC_160266	XLOC_160266	2:154512531-154518678	0.58177	0.57214	0.99904	0.740224	0.332709	0.550289	0.960252	0.893443	0.811834
TCONS_00188659	LINC3720	XLOC_160270	XLOC_160270	2:154546198-154588681	0.581042	0.401864	0.141615	0.2791	0.286702	0.53753	0.879544	0.6177	0.809172
TCONS_00188660	SRD5A2-AS1	ENSOCUG00000001236	SRD5A2	2:154546198-154642030	26.0059	18.2694	25.9654	35.5268	103.638	66.0184	76.3929	67.3121	66.3153
TCONS_00188758	LINC3721	XLOC_160351	XLOC_160351	2:157106951-157107806	0.580347	0.380871	0.435965	0.066532	0.236427	0.192361	0.534542	0.614358	0.80799
TCONS_00189034	LINC3722	XLOC_160536	XLOC_160536	2:159968789-159989214	0.580197	0.329803	0.574039	0.350173	2.02774	0.882674	0.970272	0.447096	0.804799
TCONS_00189048	LINC3723	XLOC_160548	XLOC_160548	2:159992079-160008599	0.579961	0.638215	0.590242	0.676997	1.58476	1.11845	2.02467	2.20642	0.803897
TCONS_00189134	LINC3724	XLOC_160626	XLOC_160626	2:161482159-161488245	0.578072	0.805793	1.06243	0.302405	0.228666	0.208451	0.899507	1.72063	0.803893
TCONS_00189202	LINC3725	XLOC_160694	XLOC_160694	2:162270323-162275006	0.577393	0.482256	0.481032	0.507941	0.735544	0.400648	0.678981	0.721985	0.802377
TCONS_00189203	LINC3726	XLOC_160694	XLOC_160694	2:162270323-162281611	0.578048	0.122981	0.327975	1.42997	2.13945	1.36719	0.265886	0.809138	0.803671
TCONS_00189301	LINC3727	XLOC_160791	XLOC_160791	2:163975124-163976035	0.576717	0.860132	2.23909	0.230611	0.479284	0.321558	1.08778	1.00604	0.802176
TCONS_00189305	LINC3728	XLOC_160795	XLOC_160795	2:163999548-164008066	0.575713	1.19096	0.896549	0.234831	0.412287	0.173005	0.681532	0.759313	0.802135
TCONS_00189310	LINC3729	XLOC_160800	XLOC_160800	2:164019937-164021604	0.575348	1.18652	0.841478	0.721081	1.1423	0.705901	0.882034	0.685996	0.801465
TCONS_00189369	LINC3730	XLOC_160858	XLOC_160858	2:164770343-164771164	0.574762	0.506421	0.189537	0.261156	0.150069	0.437989	0.820002	0.651133	0.801088
TCONS_00189497	MSGN1-AS1	ENSOCUG00000000309	MSGN1	2:166831756-166874210	60.1256	66.8671	46.5876	24.3866	25.6579	25.2559	0.435435	179.45	217.672
TCONS_00189498	MSGN1-AS2	ENSOCUG00000000309	MSGN1	2:166831756-166886975	59.744	57.6306	76.6597	85.6453	59.6845	109.816	151.56	195.298	197.915
TCONS_00189499	MSGN1-AS3	ENSOCUG00000000309	MSGN1	2:166831756-166886994	57.2656	55.793	35.2114	0.841582	8.03437	8.90892	145.095	226.516	184.531
TCONS_00189502	LINC3731	XLOC_160967	XLOC_160967	2:166837211-166842652	0.574243	0.203584	0.494239	0.285755	0.124625	0.32446	1.27032	1.3265	0.799623
TCONS_00189505	LINC3732	XLOC_160967	XLOC_160967	2:166873430-166886994	0.572142	0.133066	0.995248	0.124201	0.217462	0.291859	0.71483	0.630843	0.799309
TCONS_00189511	KCNS3-AS1	ENSOCUG00000007365	KCNS3	2:166913926-166964130	4.5416	4.31741	9.24862	2.58702	3.54956	4.0183	5.91299	5.69918	6.50995
TCONS_00189536	LINC3733	XLOC_161001	XLOC_161001	2:167570164-167570612	0.571784	0.303337	0.487944	0.923436	0.699009	0.872001	0.587656	1.00298	0.799216
TCONS_00189547	LINC3734	XLOC_161010	XLOC_161010	2:167717281-167718904	0.570618	1.75676	0.907383	0.257858	0.501337	0.455104	2.03811	1.47865	0.798329
TCONS_00189589	LINC3735	XLOC_161052	XLOC_161052	2:168410372-168414943	0.569661	0.679116	0.723848	0.415941	0.063705	0.432778	0.700054	0.618981	0.797249
TCONS_00189631	LINC3736	XLOC_161093	XLOC_161093	2:168850244-168915602	0.569257	0.34366	0.840025	0.39129	0.392501	0.394596	0.647463	1.17667	0.797156
TCONS_00189697	LINC3737	XLOC_161142	XLOC_161142	2:169579117-169581170	0.568968	0.416124	0.670536	0.161523	0.264831	0.489307	0.40152	0.435518	0.79491
TCONS_00189707	LDAH-OT1	ENSOCUG00000015795	LDAH	2:169806728-169818449	2.33446	1.25654	2.17859	0.312799	3.6e-05	0.706191	2.6128	2.92924	3.33618
TCONS_00189849	ATAD2B-OT1	ENSOCUG00000005723	ATAD2B	2:172884346-172895923	5.66778	2.124	16.5492	4.90917	11.4869	6.6297	10.9248	10.041	7.95799
TCONS_00190161	LINC3758	XLOC_161520	XLOC_161520	20:4819767-4836235	0.568151	0.472723	0.509328	0.279815	0.112046	0.382308	1.62823	0.861507	0.793705
TCONS_00190162	LINC3759	XLOC_161520	XLOC_161520	20:4819767-4842496	0.567561	0.874846	0.822786	0	0	0	0.637955	0.600614	0.793163
TCONS_00190286	LINC3766	XLOC_161634	XLOC_161634	20:6111751-6118227	0.566541	0.249581	0.425732	0.63024	0.234452	0.354859	1.05195	0.944046	0.791399
TCONS_00190476	LINC3774	XLOC_161765	XLOC_161765	20:8700282-8710893	0.566415	0.895079	0.311864	0.218366	0.159812	0.19225	0.685401	1.13604	0.790179
TCONS_00190483	LINC3775	XLOC_161772	XLOC_161772	20:8756021-8759792	0.566069	0.311732	1.48366	0.341025	0.661124	0.616377	0.702774	0.861417	0.789965
TCONS_00190615	LINC3778	XLOC_161902	XLOC_161902	20:9990470-10024916	0.565328	0.295628	0.939951	0.840995	0.263942	1.0477	0.886843	0.562598	0.78924
TCONS_00190625	LINC3779	XLOC_161902	XLOC_161902	20:10007655-10024916	0.564685	0.276487	0.790056	7.49811	1.64042	8.12556	2.3074	2.24339	0.788985
TCONS_00190859	LINC3791	XLOC_162103	XLOC_162103	20:13487734-13492005	0.564039	0.313752	0.794236	0.386487	0.105403	0.909188	0.894953	0.871885	0.788393
TCONS_00190860	LINC3792	XLOC_162103	XLOC_162103	20:13487886-13492005	0.564024	0.356849	0.804163	0.071902	0.074333	0.051136	0.680803	0.60358	0.787912
TCONS_00191186	LINC3803	XLOC_162309	XLOC_162309	20:17539246-17671628	0.563862	0.671283	0.864059	0.101964	0.280657	0.495858	0.903497	1.04683	0.78789
TCONS_00191188	LINC3804	XLOC_162309	XLOC_162309	20:17539246-17841787	0.563504	0.074253	1.36556	0.483415	0.611321	0.478609	0.572936	0.554661	0.787423
TCONS_00191205	LINC3805	XLOC_162326	XLOC_162326	20:17600859-17603075	0.563321	0.814848	1.24813	0.966676	0.801451	0.523246	0.711166	0.677703	0.786041
TCONS_00191207	LINC3806	XLOC_162328	XLOC_162328	20:17614561-17622755	0.562513	0.221608	0.212359	0.978905	0.250576	0.478192	0.600333	1.40258	0.785112
TCONS_00191419	LINC3813	XLOC_162534	XLOC_162534	20:22212752-22213275	0.562448	0.219784	0.357241	0.942709	1.00401	0.542838	0.633901	0.260118	0.785059
TCONS_00191467	LINC3814	XLOC_162582	XLOC_162582	20:23559781-23593923	0.562441	0.417195	0.472722	1.65976	0.9157	1.46093	0.519508	0.696458	0.784453
TCONS_00191755	LINC3818	XLOC_162828	XLOC_162828	20:28352685-28355178	0.562348	0.388027	1.11692	0.51236	0.374684	0.39508	0.537145	0.546651	0.784121
TCONS_00192234	LINC3823	XLOC_163192	XLOC_163192	20:3603065-3610212	0.562271	0.56483	1.06383	2.26447	2.42493	2.86177	0.896383	0.817835	0.784098
TCONS_00192235	LINC3824	XLOC_163192	XLOC_163192	20:3607676-3610200	0.561901	0.752507	0.409747	0.117968	1.33379	0.073028	1.17333	0.88061	0.78363
TCONS_00192381	LINC3836	XLOC_163329	XLOC_163329	20:4160630-4172457	0.561842	0.64246	0.965786	0.079047	0.015549	0.05555	1.82302	1.03695	0.783571
TCONS_00192629	LINC3848	XLOC_163525	XLOC_163525	20:8739918-8756757	0.560641	0.317577	0.514647	0.268578	0.727921	0.457494	0.417984	0.712439	0.783012
TCONS_00192752	LINC3851	XLOC_163645	XLOC_163645	20:10788434-10817370	0.559685	0.294071	0.437188	0.331383	0.81911	0.090172	0.632238	0.681613	0.782782
TCONS_00193180	LINC3867	XLOC_163970	XLOC_163970	20:17785372-17791714	0.559452	0.166339	0.184609	0.187526	0.61208	0.896656	0.290359	0.333338	0.781972
TCONS_00193383	LINC3870	XLOC_164166	XLOC_164166	20:21368158-21381265	0.559432	1.0368	1.0252	0.509662	0.411346	0.971312	0.515097	0.711953	0.781556
TCONS_00193404	LINC3871	XLOC_164187	XLOC_164187	20:21698968-21807520	0.559334	1.42118	0.4382	0.492515	0.544775	0.514155	0.721458	0.776247	0.780731
TCONS_00193435	LINC3872	XLOC_164218	XLOC_164218	20:22310997-22357258	0.55803	0.706859	0.187366	0.261522	0.455023	0.2841	0.820876	1.18352	0.780123
TCONS_00193541	LINC3874	XLOC_164317	XLOC_164317	20:25255379-25266659	0.55763	0.357054	0.49587	0.140326	0.148608	0.008836	0.178063	0.492063	0.779076
TCONS_00193626	LINC3875	XLOC_164402	XLOC_164402	20:25898247-26082910	0.557182	0.387142	0.337561	1.77795	2.02268	2.28346	0.694578	0.747309	0.778269
TCONS_00194431	GAL3ST1-AS1	ENSOCUG00000009656	GAL3ST1	21:3124630-3136762	3.40177	2.01776	1.6566	2.01583	3.35822	4.74549	5.13812	6.05397	4.96711
TCONS_00194601	LINC3888	XLOC_165189	XLOC_165189	21:5221833-5223994	0.556596	0.457748	0.789904	0.007635	0.109949	0.061417	0.629331	0.937907	0.777939
TCONS_00194629	LINC3889	XLOC_165217	XLOC_165217	21:5376888-5377385	0.556434	0.755866	0.559327	0.186346	0.765408	0.947369	0.517649	0.675364	0.777482
TCONS_00195015	LINC3892	XLOC_165482	XLOC_165482	21:10000619-10006015	0.555845	0.407359	0.208651	0.435059	0.2123	0.323231	0.763262	1.34413	0.777426
TCONS_00195016	LINC3893	XLOC_165482	XLOC_165482	21:10000805-10006015	0.555166	0.684308	0.885361	0.329018	0.185008	0.309898	0.738645	0.869274	0.776998
TCONS_00195018	LINC3894	XLOC_165484	XLOC_165484	21:10011466-10012136	0.555066	0.310286	1.02527	0.325366	0.885278	0.507272	1.82752	0.196429	0.776904
TCONS_00195105	LINC3900	XLOC_165564	XLOC_165564	21:11585265-11587947	0.555001	0.330412	0.65833	1.5737	1.08695	1.42603	0.968474	1.0351	0.776537
TCONS_00195494	LINC3911	XLOC_165837	XLOC_165837	21:3497757-3507169	0.554942	0.483699	0.353395	0.044543	0.093381	0.135865	0.638214	0.771019	0.776079
TCONS_00196017	LINC3927	XLOC_166181	XLOC_166181	21:10011507-10012094	0.554092	1.10321	1.19642	0.12018	0.687238	0.105197	0.48285	0.659621	0.77512
TCONS_00196381	LINC3932	XLOC_166492	XLOC_166492	3:114821-121253	0.553289	1.46613	0.49221	0.602201	1.07669	0.688449	0.786468	0.801782	0.77459
TCONS_00196402	LINC3933	XLOC_166511	XLOC_166511	3:317771-320228	0.552508	0.757847	0.94813	0.191955	0.121698	0.234351	0.220845	0.41242	0.774408
TCONS_00196476	LVRN-OT1	ENSOCUG00000003362	LVRN	3:771018-842919	9.26717	17.5416	13.2252	9.18978	12.2242	9.57447	16.8797	16.0674	13.5062
TCONS_00196485	LINC3934	XLOC_166565	XLOC_166565	3:1094114-1101957	0.550357	0.392628	0.695146	0.424284	0.412635	0.672717	0.543867	0.558363	0.773859
TCONS_00196486	LINC3935	XLOC_166565	XLOC_166565	3:1094205-1099716	0.550845	0.306266	0.259387	0.042242	0.378368	0.299387	0.686217	0.638729	0.773874
TCONS_00196549	LINC3936	XLOC_166628	XLOC_166628	3:1602456-1638424	0.550033	0.121466	0.715511	0.854544	0.321478	0.2215	0.632039	1.0338	0.773411
TCONS_00196568	LINC3937	XLOC_166647	XLOC_166647	3:1750947-2017133	0.54999	0.265202	0.655001	0.134251	0.038119	0.082148	1.16646	1.04842	0.773409
TCONS_00196676	LINC3938	XLOC_166755	XLOC_166755	3:2176203-2226526	0.549442	0.911967	0.728751	0.322543	0.750703	0.031584	1.16429	0.856156	0.77324
TCONS_00196681	LINC3939	XLOC_166760	XLOC_166760	3:2200200-2341723	0.548666	0.18064	0.451966	0.298163	0.197358	0.473081	1.68624	0.802009	0.772689
TCONS_00196703	LINC3940	XLOC_166782	XLOC_166782	3:2346614-2353216	0.547962	0.439913	0.551852	0.423661	0.134385	0.309715	0.911074	0.685949	0.771987
TCONS_00196739	LINC3941	XLOC_166818	XLOC_166818	3:3323955-3356243	0.547933	2.71659	3.38783	0.053961	0.339071	0.427963	0.358188	0.652329	0.771354
TCONS_00196745	LINC3942	XLOC_166824	XLOC_166824	3:3520013-3527432	0.547212	0.494131	0.482567	0.420894	0.751392	1.22722	0.946447	0.213589	0.770494
TCONS_00196746	LINC3944	XLOC_166824	XLOC_166824	3:3520013-3534774	0.546071	0.279573	0.223682	1.31159	0.061978	0.42713	1.03776	1.13172	0.770283
TCONS_00196747	LINC3943	XLOC_166824	XLOC_166824	3:3520013-3534774	0.5451	0.321885	1.0423	0.059169	0.055304	0.091521	0.303298	0.488077	0.770074
TCONS_00196748	LINC3945	XLOC_166824	XLOC_166824	3:3520321-3525651	0.542977	0.434449	0.332626	0.097982	0.015366	0.011566	0.524009	0.497093	0.768855
TCONS_00196749	LINC3946	XLOC_166824	XLOC_166824	3:3520321-3527432	0.543319	0.208906	0.085686	0.158962	0.251606	0.276113	0.4867	0.340738	0.769352
TCONS_00196750	LINC3947	XLOC_166824	XLOC_166824	3:3520321-3534046	0.543379	0.617612	0.624684	0.552477	0.174245	0.516062	0.379873	1.04912	0.769943
TCONS_00196751	LINC3948	XLOC_166824	XLOC_166824	3:3520761-3525651	0.542976	0.179028	1.07312	0.40304	0.153595	0.566341	0.735583	0.950068	0.768844
TCONS_00196752	LINC3949	XLOC_166824	XLOC_166824	3:3520761-3530495	0.545781	1.02039	1.52894	0.464069	0.322296	0.922092	0.791352	1.27769	0.770114
TCONS_00196765	DMXL1-OT1	ENSOCUG00000000051	DMXL1	3:3698091-3757979	1523.15	800.275	1013.75	0.493682	23535.3	0.146383	36558.1	31762.5	18304.5
TCONS_00196808	LINC3950	XLOC_166866	XLOC_166866	3:4696379-4725893	0.541902	0.504415	0.482716	0.233557	0.440358	0.666103	0.601557	0.761268	0.768709
TCONS_00196890	LINC3951	XLOC_166945	XLOC_166945	3:6342599-6348726	0.541432	0.292977	0.48884	0.05004	0.112644	0.271378	0.208966	0.911617	0.767778
TCONS_00196938	LINC3952	XLOC_166975	XLOC_166975	3:6583854-6601112	0.54136	0.414702	0.40055	1.60592	1.27828	1.50413	1.13782	1.24957	0.766653
TCONS_00196956	LINC3953	XLOC_167008	XLOC_167008	3:6618738-6619665	0.539785	0.580365	0.607043	0	0	0	0.757687	0.530758	0.766557
TCONS_00196995	LINC3954	XLOC_167041	XLOC_167041	3:7100375-7100891	0.539602	0.588278	0.81885	0.489348	0.824421	0.606006	0.548902	0.85011	0.766467
TCONS_00197086	LINC3955	XLOC_167120	XLOC_167120	3:8223069-8224249	0.53909	0.524464	0.714195	0.267349	0.2835	0.4466	0.389845	0.063876	0.765699
TCONS_00197179	LINC3956	XLOC_167209	XLOC_167209	3:10483941-10486924	0.538514	0.164932	1.10111	0.261922	0.826334	0.669059	0.555961	0.515792	0.765579
TCONS_00197205	LINC3957	XLOC_167230	XLOC_167230	3:10970874-10989161	0.537065	0.730272	0.217514	0.081307	0.066672	0.054823	1.03168	0.663342	0.764845
TCONS_00197233	LINC3958	XLOC_167257	XLOC_167257	3:11256588-11317108	0.536899	0.52373	2.17026	0.432046	0.927308	1.16117	0.993786	0.723607	0.76453
TCONS_00197239	LINC3959	XLOC_167257	XLOC_167257	3:11295672-11317108	0.536798	0.068933	0.045353	1.50468	3.2997	2.61251	0.899934	1.15601	0.764443
TCONS_00197250	LINC3960	XLOC_167273	XLOC_167273	3:11339302-11346750	0.53675	0.334893	0.43661	0.107361	0.150402	0.173858	0.599719	1.02289	0.764197
TCONS_00197251	LINC3962	XLOC_167274	XLOC_167274	3:11348960-11364787	0.536311	0.317749	0.412983	0.243388	0.274963	0.383322	0.844014	0.848784	0.763955
TCONS_00197252	LINC3961	XLOC_167274	XLOC_167274	3:11348960-11364787	0.53625	0.076583	0.027751	0.140392	0.492702	0.403196	0.570091	0.745555	0.762475
TCONS_00197255	LINC3963	XLOC_167274	XLOC_167274	3:11357712-11364787	0.535756	1.08303	1.55305	0.114879	0.17008	0.239338	0.294159	0.305495	0.762305
TCONS_00197257	LINC3964	XLOC_167274	XLOC_167274	3:11359358-11364787	0.533457	0.568893	0.270977	0.073605	0.116414	0.031439	0.66894	1.0878	0.759307
TCONS_00197258	LINC3965	XLOC_167274	XLOC_167274	3:11359490-11364787	0.534662	0.277802	0.360384	0.227408	0.306239	0.325813	0.879807	1.29592	0.761226
TCONS_00197260	LINC3966	XLOC_167274	XLOC_167274	3:11362380-11364787	0.5342	0.279882	0.475484	0.064166	0.531903	0.368587	0.568546	0.924873	0.759484
TCONS_00197267	CCDC192-OT1	ENSOCUG00000023531	CCDC192	3:11533680-11597343	1.92006	1.49476	0.489882	0.770339	1.92261	1.93358	2.64897	2.55068	2.595
TCONS_00197280	LINC3967	XLOC_167294	XLOC_167294	3:11635982-11644101	0.532548	0.368291	0.565128	0.153263	0.187388	0.50084	1.04267	0.499148	0.758321
TCONS_00197328	LINC3968	XLOC_167339	XLOC_167339	3:12139903-12169988	0.532342	0.263332	0.900238	0.482674	0.213835	1.02737	1.46959	0.873099	0.757585
TCONS_00197329	LINC3969	XLOC_167339	XLOC_167339	3:12139903-12179913	0.532055	0.364652	0.745113	0.186107	0.36469	0.285904	0.870826	1.23618	0.757545
TCONS_00197330	LINC3970	XLOC_167339	XLOC_167339	3:12139903-12216098	0.530997	0.06984	0.18538	0.193827	0.159692	0.506829	1.04831	0.337984	0.756205
TCONS_00197331	LINC3971	XLOC_167339	XLOC_167339	3:12139982-12222658	0.530206	0.432576	0.329082	0.628283	1.20115	2.17097	1.23067	0.423992	0.75594
TCONS_00197370	LINC3972	XLOC_167375	XLOC_167375	3:12281454-12286118	0.52795	0.706069	0.480607	0.57851	0.546853	0.681824	1.18582	1.33683	0.755423
TCONS_00197371	LINC3973	XLOC_167375	XLOC_167375	3:12281454-12299272	0.527584	0.193744	0.574207	0.872058	0.625616	0.913339	0.81494	0.729939	0.754331
TCONS_00197402	LINC3974	XLOC_167406	XLOC_167406	3:12361199-12383785	0.52706	0.019104	0.934045	1.14524	0.985429	0.70003	0.625773	0.930839	0.753703
TCONS_00197436	LINC3975	XLOC_167439	XLOC_167439	3:12588080-12611063	0.526522	0.537667	0.560502	0.945416	1.67583	1.9441	1.01388	0.98022	0.753516
TCONS_00197477	LINC3976	XLOC_167477	XLOC_167477	3:12991077-12992589	0.526202	0.125435	0.454752	3.11108	2.1004	3.4733	0.64656	0.705447	0.75268
TCONS_00197478	LINC3977	XLOC_167477	XLOC_167477	3:12991144-12992589	0.525404	0.240013	0.080987	0.260701	0.189008	0.201861	1.38442	1.2578	0.752275
TCONS_00197491	ADAMTS19-OT1	ENSOCUG00000008329	ADAMTS19	3:13161588-13168267	4.25153	5.442	2.54984	5.38764	5.14275	5.62846	4.79916	5.77441	5.92971
TCONS_00197504	LINC3978	XLOC_167490	XLOC_167490	3:13360720-13379737	0.524448	0.588768	0.609446	0.602828	0.74913	0.785861	0.825316	0.710758	0.751975
TCONS_00197506	LINC3979	XLOC_167492	XLOC_167492	3:13381204-13383600	0.523746	0.492093	0.632074	0.08685	0.089198	0.064087	0.340094	0.481541	0.750231
TCONS_00197514	LINC3980	XLOC_167500	XLOC_167500	3:13466035-13469037	0.52354	0.549571	2.47954	0.111755	0.25761	0.281601	1.07567	1.12493	0.749059
TCONS_00197515	LINC3981	XLOC_167500	XLOC_167500	3:13466408-13479463	0.522437	0.252534	0.533853	0	0	0	0.051543	0.226337	0.748833
TCONS_00197516	LINC3982	XLOC_167501	XLOC_167501	3:13483263-13493677	0.522394	0.472612	0.727638	0.03047	0.555593	0.259685	0.534082	0.900079	0.748263
TCONS_00197555	LINC3983	XLOC_167539	XLOC_167539	3:13847576-13940892	0.521911	0.412381	0.023464	0.055216	0.014758	0.045242	0.831922	0.828991	0.747652
TCONS_00197639	CDC42SE2-OT1	ENSOCUG00000003842	CDC42SE2	3:14471471-14575606	8.16661	16.5583	7.82124	4.36007	6.29568	4.05114	9.02282	9.30834	12.1502
TCONS_00197640	CDC42SE2-OT2	ENSOCUG00000003842	CDC42SE2	3:14472109-14575606	7.95398	6.46921	9.04243	2.32226	3.26128	4.03182	8.38328	7.4148	11.905
TCONS_00197671	FNIP1-AS1	ENSOCUG00000024304	FNIP1	3:14892120-14929505	1.89692	0.276697	2.09001	0.165659	0.39004	0.521433	2.74262	3.28315	2.57
TCONS_00198010	LINC3993	XLOC_167908	XLOC_167908	3:18564520-18587483	0.521407	0.708383	0.395732	0	0	0	0.807292	0.959008	0.747645
TCONS_00198051	LINC3996	XLOC_167947	XLOC_167947	3:19924753-19925112	0.520828	0.990941	1.04571	0.385745	0.221927	0.213676	0.336693	0.61228	0.746294
TCONS_00198380	PCDHB1-OT1	ENSOCUG00000007406	PCDHB1	3:23093952-23123385	4.50974	1.30825	2.50931	0.890604	0.710219	0.980207	12.1218	6.90608	6.50414
TCONS_00198689	LINC4014	XLOC_168425	XLOC_168425	3:25671923-25705394	0.51906	0.205159	0.029165	0.361836	0.759791	1.19897	0.812035	0.877192	0.745052
TCONS_00199387	LINC4020	XLOC_168984	XLOC_168984	3:35601872-35604239	0.519032	0.124619	0.175288	0.689093	0.561546	0.856289	0.673161	0.989595	0.744907
TCONS_00199855	LINC4025	XLOC_169413	XLOC_169413	3:41887773-41901990	0.51789	0.713842	0.431716	0.831215	1.57386	1.27746	1.17348	0.713091	0.744847
TCONS_00200749	LINC4035	XLOC_170261	XLOC_170261	3:54604535-54605048	0.517787	0.373808	0.529418	0.54094	0.255236	0.291855	0.783929	0.51891	0.743812
TCONS_00200768	LINC4037	XLOC_170280	XLOC_170280	3:54749124-54749930	0.517373	0.301492	1.19356	2.94719	0.257639	0.324483	0.836828	1.75476	0.7412
TCONS_00200781	LINC4038	XLOC_170293	XLOC_170293	3:54812069-54812589	0.517167	0.092131	0.159866	0.594177	0.243364	0.421701	0.689062	1.14204	0.741136
TCONS_00200809	LINC4039	XLOC_170317	XLOC_170317	3:55672400-55677746	0.516529	0.263519	1.4594	0.439951	0.601311	0.769967	1.14463	1.43032	0.739393
TCONS_00201217	LINC4044	XLOC_170623	XLOC_170623	3:62881705-62928342	0.516137	0.517477	0.650254	0.206584	0.540023	0.216776	0.178942	0.661754	0.739304
TCONS_00201240	LINC4045	XLOC_170646	XLOC_170646	3:63057243-63075983	0.515899	0.101871	0.17366	0.011617	0.011298	0.03995	1.12926	1.06245	0.739268
TCONS_00201309	LINC4046	XLOC_170710	XLOC_170710	3:63951867-63968746	0.515871	0.665268	0.058098	0.165285	0.526892	1.07017	0.645718	0.051625	0.738479
TCONS_00201662	LINC4053	XLOC_171045	XLOC_171045	3:70149979-70162722	0.515476	0.381734	0.460911	0.405487	0.644896	0.709375	0.603337	0.476531	0.738245
TCONS_00201742	LINC4054	XLOC_171116	XLOC_171116	3:71674989-71683581	0.51425	1.10004	0.719148	0.641894	0.352911	0.529841	0.393605	0.401835	0.737143
TCONS_00201743	LINC4055	XLOC_171116	XLOC_171116	3:71674989-71692152	0.513527	0.984267	1.0814	0.449416	0.18939	0.171595	0.291834	0.496287	0.736783
TCONS_00201966	LINC4061	XLOC_171328	XLOC_171328	3:72780951-72787733	0.513509	0.530486	1.20826	0.231592	0.215354	0.295301	0.753393	0.678451	0.736507
TCONS_00202182	LINC4065	XLOC_171513	XLOC_171513	3:76541594-76774811	0.513405	0.539779	0.542277	0.624433	0.505593	0.243233	0.159559	0.18994	0.73525
TCONS_00202185	LINC4066	XLOC_171513	XLOC_171513	3:76578661-76772759	0.513063	0.697787	0.908437	1.02086	0.507441	1.47203	1.11056	0.768666	0.734434
TCONS_00202593	LINC4068	XLOC_171895	XLOC_171895	3:82120298-82126938	0.512799	0.193311	0.241047	0.14105	0.378886	0.636382	0.586335	0.831272	0.733693
TCONS_00202971	LINC4070	XLOC_172219	XLOC_172219	3:87880057-87905016	0.511666	0.409623	0.944855	0.757942	0.711981	0.926132	0.778375	0.487219	0.733664
TCONS_00202987	TRPA1-AS1	ENSOCUG00000021250	TRPA1	3:87970190-88010579	2.03053	1.22543	1.3039	1.55934	2.48919	1.99202	4.29549	3.16634	2.9106
TCONS_00203143	LINC4074	XLOC_172364	XLOC_172364	3:90515370-90521629	0.511628	0.296493	0.3041	0.476069	0.586045	0.25258	1.25224	1.08289	0.732278
TCONS_00203453	LINC4083	XLOC_172652	XLOC_172652	3:93475672-93477732	0.511456	0.273816	0.65307	0.175074	0.374092	0.575079	0.194181	0.434365	0.732148
TCONS_00203664	LINC4087	XLOC_172852	XLOC_172852	3:96876848-96887178	0.511188	0.685809	0.607389	1.2547	0.704712	0.952651	0.952203	1.01007	0.731183
TCONS_00203665	LINC4088	XLOC_172852	XLOC_172852	3:96877675-96891551	0.510342	0.196913	0.360714	0.200465	0.576177	0.199458	0.560732	1.00732	0.730561
TCONS_00203822	LINC4090	XLOC_173006	XLOC_173006	3:99684447-99742764	0.509842	0.285205	0.551585	0.164328	0.251654	0.257045	0.448936	0.225659	0.728976
TCONS_00204177	CNBD1-OT1	ENSOCUG00000029386	CNBD1	3:102616265-102673450	1.67146	1.61963	1.34853	0.872675	1.05036	0.916883	2.14757	2.53369	2.30201
TCONS_00204181	LINC4093	XLOC_173341	XLOC_173341	3:102876471-102894627	0.509786	0.282013	0.455862	1.30969	1.75112	0.856179	1.0274	0.803432	0.728456
TCONS_00204191	LINC4094	XLOC_173351	XLOC_173351	3:103119432-103123751	0.509417	0.619878	0.155159	0.410209	0.710192	0.281341	0.929837	0.772095	0.728404
TCONS_00204196	LINC4095	XLOC_173356	XLOC_173356	3:103245488-103326366	0.509348	0.576047	0.2137	0.321316	0.496952	0.518714	0.702928	1.0664	0.726578
TCONS_00204422	LINC4097	XLOC_173565	XLOC_173565	3:108601008-108670860	0.508734	0.12998	0.543565	0.222191	0.08547	0.440302	1.002	0.628073	0.725751
TCONS_00204903	LINC4109	XLOC_173984	XLOC_173984	3:114706470-114707291	0.508525	1.0644	0.662064	1.36331	0.21376	0.216896	0.738981	0.697431	0.724224
TCONS_00205038	LINC4112	XLOC_174102	XLOC_174102	3:116949912-116951390	0.508512	0.458345	0.331071	0.360352	0.093561	0.168194	0.689854	0.38795	0.723761
TCONS_00205098	LINC4114	XLOC_174158	XLOC_174158	3:118154714-118156847	0.508047	0.153572	0.211356	5.28149	0.668213	4.77779	0.730073	0.980052	0.722693
TCONS_00205531	LINC4119	XLOC_174565	XLOC_174565	3:122367455-122370020	0.507281	0.05824	0.292326	0.164934	0.104943	0.231836	0.713742	0.861671	0.722664
TCONS_00205971	LINC4123	XLOC_174989	XLOC_174989	3:130896890-130897462	0.507228	0.222061	0.496495	0.404371	0.163487	0.15284	0.663153	0.884897	0.722643
TCONS_00206322	LINC4126	XLOC_175313	XLOC_175313	3:137563121-137563887	0.506778	0.368084	0.818338	0.359046	0.595153	0.477807	0.8261	0.920748	0.722303
TCONS_00206696	LINC4139	XLOC_175627	XLOC_175627	3:142333516-142333963	0.506317	0.445837	0.500388	0.308137	0.649189	0.916168	0.755633	0.882716	0.721882
TCONS_00207157	LINC4189	XLOC_176013	XLOC_176013	3:149275679-149276011	0.50608	0.841055	0.850065	0.708173	1.79038	1.38676	0.54042	0.773846	0.721148
TCONS_00207402	LINC4191	XLOC_176248	XLOC_176248	3:153311712-153391299	0.506056	0.256492	0.03098	0.950299	0.93103	2.44693	0.912474	0.892297	0.720697
TCONS_00207404	LINC4192	XLOC_176248	XLOC_176248	3:153389176-153391299	0.505937	0.60047	0.490831	0.301643	0.384513	0.446663	0.741059	1.12171	0.720548
TCONS_00207481	LINC4194	XLOC_176324	XLOC_176324	3:123753-125434	0.505484	0.67762	0.075957	1.11048	0.532672	2.39956	1.0707	1.52564	0.720479
TCONS_00207502	LINC4195	XLOC_176336	XLOC_176336	3:235979-282246	0.505062	0.040246	0.089784	0.08639	0.148532	0.167561	0.894581	0.707527	0.720462
TCONS_00207547	LINC4196	XLOC_176381	XLOC_176381	3:346875-356170	0.503837	0.29661	1.21413	0.203876	0.080767	0.124115	0.146727	0.151525	0.719811
TCONS_00207550	LINC4197	XLOC_176381	XLOC_176381	3:352184-356483	0.504036	0.127321	0.540421	1.00673	1.04567	1.08428	0.830701	0.444361	0.72029
TCONS_00207576	LINC4198	XLOC_176408	XLOC_176408	3:527625-582630	0.503555	1.3523	0.841472	0.587362	0.454012	0.558672	1.13644	0.934039	0.719805
TCONS_00207600	LVRN-AS1	ENSOCUG00000003362	LVRN	3:773871-839413	9.12281	13.9866	10.349	23.6461	14.814	13.371	10.56	10.1977	13.3055
TCONS_00207605	COMMD10-AS1	ENSOCUG00000005911	COMMD10	3:879113-881203	5.62763	4.35924	5.34449	0.770817	0.758959	1.08227	8.40449	6.99839	7.95727
TCONS_00207769	DTWD2-OT1	ENSOCUG00000016146	DTWD2	3:3451046-3512197	2.21749	1.78718	2.57641	1.23785	0.363363	2.11616	1.15459	2.46462	3.2656
TCONS_00207776	LINC4199	XLOC_176592	XLOC_176592	3:3510607-3556258	0.502555	0.304377	0.328913	0.091562	0.047832	0.094301	0.859126	0.961999	0.719411
TCONS_00207782	LINC4200	XLOC_176597	XLOC_176597	3:3520324-3532897	0.501508	0.809359	1.1643	1.19899	0.566477	1.19216	0.920122	1.18413	0.718446
TCONS_00207783	LINC4201	XLOC_176597	XLOC_176597	3:3521056-3525644	0.501846	2.21067	1.9162	0.3913	0.527368	0.777149	0.94302	0.682313	0.719215
TCONS_00207798	LINC4202	XLOC_176612	XLOC_176612	3:3545676-3591637	0.501035	1.62356	2.74388	0.697232	0.758028	1.98599	0.795517	0.791457	0.717544
TCONS_00207835	HSD17B4-AS1	ENSOCUG00000010866	HSD17B4	3:3914389-3944995	2.94779	0.713811	0.708333	3.2188	8.25495	6.64984	9.21563	11.5333	4.39227
TCONS_00207919	SRFBP1-AS1	ENSOCUG00000009556	SRFBP1	3:6220727-6224075	3.41569	0.803966	1.80418	0.485646	1.64196	1.46243	0.390449	2.58217	4.96968
TCONS_00208007	LINC4203	XLOC_176803	XLOC_176803	3:7685628-7706393	0.500662	0.551574	0.550832	0.189187	0.32674	0.269561	0.903022	1.28382	0.71735
TCONS_00208021	CSNK1G3-AS1	ENSOCUG00000014821	CSNK1G3	3:7717691-7753131	2.50905	1.28236	0.960685	5.6883	4.08277	5.03492	2.98296	3.89103	3.49862
TCONS_00208040	LINC4204	XLOC_176833	XLOC_176833	3:8208137-8211741	0.500474	0.134214	0.518087	0.108663	0.173698	0.228088	1.29786	0.767563	0.716879
TCONS_00208042	LINC4205	XLOC_176835	XLOC_176835	3:8220884-8224263	0.499996	1.07893	1.35513	0.017167	0.021924	0.021406	1.17069	0.78148	0.716558
TCONS_00208051	LINC4206	XLOC_176844	XLOC_176844	3:8264267-8290177	0.499063	0.272573	0.375091	1.50598	0.679406	2.01296	0.847276	0.924466	0.715475
TCONS_00208116	LINC4207	XLOC_176905	XLOC_176905	3:9246336-9456586	0.498737	0.372117	0.483187	0.330141	0.171505	0.159247	0.795525	0.459846	0.715126
TCONS_00208204	LINC4208	XLOC_176990	XLOC_176990	3:10339634-10343138	0.498585	0.246071	0.298922	1.20399	0.336095	0.194328	1.17156	0.38038	0.715037
TCONS_00208225	TEX43-AS1	ENSOCUG00000022846	TEX43	3:10434055-10491621	1.94628	1.54998	1.80474	1.28765	2.10825	3.06374	2.27684	5.00164	2.72664
TCONS_00208226	LINC4209	XLOC_177008	XLOC_177008	3:10446387-10491621	0.497929	0.119369	0.019864	0.086492	0.077089	0.119548	1.21414	1.18957	0.714788
TCONS_00208227	LINC4210	XLOC_177008	XLOC_177008	3:10458607-10497836	0.497872	0.686422	0.998463	0.262317	0.247005	0.170697	0.826614	0.901052	0.714179
TCONS_00208231	LINC4211	XLOC_177012	XLOC_177012	3:10498388-10507966	0.497419	0.832246	0.740035	0	0	0	0.102214	0.287637	0.713008
TCONS_00208248	LINC4212	XLOC_177018	XLOC_177018	3:10684939-10694730	0.495948	0.278714	0.431895	0.011585	0.382582	0.230133	0.214852	0.181367	0.712672
TCONS_00208249	LINC4213	XLOC_177018	XLOC_177018	3:10684939-10745705	0.497157	0.122372	0.090467	0.417328	0.242675	0.530135	0.836674	0.613698	0.712751
TCONS_00208252	LINC4214	XLOC_177018	XLOC_177018	3:10715062-10745705	0.495796	0.213674	0.334819	0.338947	0.437603	0.920078	0.796623	0.843324	0.711974
TCONS_00208255	LINC4215	XLOC_177028	XLOC_177028	3:10721845-10726027	0.495676	0.277212	0.220449	0.715273	1.06398	1.95713	0.663052	0.565779	0.711355
TCONS_00208285	CTXN3-AS1	ENSOCUG00000007596	CTXN3	3:11317233-11325606	4.40112	2.84997	6.59402	14.5066	8.35299	7.92944	14.2977	8.42329	6.2832
TCONS_00208288	LINC4216	XLOC_177055	XLOC_177055	3:11330152-11336686	0.495519	0.559536	0.295656	0	0	0	0.946736	0.193214	0.711296
TCONS_00208290	LINC4217	XLOC_177056	XLOC_177056	3:11338752-11345810	0.495074	0.573398	0.480291	0.32649	0.169298	0.071796	0.192352	0.717296	0.710662
TCONS_00208294	LINC4220	XLOC_177060	XLOC_177060	3:11348217-11364728	0.494864	0.568123	0.579938	0.207566	0.258823	0.498686	0.804853	1.4532	0.710039
TCONS_00208295	LINC4219	XLOC_177060	XLOC_177060	3:11348217-11364728	0.486939	0.492405	0.579492	0.815949	0.494411	0.73287	1.16772	0.309056	0.705756
TCONS_00208297	LINC4218	XLOC_177060	XLOC_177060	3:11348217-11364728	0.494452	0.635826	0.485601	0.091063	0.031889	0.093195	0.379637	0.49594	0.709921
TCONS_00208298	LINC4223	XLOC_177060	XLOC_177060	3:11348217-11364782	0.489896	0.478342	0.55953	0.224721	0.456171	0.39902	0.781149	0.657898	0.706079
TCONS_00208299	LINC4222	XLOC_177060	XLOC_177060	3:11348217-11364782	0.49095	0.449555	0.28382	0.463118	0.355702	0.282196	0.495364	0.885487	0.706222
TCONS_00208300	LINC4221	XLOC_177060	XLOC_177060	3:11348217-11364782	0.491213	0.187084	0.281244	1.63003	0.939364	0.97835	0.88757	0.966571	0.706366
TCONS_00208301	LINC4229	XLOC_177060	XLOC_177060	3:11348217-11364813	0.494303	0.485876	0.738823	3.63285	4.17807	0.392697	0.321028	0.582519	0.709647
TCONS_00208302	LINC4228	XLOC_177060	XLOC_177060	3:11348217-11364813	0.49402	0.437702	0.411291	0.270549	0.078068	0.192867	0.670889	0.555035	0.709197
TCONS_00208303	LINC4227	XLOC_177060	XLOC_177060	3:11348217-11364813	0.493572	0.385032	0.285973	0.207872	0.118719	0.099789	0.750178	1.14184	0.708404
TCONS_00208304	LINC4224	XLOC_177060	XLOC_177060	3:11348217-11364813	0.492196	0.462666	0.354965	0.216542	0.099347	0.130135	0.65417	0.440913	0.708378
TCONS_00208305	LINC4226	XLOC_177060	XLOC_177060	3:11348217-11364813	0.492086	0.31498	0.358985	0.025498	0.078771	0.291288	0.565491	0.867697	0.707873
TCONS_00208306	LINC4225	XLOC_177060	XLOC_177060	3:11348217-11364813	0.486574	2.66426	0.517939	0	0	0	0.127892	0.020536	0.705182
TCONS_00208307	LINC4230	XLOC_177060	XLOC_177060	3:11348217-11364829	0.489029	0.198587	0.415705	0.131649	0.245203	0.299238	0.671348	0.652692	0.705786
TCONS_00208308	LINC4231	XLOC_177060	XLOC_177060	3:11348217-11371752	0.491954	0.517451	1.1655	0.207132	0.319609	0.483383	0.549466	0.304065	0.707245
TCONS_00208309	LINC4232	XLOC_177060	XLOC_177060	3:11357228-11364782	0.491397	0.628429	1.11587	0.513561	0.483333	0.685534	0.713202	0.604168	0.707151
TCONS_00208310	LINC4233	XLOC_177060	XLOC_177060	3:11362389-11364829	0.489195	0.286455	0.565909	0	0	0	0.315054	0.080779	0.705852
TCONS_00208320	LINC4234	XLOC_177069	XLOC_177069	3:11672024-11673640	0.486144	0.334509	0.64419	0.632085	1.52784	1.00264	0.929283	0.680767	0.705015
TCONS_00208324	LINC4235	XLOC_177073	XLOC_177073	3:11678041-11679628	0.485443	0.124597	0.304728	0.191448	0.357248	0.089914	0.658246	0.43069	0.703098
TCONS_00208346	LINC4236	XLOC_177094	XLOC_177094	3:12140535-12214137	0.48544	0.401759	1.30086	3.30389	4.31896	4.1749	0.491088	0.490679	0.702984
TCONS_00208448	LINC4237	XLOC_177196	XLOC_177196	3:12970063-12971791	0.485041	1.49597	0.368564	0.209611	0.546121	0.183261	0.086567	2.1368	0.702892
TCONS_00208488	LINC4238	XLOC_177210	XLOC_177210	3:13344973-13349173	0.484879	0.357303	0.644106	0.209131	0.309151	0.30617	0.622489	0.33276	0.702254
TCONS_00208544	LINC4239	XLOC_177283	XLOC_177283	3:14270631-14271611	0.484642	0.459852	0.643176	1.06475	1.42232	1.93866	1.08109	1.00411	0.701641
TCONS_00208576	LINC4240	XLOC_177298	XLOC_177298	3:14773911-14778525	0.484166	0.280935	0.066731	0.189124	0.12491	0.221012	0.953389	1.09172	0.701314
TCONS_00208584	FNIP1-OT1	ENSOCUG00000024304	FNIP1	3:14868237-14940980	1.89745	1.82716	1.94262	1.39954	0.362109	2.17282	0.52995	0.576805	2.57794
TCONS_00208609	LINC4241	XLOC_177322	XLOC_177322	3:15227969-15228658	0.484126	0.202887	0.393814	0.048137	0.083494	0.07469	1.40323	1.0788	0.701166
TCONS_00208627	P4HA2-OT1	ENSOCUG00000008966	P4HA2	3:15298652-15305236	3.85612	3.99941	4.42828	8.06803	14.47	11.7382	8.04682	3.93494	5.51968
TCONS_00208651	RAD50-AS1	ENSOCUG00000025001	RAD50	3:15615607-15627864	1.83187	1.47838	1.5451	1.12208	1.98591	1.63708	2.00135	2.79129	2.51467
TCONS_00208653	IL13-AS1	ENSOCUG00000000154	IL13	3:15683355-15695622	361.1	235.848	88.3868	5848.55	5486.36	17452.3	7.12823	1.11004	523.088
TCONS_00210300	LINC4265	XLOC_178706	XLOC_178706	3:39733275-39740936	0.484033	0.169954	0.411868	0.046412	0.154481	0.244382	0.282837	0.944312	0.700827
TCONS_00210301	LINC4266	XLOC_178706	XLOC_178706	3:39733612-39740936	0.483825	1.31611	4.72714	0.086151	0.076111	0.124467	0.488535	0.790014	0.700238
TCONS_00210310	LINC4267	XLOC_178715	XLOC_178715	3:39880241-39883500	0.483819	0.526832	0.544418	0.438441	0.425529	0.552171	0.5372	0.761764	0.700067
TCONS_00211025	LINC4271	XLOC_179402	XLOC_179402	3:52889560-52936415	0.483489	0.076015	0.109086	0.118824	0.222246	0.263833	0.290195	0.500831	0.699814
TCONS_00211176	LINC4274	XLOC_179534	XLOC_179534	3:54537194-54540061	0.483411	0.196859	0.250871	0	0	0	0.204862	0.341054	0.699737
TCONS_00211304	LINC4277	XLOC_179659	XLOC_179659	3:56534720-56611397	0.483301	0.397078	0.196399	1.665	0.826078	2.53386	0.993404	1.10205	0.699362
TCONS_00211752	LINC4279	XLOC_179915	XLOC_179915	3:62843945-62928408	0.48319	0.763173	0.203142	1.1157	0.196095	0.409394	0.565749	0.586609	0.699026
TCONS_00211808	LINC4280	XLOC_179969	XLOC_179969	3:64090159-64090555	0.481707	0.342418	0.232891	0.319788	1.0621	0.459342	0.456708	0.714036	0.697996
TCONS_00211911	LINC4281	XLOC_180061	XLOC_180061	3:67061749-67089713	0.481604	0.162656	0.326495	0.759702	0.632103	0.343576	0.277855	0.505492	0.697487
TCONS_00212101	LINC4286	XLOC_180226	XLOC_180226	3:69534033-69547441	0.481302	0.375568	0.446883	0.270289	0.343519	0.221937	0.22933	0.567668	0.697403
TCONS_00212225	LINC4288	XLOC_180340	XLOC_180340	3:71362204-71385830	0.481028	0.223884	0.103962	0.068906	0.157283	0.22773	0.714094	0.663682	0.69724
TCONS_00212226	LINC4289	XLOC_180340	XLOC_180340	3:71384843-71385830	0.480896	0.211848	0.348644	1.89334	4.56414	1.13006	0.674367	0.772161	0.696999
TCONS_00212356	LINC4292	XLOC_180459	XLOC_180459	3:73317613-73347147	0.480866	0.086991	0.272102	0.558186	0.801072	0.688017	0.203426	0.532361	0.69679
TCONS_00213410	LINC4317	XLOC_181371	XLOC_181371	3:93486259-93495644	0.480489	0.312559	1.36592	0.756941	0.480086	0.443434	0.719254	0.868549	0.696631
TCONS_00213971	LINC4320	XLOC_181898	XLOC_181898	3:102792857-102794863	0.480061	0.186778	0.704917	3.15445	3.27979	1.6361	0.515575	0.853939	0.696626
TCONS_00214120	LINC4324	XLOC_182043	XLOC_182043	3:105125398-105128594	0.47959	0.256985	0.162815	0.117933	0.314575	0.261975	0.793084	0.771342	0.696233
TCONS_00214317	LINC4328	XLOC_182218	XLOC_182218	3:108112723-108178462	0.479402	0.115124	0.395828	0.268842	0.183289	0.323461	0.372705	0.513615	0.695744
TCONS_00214330	LINC4329	XLOC_182230	XLOC_182230	3:108333517-108402530	0.479265	0.928627	0.747019	0.274082	0.225794	0.221212	0.550098	0.383454	0.695601
TCONS_00214491	LINC4333	XLOC_182359	XLOC_182359	3:109965833-109968849	0.478904	0.050591	0.002498	0.242479	0.235279	0.266138	0.26287	0.330997	0.695483
TCONS_00214974	LINC4340	XLOC_182779	XLOC_182779	3:116590864-116617878	0.478617	0.373369	0.402723	0.285525	0.317218	0.193615	0.931353	0.935294	0.695061
TCONS_00215307	LINC4352	XLOC_183074	XLOC_183074	3:118214591-118216716	0.478342	0.864989	0.299483	0.373799	0.652979	0.476601	0.933175	0.559932	0.694706
TCONS_00215313	LINC4353	XLOC_183080	XLOC_183080	3:118256692-118257246	0.477593	0.159064	0.460688	0.28099	0.018432	0.536762	1.25757	0.653704	0.69449
TCONS_00215687	LINC4363	XLOC_183429	XLOC_183429	3:125728225-125758464	0.476958	0.335499	0.558892	2.49882	1.5518	2.30197	1.28879	2.15269	0.692408
TCONS_00216049	LINC4364	XLOC_183778	XLOC_183778	3:133166301-133256438	0.476794	0.524255	0.585755	0	0	0	0.106069	0.290409	0.691591
TCONS_00216123	LINC4366	XLOC_183847	XLOC_183847	3:134895973-134900036	0.4752	0.777677	0.251134	0.35505	0.569462	0.603882	0.684596	0.812394	0.691139
TCONS_00216278	LINC4367	XLOC_183975	XLOC_183975	3:137458068-137459853	0.473729	0.367519	0.285821	0	0	0	0.384995	0.459915	0.691054
TCONS_00216320	LINC4368	XLOC_184017	XLOC_184017	3:138227942-138246874	0.473707	0.436803	1.23896	1.00492	0.532934	0.535166	0.441044	0.878397	0.690989
TCONS_00216548	LINC4378	XLOC_184199	XLOC_184199	3:141105341-141105838	0.473629	0.949432	0.49774	0.066319	0.029088	0.007621	0.481837	0.877935	0.690571
TCONS_00216834	LINC4392	XLOC_184471	XLOC_184471	3:144581576-144584769	0.472889	0.618615	0.531208	1.65974	0.928098	0.82688	0.348229	0.589549	0.689866
TCONS_00217038	ADCY8-OT1	ENSOCUG00000002685	ADCY8	3:146555819-146574551	12.3474	8.96492	0.552457	9.23189	13.5962	7.85862	14.0707	14.4929	21.0394
TCONS_00217524	LINC4401	XLOC_185076	XLOC_185076	3:155662304-155663553	0.472778	0.408297	0.825448	0.413389	0.595841	0.168025	1.00743	0.512309	0.689792
TCONS_00219047	LINC4413	XLOC_186266	XLOC_186266	4:17361009-17367182	0.472334	0.127216	0.411405	0.419738	0.610012	0.854032	1.21787	1.40814	0.689201
TCONS_00219063	LINC4416	XLOC_186282	XLOC_186282	4:17582845-17586195	0.471724	0.237689	0.327051	0.49152	0.165917	0.145554	1.10989	0.49301	0.689182
TCONS_00219226	LINC4419	XLOC_186421	XLOC_186421	4:21000056-21005183	0.471699	0.009774	1.46578	0.13669	0.1085	0.064715	0.366956	0.49495	0.688955
TCONS_00219263	LINC4420	XLOC_186458	XLOC_186458	4:21520712-21720407	0.471443	0.383866	0.6295	0.099145	0.579966	0.10309	1.57986	2.10792	0.688548
TCONS_00219598	LINC4421	XLOC_186770	XLOC_186770	4:26127148-26142721	0.471165	0.155657	0.774314	1.50804	1.16731	1.83167	0.880438	0.944847	0.688537
TCONS_00219852	LINC4432	XLOC_186996	XLOC_186996	4:33488888-33494596	0.470941	0.8087	1.90412	0.220939	0.199167	0.280031	0.575766	0.633388	0.688176
TCONS_00220070	LINC4435	XLOC_187160	XLOC_187160	4:35527568-35531025	0.470761	0.042495	0.386292	0.072519	0.143906	0.105687	0.512199	0.688568	0.687047
TCONS_00220195	LINC4442	XLOC_187245	XLOC_187245	4:36957743-36961242	0.470093	0.345989	0.575598	0.737874	0.375234	0.875893	0.555038	0.486462	0.686819
TCONS_00220235	LINC4443	XLOC_187271	XLOC_187271	4:37159247-37159962	0.469706	0.282032	0.287187	0.426623	0.316916	0.517614	0.922334	0.689492	0.686327
TCONS_00220447	LINC4449	XLOC_187388	XLOC_187388	4:38643996-38653040	0.469627	0.626323	0.82108	0.425096	0.266839	0.489334	0.716266	0.730833	0.685037
TCONS_00221373	LINC4469	XLOC_188156	XLOC_188156	4:47988767-47994056	0.469476	0.375416	0.456084	0.088207	0.062806	0.069232	1.01049	1.16171	0.684112
TCONS_00221381	LINC4470	XLOC_188164	XLOC_188164	4:48113374-48114452	0.469076	0.306194	0.243744	0.352205	0.101274	0.197034	1.42182	0.505139	0.68376
TCONS_00221574	LINC4478	XLOC_188322	XLOC_188322	4:50032179-50033252	0.469014	0.843202	0.379095	0.58366	0.711026	1.22461	0.493236	0.608829	0.683757
TCONS_00222749	LINC4495	XLOC_189411	XLOC_189411	4:69405080-69451612	0.468941	0.149513	0.797979	0.375652	0.543681	0.423053	0.804428	0.311075	0.68352
TCONS_00222847	LINC4496	XLOC_189505	XLOC_189505	4:71219667-71294768	0.46882	0.355505	0.383935	0.58443	0.330723	0.421444	0.674116	0.818949	0.682328
TCONS_00222883	LINC4498	XLOC_189541	XLOC_189541	4:71690654-71703700	0.468442	0.227712	0.618994	0.316783	0.328043	0.528396	0.792492	0.872881	0.682129
TCONS_00222884	LINC4499	XLOC_189541	XLOC_189541	4:71701415-71703700	0.468083	0.361205	0.153488	1.22718	0.624092	0.440954	0.242285	0.31348	0.682086
TCONS_00222894	LINC4500	XLOC_189551	XLOC_189551	4:71916380-71920246	0.467966	0.39295	0.827165	0.023837	0.276097	0.113803	0.883475	0.44289	0.6816
TCONS_00223047	LINC4509	XLOC_189682	XLOC_189682	4:73278305-73308085	0.467241	0.254411	0.108907	0.15022	0.248199	0.502	0.669456	0.583579	0.681513
TCONS_00223585	LINC4517	XLOC_190142	XLOC_190142	4:81849933-81851361	0.466901	0.392243	0.423063	0.330798	0.295012	0.084429	0.78703	0.432661	0.681502
TCONS_00223794	LINC4526	XLOC_190324	XLOC_190324	4:84199878-84201899	0.466782	0.302064	0.259607	0.608951	0.22197	0.598259	0.123233	0.342568	0.681199
TCONS_00224267	LINC4538	XLOC_190686	XLOC_190686	4:89503855-89526730	0.466149	0.516388	0.466546	0.997477	1.06744	0.063379	4.9037	0.618986	0.681186
TCONS_00224358	LINC4543	XLOC_190764	XLOC_190764	4:90928475-90929948	0.465748	0.563489	0.428103	0.904744	1.83515	2.1476	0.033108	0.527539	0.680769
TCONS_00225543	LINC4547	XLOC_191658	XLOC_191658	4:13695475-13696456	0.464929	0.773815	0.309054	0.238623	0.260341	0.401495	1.04814	0.895228	0.68065
TCONS_00225590	LINC4551	XLOC_191704	XLOC_191704	4:14865060-14948142	0.46484	0.357521	0.66937	0.242124	0.197644	0.056031	0.408971	0.427798	0.68001
TCONS_00226660	LINC4562	XLOC_192723	XLOC_192723	4:23616260-23792023	0.464203	0.084467	0.011787	0.049631	0.183509	0.147341	0.774231	0.497735	0.679112
TCONS_00226692	LINC4563	XLOC_192723	XLOC_192723	4:23791039-23796141	0.464009	0.753781	1.41768	0.612588	0.870808	0.849201	1.03452	0.896028	0.678787
TCONS_00226797	LINC4565	XLOC_192858	XLOC_192858	4:24089886-24120497	0.463583	0.495684	1.00729	0.349966	0.214964	0.368124	0.763592	0.747583	0.678659
TCONS_00226945	LINC4569	XLOC_193002	XLOC_193002	4:25294770-25348701	0.463086	0.250868	0.621667	0.575899	1.06175	0.746027	0.320886	0.642083	0.678589
TCONS_00226953	LINC4570	XLOC_193010	XLOC_193010	4:25398396-25460949	0.462362	0.133732	0.322865	0.231335	0.345417	0.548988	0.575609	0.630184	0.678587
TCONS_00227144	LINC4576	XLOC_193180	XLOC_193180	4:32760625-32761642	0.462044	0.386066	0.668876	0.612494	0.523865	0.39078	0.507728	0.562554	0.678524
TCONS_00227221	LINC4578	XLOC_193243	XLOC_193243	4:33250598-33251404	0.461441	0.306901	0.600384	0.151744	0.221471	0.518923	0.58909	1.32516	0.678432
TCONS_00227262	LINC4580	XLOC_193262	XLOC_193262	4:33481984-33483550	0.460338	0.843208	0.410558	0.6039	0.89651	0.493917	0.711954	0.812052	0.67822
TCONS_00227479	LINC4585	XLOC_193415	XLOC_193415	4:35527464-35533020	0.460037	0.104923	0.024294	0.181326	0.16505	0.162152	0.926881	1.10448	0.677899
TCONS_00227546	LINC4588	XLOC_193471	XLOC_193471	4:36229398-36236637	0.459621	0.456828	1.25644	0.531679	0.585745	0.711248	0.895815	0.712821	0.677348
TCONS_00227582	LINC4589	XLOC_193502	XLOC_193502	4:36656271-36657383	0.459059	0.307299	0.485373	0.14762	0.111677	0.045789	0.47295	0.311241	0.676392
TCONS_00228103	LINC4606	XLOC_193817	XLOC_193817	4:40564290-40568996	0.457606	0.164485	0.120116	0.075402	0.05975	0.046514	0.388472	0.5434	0.67626
TCONS_00228104	LINC4605	XLOC_193817	XLOC_193817	4:40564290-40568996	0.457527	0.122185	0.167859	0.433653	0.434745	0.81708	0.556692	0.346563	0.676079
TCONS_00228594	LINC4615	XLOC_194264	XLOC_194264	4:46340381-46341438	0.456775	0.096254	0.172043	0.320014	0.120518	0.238743	0.923839	0.808011	0.675997
TCONS_00228601	LINC4617	XLOC_194271	XLOC_194271	4:46465116-46472579	0.456754	0.377897	0.157809	0.299681	0.219108	0.123455	0.198054	0.247672	0.675875
TCONS_00228606	LINC4618	XLOC_194276	XLOC_194276	4:46501675-46515182	0.456161	0.476471	0.484061	0.21113	0.192543	0.238582	0.799853	0.810938	0.674577
TCONS_00229551	LINC4635	XLOC_195091	XLOC_195091	4:62864609-62875886	0.455922	0.504974	0.356279	1.5738	0.319854	0.542496	0.788917	1.27271	0.674485
TCONS_00229721	LINC4637	XLOC_195260	XLOC_195260	4:65664663-65696689	0.455916	0.604623	0.744768	0.47817	0.319881	0.240696	0.600183	0.055694	0.673808
TCONS_00229877	LINC4638	XLOC_195402	XLOC_195402	4:68074761-68246509	0.455783	0.367553	0.460313	0.193734	0.356955	0.340674	0.458076	0.332928	0.672767
TCONS_00229885	LINC4639	XLOC_195410	XLOC_195410	4:68224957-68226991	0.455629	1.81965	2.6328	1.35901	0.935658	1.51858	0.599731	0.928437	0.67275
TCONS_00230041	LINC4641	XLOC_195542	XLOC_195542	4:70462994-70471232	0.454709	0.400364	0.241176	0.074833	0.270102	0.106938	0.395078	0.527791	0.672433
TCONS_00230423	LINC4646	XLOC_195903	XLOC_195903	4:73996107-73996928	0.454601	0.360411	0.240342	0.106578	0.36889	0.331644	0.138591	0.553465	0.672213
TCONS_00231488	LINC4664	XLOC_196756	XLOC_196756	4:90471399-90473156	0.454313	0.354412	0.304927	0.220893	0.235174	0.475886	0.842599	0.687871	0.671768
TCONS_00231491	LINC4665	XLOC_196758	XLOC_196758	4:90504307-90533395	0.454248	1.1949	1.32831	0	0	0	0.366539	0.334726	0.671335
TCONS_00231492	LINC4666	XLOC_196758	XLOC_196758	4:90506904-90533121	0.453965	0.261477	0.613897	0.325717	0.26873	0.527983	1.06975	0.436775	0.671166
TCONS_00231944	LINC4688	XLOC_197090	XLOC_197090	5:1882558-1884595	0.453936	0.785867	0.681128	1.21998	0.176072	1.33264	1.07944	1.37883	0.670402
TCONS_00232560	LINC4698	XLOC_197546	XLOC_197546	5:15025729-15026481	0.453794	0.578536	1.15969	0.427026	0.259445	0.316576	0.241301	1.32127	0.670383
TCONS_00233290	LINC4707	XLOC_198099	XLOC_198099	5:25369608-25374740	0.4536	0.177751	0.705887	0.197878	0.282017	0.301025	0.597189	0.645723	0.670074
TCONS_00233480	LINC4708	XLOC_198283	XLOC_198283	5:27273108-27311161	0.453004	0.973858	1.96468	0.148527	0.199301	0.224594	0.882268	0.742131	0.669956
TCONS_00233588	LINC4711	XLOC_198345	XLOC_198345	5:28298256-28300390	0.452744	0.608051	0.817171	0.084326	0.042193	0.23746	0.693768	0.738198	0.669858
TCONS_00233997	LINC4716	XLOC_198691	XLOC_198691	5:31380832-31385518	0.451766	0.282521	0.586181	0.117251	0.1028	0.188667	0.179199	0.073272	0.669636
TCONS_00234863	LINC4754	XLOC_199420	XLOC_199420	5:1923874-1930639	0.451699	0.225824	0.682854	0.391467	0.384585	0.285076	0.861181	1.0315	0.669622
TCONS_00234954	LINC4756	XLOC_199489	XLOC_199489	5:3179733-3181265	0.45166	0.772063	1.49257	2.1882	3.70666	1.30971	0.536968	0.524556	0.669508
TCONS_00234970	LINC4757	XLOC_199502	XLOC_199502	5:3501776-3558045	0.450758	0.384613	0.592635	0.095277	0.09289	0.21883	0.287902	0.564394	0.667466
TCONS_00235183	LINC4759	XLOC_199698	XLOC_199698	5:8425646-8640082	0.450732	0.121775	0.039702	0	0	0	0.366584	0.499193	0.666707
TCONS_00235366	LINC4766	XLOC_199856	XLOC_199856	5:11152705-11155273	0.4506	0.242251	0.523606	1.13802	0.203973	1.13153	0.905022	0.418784	0.666591
TCONS_00235399	LINC4770	XLOC_199884	XLOC_199884	5:11665794-11670932	0.450595	0.380114	0.399489	0.134281	0.151673	0.69252	0.092033	0.441361	0.665578
TCONS_00235853	LINC4773	XLOC_200287	XLOC_200287	5:19820148-19822975	0.450444	0.300423	0.392274	0.324818	0.057551	0.343567	0.598485	0.373542	0.665156
TCONS_00235880	LINC4774	XLOC_200314	XLOC_200314	5:20352126-20374151	0.45038	0.6533	1.17218	0.235406	0.660102	0.282126	0.946619	0.834894	0.665081
TCONS_00235919	LINC4776	XLOC_200352	XLOC_200352	5:20935793-20936400	0.450312	0.535059	0.630813	0	0	0	0.294448	0.120587	0.665072
TCONS_00236361	LINC4791	XLOC_200622	XLOC_200622	5:26260302-26263068	0.450202	0.285714	0.317373	0.032329	0.016046	0.154485	0.804714	0.726426	0.664912
TCONS_00236362	LINC4792	XLOC_200622	XLOC_200622	5:26260302-26263340	0.449446	0.194385	0.248461	0.108673	0.157005	0.198758	0.263218	0.349156	0.664737
TCONS_00237319	LINC4810	XLOC_201419	XLOC_201419	5:36815112-36815481	0.449331	0.216198	0.160218	0.219204	0.363197	0.262292	0.425975	0.611014	0.664638
TCONS_00237866	LINC4821	XLOC_201919	XLOC_201919	6:3308799-3449385	0.448305	0.36584	0.402036	0.940355	0.462594	0.940946	0.977287	1.34584	0.664406
TCONS_00237884	LINC4822	XLOC_201937	XLOC_201937	6:3474093-3476705	0.44826	0.312957	0.698241	0.061657	0.037799	0.040859	0.694256	1.06368	0.663505
TCONS_00238251	LINC4831	XLOC_202212	XLOC_202212	6:9459905-9528281	0.446993	0.555277	0.146395	0.175201	0.11321	0.174555	0.780582	0.63167	0.663413
TCONS_00238386	LINC4835	XLOC_202328	XLOC_202328	6:11603799-11623056	0.446842	0.230321	0.515305	3.71337	0.940495	0.786597	2.4159	2.45148	0.663407
TCONS_00238762	LINC4844	XLOC_202606	XLOC_202606	6:17281865-17320994	0.446146	0.33123	0.75364	0.230073	0.653496	0.656307	1.25483	0.944911	0.663123
TCONS_00238781	LINC4845	XLOC_202618	XLOC_202618	6:17593163-17609890	0.445994	0.283699	0.146428	1.17209	0.65904	0.787725	0.540254	0.336058	0.663059
TCONS_00239353	LINC4853	XLOC_203095	XLOC_203095	6:27343260-27354243	0.445856	0.157785	1.12115	0.532105	0.183418	0.350016	0.407982	0.369747	0.662582
TCONS_00239416	LINC4854	XLOC_203150	XLOC_203150	6:1144816-1197808	0.445765	0.571313	0.419779	0.311675	0.147612	0.210745	0.828816	0.785945	0.661255
TCONS_00239432	LINC4855	XLOC_203166	XLOC_203166	6:1368121-1372697	0.445513	0.59033	0.247793	0.922687	0.889957	1.19401	0.899493	1.06172	0.66113
TCONS_00239527	LINC4860	XLOC_203254	XLOC_203254	6:2155987-2283202	0.445334	1.13752	0.318569	0.731534	0.830166	0.689815	0.786515	0.479568	0.659574
TCONS_00239528	LINC4859	XLOC_203254	XLOC_203254	6:2155987-2283202	0.444874	0.794281	0.77287	0.329516	1.27836	0.192551	0.399409	0.574708	0.659408
TCONS_00239754	LINC4867	XLOC_203457	XLOC_203457	6:4922943-4924013	0.444853	0.348524	0.793182	0.230326	0.525311	0.716235	0.938155	0.919372	0.658014
TCONS_00239837	TNFRSF17-AS1	ENSOCUG00000001561	TNFRSF17	6:5365134-5391548	17.6761	15.1972	20.7556	12.6488	15.9052	11.164	29.3025	31.5837	34.0403
TCONS_00239840	TNFRSF17-AS2	ENSOCUG00000001561	TNFRSF17	6:5372650-5391472	17.4195	17.781	19.293	6.17863	5.82192	9.47461	39.6208	36.4399	30.5952
TCONS_00241217	LINC4901	XLOC_204669	XLOC_204669	6:27343300-27354229	0.444536	0.403051	0.265401	0.160572	0.046351	0.116008	0.608999	0.729955	0.657368
TCONS_00241237	LINC4902	XLOC_204686	XLOC_204686	7:87574-130915	0.444502	0.213374	0.288437	0.004726	0.139653	0.062153	0.821185	0.167765	0.657358
TCONS_00241370	LINC4903	XLOC_204817	XLOC_204817	7:2103788-2105956	0.44383	0.289593	0.374999	1.82911	0.612364	2.14405	1.10123	0.716364	0.657352
TCONS_00241663	LINC4909	XLOC_205071	XLOC_205071	7:8566195-8566647	0.44321	0.260149	0.582376	0	0	0	0.322973	0.346273	0.656609
TCONS_00242295	LINC4924	XLOC_205590	XLOC_205590	7:18889328-18891624	0.442768	0.048852	0.110876	0.397783	0.118601	0.337356	0.583482	0.742611	0.656409
TCONS_00242419	LINC4926	XLOC_205702	XLOC_205702	7:20924978-20933463	0.441619	0.389638	0.53604	0	0	0	0.347912	0.58304	0.656296
TCONS_00242485	LINC4927	XLOC_205760	XLOC_205760	7:22980403-22986369	0.440944	0.40891	0.648685	0	0	0	0.066757	0.259227	0.656198
TCONS_00242486	LINC4928	XLOC_205761	XLOC_205761	7:22990662-22993094	0.440775	0.290561	0.420246	0.532896	0.632313	0.9438	0.902753	0.850643	0.655129
TCONS_00243020	LINC4934	XLOC_206256	XLOC_206256	7:31653572-31657041	0.44073	0.072314	0.337292	0.649251	0.763315	1.01135	0.880101	0.675944	0.654781
TCONS_00243163	LINC4939	XLOC_206386	XLOC_206386	7:33234252-33243974	0.440022	0.425992	0.558718	0.357699	0.71133	0.531257	0.130918	0.18152	0.654777
TCONS_00243206	LINC4940	XLOC_206426	XLOC_206426	7:34461078-34566668	0.439972	0.427818	0.911437	0.126402	0.091207	0.30193	0.583786	0.264078	0.654681
TCONS_00243260	LINC4942	XLOC_206475	XLOC_206475	7:35716616-35725341	0.439146	0.342303	0.502163	0	0	0	0.041111	0.069764	0.654126
TCONS_00243262	LINC4943	XLOC_206477	XLOC_206477	7:35790512-35799126	0.436225	2.24363	0.597861	0.396482	0.601391	0.788881	0.697358	0.977046	0.652716
TCONS_00243273	LINC4944	XLOC_206488	XLOC_206488	7:35970182-35982785	0.435897	0.258472	0.421112	0	0	0	0.087491	0.152168	0.652422
TCONS_00245018	LINC4972	XLOC_208077	XLOC_208077	7:59659451-59719042	0.435627	0.33099	0.740651	0.492361	0.728862	0.437756	0.567568	0.879659	0.652095
TCONS_00245384	LINC4977	XLOC_208403	XLOC_208403	7:64853886-64855847	0.435348	0.053852	0.082517	0.032364	0.0124	0.164131	0.341764	0.08175	0.652053
TCONS_00245649	LINC4982	XLOC_208659	XLOC_208659	7:71167329-71175346	0.435265	0.561213	0.116718	0.188485	0.32108	0.363882	0.99764	1.29986	0.65201
TCONS_00245844	LINC4985	XLOC_208815	XLOC_208815	7:73737467-73935449	0.435016	0.195806	0.165286	0.59895	0.520603	0.704392	0.800267	0.696696	0.652004
TCONS_00245845	LINC4986	XLOC_208815	XLOC_208815	7:73737471-73935449	0.434747	0.196869	0.672165	0	0	0	0.184866	0.197912	0.651851
TCONS_00246136	LINC4988	XLOC_209095	XLOC_209095	7:82192727-82217672	0.434696	0.122006	0.437588	0	0	0	0.077659	0.277268	0.650891
TCONS_00246138	LINC4989	XLOC_209095	XLOC_209095	7:82193353-82217672	0.434127	0.137998	0.548642	0.292379	0.248544	0.282206	1.12962	0.404403	0.650446
TCONS_00246273	LINC4996	XLOC_209225	XLOC_209225	7:83708892-83730281	0.43387	0.300999	0.720549	0.269126	0.068449	0.355264	0.609446	0.389955	0.650429
TCONS_00246300	LINC4997	XLOC_209252	XLOC_209252	7:84239979-84244713	0.433781	0.444636	0.913403	0.4781	1.1763	2.05891	0.705173	0.610157	0.649991
TCONS_00246615	LINC5012	XLOC_209525	XLOC_209525	7:88856266-88857567	0.433225	0.211246	0.439241	0.130309	0.019348	0.202371	0.086516	1.53354	0.649075
TCONS_00246800	LINC5015	XLOC_209670	XLOC_209670	7:92509302-92514543	0.432809	0.413812	0.11196	0.320252	0.192876	0.22824	0.850694	0.81139	0.64903
TCONS_00247312	LINC5021	XLOC_210111	XLOC_210111	7:102164284-102174629	0.432684	0.085591	0.384673	0.143616	0.11408	0.337153	0.712141	0.435615	0.648513
TCONS_00247514	LINC5027	XLOC_210301	XLOC_210301	7:106826316-106835721	0.432169	0.631699	0.420649	0.138458	0.112374	0.279891	0.920247	0.999304	0.647914
TCONS_00247989	LINC5035	XLOC_210696	XLOC_210696	7:111972581-111973680	0.431779	0.232629	0.211505	0.487932	0.428553	0.484941	1.19252	1.12702	0.647815
TCONS_00247991	LINC5036	XLOC_210700	XLOC_210700	7:111994156-111994812	0.431584	0.508611	0.790898	0.457426	0.241751	0.429568	0.743487	0.820608	0.647308
TCONS_00248002	LINC5038	XLOC_210711	XLOC_210711	7:112115722-112130782	0.431583	0.301918	0.397531	0.352847	0.379401	0.637375	0.785983	0.578316	0.647098
TCONS_00248052	LINC5039	XLOC_210747	XLOC_210747	7:113136289-113146615	0.431564	0.15959	0.41485	0.670756	1.02237	1.32342	0.852041	0.470829	0.64676
TCONS_00248158	LINC5045	XLOC_210831	XLOC_210831	7:115002024-115007778	0.430642	0.656143	0.357373	0.139939	0.123302	0.122912	0.94219	0.893378	0.646294
TCONS_00248619	LINC5050	XLOC_211207	XLOC_211207	7:120225035-120236200	0.430544	0.409159	0.703816	0.212515	0.036261	0.040855	0.786149	0.625229	0.646076
TCONS_00249352	LINC5059	XLOC_211912	XLOC_211912	7:125844770-125854400	0.430291	0.180284	0.546268	0.261034	0.013037	0.367263	0.462637	0.753309	0.645449
TCONS_00249577	LINC5060	XLOC_212128	XLOC_212128	7:128049820-128051271	0.430148	0.142263	0.030842	1.78636	0.449674	1.12681	0.621487	0.908616	0.645253
TCONS_00249824	LINC5063	XLOC_212317	XLOC_212317	7:132176095-132187139	0.430074	0.188636	0.30853	0	0	0	0.032103	0.072221	0.643696
TCONS_00250641	LINC5089	XLOC_212998	XLOC_212998	7:144252582-144262987	0.42985	0.126416	0.525812	0.362143	0.240914	0.18732	0.698371	0.660026	0.643433
TCONS_00251230	LINC5097	XLOC_213520	XLOC_213520	7:156249067-156249421	0.429169	0.179096	0.796269	0.04705	0.062076	0.062226	0.715677	0.619096	0.643397
TCONS_00251454	LINC5101	XLOC_213726	XLOC_213726	7:158994984-158998958	0.428797	0.027721	0.152653	1.82749	5.41887	1.79458	0.678572	0.707267	0.643043
TCONS_00251459	LINC5102	XLOC_213731	XLOC_213731	7:159020143-159022418	0.4283	0.69086	1.03618	0.09658	0.164168	0.151972	1.09653	0.511904	0.641932
TCONS_00252023	LINC5116	XLOC_214171	XLOC_214171	7:166804984-166809883	0.428049	0.26461	0.17114	0.724272	0.393657	1.00265	0.216789	0.589624	0.640977
TCONS_00252046	LINC5117	XLOC_214194	XLOC_214194	7:167560708-167592173	0.427993	0.193358	0.565682	0.010986	0.01586	0.011567	0.531779	0.491523	0.640397
TCONS_00252047	LINC5118	XLOC_214194	XLOC_214194	7:167560725-167598205	0.427451	0.239839	0.053011	0.502746	0.622554	0.869591	0.855632	0.814669	0.639862
TCONS_00252049	LINC5119	XLOC_214194	XLOC_214194	7:167596606-167622815	0.427324	0.13359	0.29659	1.18699	1.26998	0.730189	1.17693	0.091973	0.639138
TCONS_00252205	LINC5124	XLOC_214322	XLOC_214322	7:169198881-169199834	0.42707	0.906232	0.743738	1.08247	2.53608	1.79613	0.741989	0.518627	0.63911
TCONS_00252206	LINC5125	XLOC_214322	XLOC_214322	7:169198884-169199484	0.42628	0.130985	0.164711	0.313882	0.198246	0.480991	0.653666	0.640315	0.638448
TCONS_00252259	LINC5126	XLOC_214370	XLOC_214370	7:170283937-170285600	0.426226	0.083357	0.301061	0.174159	0.248664	0.469195	0.282496	0.232988	0.637996
TCONS_00252586	LINC5131	XLOC_214651	XLOC_214651	7:2335947-2338004	0.426038	0.39092	0.396499	0	0	0	0.659427	0.568339	0.636855
TCONS_00253262	LINC5142	XLOC_215233	XLOC_215233	7:13098917-13099485	0.425769	0.379271	0.321896	0.879102	0.610026	1.25867	0.840312	0.971444	0.636844
TCONS_00253731	LINC5159	XLOC_215610	XLOC_215610	7:21373496-21373810	0.425201	0.144214	0.131575	0.115023	0.121925	0.157906	0.840238	0.545762	0.636798
TCONS_00254249	LINC5163	XLOC_216102	XLOC_216102	7:29017061-29069999	0.424317	0.155084	0.982857	0.295398	0.216346	0.32836	0.796628	0.555473	0.636364
TCONS_00254521	LINC5175	XLOC_216345	XLOC_216345	7:32160872-32163079	0.424004	0.755428	0.850668	0.530396	0.35286	0.538931	0.497939	1.07065	0.636215
TCONS_00254683	LINC5180	XLOC_216503	XLOC_216503	7:35715918-35725407	0.423658	0.449149	0.579935	0.902128	0.511338	0.795409	0.380268	0.341191	0.635875
TCONS_00255794	LINC5202	XLOC_217493	XLOC_217493	7:58293524-58300662	0.423428	0.541191	0.570253	1.86682	2.1188	2.70043	0.483126	0.763007	0.635792
TCONS_00256019	LINC5204	XLOC_217667	XLOC_217667	7:61149283-61188641	0.423165	0.172214	0.26916	0	0	0	0.261461	0.192197	0.635292
TCONS_00256204	LINC5208	XLOC_217831	XLOC_217831	7:64280664-64325962	0.423138	0.046286	0.817415	0.282423	0.314303	0.495973	0.820278	0.390497	0.634204
TCONS_00256993	LINC5221	XLOC_218590	XLOC_218590	7:71233666-71260910	0.422587	0.38842	0.529045	0.753528	0.173316	0.354807	0.560266	0.484518	0.634069
TCONS_00257162	LINC5227	XLOC_218739	XLOC_218739	7:73793294-73935421	0.422419	0.034094	0.024405	0.225776	0.119567	0.174038	0.586103	0.669075	0.634028
TCONS_00257334	LINC5230	XLOC_218908	XLOC_218908	7:78166927-78216516	0.421932	0.732218	0.613913	0.273005	0.474676	0.423076	0.503051	0.339135	0.633367
TCONS_00257611	LINC5236	XLOC_219143	XLOC_219143	7:83053776-83058978	0.421725	0.257587	0.343368	0.469412	0.553886	0.398488	0.638152	0.678982	0.633332
TCONS_00257851	LINC5246	XLOC_219379	XLOC_219379	7:85711322-85818533	0.421488	0.420372	0.222724	1.88131	2.68451	1.68636	0.381189	0.532522	0.632031
TCONS_00257873	LINC5247	XLOC_219379	XLOC_219379	7:85785417-85793222	0.421235	0.370268	0.609043	0.123899	0.297585	0.296025	0.461856	0.651778	0.631843
TCONS_00257898	LINC5248	XLOC_219425	XLOC_219425	7:85913239-86049577	0.42075	0.436608	0.401517	0.938848	1.03326	1.91482	0.52997	0.601555	0.631696
TCONS_00258273	LINC5254	XLOC_219731	XLOC_219731	7:91019928-91024064	0.42052	0.311767	0.170305	1.48688	0.906479	1.6294	0.893263	0.872234	0.631361
TCONS_00258358	LINC5255	XLOC_219802	XLOC_219802	7:92299562-92319956	0.419641	1.31951	1.4172	1.5023	0.846327	1.37919	0.817745	0.52338	0.63077
TCONS_00258447	LINC5256	XLOC_219889	XLOC_219889	7:94637573-94702412	0.41942	0.138722	0.315965	0.217213	0.418683	0.323237	0.681634	0.50932	0.630482
TCONS_00258579	LINC5259	XLOC_220004	XLOC_220004	7:96517046-96517971	0.418996	0.50154	0.377177	0.232362	0.386347	0.428844	0.886084	0.849389	0.630252
TCONS_00258826	LINC5265	XLOC_220192	XLOC_220192	7:99868540-99870116	0.417891	0.093485	0.272447	0.261683	0.487531	0.511299	0.587972	0.844309	0.629753
TCONS_00259079	LINC5267	XLOC_220434	XLOC_220434	7:102175449-102180369	0.417565	2.37617	5.13992	0.119509	0.326089	0.313071	0.389695	0.315088	0.629659
TCONS_00259084	LINC5268	XLOC_220439	XLOC_220439	7:102225056-102232374	0.41754	0.32372	0.498742	0.28009	0.187754	0.252883	0.630575	0.606571	0.628547
TCONS_00259425	LINC5271	XLOC_220746	XLOC_220746	7:107535114-107544054	0.417266	0.711277	0.285962	0.271412	0.206956	0.328873	0.99695	0.813308	0.628066
TCONS_00259465	LINC5273	XLOC_220778	XLOC_220778	7:108792765-108797076	0.417163	1.09651	0.589288	1.73571	1.01424	2.17374	1.20702	1.11808	0.626759
TCONS_00259466	LINC5272	XLOC_220778	XLOC_220778	7:108792765-108797076	0.417161	0.45211	0.522263	0.428931	0.506116	0.342104	0.401396	0.654828	0.626653
TCONS_00259698	LINC5277	XLOC_220955	XLOC_220955	7:111968549-111973267	0.417087	0.350916	0.281179	0.858122	1.08714	1.52191	0.589741	1.28396	0.626507
TCONS_00259715	LINC5279	XLOC_220970	XLOC_220970	7:112292643-112293193	0.417079	0.450904	0.463688	0.928887	0.325935	0.819499	1.01191	0.811874	0.625464
TCONS_00259733	LINC5281	XLOC_220985	XLOC_220985	7:112952228-113034376	0.41691	0.781709	1.26781	0.064329	0.059552	0.023838	0.579454	0.539259	0.625151
TCONS_00259736	LINC5282	XLOC_220987	XLOC_220987	7:112979911-113000074	0.416399	0.840243	0.060618	0.780181	0.396026	0.813393	0.412749	0.828176	0.62445
TCONS_00260001	LINC5294	XLOC_221200	XLOC_221200	7:116039176-116039841	0.416121	0.19871	0.179718	0.425054	0.847815	0.625876	0.637718	0.408324	0.623924
TCONS_00260024	LINC5296	XLOC_221223	XLOC_221223	7:116373875-116391764	0.414649	1.06633	0.52729	0.62347	0.455785	0.822235	0.292864	0.323691	0.623771
TCONS_00260406	LINC5300	XLOC_221516	XLOC_221516	7:120752558-120754753	0.414479	0.688865	0.69212	1.05358	0.865345	1.07271	0.876208	0.832495	0.622701
TCONS_00260825	LINC5305	XLOC_221912	XLOC_221912	7:128372287-128420571	0.414043	0.228943	0.451609	0.267074	0.703752	0.553068	0.373347	0.438035	0.622674
TCONS_00261988	LINC5334	XLOC_222924	XLOC_222924	7:143292031-143338897	0.41403	0.355724	0.461945	1.4709	1.04638	1.51709	1.06705	0.461809	0.622542
TCONS_00262147	LINC5335	XLOC_223061	XLOC_223061	7:146449482-146450235	0.413648	0.331617	0.140377	0.270428	0.284125	0.43305	0.227358	0.309628	0.622389
TCONS_00262783	LINC5345	XLOC_223635	XLOC_223635	7:156081061-156083178	0.413577	0.693483	0.530552	0.391835	0.262815	0.437804	0.562831	0.692067	0.621596
TCONS_00263245	LINC5354	XLOC_223998	XLOC_223998	7:161356219-161357196	0.413363	0.516953	0.390006	0.091306	0.140159	0.082173	0.428927	0.443334	0.621254
TCONS_00263516	NYAP2-AS1	ENSOCUG00000014433	NYAP2	7:167221011-167231268	2.55576	1.41692	1.99183	6.63913	7.7035	8.35678	4.26852	4.39381	3.70171
TCONS_00263517	NYAP2-AS2	ENSOCUG00000014433	NYAP2	7:167221011-167231527	2.55222	3.10035	2.15823	2.17862	2.32781	1.99457	2.81403	3.21555	3.69708
TCONS_00263518	NYAP2-AS3	ENSOCUG00000014433	NYAP2	7:167221011-167231559	2.55121	1.0889	2.15074	2.18548	2.9614	3.98617	3.60044	3.32496	3.68649
TCONS_00263520	LINC5356	XLOC_224253	XLOC_224253	7:167560711-167597866	0.413355	0.240287	0.066419	1.06359	0.499854	0.924379	0.242173	0.767752	0.620636
TCONS_00263705	LINC5363	XLOC_224411	XLOC_224411	7:170105852-170113128	0.412413	0.566821	0.51743	0.539362	0.26243	0.645054	0.713591	0.659039	0.620233
TCONS_00264530	LINC5388	XLOC_225110	XLOC_225110	8:4286413-4294577	0.412323	0.178395	0.623738	0.528603	0.038907	0.27135	0.453565	0.68803	0.620008
TCONS_00264533	LINC5389	XLOC_225112	XLOC_225112	8:4294784-4311573	0.411951	0.196466	0.686423	0.412445	0.586852	0.391465	0.588466	0.928121	0.619292
TCONS_00264732	LINC5392	XLOC_225291	XLOC_225291	8:6893667-6894307	0.411787	0.509217	0.597471	0.164231	0.277247	0.224665	0.714313	0.752145	0.617718
TCONS_00264955	LINC5394	XLOC_225478	XLOC_225478	8:10422735-10424070	0.410781	0.168534	0.192724	0.439851	0.640338	0.684936	0.645414	0.700896	0.617529
TCONS_00265039	LINC5399	XLOC_225550	XLOC_225550	8:11407683-11408109	0.410183	0.268341	0.309407	0.041473	0.052759	0.145846	0.752281	0.380941	0.61652
TCONS_00265042	LINC5400	XLOC_225553	XLOC_225553	8:11421493-11428622	0.409821	0.416131	1.06882	0.155099	0.117258	0.110956	0.424283	4.37545	0.61619
TCONS_00265062	LINC5401	XLOC_225573	XLOC_225573	8:11698251-11725556	0.409558	0.205531	0.336352	0.121064	0.316811	0.44702	0.951004	1.06332	0.615983
TCONS_00265228	LINC5410	XLOC_225705	XLOC_225705	8:14432165-14465246	0.40929	0.848933	1.61262	0.230867	0.21246	0.325089	0.426499	0.665916	0.615732
TCONS_00265261	LINC5411	XLOC_225736	XLOC_225736	8:14724461-14743318	0.408953	0.062823	0.633035	0.707065	2.05292	2.06304	1.08776	0.669214	0.615087
TCONS_00265633	LINC5413	XLOC_226044	XLOC_226044	8:18967927-18975179	0.408235	0.078704	0.287326	0.099142	0.019985	0.040111	0.463842	0.655647	0.614379
TCONS_00265728	LINC5414	XLOC_226136	XLOC_226136	8:20717571-20729346	0.408146	0.203912	0.34166	0.792092	0.267733	0.667573	0.488418	0.600485	0.614161
TCONS_00266729	LINC5431	XLOC_226957	XLOC_226957	8:35713888-35722338	0.408028	1.64608	0.396411	0.338619	0.781884	0.543676	0.611831	0.785685	0.61328
TCONS_00266878	LINC5435	XLOC_227078	XLOC_227078	8:38387146-38391114	0.407267	0.123917	0.454986	0.098207	0.126942	0.215972	0.94404	0.757022	0.613142
TCONS_00267047	LINC5438	XLOC_227230	XLOC_227230	8:41258535-41266893	0.40722	0.545289	0.646863	0.268175	0.457503	0.079525	0.336802	0.422611	0.612256
TCONS_00267173	LINC5441	XLOC_227344	XLOC_227344	8:43556343-43583356	0.40694	0.070404	0.314297	0.017169	0.771429	0.444945	0.372458	0.748218	0.611585
TCONS_00267511	LINC5450	XLOC_227599	XLOC_227599	8:51036768-51043909	0.406529	0.188751	0.363499	1.08532	1.2636	1.3728	1.09407	0.70168	0.611521
TCONS_00267781	LINC5454	XLOC_227826	XLOC_227826	8:55763431-55769528	0.406142	0.355233	0.704607	2.30582	1.78006	3.28706	0.858991	1.11656	0.611357
TCONS_00268003	LINC5456	XLOC_228044	XLOC_228044	8:60677617-60681457	0.403924	0.355282	0.223832	0.47168	0.216126	0.463379	0.795561	0.616897	0.610853
TCONS_00268063	LINC5457	XLOC_228101	XLOC_228101	8:62145736-62292370	0.40392	0.223784	2.09415	0.644312	1.11157	1.01279	0.736561	0.803141	0.610682
TCONS_00268084	LINC5458	XLOC_228122	XLOC_228122	8:62413903-62415289	0.403846	1.3981	0.059241	0.221407	0.37594	0.319001	0.55364	0.575999	0.610265
TCONS_00268318	LINC5459	XLOC_228356	XLOC_228356	8:68050482-68132343	0.403017	0.751299	0.35107	0.189205	0.290628	0.30162	0.462808	0.449879	0.610262
TCONS_00268538	LINC5460	XLOC_228575	XLOC_228575	8:73279451-73292090	0.402968	0.228749	0.216998	0.258951	0.600444	0.246781	0.251351	0.238108	0.609756
TCONS_00268657	LINC5465	XLOC_228687	XLOC_228687	8:74678227-74679983	0.402919	0.401887	0.574355	0.254196	0.639711	0.141008	0.54091	0.67726	0.60848
TCONS_00268666	LINC5466	XLOC_228696	XLOC_228696	8:74755746-74771307	0.402473	0.578071	2.61381	0.532691	1.19859	0.868678	0.813282	1.3994	0.608173
TCONS_00268692	LINC5468	XLOC_228720	XLOC_228720	8:75806611-75815638	0.402295	0.326844	0.548866	0.534439	0.430227	0.14036	0.338443	0.757836	0.607874
TCONS_00268693	LINC5467	XLOC_228720	XLOC_228720	8:75806611-75815638	0.401304	0.159635	0.403707	0.459569	0.203124	0.376946	0.717183	0.454748	0.607549
TCONS_00268694	LINC5470	XLOC_228720	XLOC_228720	8:75806611-75818139	0.401146	0.219598	0.478762	0.361555	0.181559	0.364279	0.729711	0.775939	0.607515
TCONS_00268695	LINC5469	XLOC_228720	XLOC_228720	8:75806611-75818139	0.401051	0.812353	1.20578	0.185253	0.229408	0.301349	0.446251	0.352517	0.607054
TCONS_00269306	LINC5485	XLOC_229268	XLOC_229268	8:82717760-82733929	0.400883	0.262505	0.245809	0.475454	0.304168	0.516804	0.589666	0.778779	0.606976
TCONS_00269461	LINC5487	XLOC_229423	XLOC_229423	8:85845750-85861432	0.400466	0.303611	0.407073	0.356859	0.592633	0.777939	0.70896	0.552269	0.606542
TCONS_00269462	LINC5488	XLOC_229423	XLOC_229423	8:85845750-85989491	0.400212	0.250009	1.0025	0.58351	0.491015	0.782283	0.594004	0.532811	0.606525
TCONS_00269501	LINC5489	XLOC_229462	XLOC_229462	8:86005370-86016273	0.40019	0.301734	0.268305	0.751317	0.815309	0.902981	0.578118	0.687335	0.606419
TCONS_00269849	LINC5492	XLOC_229804	XLOC_229804	8:93088832-93091079	0.399977	0.194158	0.062346	0.281635	0.272584	0.342399	0.286448	0.126844	0.606375
TCONS_00270002	LINC5494	XLOC_229957	XLOC_229957	8:94285189-94387757	0.399448	0.225514	0.119583	0.074656	1.17759	0.963416	0.718332	1.63145	0.606031
TCONS_00270048	LINC5495	XLOC_230003	XLOC_230003	8:94477150-94478185	0.399032	0.465283	0.369285	0.595824	0.814077	1.10596	0.962229	0.950294	0.605928
TCONS_00270924	LINC5505	XLOC_230809	XLOC_230809	8:108467177-108469312	0.398531	0.460914	0.4378	0.31596	0.296035	0.305367	0.603343	0.878299	0.60552
TCONS_00271326	LINC5513	XLOC_231175	XLOC_231175	8:1980365-1996700	0.397036	0.169519	0.209122	0.741858	0.342999	0.724184	0.532735	0.464156	0.602609
TCONS_00271473	LINC5520	XLOC_231291	XLOC_231291	8:4281787-4294476	0.396976	0.405779	0.330515	1.48229	0.868735	2.0047	0.537402	0.653305	0.60249
TCONS_00271477	LINC5521	XLOC_231291	XLOC_231291	8:4290044-4294340	0.396864	0.218819	0.417828	0.362182	0.294933	0.18264	0.122705	0.120411	0.602177
TCONS_00271663	LINC5526	XLOC_231464	XLOC_231464	8:7297412-7299510	0.396452	0.643663	1.05512	0.072701	0.036999	0.031255	0.055351	0.122421	0.602039
TCONS_00271729	LINC5528	XLOC_231527	XLOC_231527	8:8324713-8328544	0.396436	0.719225	0.599951	0.091121	0.725523	2.00896	1.62452	2.75595	0.601334
TCONS_00273318	PRMT8-AS1	ENSOCUG00000005310	PRMT8	8:29584472-29649977	5.74656	1.14848	6.53088	4.85134	3.39089	5.08713	6.17177	5.58462	8.36663
TCONS_00273744	LINC5557	XLOC_233195	XLOC_233195	8:34795285-34849423	0.395622	0.223619	0.310401	0.361761	0.896353	0.903694	0.456394	0.391195	0.601081
TCONS_00274385	LINC5564	XLOC_233769	XLOC_233769	8:42587918-42645855	0.395576	0.218018	0.692279	1.37452	1.32876	1.618	1.03003	0.524858	0.601077
TCONS_00274514	LINC5567	XLOC_233864	XLOC_233864	8:45400408-45401641	0.395441	0.06077	0.080305	0	0	0	0.043176	0.108051	0.60098
TCONS_00274858	LINC5580	XLOC_234180	XLOC_234180	8:52601098-52604864	0.395071	0.846688	0.300346	0.169238	0.207049	0.331932	0.474095	0.3609	0.600724
TCONS_00275017	LINC5583	XLOC_234296	XLOC_234296	8:54604207-54611174	0.395035	0.153983	0.167211	0.732859	1.04069	0.958303	0.356874	0.260984	0.600685
TCONS_00275018	LINC5584	XLOC_234296	XLOC_234296	8:54607830-54611174	0.394811	0.53987	0.517358	0	0	0	0.100911	0.126269	0.600307
TCONS_00275248	LINC5587	XLOC_234526	XLOC_234526	8:60230185-60326696	0.394745	0.683035	0.602692	0.113322	0.443723	0.353636	1.06461	0.770168	0.599984
TCONS_00275597	LINC5594	XLOC_234861	XLOC_234861	8:66290979-66313305	0.393959	0.036248	0.118318	2.73074	2.14331	3.85092	0.663951	1.05246	0.599872
TCONS_00276201	LINC5597	XLOC_235441	XLOC_235441	8:75621268-75736073	0.393652	0.281196	0.125574	0.111138	0.091696	0.241351	0.709404	0.352459	0.599814
TCONS_00276213	LINC5598	XLOC_235453	XLOC_235453	8:75791634-75813997	0.393138	0.499014	0.683462	0.413694	0.472124	0.404704	0.537036	0.2872	0.599713
TCONS_00276214	LINC5599	XLOC_235453	XLOC_235453	8:75813148-75816661	0.39291	0.377628	0.070688	0.838012	0.51987	0.494247	0.203496	0.665935	0.599619
TCONS_00276215	LINC5600	XLOC_235453	XLOC_235453	8:75813148-75837410	0.392901	0.273396	0.252778	0.498359	1.06709	1.26436	0.742562	0.637954	0.599618
TCONS_00276273	LINC5602	XLOC_235511	XLOC_235511	8:76495757-76501363	0.392755	0.51715	0.286894	0	0	0	0.152937	0.343243	0.599208
TCONS_00276435	LINC5603	XLOC_235656	XLOC_235656	8:78332692-78339942	0.392445	0.236598	0.049369	0	0	0	0.000269	0.001308	0.599111
TCONS_00276976	LINC5611	XLOC_236156	XLOC_236156	8:85575223-85575623	0.391695	0.675335	0.347685	0.26771	0.197614	0.132799	0.863132	0.860495	0.598468
TCONS_00277528	LINC5616	XLOC_236705	XLOC_236705	8:94331919-94383622	0.391495	0.121597	0.087572	0.293184	0.68615	0.239473	0.255588	0.302757	0.598325
TCONS_00277668	LINC5617	XLOC_236837	XLOC_236837	8:97280090-97332252	0.391383	0.353889	0.785233	0.601019	0.185103	0.493846	0.248898	0.584502	0.59827
TCONS_00277720	LINC5618	XLOC_236868	XLOC_236868	8:98290121-98511173	0.39104	0.64382	0.20688	0.364886	0.363174	0.498858	0.81587	0.690439	0.596714
TCONS_00277849	LINC5621	XLOC_236982	XLOC_236982	8:100473299-100473908	0.390838	0.111901	0.272348	0.318607	0.445016	0.493316	1.02354	1.11246	0.595403
TCONS_00278063	LINC5624	XLOC_237168	XLOC_237168	8:103558658-103559253	0.390196	0.235238	0.448341	2.28552	2.62749	0.583219	0.447827	0.621404	0.595067
TCONS_00278353	LINC5625	XLOC_237456	XLOC_237456	8:104373650-104385086	0.389404	0.3437	0.566408	0.192477	0.210393	0.530984	0.776862	1.13392	0.59425
TCONS_00278724	LINC5628	XLOC_237808	XLOC_237808	8:109322685-109380169	0.38921	0.451895	0.854396	0.856907	0.511628	0.587054	0.332004	0.224712	0.59417
TCONS_00279299	LINC5637	XLOC_238340	XLOC_238340	9:1888442-1890001	0.388609	0.222759	0.42706	0.391639	0.3448	0.521534	0.390278	0.903567	0.593818
TCONS_00279300	LINC5638	XLOC_238340	XLOC_238340	9:1888646-1889652	0.388506	0.261315	0.239248	1.33166	1.86365	2.05539	0.657138	0.444089	0.593059
TCONS_00280413	LINC5665	XLOC_239249	XLOC_239249	9:14374255-14377859	0.388272	0.315528	0.383608	0.101524	0.136422	0.214167	1.72544	0.154477	0.592989
TCONS_00280742	LINC5673	XLOC_239470	XLOC_239470	9:17347961-17352724	0.388139	0.227253	0.028899	0.109883	0.285079	0.371043	0.350578	0.846155	0.592542
TCONS_00281352	LINC5687	XLOC_239817	XLOC_239817	9:26065564-26125562	0.387962	0.109351	0.212991	0.086289	0.233112	0.817859	0.897088	1.04698	0.591881
TCONS_00281987	LINC5711	XLOC_240360	XLOC_240360	9:38368459-38393004	0.387782	0.38834	0.233141	0.495377	1.41888	0.738956	0.836637	1.11467	0.591498
TCONS_00282105	LINC5718	XLOC_240450	XLOC_240450	9:41133288-41140142	0.387735	0.183648	0.334296	0	0	0	0.40496	0.420394	0.591254
TCONS_00282119	LINC5719	XLOC_240464	XLOC_240464	9:41324666-41325072	0.38766	0.467937	2.23936	0.449921	0.15306	0.564354	0.544982	0.571785	0.591248
TCONS_00282488	LINC5725	XLOC_240782	XLOC_240782	9:50485628-50489480	0.38765	0.368299	0.273506	0.113183	0.787132	0.913361	0.210551	0.493398	0.59094
TCONS_00282645	LINC5731	XLOC_240917	XLOC_240917	9:53222318-53222651	0.387149	0.183129	0.615969	0.110054	0.311351	0.105787	1.28249	0.404707	0.590919
TCONS_00283104	LINC5739	XLOC_241290	XLOC_241290	9:59986876-60005942	0.387075	0.546889	0.549316	0.146784	0.087132	0.121887	0.682396	0.609795	0.590578
TCONS_00283565	LINC5744	XLOC_241691	XLOC_241691	9:66183204-66184139	0.386861	0.234443	0.373607	0.012247	0.07299	0.184849	0.164304	0.480784	0.589618
TCONS_00283653	LINC5745	XLOC_241771	XLOC_241771	9:68213632-68215711	0.386165	0.283775	0.408866	0.160746	0.258201	0.559015	0.361151	0.298225	0.588337
TCONS_00283748	LINC5746	XLOC_241865	XLOC_241865	9:70038932-70041955	0.385815	0.360677	0.442712	0.099875	0.014877	0.008188	0.657933	0.212986	0.588189
TCONS_00283849	LINC5747	XLOC_241966	XLOC_241966	9:72037456-72047603	0.385604	0.242387	0.030622	0.939252	0.638301	0.798025	0.529541	0.621375	0.587955
TCONS_00286105	LINC5778	XLOC_243959	XLOC_243959	9:113795325-113805126	0.385595	0.275029	0.248032	0.083571	0.013341	0.006694	0.640592	0.8905	0.587793
TCONS_00286425	LINC5784	XLOC_244205	XLOC_244205	9:2147095-2148220	0.385417	0.116066	0.303504	0.257631	0.455081	0.430821	0.816677	0.590633	0.587684
TCONS_00286593	LINC5789	XLOC_244361	XLOC_244361	9:4072574-4105658	0.385003	0.140084	0.305074	0.169719	0.05922	0.129954	0.452793	0.678716	0.587547
TCONS_00287011	LINC5799	XLOC_244697	XLOC_244697	9:9590783-9591586	0.384785	0.131631	0.364662	0.856183	1.24214	0.837156	0.615347	0.744836	0.587459
TCONS_00287283	LINC5802	XLOC_244902	XLOC_244902	9:13172479-13174297	0.384715	0.112898	1.57942	0.187855	0.299127	0.300939	0.370958	0.095174	0.587309
TCONS_00288176	LINC5816	XLOC_245456	XLOC_245456	9:22129194-22174527	0.38468	0.202008	0.169151	0.310668	0.534805	0.611312	0.700679	0.558117	0.587245
TCONS_00288197	LINC5817	XLOC_245475	XLOC_245475	9:22366941-22368306	0.384636	0.235083	0.302053	0.59824	0.730681	0.404652	0.533456	0.435367	0.58721
TCONS_00289328	LINC5833	XLOC_246519	XLOC_246519	9:31550609-31551590	0.384377	0.303209	0.498464	0.248444	0.536344	0.680962	0.235739	0.70681	0.587033
TCONS_00289648	LINC5839	XLOC_246829	XLOC_246829	9:34100966-34105988	0.383682	0.092775	0.362904	0	0	0	1.05076	0.335604	0.586927
TCONS_00289765	LINC5840	XLOC_246946	XLOC_246946	9:35375459-35380465	0.38328	0.168381	0.435744	0.473106	0.21728	0.549373	0.669173	0.592418	0.58672
TCONS_00289955	LINC5842	XLOC_247110	XLOC_247110	9:38465441-38471524	0.383102	0.127413	0.428592	9.44771	6.57551	6.78115	0.484483	0.59146	0.586629
TCONS_00289956	LINC5843	XLOC_247111	XLOC_247111	9:38466282-38471099	0.383078	0.06945	0.627001	0.560073	2.18805	1.19524	0.371077	0.342928	0.586484
TCONS_00290057	LINC5848	XLOC_247192	XLOC_247192	9:40045788-40050904	0.38293	0.04641	0.027003	0.492223	0.486903	0.547471	0.69995	0.634348	0.586021
TCONS_00290058	LINC5847	XLOC_247192	XLOC_247192	9:40045788-40050904	0.382774	0.422694	0.842877	0.480343	0.792459	0.801423	0.34926	0.050158	0.585969
TCONS_00290650	LINC5857	XLOC_247702	XLOC_247702	9:52991688-52991967	0.382721	0.118595	0.409402	0	0	0	0.137109	0.534167	0.585659
TCONS_00290685	LINC5859	XLOC_247722	XLOC_247722	9:53364247-53365695	0.381874	0.385661	0.499712	0.562557	0.468526	0.81272	0.865056	0.853802	0.585422
TCONS_00290827	LINC5865	XLOC_247848	XLOC_247848	9:57124639-57127875	0.381866	0.185408	0.727366	0.602966	0.547675	0.918675	0.607318	1.04993	0.584979
TCONS_00291175	LINC5874	XLOC_248128	XLOC_248128	9:63837713-63867345	0.381824	0.316129	0.254116	0	0	0	1.23838	0.326223	0.58493
TCONS_00291195	LINC5875	XLOC_248148	XLOC_248148	9:64143611-64191259	0.38174	0.595179	0.56565	0.209343	0.119903	0.163372	0.326478	0.227296	0.584461
TCONS_00291197	LINC5876	XLOC_248150	XLOC_248150	9:64159659-64162053	0.381706	0.275256	0.929169	1.01187	0.888127	0.547749	0.469126	0.83813	0.58433
TCONS_00291319	LINC5881	XLOC_248250	XLOC_248250	9:66003419-66057500	0.381554	0.238994	0.283568	1.11617	0.923224	0.994573	0.958744	0.712914	0.584289
TCONS_00291513	LINC5882	XLOC_248431	XLOC_248431	9:69004502-69014449	0.381436	0.739268	0.900394	0.375081	0.164553	0.352286	0.297797	0.292148	0.584133
TCONS_00291922	LINC5889	XLOC_248786	XLOC_248786	9:76836832-76840910	0.381324	0.283436	0.330146	0.188735	0.358145	0.151202	0.679091	0.788151	0.583606
TCONS_00291923	LINC5890	XLOC_248786	XLOC_248786	9:76836832-76841029	0.381193	0.663951	1.09333	0.588768	0.224007	0.212538	0.82998	0.320504	0.583444
TCONS_00292214	LINC5891	XLOC_249058	XLOC_249058	9:83354009-83355934	0.380893	0.309634	0.666193	0.351752	0.366104	0.295128	0.466885	0.500637	0.582075
TCONS_00292258	LINC5892	XLOC_249102	XLOC_249102	9:84749408-84752911	0.38065	0.488393	0.268347	0.389358	0.185251	0.369507	0.478604	0.54673	0.581772
TCONS_00292318	LINC5894	XLOC_249162	XLOC_249162	9:85795421-85811011	0.380642	0.688036	0.488364	0.059439	0.132841	0.122451	0.353423	0.308622	0.58136
TCONS_00293097	LINC5904	XLOC_249801	XLOC_249801	9:100136804-100142753	0.380379	0.181432	0.335418	0	0	0	0.091009	0.275344	0.58117
TCONS_00293344	LINC5915	XLOC_250034	XLOC_250034	9:104159699-104161936	0.380314	0.648301	1.1442	2.17873	1.13664	1.86871	0.299402	0.524224	0.580836
TCONS_00293592	LINC5918	XLOC_250276	XLOC_250276	9:108585315-108586891	0.380192	0.46803	0.2764	0.209558	0.469705	0.520123	0.707877	0.474723	0.580437
TCONS_00293664	LINC5919	XLOC_250337	XLOC_250337	9:110374957-110380346	0.380035	0.262173	0.944783	0.146561	0.16893	0.671716	0.964723	0.508962	0.58041
TCONS_00293900	LINC5924	XLOC_250567	XLOC_250567	9:115546269-115582074	0.37972	0.176047	0.429065	0	0	0	0.033867	0.335943	0.580163
TCONS_00294200	LINC5926	XLOC_250867	XLOC_250867	AAGW02076170:77535-81275	0.379289	0.484462	0.024277	0	0	0	0.536061	0.425368	0.579701
TCONS_00294296	LINC5927	XLOC_250963	XLOC_250963	AAGW02076170:129723-130528	0.378816	0.214795	0.567979	0.397753	0.353932	0.248221	0.421018	0.657977	0.579157
TCONS_00294314	LINC5928	XLOC_250981	XLOC_250981	AAGW02076170:181362-187221	0.378323	0.206509	0.342405	0.165428	0.025094	0.154584	0.896601	0.958305	0.578628
TCONS_00294339	LINC5929	XLOC_251006	XLOC_251006	AAGW02077230:26756-49193	0.378057	0.058599	0.303978	1.92561	0.954821	3.37814	0.524618	0.775102	0.578134
TCONS_00294355	LINC5930	XLOC_251018	XLOC_251018	AAGW02077230:52586-135479	0.37751	0.297591	0.212271	1.29091	1.47951	1.61461	0.510003	0.52939	0.577834
TCONS_00294356	LINC5931	XLOC_251018	XLOC_251018	AAGW02077230:52586-136650	0.377371	0.385885	0.448551	0.376402	0.506418	0.633005	0.475617	0.646962	0.575702
TCONS_00294357	LINC5933	XLOC_251018	XLOC_251018	AAGW02077230:52586-148904	0.376416	0.632414	0.826963	0.286775	0.061959	0.035703	0.362375	0.554493	0.574924
TCONS_00294358	LINC5932	XLOC_251018	XLOC_251018	AAGW02077230:52586-148904	0.377682	0.424127	0.569523	0.068187	0.155005	0.350547	0.179231	0.286527	0.577931
TCONS_00294361	LINC5934	XLOC_251018	XLOC_251018	AAGW02077230:80009-136032	0.377342	0.219852	0.580214	0.175348	0.079903	0.152512	0.520499	0.562539	0.575609
TCONS_00294362	LINC5935	XLOC_251018	XLOC_251018	AAGW02077230:80009-149021	0.376742	0.065529	0.121644	0.051694	0.014852	0.04579	0.785848	0.723154	0.575008
TCONS_00294467	LINC5936	XLOC_251076	XLOC_251076	AAGW02078537:84695-86154	0.376376	0.289783	0.323453	0.283663	0.186787	0.299662	0.303533	0.670099	0.574554
TCONS_00294481	LINC5937	XLOC_251090	XLOC_251090	AAGW02078775:1041-20377	0.375474	0.850909	0.764271	0.502984	0.416074	0.205015	1.03408	0.81286	0.57368
TCONS_00294483	LINC5938	XLOC_251090	XLOC_251090	AAGW02078775:7268-81648	0.375451	0.186487	0.23369	0.197377	0.121106	0.197019	0.464223	0.719588	0.572717
TCONS_00294494	LINC5940	XLOC_251101	XLOC_251101	AAGW02078775:38806-39225	0.374861	0.388344	0.143783	1.04915	0.591867	0.895435	0.547616	0.449246	0.572531
TCONS_00294508	LINC5941	XLOC_251112	XLOC_251112	AAGW02078775:59087-59793	0.374728	0.054615	0.19361	0.162977	0.198165	0.207365	0.687399	0.704251	0.572482
TCONS_00294523	LINC5939	XLOC_251090	XLOC_251090	AAGW02078775:109447-111128	0.375663	0.131203	0.079108	0.31773	0.446193	0.330394	0.936804	0.736273	0.574075
TCONS_00294537	LINC5942	XLOC_251126	XLOC_251126	AAGW02078775:28221-47890	0.373111	1.3025	0.985173	0.155973	0.029879	0.170742	0.232736	0.420576	0.571746
TCONS_00294556	LINC5943	XLOC_251126	XLOC_251126	AAGW02078775:102610-111624	0.374654	0.042925	1.48502	0.288372	0.276123	0.208407	0.794381	0.686529	0.572447
TCONS_00294558	LINC5944	XLOC_251126	XLOC_251126	AAGW02078775:109906-111050	0.374133	0.35565	0.316056	0.421711	0.053823	0.439506	1.49323	1.20417	0.572219
TCONS_00294595	LINC5945	XLOC_251173	XLOC_251173	AAGW02079147:50328-51981	0.373075	0.117199	0.192259	0.744424	1.33457	0.960368	0.623906	0.610488	0.571726
TCONS_00294605	LINC5946	XLOC_251183	XLOC_251183	AAGW02079147:50394-51431	0.372646	0.213396	0.182357	0.121742	2.02873	1.29814	1.07722	0.108939	0.571138
TCONS_00294700	LINC5947	XLOC_251271	XLOC_251271	AAGW02079214:41552-74966	0.371838	0.459817	0.346891	0.715208	0.466718	0.727484	0.619517	1.11066	0.569962
TCONS_00294732	LINC5948	XLOC_251290	XLOC_251290	AAGW02079214:57012-94782	0.371797	0.255241	0.288051	0.181465	0.57664	0.594553	0.402824	0.694205	0.569519
TCONS_00294790	LINC5949	XLOC_251346	XLOC_251346	AAGW02079307:65828-71543	0.371713	0.333719	0.29471	0	0	0	0.471555	0.346535	0.569452
TCONS_00295021	LINC5950	XLOC_251575	XLOC_251575	AAGW02079667:10066-21879	0.371602	0.488598	0.540833	0	0	0	0.38916	0.56086	0.569315
TCONS_00295027	LINC5951	XLOC_251581	XLOC_251581	AAGW02079667:4300-73296	0.371437	0.310311	0.419777	0.816436	1.2352	2.5494	1.03422	0.850519	0.568436
TCONS_00295030	LINC5952	XLOC_251584	XLOC_251584	AAGW02079667:9956-26240	0.370961	0.362452	0.434253	0.368436	0.561404	0.552481	0.741299	0.809564	0.567512
TCONS_00295031	LINC5953	XLOC_251584	XLOC_251584	AAGW02079667:9956-39327	0.371013	0.407452	0.284911	0.24789	0.054507	0.283979	1.16751	0.599505	0.567573
TCONS_00295034	LINC5954	XLOC_251584	XLOC_251584	AAGW02079667:9956-52397	0.371246	0.632479	1.18355	0.246879	0.229241	0.171697	0.615985	0.727817	0.567989
TCONS_00295038	LINC5955	XLOC_251585	XLOC_251585	AAGW02079667:24830-69762	0.370769	0.704005	1.18226	0	0	0	0.36091	0.423557	0.567028
TCONS_00295067	LINC5956	XLOC_251613	XLOC_251613	AAGW02079674:20120-23841	0.370755	0.339059	0.396985	0	0	0	0.007473	0.354582	0.566911
TCONS_00295105	LINC5957	XLOC_251651	XLOC_251651	AAGW02079688:38705-74395	0.370745	0.221901	0.58905	0.176984	0.051769	0.227877	0.275446	0.382885	0.566745
TCONS_00295121	LINC5958	XLOC_251667	XLOC_251667	AAGW02079742:42684-44396	0.368644	0.339762	0.448903	0.530944	0.50883	0.459825	0.574573	0.534058	0.566606
TCONS_00295187	LINC5959	XLOC_251733	XLOC_251733	AAGW02080057:37538-39408	0.368396	0.428243	1.75548	0.652787	0.635362	0.484763	0.347254	0.48293	0.566494
TCONS_00295242	LINC5960	XLOC_251787	XLOC_251787	AAGW02080168:31129-33076	0.368336	0.139016	0.325457	0.081664	0.044247	0.033416	0.725882	0.686694	0.565402
TCONS_00295251	LINC5961	XLOC_251796	XLOC_251796	AAGW02080217:33002-35195	0.368053	0.102635	0.707212	0.208341	0.169869	0.355577	0.703648	0.561453	0.565005
TCONS_00295272	LINC5962	XLOC_251817	XLOC_251817	AAGW02080218:46803-53296	0.367951	0.350804	0.18825	0.82844	0.210104	0.50484	0.44959	0.64	0.564986
TCONS_00295278	LINC5963	XLOC_251823	XLOC_251823	AAGW02080218:2277-4463	0.367731	0.542699	0.373053	0.046623	0.193053	0.387286	0.267726	0.047986	0.564868
TCONS_00295288	LINC5964	XLOC_251829	XLOC_251829	AAGW02080218:23439-32532	0.367539	0.440853	0.246108	0.056722	0.093494	0.12376	0.555095	0.54458	0.564665
TCONS_00295308	LINC5965	XLOC_251847	XLOC_251847	AAGW02080240:341-18469	0.367279	0.545096	0.220792	0.021732	0.038611	0.081316	0.443768	0.455178	0.563866
TCONS_00295310	LINC5966	XLOC_251849	XLOC_251849	AAGW02080240:42782-52194	0.367248	0.288036	0.31857	1.52546	0.529409	0.440153	0.48462	0.550511	0.563736
TCONS_00295335	LINC5967	XLOC_251874	XLOC_251874	AAGW02080327:10905-33096	0.366962	0.250932	0.423733	0.281592	0.135252	0.323966	0.895541	0.453859	0.562938
TCONS_00295336	LINC5968	XLOC_251874	XLOC_251874	AAGW02080327:13634-33096	0.366927	0.737935	0.337889	0.136193	0.21005	0.074745	0.30818	0.65122	0.562855
TCONS_00295360	LINC5969	XLOC_251896	XLOC_251896	AAGW02080442:3551-7580	0.366871	0.223428	0.391897	0.281237	0.224848	0.111155	0.436977	1.08021	0.562554
TCONS_00295362	LINC5970	XLOC_251898	XLOC_251898	AAGW02080442:1280-9893	0.365497	0.598934	0.309996	0.727802	0.369664	0.144773	0.787691	1.28551	0.562359
TCONS_00295363	LINC5971	XLOC_251898	XLOC_251898	AAGW02080442:1280-37720	0.366868	0.320166	0.957696	0	0	0	0.5026	0.565002	0.562439
TCONS_00295364	LINC5972	XLOC_251898	XLOC_251898	AAGW02080442:3513-37549	0.366561	0.601101	0.897762	0.193089	0.107698	0.123872	0.514425	0.621539	0.562382
TCONS_00295401	LINC5973	XLOC_251934	XLOC_251934	AAGW02080516:43951-47532	0.365357	0.083862	0.151667	0.080804	0.154619	0.14574	0.456502	0.348993	0.562186
TCONS_00295406	LINC5974	XLOC_251939	XLOC_251939	AAGW02080516:34039-37943	0.364835	0.139379	0.191784	0.353882	0.281306	0.343892	0.358905	0.414775	0.561462
TCONS_00295407	LINC5975	XLOC_251940	XLOC_251940	AAGW02080516:38012-41859	0.364523	0.238574	0.342207	0.271888	0.306431	0.296002	0.975873	0.691344	0.561145
TCONS_00295446	LINC5976	XLOC_251979	XLOC_251979	AAGW02080665:41387-43280	0.364324	0.211312	0.251954	1.18918	1.16697	1.31497	0.680693	0.920003	0.560478
TCONS_00295479	LINC5977	XLOC_252012	XLOC_252012	AAGW02080695:1523-5783	0.364258	0.08886	0.699288	0	0	0	0.208733	0.560319	0.558763
TCONS_00295480	LINC5978	XLOC_252012	XLOC_252012	AAGW02080695:1523-9645	0.364286	0.319705	0.455088	0.097807	0.191732	0.546982	0.833153	0.585393	0.559352
TCONS_00295482	LINC5979	XLOC_252012	XLOC_252012	AAGW02080695:1523-10002	0.364322	0.319022	0.342822	0.301541	0.677201	0.568651	0.317304	0.787373	0.559577
TCONS_00295531	LINC5980	XLOC_252061	XLOC_252061	AAGW02080755:1326-13807	0.363797	0.206713	0.120256	0.391875	0.216372	0.241475	0.599007	0.563937	0.558688
TCONS_00295540	LINC5981	XLOC_252069	XLOC_252069	AAGW02080755:13-13931	0.363595	0.242094	0.406637	0.50921	0.347593	0.431933	0.506949	0.492232	0.558369
TCONS_00295541	LINC5982	XLOC_252070	XLOC_252070	AAGW02080755:8937-9837	0.363077	0.663849	0.345662	0.518161	0.540445	0.5463	1.09429	0.550901	0.558
TCONS_00295555	LINC5983	XLOC_252083	XLOC_252083	AAGW02080764:15373-31818	0.362783	0.386318	0.303829	0.626086	0.527682	0.639931	0.435193	0.774624	0.557912
TCONS_00295699	LINC5984	XLOC_252227	XLOC_252227	AAGW02080975:10144-22329	0.362721	0.220551	0.228033	0.132489	0.095176	0.317212	0.600336	0.351978	0.557404
TCONS_00295790	GAL3ST4-AS1	ENSOCUG00000026248	GAL3ST4	AAGW02081157:1715-3718	1.761	1.9468	2.84006	0.615158	1.20058	2.06642	2.24443	2.05404	2.43697
TCONS_00295834	LINC5985	XLOC_252339	XLOC_252339	AAGW02081169:4272-25456	0.362189	0.214739	0.584615	0.519023	0.39386	0.163039	0.493636	0.682953	0.557063
TCONS_00295836	LINC5986	XLOC_252339	XLOC_252339	AAGW02081169:22321-28208	0.362005	0.509899	0.702759	0.407489	0.889182	0.585497	0.404927	0.447104	0.556291
TCONS_00295837	LINC5987	XLOC_252341	XLOC_252341	AAGW02081169:28696-31280	0.361935	0.071698	0.061422	0.21891	0.180537	0.491283	0.496015	0.910001	0.555155
TCONS_00295908	LINC5988	XLOC_252412	XLOC_252412	AAGW02081303:1541-2357	0.361883	0.340792	0.221072	0.113687	0.044818	0.152423	0.998876	1.10798	0.554789
TCONS_00295913	LINC5989	XLOC_252417	XLOC_252417	AAGW02081303:12700-15970	0.361815	0.442359	0.077214	0.372597	0.230104	0.438265	0.555235	0.569259	0.554297
TCONS_00295918	LINC5990	XLOC_252422	XLOC_252422	AAGW02081303:47-2637	0.361739	0.5869	0.351282	0	0	0	0.449766	0.327096	0.553742
TCONS_00295969	LINC5991	XLOC_252470	XLOC_252470	AAGW02081336:882-15645	0.361587	0.40475	0.499083	0.0978	0.013491	0.033124	0.515927	0.715195	0.553429
TCONS_00295989	LINC5992	XLOC_252490	XLOC_252490	AAGW02081341:24965-26526	0.361007	0.000339	0.440035	0.823361	0.620607	0.938343	0.947169	0.891716	0.553405
TCONS_00295992	LINC5993	XLOC_252493	XLOC_252493	AAGW02081354:10571-16251	0.360883	0.058954	0.281475	0	0	0	0.3131	0.298096	0.553228
TCONS_00296021	LINC5994	XLOC_252521	XLOC_252521	AAGW02081354:27053-28426	0.360775	0.190933	0.389618	0.54854	0.980892	0.210266	0.751656	0.489687	0.553153
TCONS_00296035	LINC5995	XLOC_252533	XLOC_252533	AAGW02081400:189-27013	0.360671	0.034097	0.230283	0.043351	0.041523	0.215092	0.707649	0.304917	0.552384
TCONS_00296036	LINC5996	XLOC_252533	XLOC_252533	AAGW02081400:214-21065	0.360038	0.316049	0.926501	0.082055	0.066406	0.019286	0.42253	0.665961	0.55231
TCONS_00296037	LINC5997	XLOC_252533	XLOC_252533	AAGW02081400:998-12078	0.359898	0.283643	0.108777	0.428009	0.171412	0.391017	0.534088	0.8032	0.552244
TCONS_00296060	LINC5998	XLOC_252540	XLOC_252540	AAGW02081404:16779-17879	0.359896	0.303273	0.252128	0.268591	0.092912	0.062899	0.54116	0.469842	0.551572
TCONS_00296109	LINC5999	XLOC_252582	XLOC_252582	AAGW02081422:15693-17920	0.359865	0.140728	0.354606	0.204161	0.410627	0.641643	0.240083	0.450423	0.551078
TCONS_00296118	LINC6000	XLOC_252591	XLOC_252591	AAGW02081422:15692-17869	0.35985	0.143785	0.273787	0.459817	0.845084	0.636581	1.08054	0.64435	0.550875
TCONS_00296287	LINC6001	XLOC_252739	XLOC_252739	AAGW02081577:17185-20218	0.359831	0.111744	0.685619	0.669197	0.422974	0.270225	0.434116	1.15318	0.550556
TCONS_00296363	LINC6002	XLOC_252785	XLOC_252785	AAGW02081600:5075-10701	0.359637	0.084469	0.147395	0.190956	0.187255	0.216539	0.27709	0.517236	0.550025
TCONS_00296369	LINC6003	XLOC_252789	XLOC_252789	AAGW02081600:16366-24390	0.359513	0.237583	0.479195	1.0209	0.63502	0.557109	0.31801	0.522855	0.54947
TCONS_00296373	LINC6004	XLOC_252789	XLOC_252789	AAGW02081600:21419-24390	0.359401	0.777293	0.500516	0	0	0	0.189185	0.219283	0.549413
TCONS_00296434	LINC6005	XLOC_252851	XLOC_252851	AAGW02081638:258-2027	0.359279	0.273238	0.529075	0.385132	0.102349	0.297401	0.19566	0.638165	0.5493
TCONS_00296523	LINC6006	XLOC_252926	XLOC_252926	AAGW02081745:13063-19104	0.359153	0.207401	0.109233	0.658519	1.12016	0.95199	0.127882	0.226273	0.548716
TCONS_00296563	LINC6007	XLOC_252960	XLOC_252960	AAGW02081764:15364-20473	0.359003	0.390878	0.030706	0.090032	0.102213	0.05189	0.731025	0.756098	0.548665
TCONS_00296576	LINC6008	XLOC_252972	XLOC_252972	AAGW02081804:19745-21530	0.358599	0.46252	1.37281	0.274818	0.119934	0.152543	0.589872	0.500861	0.548474
TCONS_00296719	LINC6009	XLOC_253099	XLOC_253099	AAGW02081921:512-2280	0.358174	0.193571	0.0835	0.139762	0.118234	0.248251	0.888893	0.16673	0.547467
TCONS_00296722	LINC6010	XLOC_253102	XLOC_253102	AAGW02081921:11768-15080	0.358095	0.45325	0.654313	0.283561	0.287503	0.362147	0.647641	0.351112	0.547093
TCONS_00296729	LINC6011	XLOC_253109	XLOC_253109	AAGW02081921:10448-14505	0.357302	0.131707	0.776506	0.593451	0.672034	0.970529	0.53337	0.644478	0.547001
TCONS_00296731	LINC6012	XLOC_253111	XLOC_253111	AAGW02081924:5721-16646	0.357241	0.916065	1.61002	0.170899	0.141789	0.124547	0.155501	0.184288	0.546853
TCONS_00296733	LINC6013	XLOC_253113	XLOC_253113	AAGW02081924:2901-8116	0.357196	0.428835	0.339053	0.113173	6.81881	6.58919	1.12107	0.392531	0.546848
TCONS_00296767	LINC6014	XLOC_253147	XLOC_253147	AAGW02081936:1535-9548	0.356792	0.485192	0.242963	0.251238	0.060956	0.059786	0.671578	0.509314	0.546427
TCONS_00296847	LINC6015	XLOC_253227	XLOC_253227	AAGW02081995:6923-14514	0.356423	0.108031	0.066436	0.128208	0.20397	0.240619	0.445256	0.833035	0.546029
TCONS_00296862	LINC6016	XLOC_253235	XLOC_253235	AAGW02081999:9400-18226	0.356358	0.591559	0.268342	0.361806	1.01887	0.815464	0.552359	0.610763	0.545467
TCONS_00296888	LINC6017	XLOC_253256	XLOC_253256	AAGW02082012:9460-11293	0.356131	0.280639	0.181837	0.557623	0.165289	0.200142	0.409369	0.412431	0.545356
TCONS_00296926	LINC6018	XLOC_253292	XLOC_253292	AAGW02082043:7852-9203	0.355925	1.12676	0.91804	0.182056	0.490213	0.496579	0.621039	0.571029	0.545119
TCONS_00296929	LINC6019	XLOC_253295	XLOC_253295	AAGW02082043:7852-9310	0.355842	0.363466	0.074663	0.550037	0.482478	0.512611	0.420368	0.739846	0.54485
TCONS_00296942	LINC6020	XLOC_253307	XLOC_253307	AAGW02082045:51-4247	0.355503	0.120765	0.388785	0.652275	0.19665	0.777498	0.27876	0.556668	0.54386
TCONS_00296943	LINC6021	XLOC_253307	XLOC_253307	AAGW02082045:52-4473	0.355764	0.190778	0.572179	0	0	0	0.690946	0.190333	0.544149
TCONS_00296946	LINC6022	XLOC_253308	XLOC_253308	AAGW02082045:2511-6097	0.354703	0.340369	0.339388	0.561123	0.31381	0.193739	0.025829	0.233142	0.541877
TCONS_00296947	LINC6023	XLOC_253308	XLOC_253308	AAGW02082045:2511-8097	0.353724	0.246378	0.401212	1.85823	0.711223	1.29347	0.342165	0.470751	0.541592
TCONS_00296948	LINC6024	XLOC_253308	XLOC_253308	AAGW02082045:2519-6097	0.354782	0.297821	0.258935	0.182494	0.187433	0.079584	0.632532	0.550601	0.543403
TCONS_00296951	LINC6025	XLOC_253310	XLOC_253310	AAGW02082045:8386-10987	0.35319	0.106267	0.334602	0.385287	0.277897	0.565209	1.11181	0.807715	0.539888
TCONS_00296952	LINC6026	XLOC_253310	XLOC_253310	AAGW02082045:8386-11451	0.353563	0.081671	0.236983	0.102257	0.318575	0.246811	0.736948	0.64538	0.540377
TCONS_00296953	LINC6027	XLOC_253310	XLOC_253310	AAGW02082045:8386-14479	0.35313	0.033015	0.411625	0.235775	0.016518	0.051199	0.650746	0.606985	0.539141
TCONS_00296955	LINC6028	XLOC_253310	XLOC_253310	AAGW02082045:10129-12640	0.353593	0.325461	0.559031	0.281634	0.036594	0.449087	0.494966	0.531241	0.540729
TCONS_00296960	LINC6029	XLOC_253313	XLOC_253313	AAGW02082045:2354-6097	0.352034	0.153959	0.288695	0.078231	0.510966	0.25789	0.277592	0.560109	0.538267
TCONS_00296963	LINC6030	XLOC_253313	XLOC_253313	AAGW02082045:5694-6097	0.352927	0.293837	0.320437	0.577871	0.123442	0.070092	0.296604	0.454607	0.538434
TCONS_00296964	LINC6031	XLOC_253316	XLOC_253316	AAGW02082045:8353-11002	0.351797	0.194565	0.580826	0	0	0	0.270495	0.105677	0.537872
TCONS_00296965	LINC6033	XLOC_253317	XLOC_253317	AAGW02082045:9280-11451	0.350965	0.139699	1.01908	0.519634	0.301984	0.568736	0.615726	0.522822	0.535058
TCONS_00296966	LINC6034	XLOC_253317	XLOC_253317	AAGW02082045:9280-14472	0.350966	0.302033	0.340922	2.01426	2.27307	2.49647	0.464525	0.492879	0.535526
TCONS_00296968	LINC6032	XLOC_253316	XLOC_253316	AAGW02082045:9846-12611	0.351092	0.152065	0.287516	0	0	0	0.726602	1.2333	0.536988
TCONS_00297023	LINC6035	XLOC_253370	XLOC_253370	AAGW02082060:2207-17198	0.350951	0.40106	0.49876	0.538017	0.318481	0.402638	0.5382	0.77963	0.535044
TCONS_00297028	LINC6036	XLOC_253370	XLOC_253370	AAGW02082060:10503-11605	0.350783	1.11123	0.498813	0.134999	0.614329	0.311196	0.50906	0.983026	0.534171
TCONS_00297029	LINC6037	XLOC_253370	XLOC_253370	AAGW02082060:10503-14744	0.350648	0.341033	0.385153	1.02527	0.661689	1.08839	0.517875	0.535295	0.53411
TCONS_00297031	LINC6038	XLOC_253370	XLOC_253370	AAGW02082060:10503-17198	0.350448	0.330631	0.19906	0.695853	0.207429	0.321465	0.263642	0.47894	0.533641
TCONS_00297037	LINC6039	XLOC_253379	XLOC_253379	AAGW02082060:5397-12222	0.349973	0.060051	0.12555	0.109561	0.163442	0.028979	0.267053	0.207987	0.532997
TCONS_00297039	LINC6040	XLOC_253379	XLOC_253379	AAGW02082060:7797-12273	0.349815	0.261166	0.448211	0.335031	0.561522	0.508955	1.11893	0.646651	0.532911
TCONS_00297040	LINC6041	XLOC_253380	XLOC_253380	AAGW02082060:10548-14757	0.349795	0.295321	0.189658	0.271478	0.575531	0.465932	0.834595	0.741479	0.532741
TCONS_00297041	LINC6042	XLOC_253380	XLOC_253380	AAGW02082060:10548-17180	0.349588	0.145901	0.310478	0.096053	0.151695	0.37225	0.256338	0.520567	0.532679
TCONS_00297055	MAML1-AS1	ENSOCUG00000015101	MAML1	AAGW02082062:10342-12963	2.45804	2.97939	5.57032	0.177216	0.420514	0.052885	3.5231	4.83936	3.42365
TCONS_00297137	LINC6043	XLOC_253469	XLOC_253469	AAGW02082095:95-10461	0.349527	0.076437	0.985328	0.336366	0.427924	0.995564	0.357522	0.707857	0.53237
TCONS_00297153	LINC6044	XLOC_253484	XLOC_253484	AAGW02082103:10638-11559	0.349465	0.483508	0.196221	0	0	0	0.875242	0.617238	0.531605
TCONS_00297158	LINC6045	XLOC_253489	XLOC_253489	AAGW02082103:8892-12194	0.349364	0.168941	0.241125	1.12373	0.092322	0.864896	0.570338	0.476539	0.531528
TCONS_00297329	LINC6046	XLOC_253643	XLOC_253643	AAGW02082163:12799-14862	0.349063	0.417839	0.168444	0	0	0	0.261753	0.341783	0.531453
TCONS_00297389	LINC6047	XLOC_253701	XLOC_253701	AAGW02082206:6758-7759	0.348936	0.342936	0.298362	0.1115	0.162147	0.17824	0.724591	0.525762	0.531246
TCONS_00297438	LINC6048	XLOC_253749	XLOC_253749	AAGW02082227:10735-11338	0.348886	3.32571	1.45366	0	0	0	0.344206	0.131696	0.531132
TCONS_00297477	LINC6049	XLOC_253785	XLOC_253785	AAGW02082236:6109-11780	0.348088	0.34279	0.3188	0	0	0	0.635943	0.121519	0.53039
TCONS_00297478	LINC6050	XLOC_253785	XLOC_253785	AAGW02082236:6109-14483	0.348622	0.323845	0.375566	0.466557	0.450346	0.351964	0.478106	0.807185	0.530949
TCONS_00297479	LINC6051	XLOC_253785	XLOC_253785	AAGW02082236:6133-11780	0.348205	0.178863	0.208869	0.380932	0.2093	0.415507	0.549748	0.795678	0.53079
TCONS_00297482	LINC6052	XLOC_253785	XLOC_253785	AAGW02082236:9337-11780	0.348202	0.419785	0.106471	0.308491	0.429885	0.369314	0.833698	0.499559	0.530519
TCONS_00297483	LINC6053	XLOC_253785	XLOC_253785	AAGW02082236:11886-15327	0.347122	0.179534	0.305544	0.03794	0.199551	0.176345	0.073201	0.088144	0.529984
TCONS_00297484	LINC6054	XLOC_253785	XLOC_253785	AAGW02082236:12669-14483	0.347105	0.368378	0.208435	0.324396	0.37815	0.527895	0.61403	0.317776	0.52991
TCONS_00297487	LINC6055	XLOC_253789	XLOC_253789	AAGW02082236:6097-10174	0.346841	0.114962	0.736774	1.43367	0.048447	2.24592	0.343438	0.399306	0.529629
TCONS_00297489	LINC6056	XLOC_253789	XLOC_253789	AAGW02082236:6097-14469	0.346275	0.278601	0.191448	0.679123	1.06462	0.403168	0.50788	0.864204	0.52869
TCONS_00297491	LINC6057	XLOC_253789	XLOC_253789	AAGW02082236:10626-14412	0.346287	0.19439	0.564376	0.31068	0.897288	1.1945	0.339842	0.120914	0.528925
TCONS_00297493	LINC6058	XLOC_253789	XLOC_253789	AAGW02082236:13406-14490	0.346112	0.324275	0.289825	0.11623	0.078104	0.017861	1.54503	0.703836	0.528644
TCONS_00297494	LINC6059	XLOC_253789	XLOC_253789	AAGW02082236:13406-15061	0.346377	0.197758	0.38625	0.893981	0.495618	0.645174	0.50607	0.367572	0.529543
TCONS_00297505	LINC6060	XLOC_253795	XLOC_253795	AAGW02082242:12870-14804	0.346038	0.04615	0.981949	0	0	0	0.127088	0.122013	0.528366
TCONS_00297525	LINC6061	XLOC_253815	XLOC_253815	AAGW02082261:3968-7656	0.346002	0.394625	0.585661	0.18744	0.208757	0.090448	0.742476	0.736198	0.528342
TCONS_00297552	LINC6062	XLOC_253840	XLOC_253840	AAGW02082275:8764-14869	0.345937	0.213447	0.522189	0	0	0	0.12811	0.106295	0.528267
TCONS_00297618	LINC6063	XLOC_253906	XLOC_253906	AAGW02082319:840-4340	0.345761	0.510937	0.422445	0.974739	1.79447	0.427275	0.60059	0.58278	0.528158
TCONS_00297620	LINC6064	XLOC_253908	XLOC_253908	AAGW02082319:4039-12832	0.341661	0.393923	0.302271	0.081563	0.027451	0.105969	0.44125	0.69428	0.524904
TCONS_00297622	LINC6065	XLOC_253908	XLOC_253908	AAGW02082319:6216-14452	0.342638	0.382207	0.223679	0.129438	0.149071	0.293742	0.318913	0.22085	0.526659
TCONS_00297623	LINC6076	XLOC_253910	XLOC_253910	AAGW02082319:8028-9199	0.341589	0.131651	0.352469	0.751933	0.477883	0.625328	0.560037	0.413452	0.524714
TCONS_00297625	LINC6067	XLOC_253908	XLOC_253908	AAGW02082319:10453-14452	0.345649	0.323041	0.410057	0.480107	0.470935	0.526182	0.166913	0.144771	0.528022
TCONS_00297626	LINC6066	XLOC_253908	XLOC_253908	AAGW02082319:10453-14452	0.342222	0.364488	0.615737	0.499463	0.546065	0.704645	1.08417	0.774484	0.525971
TCONS_00297627	LINC6070	XLOC_253908	XLOC_253908	AAGW02082319:10458-14452	0.34534	0.339068	0.370597	1.59411	2.02098	0.752214	0.206665	0.451993	0.527538
TCONS_00297628	LINC6069	XLOC_253908	XLOC_253908	AAGW02082319:10458-14452	0.342549	0.48688	0.581205	0.868171	0.656223	0.52114	0.75973	0.333565	0.526068
TCONS_00297629	LINC6068	XLOC_253908	XLOC_253908	AAGW02082319:10458-14452	0.342158	0.259928	1.2164	0	0	0	1.04271	0.380372	0.525654
TCONS_00297630	LINC6071	XLOC_253908	XLOC_253908	AAGW02082319:10477-14452	0.345254	0.395043	0.455498	0.495922	0.384586	0.706265	1.91711	1.73199	0.527438
TCONS_00297631	LINC6072	XLOC_253908	XLOC_253908	AAGW02082319:10480-12832	0.342066	0.171992	0.007052	0.188138	0.309357	0.364101	0.005467	0.022064	0.525275
TCONS_00297632	LINC6073	XLOC_253908	XLOC_253908	AAGW02082319:10620-12832	0.344127	0.303279	0.321159	0.050946	0.127107	0.129178	0.660324	0.949117	0.527008
TCONS_00297633	LINC6075	XLOC_253908	XLOC_253908	AAGW02082319:10620-14452	0.341683	0.369167	2.01349	0.096966	0.094297	0.132125	0.577291	0.599721	0.525259
TCONS_00297634	LINC6074	XLOC_253908	XLOC_253908	AAGW02082319:10620-14452	0.344067	0.034826	0.109418	0.171066	0.236926	0.212107	0.524104	0.461773	0.526909
TCONS_00297636	LINC6077	XLOC_253912	XLOC_253912	AAGW02082319:4098-12296	0.341287	0.176617	0.190411	0.710503	1.34465	1.46836	0.789933	0.496251	0.524635
TCONS_00297638	LINC6078	XLOC_253914	XLOC_253914	AAGW02082319:10532-12378	0.341125	0.240383	0.33038	0	0	0	0.527561	0.164167	0.523821
TCONS_00297639	LINC6079	XLOC_253914	XLOC_253914	AAGW02082319:10532-14176	0.341236	0.421124	0.375764	0.422196	0.38278	0.285205	0.558818	0.538919	0.524226
TCONS_00297640	LINC6080	XLOC_253914	XLOC_253914	AAGW02082319:10532-14241	0.340684	0.082788	0.377867	0.173748	0.352794	0.145667	0.419632	0.189374	0.523778
TCONS_00297655	LINC6081	XLOC_253929	XLOC_253929	AAGW02082329:6-1003	0.340498	0.430317	0.283139	0	0	0	0.158652	0.200879	0.523713
TCONS_00297675	LINC6082	XLOC_253939	XLOC_253939	AAGW02082330:4363-8310	0.340457	0.302864	0.284677	1.28122	0.631171	0.878434	1.1531	0.18906	0.523546
TCONS_00297692	LINC6083	XLOC_253947	XLOC_253947	AAGW02082339:6359-12155	0.340457	0.265175	0.347474	0.339466	0.359316	0.629662	0.411016	0.834941	0.522653
TCONS_00297765	LINC6084	XLOC_254012	XLOC_254012	AAGW02082362:2824-11371	0.339861	0.166136	0.110014	0.108863	0.299401	0.32745	0.311528	0.5282	0.52229
TCONS_00297772	LINC6085	XLOC_254019	XLOC_254019	AAGW02082363:2900-5196	0.339804	0.258166	0.356745	0.02207	0.042278	0.0423	0.386614	0.166545	0.522159
TCONS_00297774	LINC6086	XLOC_254020	XLOC_254020	AAGW02082363:7079-9132	0.339798	0.184724	0.166118	0.343808	1.5471	0.407789	0.489889	0.44908	0.521633
TCONS_00297826	LINC6087	XLOC_254063	XLOC_254063	AAGW02082390:5761-12152	0.339751	0.154726	0.216515	0.550517	0.806862	0.4633	0.533853	0.849967	0.520917
TCONS_00297833	LINC6088	XLOC_254067	XLOC_254067	AAGW02082390:9048-9758	0.339748	0.013192	0.338192	0.674274	0.536877	0.167517	0.44691	0.991508	0.520846
TCONS_00297882	LINC6089	XLOC_254116	XLOC_254116	AAGW02082402:8732-10764	0.338939	0.255166	1.17977	3.22571	2.82428	4.15447	0.413336	0.549142	0.520762
TCONS_00297897	LINC6090	XLOC_254130	XLOC_254130	AAGW02082413:2891-4504	0.338701	0.291304	0.299387	0.15337	0.219204	0.711076	0.317444	0.49898	0.520098
TCONS_00297900	LINC6091	XLOC_254130	XLOC_254130	AAGW02082413:2891-13601	0.338714	0.299276	0.426875	0.440913	0.281461	1.17061	0.626116	0.618443	0.52025
TCONS_00297906	LINC6092	XLOC_254134	XLOC_254134	AAGW02082413:2891-9809	0.338527	0.114186	0.053145	0.443745	0.148771	0.161741	0.643496	0.82111	0.519953
TCONS_00297907	LINC6093	XLOC_254134	XLOC_254134	AAGW02082413:2891-12464	0.338478	0.25777	0.715874	0.130874	0.442165	0.19079	0.41606	0.700773	0.519735
TCONS_00297910	LINC6094	XLOC_254137	XLOC_254137	AAGW02082414:67-1429	0.33804	3.01354	1.074	0.213765	0.211465	0.228969	0.68599	0.656162	0.519729
TCONS_00297915	LINC6095	XLOC_254142	XLOC_254142	AAGW02082414:57-1438	0.337987	0.335293	0.273673	3.26849	2.57658	4.60717	1.1534	1.17481	0.519318
TCONS_00297973	LINC6096	XLOC_254198	XLOC_254198	AAGW02082438:3286-11705	0.337869	0.017504	0.347149	0.582691	0.777039	0.919863	0.89532	0.660478	0.519116
TCONS_00297976	LINC6097	XLOC_254201	XLOC_254201	AAGW02082438:3285-10834	0.337365	0.170218	0.27648	0.620132	0.261628	0.501724	1.20892	0.820642	0.519017
TCONS_00298006	LINC6098	XLOC_254230	XLOC_254230	AAGW02082449:1228-2804	0.336467	0.461462	0.190453	0.551532	0.545476	0.295752	0.575654	0.486192	0.518713
TCONS_00298009	LINC6099	XLOC_254232	XLOC_254232	AAGW02082449:5755-7067	0.33615	0.676998	0.445737	0.249679	0.028135	0.501546	0.5605	0.615572	0.518463
TCONS_00298010	LINC6100	XLOC_254233	XLOC_254233	AAGW02082449:6559-8933	0.336098	0.195562	0.801281	0.641818	0.199465	0.497099	0.414652	0.850753	0.518311
TCONS_00298012	LINC6101	XLOC_254235	XLOC_254235	AAGW02082449:11044-12424	0.335999	0.30149	0.367158	0.276634	0.67674	0.551139	1.35966	0.680299	0.517243
TCONS_00298039	LINC6102	XLOC_254259	XLOC_254259	AAGW02082459:518-12335	0.334207	0.158226	0.238319	0.449907	0.167291	0.328153	0.615245	0.455579	0.516947
TCONS_00298040	LINC6103	XLOC_254260	XLOC_254260	AAGW02082459:2652-4185	0.333957	0.032871	0.273834	0.246357	0.330828	0.22085	1.08481	0.766762	0.516804
TCONS_00298041	LINC6104	XLOC_254260	XLOC_254260	AAGW02082459:2673-8778	0.333816	1.71717	0.185862	0	0	0	0.32471	0.338618	0.516774
TCONS_00298059	LINC6105	XLOC_254275	XLOC_254275	AAGW02082464:8290-12881	0.333368	0.204863	0.344087	0.29547	0.159519	0.28681	0.763078	0.353182	0.516768
TCONS_00298114	LINC6106	XLOC_254329	XLOC_254329	AAGW02082492:4742-7986	0.333176	0.169904	0.167181	0.613198	0.707427	0.754696	0.794929	0.47237	0.516762
TCONS_00298157	LINC6107	XLOC_254360	XLOC_254360	AAGW02082504:8256-9613	0.332996	0.537015	0.798308	0.367521	0.133601	0.1445	0.180935	0.207133	0.515605
TCONS_00298176	LINC6108	XLOC_254378	XLOC_254378	AAGW02082509:680-6234	0.332758	0.101795	0.233192	0.494422	1.00908	1.77781	0.474221	0.877393	0.515243
TCONS_00298222	LINC6109	XLOC_254413	XLOC_254413	AAGW02082524:1137-2351	0.33248	0.219314	0.168261	0	0	0	0.614304	0.755151	0.514331
TCONS_00298242	LINC6110	XLOC_254432	XLOC_254432	AAGW02082526:8084-11488	0.332328	0.928712	0.515608	0.105007	0.084525	0.077471	0.532662	0.491712	0.514129
TCONS_00298252	LINC6111	XLOC_254439	XLOC_254439	AAGW02082526:8003-11486	0.332128	0.034943	0.454193	0	0	0	0.389593	0.269775	0.514103
TCONS_00298261	LINC6112	XLOC_254447	XLOC_254447	AAGW02082531:408-4483	0.332031	0.131828	0.225177	0.343731	0.151357	0.538467	0.264453	0.06969	0.513822
TCONS_00298280	LINC6113	XLOC_254466	XLOC_254466	AAGW02082534:3877-10332	0.331979	0.215984	0.828109	0.33621	0.514872	0.189608	0.883874	0.991238	0.513221
TCONS_00298287	LINC6114	XLOC_254473	XLOC_254473	AAGW02082539:4531-11024	0.331571	0.565707	0.475067	0.347674	0.5298	1.07141	0.453147	0.456916	0.51315
TCONS_00298293	LINC6115	XLOC_254478	XLOC_254478	AAGW02082541:8368-9206	0.331423	0.328698	3.43199	0.604261	0.303696	0.276608	0.387111	0.42291	0.513117
TCONS_00298386	LINC6116	XLOC_254559	XLOC_254559	AAGW02082585:8222-11316	0.331387	0.412774	0.260624	0.258447	0.200048	0.245076	0.709638	0.801493	0.513015
TCONS_00298391	LINC6117	XLOC_254563	XLOC_254563	AAGW02082587:1880-7416	0.329875	0.282255	0.430804	0.123842	0.191866	0.148701	0.331404	0.32705	0.512394
TCONS_00298450	LINC6119	XLOC_254616	XLOC_254616	AAGW02082605:1029-5904	0.329841	0.062202	0.549643	0.358624	0.336515	0.612888	0.469663	0.596029	0.511904
TCONS_00298451	LINC6118	XLOC_254616	XLOC_254616	AAGW02082605:1029-5904	0.329715	0.551126	1.23617	0.065945	0.017939	0.062612	0.456003	0.478413	0.511891
TCONS_00298464	LINC6120	XLOC_254629	XLOC_254629	AAGW02082613:822-1806	0.329355	0.146493	0.272741	2.01742	1.17061	1.3077	0.466158	0.432948	0.511205
TCONS_00298515	LINC6121	XLOC_254675	XLOC_254675	AAGW02082624:7975-9580	0.329225	0.963562	0.058415	1.72007	0.244253	0.360656	0.305908	0.444909	0.511107
TCONS_00298566	LINC6122	XLOC_254716	XLOC_254716	AAGW02082646:2020-6859	0.329191	0.330084	0.493549	0	0	0	0.125571	0.142407	0.51089
TCONS_00298567	LINC6123	XLOC_254717	XLOC_254717	AAGW02082646:4981-6291	0.329138	0.590228	0.63904	0.208988	0.024088	0.112689	0.250057	0.800162	0.510861
TCONS_00298568	LINC6124	XLOC_254717	XLOC_254717	AAGW02082646:4981-10395	0.329055	0.767663	0.513649	0.3031	0.170312	0.437792	0.19825	0.293364	0.510547
TCONS_00298574	LINC6125	XLOC_254723	XLOC_254723	AAGW02082647:7501-9628	0.328615	0.265822	0.321021	0	0	0	1.72067	0.356749	0.510424
TCONS_00298580	LINC6126	XLOC_254729	XLOC_254729	AAGW02082651:8497-10879	0.328016	0.241908	0.348027	0.007421	0.024832	0.010439	0.854386	0.686478	0.510396
TCONS_00298587	LINC6127	XLOC_254736	XLOC_254736	AAGW02082651:9471-10879	0.328016	0.099035	0.339465	0.726834	0.158981	0.276019	0.444659	0.544021	0.510084
TCONS_00298615	LINC6128	XLOC_254764	XLOC_254764	AAGW02082663:5323-7299	0.327203	0.481742	0.405027	0.111533	0.131682	0.100058	0.38059	0.26609	0.509908
TCONS_00298620	LINC6129	XLOC_254769	XLOC_254769	AAGW02082663:5044-7525	0.326997	0.500215	0.182893	0.086527	0.138499	0.360486	0.158953	0.341235	0.508997
TCONS_00298627	LINC6130	XLOC_254775	XLOC_254775	AAGW02082665:3281-4768	0.326804	0.378286	0.543183	0.462399	0.506201	0.443045	1.1493	0.659462	0.50894
TCONS_00298684	LINC6131	XLOC_254828	XLOC_254828	AAGW02082683:6309-7274	0.326726	0.026372	0.040228	0.326157	0.808045	0.914567	0.579977	0.918023	0.507289
TCONS_00298701	LINC6132	XLOC_254844	XLOC_254844	AAGW02082686:6655-10800	0.326182	0.104806	0.460865	0	0	0	0.051864	0.214935	0.506975
TCONS_00298729	LINC6133	XLOC_254871	XLOC_254871	AAGW02082706:1274-2389	0.325847	0.31981	0.328146	0.278056	0.144753	0.545841	0.805802	0.210381	0.506576
TCONS_00298734	LINC6134	XLOC_254876	XLOC_254876	AAGW02082708:4088-7939	0.325749	0.28594	0.057138	0.195157	0.406028	0.269529	0.55422	0.584053	0.506194
TCONS_00298793	LINC6135	XLOC_254930	XLOC_254930	AAGW02082728:156-8296	0.325066	0.291747	0.307553	0.279955	0.275147	0.346675	1.2043	1.04252	0.506138
TCONS_00298795	LINC6136	XLOC_254931	XLOC_254931	AAGW02082728:1841-9037	0.324915	0.105137	0.374007	0.313268	0.214036	0.261677	0.472393	0.586677	0.506108
TCONS_00298796	LINC6137	XLOC_254932	XLOC_254932	AAGW02082728:4501-5253	0.324891	0.333662	0.430739	0.405529	0.351999	0.433705	0.156609	0.31339	0.505528
TCONS_00298797	LINC6138	XLOC_254932	XLOC_254932	AAGW02082728:4501-6004	0.324589	0.298213	0.166465	0	0	0	0.078971	0.1978	0.505056
TCONS_00298815	LINC6139	XLOC_254947	XLOC_254947	AAGW02082738:1113-2991	0.324492	0.195798	0.175718	0.042789	0.105588	0.388657	0.597881	0.716726	0.504526
TCONS_00298816	LINC6140	XLOC_254947	XLOC_254947	AAGW02082738:1234-2991	0.324587	0.165498	1.29025	0.798619	0.954989	0.806062	0.479113	0.596604	0.505014
TCONS_00298821	LINC6141	XLOC_254952	XLOC_254952	AAGW02082738:1124-2892	0.324309	0.26895	0.18025	0.446202	0.269291	0.285241	0.618058	0.913636	0.504109
TCONS_00298825	LINC6142	XLOC_254955	XLOC_254955	AAGW02082738:7448-10128	0.324301	0.315479	0.225892	0	0	0	0.17444	0.642695	0.503345
TCONS_00298827	LINC6143	XLOC_254957	XLOC_254957	AAGW02082739:1295-10139	0.323646	0.459658	0.37985	0.05076	0.080893	0.053399	0.565575	0.378399	0.503223
TCONS_00298850	LINC6146	XLOC_254977	XLOC_254977	AAGW02082749:90-8563	0.32277	0.310588	0.253809	0.765763	1.32472	1.51807	1.59003	0.655598	0.502148
TCONS_00298851	LINC6144	XLOC_254977	XLOC_254977	AAGW02082749:90-8563	0.323347	0.183042	0.066474	0.734989	0.95055	1.27263	0.34794	0.464243	0.502863
TCONS_00298852	LINC6145	XLOC_254977	XLOC_254977	AAGW02082749:90-8563	0.323232	0.142125	0.340223	1.23731	0.284208	1.26586	0.469861	0.444556	0.502832
TCONS_00298854	LINC6147	XLOC_254979	XLOC_254979	AAGW02082749:90-1888	0.322168	0.14578	0.343703	0.006036	0.009829	0.017777	0.945554	0.810227	0.501449
TCONS_00298856	LINC6148	XLOC_254979	XLOC_254979	AAGW02082749:90-6441	0.322009	0.660671	0.532596	0.58447	0.352898	0.29741	0.395142	0.622339	0.501062
TCONS_00298857	LINC6149	XLOC_254979	XLOC_254979	AAGW02082749:90-6501	0.322613	0.161704	0.181834	0	0	0	0.05583	0.081989	0.501779
TCONS_00298858	LINC6150	XLOC_254979	XLOC_254979	AAGW02082749:90-7754	0.322364	0.00303	0.188382	0.206352	0.187479	0.239396	0.860849	0.896668	0.501487
TCONS_00298868	LINC6151	XLOC_254989	XLOC_254989	AAGW02082752:268-7751	0.321964	0.368083	0.287984	0.527671	0.499719	0.37777	0.581758	0.403947	0.500785
TCONS_00298884	LINC6152	XLOC_255005	XLOC_255005	AAGW02082758:1420-2825	0.321957	0.33294	0.412127	0.869236	0.220649	0.608521	0.397523	0.728075	0.500643
TCONS_00298886	LINC6153	XLOC_255007	XLOC_255007	AAGW02082758:4670-8355	0.321881	0.17868	1.54201	0.568334	0.808302	0.183254	0.329744	0.46935	0.500495
TCONS_00298891	LINC6154	XLOC_255011	XLOC_255011	AAGW02082764:390-2890	0.321126	0.065982	0.128298	0	0	0	0.997788	0.374957	0.499902
TCONS_00298893	LINC6155	XLOC_255011	XLOC_255011	AAGW02082764:1859-8019	0.320089	0.494727	0.335784	0	0	0	0.623473	0.531955	0.499596
TCONS_00298894	LINC6156	XLOC_255011	XLOC_255011	AAGW02082764:3143-6187	0.32037	0.367895	0.906617	0.299445	0.282181	0.410147	0.540346	0.650679	0.499645
TCONS_00298895	LINC6157	XLOC_255011	XLOC_255011	AAGW02082764:3180-8019	0.320869	0.135087	0.502651	1.39419	1.15104	1.30136	0.97995	0.62173	0.499764
TCONS_00298896	LINC6158	XLOC_255011	XLOC_255011	AAGW02082764:5522-8019	0.321325	0.13601	0.312313	3.18978	1.79961	2.27895	0.363659	0.271648	0.499929
TCONS_00298899	LINC6159	XLOC_255012	XLOC_255012	AAGW02082764:181-2866	0.319379	0.196926	0.500686	0	0	0	0.710219	0.626255	0.498396
TCONS_00298900	LINC6160	XLOC_255012	XLOC_255012	AAGW02082764:181-8011	0.32	0.298035	0.237069	0.095023	0.07635	0.118796	0.647873	0.583916	0.499181
TCONS_00298903	LINC6161	XLOC_255012	XLOC_255012	AAGW02082764:3578-8011	0.320053	0.108201	0.21012	0.599671	0.588906	0.600353	0.605176	0.842552	0.499539
TCONS_00298905	LINC6162	XLOC_255012	XLOC_255012	AAGW02082764:5080-8011	0.319522	0.248973	0.453102	0.586611	0.114554	0.780351	0.396678	0.384772	0.49875
TCONS_00298986	LINC6163	XLOC_255086	XLOC_255086	AAGW02082802:4397-5953	0.319134	0.147981	0.769861	0.15033	0.357305	0.834168	0.288981	0.573176	0.498302
TCONS_00298993	LINC6164	XLOC_255093	XLOC_255093	AAGW02082808:1234-4937	0.31875	0.493171	0.220248	0.338938	0.316595	0.266827	0.655729	0.660929	0.498201
TCONS_00299014	LINC6165	XLOC_255113	XLOC_255113	AAGW02082812:518-6888	0.318717	0.151928	0.328024	0	0	0	0.394577	0.172326	0.497761
TCONS_00299093	LINC6166	XLOC_255190	XLOC_255190	AAGW02082838:171-1829	0.318673	0.4516	0.379882	0.07767	0.347843	0.424211	0.085992	0.120488	0.497388
TCONS_00299117	LINC6169	XLOC_255209	XLOC_255209	AAGW02082844:4-9256	0.318583	0.271882	0.482187	0.840785	0.215925	0.898733	0.850627	1.28947	0.497308
TCONS_00299119	LINC6168	XLOC_255209	XLOC_255209	AAGW02082844:4-9256	0.31806	0.263192	0.437401	0.189659	0.001667	0.819688	0.478667	0.496001	0.496633
TCONS_00299120	LINC6167	XLOC_255209	XLOC_255209	AAGW02082844:4-9256	0.318403	0.916078	0.27832	3.11772	7.70674	9.84901	0.311067	0.657939	0.497077
TCONS_00299121	LINC6170	XLOC_255210	XLOC_255210	AAGW02082844:4-3932	0.318055	0.202941	0.661942	1.19446	0.848046	0.903624	0.58681	0.636617	0.495572
TCONS_00299122	LINC6172	XLOC_255210	XLOC_255210	AAGW02082844:4-4923	0.317985	0.088373	0.132286	0.370764	0.682793	0.11161	0.670396	1.17588	0.494984
TCONS_00299124	LINC6171	XLOC_255210	XLOC_255210	AAGW02082844:4-4923	0.318031	0.10108	0.039874	0.258601	0.109223	0.39203	0.554844	0.450315	0.495226
TCONS_00299131	LINC6173	XLOC_255216	XLOC_255216	AAGW02082848:96-2436	0.317595	0.011766	0.241549	0.005462	0.151855	0.506182	0.342134	0.433708	0.494524
TCONS_00299132	LINC6174	XLOC_255216	XLOC_255216	AAGW02082848:1185-4860	0.317105	0.188126	0.162317	0.070464	0.098277	0.210221	0.320148	0.140693	0.493525
TCONS_00299133	LINC6175	XLOC_255216	XLOC_255216	AAGW02082848:1185-6145	0.317806	0.955546	1.07794	1.1289	0.315985	1.13506	0.533814	0.379496	0.494568
TCONS_00299138	LINC6176	XLOC_255219	XLOC_255219	AAGW02082848:31-2435	0.316304	0.511263	0.118141	0.021821	0.08233	0.101718	0.513675	0.253224	0.493508
TCONS_00299139	LINC6177	XLOC_255219	XLOC_255219	AAGW02082848:31-6093	0.315307	0.072769	0.476315	0.116537	0.02001	0.18858	0.685086	0.580414	0.493291
TCONS_00299141	LINC6178	XLOC_255219	XLOC_255219	AAGW02082848:1531-6092	0.31512	0.286662	0.340097	0.290858	1.75342	1.32234	1.36375	1.94875	0.493049
TCONS_00299158	LINC6179	XLOC_255234	XLOC_255234	AAGW02082851:654-5912	0.315052	0.191619	0.295267	0.385705	0.233434	0.331597	0.435794	0.362706	0.493041
TCONS_00299159	LINC6180	XLOC_255235	XLOC_255235	AAGW02082851:6734-7312	0.314919	0.237361	0.279928	0.145309	0.448325	0.437057	0.768769	0.211567	0.492521
TCONS_00299188	LINC6181	XLOC_255261	XLOC_255261	AAGW02082861:120-7920	0.314891	0.208325	0.394311	0.085692	0.155349	0.303942	0.937312	0.852757	0.492136
TCONS_00299192	LINC6182	XLOC_255264	XLOC_255264	AAGW02082861:597-5896	0.314701	0.336201	0.120127	0.094459	0.08545	0.060226	0.480328	0.55314	0.491719
TCONS_00299226	LINC6183	XLOC_255297	XLOC_255297	AAGW02082871:4716-8397	0.314509	0.256476	0.183732	0.257583	0.045802	0.31097	0.24557	0.181622	0.491469
TCONS_00299241	LINC6184	XLOC_255311	XLOC_255311	AAGW02082876:154-1921	0.314394	0.342399	0.05688	0.159223	0.151359	0.128692	0.452485	0.444902	0.491342
TCONS_00299258	LINC6185	XLOC_255325	XLOC_255325	AAGW02082881:3558-7083	0.314386	0.04004	0.020292	0.141729	0.403674	0.367318	0.622721	0.59595	0.491043
TCONS_00299265	LINC6186	XLOC_255331	XLOC_255331	AAGW02082881:3400-5998	0.313492	0.080782	0.241459	1.16335	0.613094	0.820682	0.496616	0.490547	0.489653
TCONS_00299266	LINC6187	XLOC_255331	XLOC_255331	AAGW02082881:3400-7113	0.313694	0.343165	0.107278	0.101829	0.531717	0.165083	0.48768	0.493444	0.490384
TCONS_00299267	LINC6188	XLOC_255331	XLOC_255331	AAGW02082881:3400-7122	0.313947	0.010415	0.04812	1.38014	0.232025	0.884176	0.717543	1.06085	0.490644
TCONS_00299268	LINC6190	XLOC_255331	XLOC_255331	AAGW02082881:3400-7166	0.313513	0.551966	0.099181	0.532612	0.759318	0.346875	0.170452	0.401165	0.489737
TCONS_00299269	LINC6189	XLOC_255331	XLOC_255331	AAGW02082881:3400-7166	0.314259	0.322142	0.705039	0.739358	0.022916	0.100669	0.410073	0.524922	0.490682
TCONS_00299283	LINC6191	XLOC_255345	XLOC_255345	AAGW02082886:2692-7598	0.313238	0.209775	0.163809	0.301529	0.32818	0.317814	0.212517	0.329315	0.48896
TCONS_00299284	LINC6192	XLOC_255346	XLOC_255346	AAGW02082886:4681-8966	0.312749	0.278419	0.105174	0.233828	0.082199	0.257332	0.281087	0.49056	0.488654
TCONS_00299311	LINC6193	XLOC_255372	XLOC_255372	AAGW02082895:433-8178	0.31273	0.072745	0.111221	0.82315	0.183708	0.565093	0.35177	0.180429	0.488561
TCONS_00299313	LINC6197	XLOC_255374	XLOC_255374	AAGW02082895:2411-4512	0.311225	0.172069	0.35423	0	0	0	0.125175	0.181392	0.487553
TCONS_00299315	LINC6194	XLOC_255372	XLOC_255372	AAGW02082895:3801-6747	0.311285	0.036964	0.258652	0.582007	0.113785	0.430007	0.573649	0.503041	0.487873
TCONS_00299316	LINC6195	XLOC_255372	XLOC_255372	AAGW02082895:3822-7486	0.312216	0.129338	0.166584	0.057247	0.110382	0.193796	0.765777	0.952363	0.488098
TCONS_00299317	LINC6196	XLOC_255372	XLOC_255372	AAGW02082895:6109-8061	0.31141	0.173631	0.195981	0.213952	0.082324	0.321002	0.479859	0.543071	0.487898
TCONS_00299324	LINC6198	XLOC_255381	XLOC_255381	AAGW02082897:359-3284	0.311224	0.863143	0.20813	0.583466	0.525964	0.713377	0.837377	0.658908	0.487328
TCONS_00299338	LINC6199	XLOC_255395	XLOC_255395	AAGW02082905:2467-4545	0.310326	0.139299	0.198322	0.077722	0.452122	0.298833	0.400088	0.386648	0.487261
TCONS_00299347	LINC6200	XLOC_255404	XLOC_255404	AAGW02082907:3708-5132	0.310084	0.573728	0.412964	0.386108	1.07239	0.154336	0.376668	0.737688	0.487187
TCONS_00299403	LINC6201	XLOC_255458	XLOC_255458	AAGW02082926:186-1880	0.309877	0.195863	0.306521	1.25808	0.643956	1.53043	0.187475	1.003	0.487164
TCONS_00299419	LINC6202	XLOC_255474	XLOC_255474	AAGW02082930:2523-6901	0.309674	0.82129	0.420424	0.740885	0.754154	1.20895	0.334282	0.342992	0.487153
TCONS_00299420	LINC6203	XLOC_255475	XLOC_255475	AAGW02082934:946-7164	0.309429	0.37359	0.42745	0.177752	0.577793	0.603688	0.445174	0.469372	0.487108
TCONS_00299422	LINC6204	XLOC_255477	XLOC_255477	AAGW02082934:4761-6362	0.309291	0.393379	0.538011	0	0	0	0.292272	0.464264	0.486687
TCONS_00299454	LINC6205	XLOC_255507	XLOC_255507	AAGW02082946:5447-8595	0.309182	0.249031	0.217174	0.231552	0.285599	0.405775	0.537172	0.428499	0.486518
TCONS_00299476	LINC6206	XLOC_255527	XLOC_255527	AAGW02082954:1233-2102	0.309021	0.112881	0.48515	0.039892	0.084095	0.147376	0.720428	0.766638	0.486392
TCONS_00299480	LINC6207	XLOC_255531	XLOC_255531	AAGW02082957:568-6657	0.30886	0.375866	0.641936	0.628242	0.47092	0.784976	0.580272	0.62866	0.486021
TCONS_00299503	LINC6208	XLOC_255554	XLOC_255554	AAGW02082964:5169-7959	0.308839	0.549491	0.384346	1.11004	0.605341	1.49847	0.195933	0.707046	0.485993
TCONS_00299504	LINC6209	XLOC_255554	XLOC_255554	AAGW02082964:6652-7959	0.307468	0.25541	0.701746	0.010325	0.098139	0.105088	0.360221	0.396884	0.485652
TCONS_00299506	LINC6210	XLOC_255556	XLOC_255556	AAGW02082964:6796-8478	0.307467	0.163227	0.184855	0.51767	2.11377	0.257795	1.2673	1.06558	0.483933
TCONS_00299528	LINC6211	XLOC_255577	XLOC_255577	AAGW02082974:401-4903	0.306708	0.194258	0.577786	0.170307	0.057792	0.030259	0.266334	0.297659	0.483434
TCONS_00299549	LINC6212	XLOC_255591	XLOC_255591	AAGW02082981:1-1763	0.306558	0.1666	0.324649	0.084307	0.117669	0.318448	0.606574	0.524767	0.482217
TCONS_00299609	LINC6213	XLOC_255651	XLOC_255651	AAGW02083002:5838-8356	0.306388	0.335251	0.402722	0	0	0	0.996039	0.19135	0.481718
TCONS_00299627	LINC6214	XLOC_255669	XLOC_255669	AAGW02083015:2535-3922	0.305993	0.306775	0.458316	0.161713	0.079643	0.112178	0.534063	0.469016	0.481568
TCONS_00299640	LINC6215	XLOC_255679	XLOC_255679	AAGW02083021:5912-8256	0.305696	5.14374	0.186031	0.060393	0.050108	0.09258	0.890094	1.02526	0.480928
TCONS_00299643	LINC6216	XLOC_255682	XLOC_255682	AAGW02083021:6223-8256	0.30566	0.296621	0.484237	0.102293	0.376575	0.274093	0.022938	0.741459	0.480699
TCONS_00299672	LINC6217	XLOC_255711	XLOC_255711	AAGW02083028:479-3000	0.305092	0.145229	0.432422	0	0	0	0.207356	0.692957	0.480197
TCONS_00299681	LINC6218	XLOC_255718	XLOC_255718	AAGW02083030:378-4064	0.305089	0.368615	0.080586	0.328554	0.141123	0.412996	0.53946	0.22178	0.480184
TCONS_00299691	LINC6219	XLOC_255728	XLOC_255728	AAGW02083035:469-4107	0.304563	0.200899	0.394249	0.226356	0.27524	0.263116	0.517408	0.557139	0.480142
TCONS_00299692	LINC6220	XLOC_255728	XLOC_255728	AAGW02083035:1504-4107	0.30449	0.100104	0.460273	1.21517	1.71863	1.14596	0.358986	0.393141	0.479216
TCONS_00299693	LINC6221	XLOC_255729	XLOC_255729	AAGW02083035:508-4258	0.304339	0.45766	0.271544	0.680896	0.199241	0.240834	0.388678	0.354674	0.478278
TCONS_00299694	LINC6222	XLOC_255729	XLOC_255729	AAGW02083035:1682-4105	0.303896	0.367556	1.00888	0.982356	2.11592	1.89961	0.700929	0.80482	0.478184
TCONS_00299695	LINC6223	XLOC_255729	XLOC_255729	AAGW02083035:1682-4583	0.304469	0.17595	0.349051	0	0	0	0.189533	0.20316	0.479014
TCONS_00299696	LINC6224	XLOC_255729	XLOC_255729	AAGW02083035:1890-4583	0.303848	0.429451	0.291656	0.135116	0.224339	0.188993	0.565517	0.376599	0.478125
TCONS_00299703	LINC6225	XLOC_255735	XLOC_255735	AAGW02083041:1954-8036	0.303647	0.263257	0.415739	0.058022	0.192183	0.079292	0.594623	0.42444	0.478101
TCONS_00299722	LINC6226	XLOC_255754	XLOC_255754	AAGW02083048:897-6955	0.303476	0.515824	0.049245	0.488437	0.399162	0.624377	0.852706	0.8543	0.478037
TCONS_00299746	LINC6227	XLOC_255778	XLOC_255778	AAGW02083057:181-1135	0.303263	0.186324	0.165577	0.128046	0.067434	0.154986	0.542152	0.563886	0.477618
TCONS_00299747	LINC6228	XLOC_255779	XLOC_255779	AAGW02083057:760-4706	0.303064	0.256035	0.140782	0.46993	0.414105	0.613926	0.495126	0.652493	0.477445
TCONS_00299759	LINC6229	XLOC_255791	XLOC_255791	AAGW02083063:4018-7820	0.302985	0.383967	0.443284	0.104555	1.44307	2.60236	0.206592	1.1382	0.477281
TCONS_00299760	LINC6230	XLOC_255792	XLOC_255792	AAGW02083063:3873-7969	0.302672	0.061422	0.191729	0.099589	0.124886	1.04778	0.41173	0.52275	0.477274
TCONS_00299764	LINC6231	XLOC_255796	XLOC_255796	AAGW02083068:4005-5659	0.302495	0.074105	0.195983	0.197106	0.230961	0.284732	0.757101	0.277054	0.476431
TCONS_00299780	LINC6232	XLOC_255810	XLOC_255810	AAGW02083077:552-6692	0.301808	4.67446	12.3017	0.046448	0.192591	0.318892	0.59229	0.274513	0.476431
TCONS_00299828	LINC6233	XLOC_255852	XLOC_255852	AAGW02083103:218-2767	0.301785	0.14444	0.180732	0	0	0	0.562768	0.5536	0.475513
TCONS_00299850	LINC6234	XLOC_255873	XLOC_255873	AAGW02083111:3195-7052	0.301492	0.083859	0.14518	0.979835	1.79127	1.922	0.703798	0.834517	0.475276
TCONS_00299853	LINC6235	XLOC_255875	XLOC_255875	AAGW02083111:2853-7358	0.300906	0.954217	0.856166	0.107792	0.045267	0.175783	0.479848	0.486076	0.474996
TCONS_00299864	LINC6236	XLOC_255884	XLOC_255884	AAGW02083118:190-4231	0.300537	0.241881	0.357579	0.02576	0.261505	0.093987	0.263059	0.738526	0.473611
TCONS_00299866	LINC6237	XLOC_255884	XLOC_255884	AAGW02083118:1390-6035	0.300659	0.355708	0.383718	0.089338	0.197837	0.128813	0.567269	0.623285	0.473939
TCONS_00299867	LINC6238	XLOC_255885	XLOC_255885	AAGW02083118:4797-6501	0.300507	0.346328	0.154341	0.743611	0.920154	0.647701	0.700957	0.390947	0.473432
TCONS_00299869	LINC6239	XLOC_255886	XLOC_255886	AAGW02083118:233-6477	0.300457	0.169501	0.401355	0.118253	0.048542	0.253033	0.094603	0.225288	0.472889
TCONS_00299870	LINC6242	XLOC_255886	XLOC_255886	AAGW02083118:233-6483	0.29894	0.288671	0.201341	0.101274	0.223641	0.216952	0.320499	0.74222	0.471681
TCONS_00299871	LINC6241	XLOC_255886	XLOC_255886	AAGW02083118:233-6483	0.300342	0.190155	0.421989	1.8039	0.753243	2.07539	0.258828	0.437203	0.472845
TCONS_00299872	LINC6240	XLOC_255886	XLOC_255886	AAGW02083118:233-6483	0.299888	0.12123	0.076093	0.163651	0.239668	0.206927	0.977815	0.683803	0.472589
TCONS_00299873	LINC6243	XLOC_255886	XLOC_255886	AAGW02083118:233-6499	0.299792	0.560326	0.106748	0.469179	0.774558	0.549817	0.56049	0.655544	0.472587
TCONS_00299874	LINC6245	XLOC_255886	XLOC_255886	AAGW02083118:233-7049	0.299621	0.338007	0.255364	0.736716	0.494088	0.469828	0.507545	0.915269	0.472461
TCONS_00299875	LINC6244	XLOC_255886	XLOC_255886	AAGW02083118:233-7049	0.299616	0.829683	0.586094	0	0	0	0.205312	0.11303	0.472397
TCONS_00299876	LINC6246	XLOC_255886	XLOC_255886	AAGW02083118:4793-6482	0.299546	0.463678	0.253461	0.181347	0.093649	0.166654	0.408748	0.595574	0.472014
TCONS_00299879	LINC6247	XLOC_255888	XLOC_255888	AAGW02083121:1262-3639	0.298864	0.334843	0.674801	0.88046	0.510093	0.512766	0.432444	0.675217	0.471669
TCONS_00299924	LINC6248	XLOC_255932	XLOC_255932	AAGW02083142:4564-7550	0.298663	0.324754	0.790537	0.330707	0.810514	0.438784	1.02265	0.725477	0.47163
TCONS_00299926	LINC6249	XLOC_255932	XLOC_255932	AAGW02083142:5670-7550	0.298072	0.145747	1.25365	0	0	0	0.238379	0.234589	0.471495
TCONS_00299929	LINC6250	XLOC_255935	XLOC_255935	AAGW02083142:4474-7490	0.296945	0.420871	0.475365	0.200714	0.07045	0.108808	0.277823	0.505653	0.471478
TCONS_00299931	LINC6251	XLOC_255935	XLOC_255935	AAGW02083142:5304-7256	0.29683	0.516594	0.358462	0.152073	0.210664	0.192539	0.498064	0.576721	0.470933
TCONS_00299936	LINC6252	XLOC_255939	XLOC_255939	AAGW02083144:2801-6889	0.296465	0.599169	0.167924	0.260164	0.326706	0.31054	0.500837	0.736416	0.470165
TCONS_00299956	LINC6253	XLOC_255957	XLOC_255957	AAGW02083155:5792-7552	0.296407	0.229516	0.381443	0.538672	0.413583	0.405562	0.641666	0.852897	0.46985
TCONS_00299962	LINC6254	XLOC_255962	XLOC_255962	AAGW02083159:2026-6512	0.296358	0.918472	0.027108	0	0	0	0.037763	0.540538	0.469777
TCONS_00299995	LINC6255	XLOC_255993	XLOC_255993	AAGW02083172:431-7094	0.296221	0.254405	0.130371	0.195026	0.204295	0.440569	0.80337	0.521238	0.469675
TCONS_00300005	LINC6256	XLOC_256002	XLOC_256002	AAGW02083174:2923-6086	0.295249	0.569988	0.710267	1.51188	0.81074	2.08175	0.44269	0.624001	0.469622
TCONS_00300028	LINC6257	XLOC_256024	XLOC_256024	AAGW02083181:109-7431	0.295019	0.116369	0.168706	0	0	0	0.76401	0.74748	0.469214
TCONS_00300065	LINC6258	XLOC_256059	XLOC_256059	AAGW02083208:4818-7340	0.294967	0.152722	0.313077	0	0	0	0.526644	0.334141	0.469076
TCONS_00300068	LINC6259	XLOC_256062	XLOC_256062	AAGW02083210:432-3183	0.294727	0.221323	0.18485	0.898984	0.533408	0.615348	0.38842	0.592528	0.46907
TCONS_00300085	LINC6260	XLOC_256079	XLOC_256079	AAGW02083223:3413-7296	0.294703	0.142229	0.025909	1.09214	0.16103	0.681741	0.127594	0.216366	0.468547
TCONS_00300106	LINC6261	XLOC_256097	XLOC_256097	AAGW02083232:163-952	0.294363	0.221618	3.0069	0.318908	0.316586	0.276943	0.536179	0.87961	0.468285
TCONS_00300107	LINC6263	XLOC_256097	XLOC_256097	AAGW02083232:177-1513	0.294022	0.140231	0.264278	1.6961	1.63205	0.339958	0.414174	0.440063	0.467735
TCONS_00300108	LINC6262	XLOC_256097	XLOC_256097	AAGW02083232:177-1513	0.293344	0.384189	0.204979	0.08013	0.053601	0.104979	0.498887	0.651062	0.466822
TCONS_00300110	LINC6265	XLOC_256099	XLOC_256099	AAGW02083232:195-1513	0.292435	0.134892	0.173032	0.165496	0.34939	0.142106	0.843893	0.803732	0.465755
TCONS_00300111	LINC6264	XLOC_256099	XLOC_256099	AAGW02083232:195-1513	0.292817	0.060584	0.621045	0.410651	0.691605	0.517421	0.795303	0.42284	0.466189
TCONS_00300112	LINC6266	XLOC_256099	XLOC_256099	AAGW02083232:523-1513	0.292735	0.823417	0.295493	0.39973	0.499533	0.756425	0.649727	0.5728	0.466057
TCONS_00300113	LINC6267	XLOC_256099	XLOC_256099	AAGW02083232:668-1513	0.29317	0.58371	0.084506	0.21674	0.080315	0.139333	0.546112	0.355786	0.466515
TCONS_00300117	LINC6268	XLOC_256103	XLOC_256103	AAGW02083233:1-1332	0.291901	0.233947	0.290894	0.829572	2.12868	1.54215	0.355226	0.595922	0.465709
TCONS_00300121	LINC6270	XLOC_256106	XLOC_256106	AAGW02083234:3670-4754	0.291847	0.438893	0.303939	0.314009	0.262639	0.260104	0.580213	0.695523	0.465046
TCONS_00300122	LINC6269	XLOC_256106	XLOC_256106	AAGW02083234:3670-4754	0.291886	0.067302	0.017425	2.08295	2.74223	1.69052	0.314123	0.4343	0.465192
TCONS_00300194	LINC6272	XLOC_256177	XLOC_256177	AAGW02083268:103-7153	0.291701	0.101748	0.858837	0.048439	0.27541	0.046561	0.310652	0.229707	0.46504
TCONS_00300195	LINC6271	XLOC_256177	XLOC_256177	AAGW02083268:103-7153	0.291215	0.066839	0.101094	0.37582	1.21354	1.65721	0.258528	0.386492	0.465031
TCONS_00300200	LINC6273	XLOC_256177	XLOC_256177	AAGW02083268:109-7153	0.291006	0.248025	0.369625	0.302037	0.530974	0.604961	0.585398	0.586368	0.465022
TCONS_00300209	LINC6277	XLOC_256178	XLOC_256178	AAGW02083268:103-5992	0.290184	0.294082	0.155451	0.085505	0.074801	0.188989	0.450701	0.565255	0.46439
TCONS_00300210	LINC6276	XLOC_256178	XLOC_256178	AAGW02083268:103-5992	0.290425	0.174571	0.208585	0.156723	0.625136	0.430425	0.285889	0.49547	0.464821
TCONS_00300211	LINC6274	XLOC_256178	XLOC_256178	AAGW02083268:103-5992	0.289569	0.541718	0.38413	0.02878	0.145677	0.498206	0.287637	0.23192	0.463992
TCONS_00300212	LINC6275	XLOC_256178	XLOC_256178	AAGW02083268:103-5992	0.289358	0.532903	0.776942	0.199071	0.433709	0.500162	1.15962	0.908682	0.463848
TCONS_00300215	LINC6278	XLOC_256178	XLOC_256178	AAGW02083268:4697-5912	0.288811	0.165787	0.20629	0.961496	0.388213	0.636996	0.805628	0.580191	0.463478
TCONS_00300261	LINC6279	XLOC_256208	XLOC_256208	AAGW02083294:4232-5503	0.288681	0.554503	0.43642	0.112981	0.043344	0.021749	0.326842	0.230122	0.462302
TCONS_00300280	LINC6280	XLOC_256226	XLOC_256226	AAGW02083304:52-2873	0.288232	0.128849	0.993235	0	0	0	0.261813	0.096649	0.462116
TCONS_00300281	LINC6281	XLOC_256226	XLOC_256226	AAGW02083304:52-4227	0.288185	0.226625	0.113531	0.579414	0.671983	0.470682	0.203171	0.284363	0.461951
TCONS_00300282	LINC6282	XLOC_256227	XLOC_256227	AAGW02083304:773-3597	0.287994	0.066886	0.156551	0.348315	0.520097	0.071023	0.774566	0.469854	0.461878
TCONS_00300291	LINC6283	XLOC_256235	XLOC_256235	AAGW02083308:6362-6979	0.287446	0.117746	0.231545	0.618136	0.524595	0.485871	0.574341	0.614123	0.461529
TCONS_00300314	LINC6284	XLOC_256258	XLOC_256258	AAGW02083325:1970-3536	0.287318	0.310468	0.519879	0.567285	0.95262	0.492659	0.459678	0.387065	0.460854
TCONS_00300343	LINC6285	XLOC_256287	XLOC_256287	AAGW02083342:125-774	0.287172	0.071166	0.227992	0.090394	0.179374	0.27728	0.2784	0.112705	0.460577
TCONS_00300344	LINC6286	XLOC_256287	XLOC_256287	AAGW02083342:188-774	0.287132	0.721421	0.704635	0.381471	0.133996	0.308367	0.563497	0.670204	0.460519
TCONS_00300347	LINC6287	XLOC_256290	XLOC_256290	AAGW02083342:125-774	0.287055	0.158347	0.645537	0.175907	0.147045	0.259703	0.526791	0.263597	0.460426
TCONS_00300386	LINC6288	XLOC_256326	XLOC_256326	AAGW02083364:315-1404	0.285927	0.162978	0.664213	0.156351	0.304074	0.293965	0.561202	0.299879	0.460401
TCONS_00300393	LINC6289	XLOC_256333	XLOC_256333	AAGW02083370:216-1961	0.285748	0.589091	0.774024	0.083921	0.065082	0.218522	0.553532	0.421958	0.460042
TCONS_00300394	LINC6290	XLOC_256333	XLOC_256333	AAGW02083370:216-3006	0.28585	0.228296	0.010875	0.095093	0.437614	0.396608	0.523776	0.546918	0.460179
TCONS_00300397	LINC6291	XLOC_256336	XLOC_256336	AAGW02083370:154-2017	0.285279	0.311692	0.914232	0.32714	0.190121	0.295219	0.540919	0.493136	0.459049
TCONS_00300398	LINC6292	XLOC_256336	XLOC_256336	AAGW02083370:154-2606	0.285518	0.212256	0.485076	0.104662	0.100715	0.048452	0.225829	0.603469	0.459887
TCONS_00300399	LINC6293	XLOC_256336	XLOC_256336	AAGW02083370:154-2781	0.285476	0.205133	0.273193	0.266877	0.259397	0.177856	0.464824	0.652359	0.459571
TCONS_00300400	LINC6294	XLOC_256336	XLOC_256336	AAGW02083370:154-5333	0.285427	0.222464	0.397401	0.568479	0.241173	0.249209	0.665301	0.689396	0.45905
TCONS_00300418	LINC6295	XLOC_256354	XLOC_256354	AAGW02083385:1642-6774	0.284862	0.097488	0.138772	0	0	0	0.454041	0.203442	0.458714
TCONS_00300420	LINC6296	XLOC_256356	XLOC_256356	AAGW02083385:1-1559	0.284363	0.19865	0.411905	0.281362	0.483662	0.369745	0.67887	0.704799	0.458436
TCONS_00300439	LINC6297	XLOC_256373	XLOC_256373	AAGW02083392:160-6191	0.284332	0.511168	0.432299	0.77287	0.378095	1.40163	0.300045	0.340699	0.45833
TCONS_00300441	LINC6299	XLOC_256375	XLOC_256375	AAGW02083392:2317-5701	0.284125	0.190063	0.467795	0.072252	0.105462	0.188436	0.963739	0.73157	0.45771
TCONS_00300443	LINC6298	XLOC_256373	XLOC_256373	AAGW02083392:4703-6191	0.28429	0.053709	0.016086	0.104683	0.250924	0.340676	0.962041	1.00289	0.457774
TCONS_00300446	LINC6300	XLOC_256378	XLOC_256378	AAGW02083392:1535-6443	0.284101	0.144638	0.144658	0.136705	0.069223	0.132028	0.615027	0.540083	0.457689
TCONS_00300447	LINC6301	XLOC_256379	XLOC_256379	AAGW02083392:2251-3725	0.284089	0.122816	0.137886	0.243559	0.362377	0.33074	0.719822	0.777805	0.457542
TCONS_00300448	LINC6302	XLOC_256380	XLOC_256380	AAGW02083392:2716-5618	0.283983	0.230553	0.242573	0.161626	0.103649	0.211831	0.423643	0.369562	0.457206
TCONS_00300478	LINC6303	XLOC_256410	XLOC_256410	AAGW02083411:98-1426	0.283306	0.196167	0.263204	0.275264	0.218985	0.352274	0.426236	0.552681	0.457016
TCONS_00300479	LINC6304	XLOC_256411	XLOC_256411	AAGW02083411:650-3470	0.283208	0.079444	0.285443	0.232921	0.267984	0.366798	0.338643	0.40815	0.456781
TCONS_00300481	LINC6305	XLOC_256413	XLOC_256413	AAGW02083412:1-6629	0.283074	0.372282	0.031711	0.456168	0.417056	0.618247	0.400993	0.564792	0.456722
TCONS_00300482	LINC6306	XLOC_256413	XLOC_256413	AAGW02083412:25-6629	0.283062	0.242266	0.064382	2.11658	0.244338	0.397321	0.963982	0.514212	0.456373
TCONS_00300483	LINC6308	XLOC_256413	XLOC_256413	AAGW02083412:40-6629	0.281196	0.578762	1.0214	0.218941	0.259337	0.052437	0.178127	0.412474	0.453548
TCONS_00300484	LINC6307	XLOC_256413	XLOC_256413	AAGW02083412:40-6629	0.281005	0.259266	0.50672	1.27605	0.61921	0.546116	0.052236	0.291712	0.452297
TCONS_00300485	LINC6310	XLOC_256413	XLOC_256413	AAGW02083412:48-6629	0.281618	0.194077	0.538123	0.149505	0.06532	0.05651	0.202946	0.420588	0.454377
TCONS_00300486	LINC6309	XLOC_256413	XLOC_256413	AAGW02083412:48-6629	0.281819	0.225091	0.590145	0.534476	0.309029	0.527239	0.446313	0.677471	0.455252
TCONS_00300488	LINC6312	XLOC_256413	XLOC_256413	AAGW02083412:52-6629	0.281372	0.66181	0.236823	0.038261	0.165099	0.19631	1.18534	0.828107	0.453844
TCONS_00300489	LINC6311	XLOC_256413	XLOC_256413	AAGW02083412:52-6629	0.282026	0.313262	0.298567	0.081592	0.177202	0.136793	0.371395	0.481896	0.45526
TCONS_00300491	LINC6314	XLOC_256413	XLOC_256413	AAGW02083412:58-6629	0.281035	0.335044	0.213368	0.291248	0.812937	0.600762	0.70922	0.597966	0.452966
TCONS_00300493	LINC6313	XLOC_256413	XLOC_256413	AAGW02083412:58-6629	0.282857	0.357943	1.11847	0.490608	0.607602	1.16633	0.36306	0.333237	0.456302
TCONS_00300496	LINC6316	XLOC_256413	XLOC_256413	AAGW02083412:4007-6629	0.279979	0.126656	0.341965	0	0	0	0.455367	0.150232	0.452045
TCONS_00300497	LINC6315	XLOC_256413	XLOC_256413	AAGW02083412:4007-6629	0.279899	0.451404	0.360415	0.5993	0.350524	0.512329	0.69001	0.480606	0.451507
TCONS_00300501	LINC6317	XLOC_256414	XLOC_256414	AAGW02083412:1-6400	0.27839	0.103577	0.323255	0.060847	0.266427	0.547825	0.596043	0.54415	0.449829
TCONS_00300505	LINC6325	XLOC_256414	XLOC_256414	AAGW02083412:1-6629	0.279792	0.127348	0.017729	0.352024	0.273513	0.526601	0.552779	0.755369	0.451469
TCONS_00300506	LINC6324	XLOC_256414	XLOC_256414	AAGW02083412:1-6629	0.279674	0.199314	0.402987	0.596188	0.596095	0.5693	0.677198	0.483213	0.451426
TCONS_00300507	LINC6323	XLOC_256414	XLOC_256414	AAGW02083412:1-6629	0.278529	0.176475	0.071029	0.27822	0.432477	0.397102	0.223125	0.123192	0.45042
TCONS_00300509	LINC6322	XLOC_256414	XLOC_256414	AAGW02083412:1-6629	0.278366	0.109348	1.02695	0	0	0	0.391554	0.532448	0.449788
TCONS_00300510	LINC6319	XLOC_256414	XLOC_256414	AAGW02083412:1-6629	0.279645	0.181777	0.094151	0	0	0	0.080289	0.226049	0.451223
TCONS_00300511	LINC6320	XLOC_256414	XLOC_256414	AAGW02083412:1-6629	0.279403	0.212225	0.238777	0.171497	0.131013	0.17348	0.453289	0.45853	0.450693
TCONS_00300512	LINC6321	XLOC_256414	XLOC_256414	AAGW02083412:1-6629	0.279	0.155094	0.222992	0.126652	0.546744	0.165044	0.587295	0.678749	0.450554
TCONS_00300513	LINC6318	XLOC_256414	XLOC_256414	AAGW02083412:1-6629	0.278702	0.128077	0.234076	0.338259	0.512604	0.305774	0.442648	0.468528	0.450441
TCONS_00300514	LINC6326	XLOC_256414	XLOC_256414	AAGW02083412:4007-6400	0.278179	0.290795	0.435787	0.210427	0.265089	0.225217	0.973485	0.913766	0.449563
TCONS_00300515	LINC6327	XLOC_256414	XLOC_256414	AAGW02083412:4007-6417	0.277795	0.282048	0.306149	0.081321	0.081396	0.057323	0.247954	0.307123	0.448845
TCONS_00300516	LINC6328	XLOC_256414	XLOC_256414	AAGW02083412:4007-6629	0.278119	0.15026	0.682347	0.128713	0.213524	0.340167	0.688585	0.49812	0.449238
TCONS_00300527	LINC6329	XLOC_256424	XLOC_256424	AAGW02083417:5168-6583	0.277633	0.300541	0.318195	0.120537	0.057098	0.057493	0.125774	0.072484	0.448842
TCONS_00300541	LINC6330	XLOC_256438	XLOC_256438	AAGW02083428:5639-6602	0.276794	0.14514	0.194059	0.035669	0.064042	0.118321	0.379567	0.678241	0.448428
TCONS_00300547	LINC6331	XLOC_256444	XLOC_256444	AAGW02083432:430-3831	0.276725	0.354631	0.661753	0.605644	1.16265	0.862065	0.402773	0.239282	0.448243
TCONS_00300550	LINC6332	XLOC_256446	XLOC_256446	AAGW02083432:663-3764	0.276518	0.282896	0.41007	0.11491	0.314073	0.378795	0.583233	0.566686	0.447424
TCONS_00300589	LINC6333	XLOC_256484	XLOC_256484	AAGW02083457:1240-5879	0.276501	0.103698	0.206169	0.507394	0.093958	0.248865	0.508837	0.53245	0.44699
TCONS_00300594	LINC6334	XLOC_256489	XLOC_256489	AAGW02083461:293-3491	0.276426	0.171227	0.79905	0.402938	0.507547	0.169621	0.993394	1.32489	0.446329
TCONS_00300598	LINC6335	XLOC_256493	XLOC_256493	AAGW02083461:582-3501	0.276357	0.188562	0.632862	0.237769	0.341428	0.194521	0.433455	0.427596	0.44613
TCONS_00300610	LINC6336	XLOC_256505	XLOC_256505	AAGW02083466:243-5882	0.275203	0.048617	0.261929	0.162586	0.206221	0.214583	0.958995	0.796928	0.445792
TCONS_00300612	LINC6337	XLOC_256505	XLOC_256505	AAGW02083466:2351-5882	0.275287	0.209077	0.152848	0	0	0	0.354909	0.954032	0.44591
TCONS_00300613	LINC6338	XLOC_256507	XLOC_256507	AAGW02083466:138-5233	0.274841	0.372407	0.706276	0.248024	0.364958	0.228658	0.735139	0.497432	0.445603
TCONS_00300614	LINC6339	XLOC_256508	XLOC_256508	AAGW02083466:488-5882	0.274512	0.074436	0.560037	0.85863	0.486995	0.919164	0.547665	0.647477	0.444867
TCONS_00300615	LINC6341	XLOC_256509	XLOC_256509	AAGW02083466:1066-6483	0.27422	0.224191	0.391021	0	0	0	0.336698	1.00307	0.444761
TCONS_00300617	LINC6340	XLOC_256508	XLOC_256508	AAGW02083466:5293-5882	0.274735	0.239578	0.902579	0.360804	0.244954	0.489272	0.489911	0.460242	0.445376
TCONS_00300618	LINC6342	XLOC_256509	XLOC_256509	AAGW02083466:5371-6425	0.274176	0.186317	0.323805	0.410461	0.323606	0.351518	0.299003	0.548076	0.444666
TCONS_00300651	LINC6343	XLOC_256538	XLOC_256538	AAGW02083482:684-6462	0.2739	0.097839	0.204934	0	0	0	0.645768	0.664392	0.444407
TCONS_00300652	LINC6345	XLOC_256539	XLOC_256539	AAGW02083482:1150-2110	0.27352	0.254424	0.119279	0.265896	0.289821	0.196782	0.533262	0.576291	0.444163
TCONS_00300653	LINC6346	XLOC_256540	XLOC_256540	AAGW02083482:3576-4628	0.273443	0.188579	0.424293	0.29287	0.515564	0.694059	0.578424	0.633574	0.443651
TCONS_00300654	LINC6344	XLOC_256538	XLOC_256538	AAGW02083482:4711-6462	0.273729	0.281571	0.511679	0.134927	0.16994	0.235708	0.505614	0.213595	0.444313
TCONS_00300655	LINC6347	XLOC_256541	XLOC_256541	AAGW02083482:12-3246	0.2734	0.167008	0.357085	0.401833	0.766287	0.276172	0.414942	0.086355	0.443593
TCONS_00300688	LINC6348	XLOC_256574	XLOC_256574	AAGW02083497:588-1551	0.273238	0.134074	0.141266	0.020121	0.877839	0.337031	0.572152	0.186005	0.443223
TCONS_00300692	LINC6349	XLOC_256578	XLOC_256578	AAGW02083500:75-5719	0.272955	0.228445	0.681038	0.021219	0.105054	0.102785	0.012998	0.331634	0.442733
TCONS_00300693	LINC6350	XLOC_256578	XLOC_256578	AAGW02083500:326-5719	0.273102	0.257164	0.338487	0	0	0	0.02281	0.142559	0.442935
TCONS_00300694	LINC6351	XLOC_256579	XLOC_256579	AAGW02083500:1336-1996	0.272938	0.405047	0.190106	0	0	0	0.617227	0.629085	0.442602
TCONS_00300695	LINC6352	XLOC_256580	XLOC_256580	AAGW02083500:355-5674	0.272792	0.033827	0.678912	0.13747	0.189187	0.177422	0.717709	0.606708	0.442554
TCONS_00300773	LINC6353	XLOC_256644	XLOC_256644	AAGW02083525:1804-6351	0.271903	0.045596	0.097739	0.348401	0.3708	0.507741	0.952816	0.635877	0.442485
TCONS_00300827	LINC6354	XLOC_256694	XLOC_256694	AAGW02083556:1-6226	0.271887	0.55436	0.171587	8.07051	10.8968	13.9108	0.151021	0.424304	0.442192
TCONS_00300836	LINC6355	XLOC_256703	XLOC_256703	AAGW02083565:1035-2616	0.271468	0.237736	0.219579	0.015952	0.015972	0.152269	0.345826	0.326081	0.441586
TCONS_00300838	LINC6356	XLOC_256703	XLOC_256703	AAGW02083565:1038-2163	0.271876	0.587059	0.9124	0.101711	0.125381	0.134897	0.418248	0.419879	0.442153
TCONS_00300839	LINC6357	XLOC_256704	XLOC_256704	AAGW02083565:2737-4132	0.271429	0.136302	0.248936	0.049725	0.525449	0.118536	0.129282	0.150085	0.441451
TCONS_00300840	LINC6358	XLOC_256705	XLOC_256705	AAGW02083565:3622-5345	0.271297	0.193777	0.335275	0.358424	1.21601	0.913458	0.354935	0.389383	0.441166
TCONS_00300841	LINC6359	XLOC_256705	XLOC_256705	AAGW02083565:4279-5345	0.271317	0.539524	0.240183	0.458613	0.666587	0.598493	0.361528	0.495182	0.441187
TCONS_00300843	LINC6360	XLOC_256706	XLOC_256706	AAGW02083565:446-1694	0.271252	0.09852	0.103935	0	0	0	0.627977	0.246843	0.441123
TCONS_00300844	LINC6361	XLOC_256707	XLOC_256707	AAGW02083565:1035-2074	0.271012	0.184119	0.127631	0.28643	0.077762	0.208421	0.740171	0.688585	0.440985
TCONS_00300845	LINC6362	XLOC_256707	XLOC_256707	AAGW02083565:1035-2519	0.270817	0.390996	0.626017	0	0	0	0.417455	0.244185	0.440789
TCONS_00300846	LINC6363	XLOC_256708	XLOC_256708	AAGW02083565:2738-3184	0.27039	0.169997	0.160779	0.851352	0.249596	0.537039	0.681852	0.379892	0.440294
TCONS_00300847	LINC6364	XLOC_256709	XLOC_256709	AAGW02083565:3646-5347	0.27023	0.06874	0.501959	0.414302	0.495179	0.604317	0.939497	0.747369	0.439571
TCONS_00300862	LINC6365	XLOC_256724	XLOC_256724	AAGW02083570:2021-4007	0.269874	0.199333	0.498043	0.232502	0.231393	0.642892	0.086137	0.414638	0.439445
TCONS_00300864	LINC6366	XLOC_256726	XLOC_256726	AAGW02083574:360-6205	0.26986	0.098748	0.135591	0	0	0	0.505865	0.386552	0.439319
TCONS_00300911	LINC6367	XLOC_256773	XLOC_256773	AAGW02083599:3412-6057	0.269684	0.142494	0.103064	0.370793	0.958221	0.98882	0.320832	0.864567	0.439188
TCONS_00300932	LINC6368	XLOC_256794	XLOC_256794	AAGW02083606:2040-3948	0.269237	0.413423	0.688674	0.147814	0.663263	0.552538	0.703558	0.493311	0.439103
TCONS_00300978	LINC6369	XLOC_256837	XLOC_256837	AAGW02083647:832-3554	0.269223	0.08297	0.403884	1.53423	2.75861	1.94491	1.42991	0.760615	0.438794
TCONS_00300981	LINC6370	XLOC_256838	XLOC_256838	AAGW02083647:94-5976	0.268945	0.134112	0.401158	0	0	0	0.036732	0.053701	0.438565
TCONS_00300982	LINC6371	XLOC_256838	XLOC_256838	AAGW02083647:1451-3577	0.269207	0.135646	0.413881	0.530122	0.598889	0.867705	0.436773	0.562427	0.438655
TCONS_00300983	LINC6372	XLOC_256838	XLOC_256838	AAGW02083647:1451-5933	0.268627	0.367085	0.310715	1.14225	4.72269	1.59504	0.137771	0.145221	0.438512
TCONS_00300984	LINC6373	XLOC_256839	XLOC_256839	AAGW02083647:2930-5257	0.268583	0.186093	0.280572	1.72939	1.99598	1.00416	0.572971	0.854089	0.438418
TCONS_00301021	LINC6374	XLOC_256872	XLOC_256872	AAGW02083669:3393-4948	0.268512	0.056337	0.306078	0	0	0	0.055252	0.160491	0.438246
TCONS_00301044	LINC6375	XLOC_256893	XLOC_256893	AAGW02083677:826-5202	0.26841	0.375301	0.280638	0.255702	0.268453	0.436247	0.263284	0.030806	0.437297
TCONS_00301062	LINC6376	XLOC_256910	XLOC_256910	AAGW02083690:247-1975	0.268303	0.150538	0.204607	0	0	0	0.20408	0.275359	0.43717
TCONS_00301064	LINC6377	XLOC_256912	XLOC_256912	AAGW02083690:306-1972	0.268207	0.274483	0.602149	0.197701	0.11589	0.183756	0.312723	0.408351	0.436133
TCONS_00301076	LINC6378	XLOC_256924	XLOC_256924	AAGW02083695:1606-5834	0.268117	0.098812	0.321329	0.04962	0.029018	0.057697	0.182603	0.103579	0.436113
TCONS_00301077	LINC6379	XLOC_256925	XLOC_256925	AAGW02083696:526-3065	0.268055	0.255349	0.747171	0	0	0	1.31222	0.372314	0.435924
TCONS_00301079	LINC6380	XLOC_256927	XLOC_256927	AAGW02083697:114-5720	0.267854	0.142167	0.224671	0.375414	0.18873	0.253259	0.360562	0.369425	0.435415
TCONS_00301103	LINC6381	XLOC_256949	XLOC_256949	AAGW02083713:419-5705	0.267248	0.207145	0.320727	0	0	0	0.019961	0.056187	0.433927
TCONS_00301104	LINC6382	XLOC_256949	XLOC_256949	AAGW02083713:1004-5296	0.267642	0.180166	0.378208	1.00671	0.558766	0.43921	0.772626	0.659121	0.434803
TCONS_00301106	LINC6383	XLOC_256949	XLOC_256949	AAGW02083713:4561-5705	0.266859	0.136555	0.781363	0.305971	0.14583	0.439386	0.590078	0.518323	0.433879
TCONS_00301107	LINC6384	XLOC_256949	XLOC_256949	AAGW02083713:4582-5296	0.267449	0.060316	0.535801	0	0	0	0.147706	0.363639	0.434202
TCONS_00301108	LINC6385	XLOC_256951	XLOC_256951	AAGW02083713:728-3287	0.266824	0.214276	0.133455	0.184692	0.251779	0.272303	0.404479	0.61833	0.432725
TCONS_00301113	LINC6386	XLOC_256956	XLOC_256956	AAGW02083717:843-1727	0.266808	0.302127	0.350068	0.432262	0.613121	0.464396	0.557403	0.810881	0.432669
TCONS_00301134	LINC6387	XLOC_256975	XLOC_256975	AAGW02083724:3479-5750	0.266642	0.50653	0.441348	0.294392	0.50096	0.198143	0.298679	0.448506	0.432654
TCONS_00301135	LINC6388	XLOC_256975	XLOC_256975	AAGW02083724:3538-4967	0.266549	0.1656	0.434122	2.07511	0.876291	1.11471	0.720885	0.584218	0.432325
TCONS_00301140	LINC6389	XLOC_256976	XLOC_256976	AAGW02083724:2298-4903	0.264771	0.119192	0.364691	0.956047	1.23348	1.08938	0.402547	0.805586	0.430923
TCONS_00301141	LINC6390	XLOC_256976	XLOC_256976	AAGW02083724:2298-5750	0.266435	0.242985	0.290167	0.448072	0.727011	0.61276	0.231615	0.447984	0.432032
TCONS_00301142	LINC6391	XLOC_256976	XLOC_256976	AAGW02083724:3466-4437	0.266147	0.208742	0.594608	0.113786	0.137017	0.127442	0.089766	0.118412	0.431418
TCONS_00301143	LINC6392	XLOC_256976	XLOC_256976	AAGW02083724:3466-5013	0.265499	0.485551	0.362904	0.232468	0.266844	0.687748	0.443401	0.321257	0.431379
TCONS_00301144	LINC6393	XLOC_256976	XLOC_256976	AAGW02083724:3466-5750	0.265413	0.454136	0.21837	0	0	0	0.217138	0.035214	0.431345
TCONS_00301204	LINC6394	XLOC_257033	XLOC_257033	AAGW02083764:225-1272	0.264513	0.409433	0.119196	0.728458	0.480292	0.455602	0.132451	0.335991	0.430843
TCONS_00301205	LINC6395	XLOC_257033	XLOC_257033	AAGW02083764:239-2936	0.264461	0.32945	0.425798	0.060607	0.043583	0.086923	0.439381	0.594124	0.430413
TCONS_00301206	LINC6396	XLOC_257034	XLOC_257034	AAGW02083764:386-1348	0.2644	0.322279	0.119305	0.224089	0.289638	0.349722	0.493208	0.22298	0.430279
TCONS_00301207	LINC6397	XLOC_257034	XLOC_257034	AAGW02083764:386-5343	0.264093	0.34428	0.546419	1.68829	6.66936	3.87695	0.57263	0.597188	0.430172
TCONS_00301219	LINC6398	XLOC_257046	XLOC_257046	AAGW02083771:691-4064	0.263551	0.46531	0.241484	0	0	0	0.108142	0.183128	0.430074
TCONS_00301233	LINC6399	XLOC_257059	XLOC_257059	AAGW02083774:2003-5189	0.263531	0.090477	0.170772	0.194621	0.236751	0.367088	0.769618	0.426532	0.430056
TCONS_00301234	LINC6400	XLOC_257059	XLOC_257059	AAGW02083774:2017-5003	0.262614	1.36434	0.235104	0.231347	0.42898	0.382789	0.408921	0.363671	0.429921
TCONS_00301235	LINC6401	XLOC_257059	XLOC_257059	AAGW02083774:2314-5003	0.261919	0.166539	1.43221	0.803818	0.81823	1.10515	0.495592	0.693909	0.429412
TCONS_00301236	LINC6402	XLOC_257059	XLOC_257059	AAGW02083774:2314-5189	0.262221	0.604027	0.432697	0.253681	0.203539	0.189347	0.309246	0.473532	0.429917
TCONS_00301245	LINC6403	XLOC_257068	XLOC_257068	AAGW02083780:1882-3612	0.261883	0.220788	0.115872	1.09121	0.408045	0.52527	0.623817	0.475424	0.429241
TCONS_00301246	LINC6404	XLOC_257068	XLOC_257068	AAGW02083780:2889-3612	0.261213	0.337808	0.250245	0.054501	0.053762	0.269284	0.482946	0.88917	0.428671
TCONS_00301247	LINC6405	XLOC_257069	XLOC_257069	AAGW02083780:4024-5050	0.261171	0.215545	0.552509	0.074787	0.226703	0.115466	0.099871	0.100036	0.428385
TCONS_00301248	LINC6406	XLOC_257070	XLOC_257070	AAGW02083780:1753-2767	0.261113	0.279018	0.395464	0	0	0	0.153168	0.272164	0.428333
TCONS_00301249	LINC6407	XLOC_257071	XLOC_257071	AAGW02083780:2901-3569	0.260942	0.125415	0.321888	0.258628	0.194346	0.542347	0.471684	0.233208	0.428329
TCONS_00301293	LINC6408	XLOC_257115	XLOC_257115	AAGW02083804:2488-4710	0.260821	0.243483	0.30099	0.634291	0.225117	0.411471	0.526093	0.978383	0.428264
TCONS_00301303	LINC6409	XLOC_257122	XLOC_257122	AAGW02083808:1-1492	0.260693	0.259439	0.250558	1.38707	0.586676	1.18579	0.688358	0.708175	0.427845
TCONS_00301305	LINC6410	XLOC_257123	XLOC_257123	AAGW02083808:2704-4085	0.260407	0.429335	0.113304	0.33553	0.24016	0.363129	0.355319	0.276884	0.427226
TCONS_00301306	LINC6411	XLOC_257123	XLOC_257123	AAGW02083808:2704-4215	0.260607	0.349567	0.384466	1.37037	3.1095	2.37291	0.503989	0.639565	0.427571
TCONS_00301308	LINC6412	XLOC_257125	XLOC_257125	AAGW02083808:10-1290	0.260043	0.212946	0.207816	0.14673	0.230038	0.298086	0.475932	0.68495	0.427073
TCONS_00301332	LINC6413	XLOC_257148	XLOC_257148	AAGW02083820:4316-5273	0.260026	0.047873	0.219846	0.212842	0.016221	0.345424	0.250385	0.411577	0.426484
TCONS_00301355	LINC6414	XLOC_257170	XLOC_257170	AAGW02083832:1122-3569	0.258956	0.028388	0.722366	0.037354	0.155539	0.120573	0.414835	0.389172	0.426147
TCONS_00301356	LINC6415	XLOC_257171	XLOC_257171	AAGW02083832:533-2433	0.258849	0.273224	0.204426	0.358733	0.257686	0.314438	0.511512	0.341078	0.426118
TCONS_00301357	LINC6416	XLOC_257172	XLOC_257172	AAGW02083832:1232-2947	0.258409	0.290702	0.322602	0.262633	0.05862	0.448286	1.05095	0.723865	0.425786
TCONS_00301359	LINC6417	XLOC_257173	XLOC_257173	AAGW02083832:3185-3995	0.257965	0.112617	0.164979	0.100114	0.565186	0.572162	0.085577	0.263618	0.42493
TCONS_00301360	LINC6418	XLOC_257174	XLOC_257174	AAGW02083833:1189-5402	0.257386	0.275054	0.538808	0.123602	0.204608	0.258155	0.314612	0.461369	0.42486
TCONS_00301362	LINC6419	XLOC_257176	XLOC_257176	AAGW02083833:2786-4934	0.257256	0.202371	0.298661	1.51601	0.55629	2.20588	0.506327	0.120317	0.424237
TCONS_00301376	LINC6420	XLOC_257186	XLOC_257186	AAGW02083844:248-1565	0.256904	0.205175	0.319394	0.688841	0.991602	0.990832	0.232932	0.235076	0.423765
TCONS_00301420	LINC6421	XLOC_257230	XLOC_257230	AAGW02083877:549-4439	0.256514	0.176082	0.364349	0.14152	0.115692	0.153869	0.504043	0.027099	0.423726
TCONS_00301423	LINC6422	XLOC_257232	XLOC_257232	AAGW02083877:483-4153	0.256482	0.398047	0.214568	0.224848	0.061565	0.404241	0.643673	0.042477	0.423556
TCONS_00301434	LINC6423	XLOC_257241	XLOC_257241	AAGW02083880:580-1856	0.256384	0.047091	0.072499	0.270008	0.24801	0.201015	3.58617	2.60368	0.423225
TCONS_00301466	LINC6424	XLOC_257273	XLOC_257273	AAGW02083902:46-1556	0.256317	0.343535	0.490253	0.13379	0.182649	0.331088	0.465809	0.389572	0.423147
TCONS_00301467	LINC6425	XLOC_257273	XLOC_257273	AAGW02083902:62-1556	0.256333	0.104094	0.474206	0	0	0	0.577553	0.445696	0.423165
TCONS_00301468	LINC6426	XLOC_257274	XLOC_257274	AAGW02083902:57-802	0.255132	0.393629	0.220459	0.307727	0.447214	0.736023	0.209516	0.461084	0.422022
TCONS_00301469	LINC6427	XLOC_257274	XLOC_257274	AAGW02083902:57-4737	0.2561	0.131458	0.351688	0.500839	0.303297	0.523861	0.287903	0.261804	0.422812
TCONS_00301470	LINC6428	XLOC_257274	XLOC_257274	AAGW02083902:57-4752	0.255503	0.125108	0.481645	0.566121	0.550802	1.00602	0.60338	0.740026	0.422183
TCONS_00301472	LINC6429	XLOC_257274	XLOC_257274	AAGW02083902:3225-5046	0.255548	0.310911	0.477426	0	0	0	0.2338	0.206034	0.422619
TCONS_00301484	LINC6430	XLOC_257287	XLOC_257287	AAGW02083916:1-5168	0.255079	0.101933	0.097188	0.175393	0.603958	0.881557	0.709967	0.510152	0.42192
TCONS_00301495	LINC6431	XLOC_257297	XLOC_257297	AAGW02083920:1-5126	0.254964	0.34473	0.540207	0.494436	0.790134	1.14374	0.343233	0.386383	0.421251
TCONS_00301518	LINC6432	XLOC_257320	XLOC_257320	AAGW02083941:1302-3642	0.253712	0.142901	0.029992	0.053926	0.174634	0.151986	0.246284	0.210195	0.421231
TCONS_00301566	LINC6433	XLOC_257367	XLOC_257367	AAGW02083972:1040-4104	0.253692	0.062245	0.095024	0.670644	0.196187	0.645706	0.252198	0.440273	0.420786
TCONS_00301571	LINC6434	XLOC_257372	XLOC_257372	AAGW02083978:1471-5003	0.253519	0.278502	0.497302	0.235882	0.422005	0.356894	0.649613	0.609878	0.419517
TCONS_00301574	LINC6435	XLOC_257375	XLOC_257375	AAGW02083978:181-1222	0.253194	0.025965	0.182123	0.214549	0.131221	0.191097	0.565752	0.619452	0.418886
TCONS_00301576	LINC6436	XLOC_257375	XLOC_257375	AAGW02083978:331-1926	0.25323	0.377158	0.254321	0.321847	0.579505	0.540727	1.70043	0.79076	0.419228
TCONS_00301585	LINC6437	XLOC_257383	XLOC_257383	AAGW02083984:97-1292	0.25273	0.277252	0.38889	0.224005	0.225668	0.434922	0.341646	0.310725	0.41828
TCONS_00301586	LINC6438	XLOC_257383	XLOC_257383	AAGW02083984:97-2138	0.253192	0.129257	0.217934	0.141036	0.2108	0.483097	0.752127	0.390131	0.418369
TCONS_00301587	LINC6439	XLOC_257384	XLOC_257384	AAGW02083987:198-1755	0.251054	0.32628	0.299208	0.123131	0.169801	0.202145	0.264296	0.41572	0.416518
TCONS_00301588	LINC6440	XLOC_257384	XLOC_257384	AAGW02083987:297-1755	0.252412	0.243406	0.281441	0.179851	0.057507	0.55939	0.043447	0.09382	0.418047
TCONS_00301589	LINC6441	XLOC_257384	XLOC_257384	AAGW02083987:298-1755	0.251826	0.549082	0.246616	0.372994	0.125646	0.202267	0.337768	0.49813	0.417672
TCONS_00301590	LINC6442	XLOC_257384	XLOC_257384	AAGW02083987:341-1755	0.251492	0.079749	0.51423	0.42584	0.408336	0.355837	0.697686	0.564826	0.417038
TCONS_00301591	LINC6443	XLOC_257384	XLOC_257384	AAGW02083987:510-4242	0.251994	0.174942	0.46097	0.051002	0.222525	0.162541	0.121463	0.282812	0.417994
TCONS_00301592	LINC6444	XLOC_257384	XLOC_257384	AAGW02083987:748-2313	0.251113	0.140462	0.242194	0.519832	0.348338	0.677443	0.614163	0.473558	0.416939
TCONS_00301595	LINC6445	XLOC_257387	XLOC_257387	AAGW02083987:290-3480	0.250974	0.130345	0.252365	0.106063	0.150908	0.217642	0.306007	0.127194	0.415886
TCONS_00301597	LINC6446	XLOC_257387	XLOC_257387	AAGW02083987:710-3711	0.250882	0.165884	0.57833	0.260485	0.428119	0.702461	0.375959	0.267623	0.415878
TCONS_00301601	LINC6447	XLOC_257390	XLOC_257390	AAGW02083995:602-2170	0.250526	0.214	0.641131	0.383696	0.391089	0.303278	0.357509	0.445842	0.415247
TCONS_00301602	LINC6448	XLOC_257391	XLOC_257391	AAGW02083995:2225-3378	0.250441	0.57275	0.292287	0.058415	0.164632	0.192408	0.388922	0.34386	0.415073
TCONS_00301603	LINC6449	XLOC_257391	XLOC_257391	AAGW02083995:2225-4183	0.250198	0.106784	0.216065	0.15591	0.224701	0.080815	0.533187	0.218673	0.414944
TCONS_00301604	LINC6450	XLOC_257391	XLOC_257391	AAGW02083995:2865-4183	0.2503	0.255347	0.313639	0.734155	0.156851	0.431945	0.274091	0.122446	0.414991
TCONS_00301606	LINC6451	XLOC_257393	XLOC_257393	AAGW02083995:2346-3988	0.250151	0.435354	0.475312	0.609746	0.492671	0.410844	0.645122	0.598545	0.414281
TCONS_00301608	LINC6452	XLOC_257393	XLOC_257393	AAGW02083995:2602-3756	0.250057	0.299345	0.814822	0.461534	1.09475	0.823909	0.790822	0.474252	0.41414
TCONS_00301609	LINC6453	XLOC_257394	XLOC_257394	AAGW02083996:54-1779	0.250031	0.051719	0.405875	1.04761	1.23363	1.22338	0.929743	0.744555	0.414095
TCONS_00301612	LINC6454	XLOC_257397	XLOC_257397	AAGW02083999:1131-3398	0.24993	0.476326	0.07418	0.20317	0.89275	0.305607	0.594976	0.833688	0.413362
TCONS_00301613	LINC6455	XLOC_257398	XLOC_257398	AAGW02083999:1640-4124	0.24983	0.753001	0.46107	0.428613	0.407931	0.573177	0.577755	0.589496	0.412797
TCONS_00301614	LINC6456	XLOC_257399	XLOC_257399	AAGW02083999:1167-4090	0.249755	0.412529	0.192862	0.179736	0.203311	0.227919	0.442921	0.302138	0.41278
TCONS_00301616	LINC6457	XLOC_257401	XLOC_257401	AAGW02084002:52-1028	0.249596	0.099399	0.61891	0.612625	0.40545	0.766912	0.356834	0.347953	0.411913
TCONS_00301617	LINC6458	XLOC_257401	XLOC_257401	AAGW02084002:55-3660	0.247971	0.241871	0.443621	0.226787	0.159916	0.153278	0.702144	0.328383	0.411801
TCONS_00301618	LINC6459	XLOC_257401	XLOC_257401	AAGW02084002:1082-3660	0.249623	0.272809	0.307603	0.330752	0.135919	0.192278	0.227973	0.543943	0.412411
TCONS_00301619	LINC6460	XLOC_257402	XLOC_257402	AAGW02084002:1059-3659	0.247897	0.004712	0.057833	0.13385	0.17831	0.089706	0.315473	0.222545	0.411147
TCONS_00301621	LINC6461	XLOC_257404	XLOC_257404	AAGW02084007:966-3461	0.247495	0.171367	0.343735	0.443067	0.115078	0.06629	0.651743	1.05056	0.410884
TCONS_00301622	LINC6462	XLOC_257404	XLOC_257404	AAGW02084007:988-3623	0.247462	0.385863	0.292538	0.409597	0.324102	0.20218	0.375552	0.295483	0.410587
TCONS_00301623	LINC6463	XLOC_257404	XLOC_257404	AAGW02084007:1501-3461	0.247392	0.230376	0.464907	0.318588	0.115902	0.204889	1.12202	0.396847	0.410166
TCONS_00301624	LINC6464	XLOC_257404	XLOC_257404	AAGW02084007:2275-3196	0.24718	0.605216	0.806278	0.022148	0.140207	0.364548	0.321027	0.567577	0.410021
TCONS_00301625	LINC6465	XLOC_257405	XLOC_257405	AAGW02084007:1093-2636	0.246984	0.134977	0.391556	0.289821	0.429063	0.371179	0.32907	0.688674	0.409728
TCONS_00301626	LINC6466	XLOC_257405	XLOC_257405	AAGW02084007:2273-3371	0.246841	0.076324	0.320168	0.215735	0.003563	0.062068	0.756213	0.298867	0.409576
TCONS_00301629	LINC6467	XLOC_257408	XLOC_257408	AAGW02084014:176-942	0.246776	0.758754	0.674125	0.068456	0.140865	0.263671	0.278716	0.777378	0.409157
TCONS_00301630	LINC6468	XLOC_257409	XLOC_257409	AAGW02084014:2008-3428	0.246626	0.310827	0.178558	0	0	0	0.573721	0.364733	0.408554
TCONS_00301631	LINC6469	XLOC_257410	XLOC_257410	AAGW02084014:259-1937	0.246616	0.631829	0.600162	0.094067	0.024682	0.133347	0.623085	0.551489	0.408509
TCONS_00301633	LINC6470	XLOC_257411	XLOC_257411	AAGW02084019:6-1869	0.24621	0.456704	0.142671	0	0	0	0.078265	0.314121	0.407831
TCONS_00301634	LINC6471	XLOC_257411	XLOC_257411	AAGW02084019:75-1869	0.246026	0.489043	0.117229	0	0	0	0.051351	0.257021	0.407082
TCONS_00301635	LINC6472	XLOC_257412	XLOC_257412	AAGW02084019:1141-2721	0.245968	0.762435	0.104163	0.294067	0.271265	0.592047	2.54554	0.607903	0.406364
TCONS_00301636	LINC6474	XLOC_257413	XLOC_257413	AAGW02084019:38-1870	0.244759	0.467293	0.197625	0	0	0	0.130193	0.33553	0.40541
TCONS_00301637	LINC6473	XLOC_257413	XLOC_257413	AAGW02084019:38-1870	0.245598	0.102599	0.106879	0.053552	0.076477	0.596518	1.03375	0.797108	0.406307
TCONS_00301638	LINC6475	XLOC_257413	XLOC_257413	AAGW02084019:38-3183	0.245565	0.067549	0.053043	1.03866	1.15759	0.495761	0.600673	0.574434	0.406264
TCONS_00301639	LINC6476	XLOC_257413	XLOC_257413	AAGW02084019:988-2692	0.245486	0.24204	0.33194	0.517396	0.861425	0.651502	0.769795	0.563729	0.405879
TCONS_00301640	LINC6477	XLOC_257413	XLOC_257413	AAGW02084019:988-3183	0.245163	0.196599	0.336136	0.58673	1.85845	0.804744	0.710346	0.514599	0.405814
TCONS_00301642	LINC6478	XLOC_257414	XLOC_257414	AAGW02084020:264-2467	0.244148	0.134215	0.343268	0.111293	0.168152	0.09928	0.666487	0.264397	0.405325
TCONS_00301643	LINC6479	XLOC_257415	XLOC_257415	AAGW02084020:302-2491	0.244099	0.136004	0.183519	0.022801	0.703839	0.094974	0.220704	0.344344	0.404734
TCONS_00301644	LINC6480	XLOC_257416	XLOC_257416	AAGW02084021:381-2073	0.243649	0.103147	0.23797	1.00348	1.15535	1.20115	0.124033	0.374494	0.404278
TCONS_00301645	LINC6481	XLOC_257416	XLOC_257416	AAGW02084021:537-2073	0.243981	0.262144	0.173073	0.289198	0.263531	0.563609	0.450505	0.408378	0.404447
TCONS_00301647	LINC6482	XLOC_257418	XLOC_257418	AAGW02084021:604-1287	0.242681	0.124999	0.39016	1.00666	0.734716	0.657677	0.469319	0.677208	0.403772
TCONS_00301649	LINC6483	XLOC_257420	XLOC_257420	AAGW02084022:847-2546	0.24238	0.035433	0.156946	0.055835	0.090172	0.266506	0.606509	0.494734	0.40352
TCONS_00301652	LINC6484	XLOC_257422	XLOC_257422	AAGW02084022:205-2155	0.242046	0.218486	0.429659	0.229829	0.098232	0.214024	0.661032	0.695408	0.402999
TCONS_00301653	LINC6485	XLOC_257422	XLOC_257422	AAGW02084022:205-2503	0.242172	0.017362	0.140329	0.012432	0.116149	0.240951	0.236692	0.195795	0.403083
TCONS_00301741	LINC6489	XLOC_257496	XLOC_257496	GL018699:1192974-1204355	0.241971	0.415422	0.644581	0.158679	0.197598	0.129691	0.380558	0.659511	0.40279
TCONS_00302423	LINC6498	XLOC_258039	XLOC_258039	GL018699:13625658-13678540	0.241931	0.71182	0.504694	0.032391	0.054333	0.076564	0.467714	0.651605	0.402747
TCONS_00302489	LINC6501	XLOC_258093	XLOC_258093	GL018699:87112-87490	0.241583	0.666702	0.252804	0.006096	0.05761	0.282841	0.219331	0.548292	0.402705
TCONS_00302600	LINC6502	XLOC_258186	XLOC_258186	GL018699:1193102-1200493	0.241362	0.175361	0.163833	0.351929	0.304891	0.123161	0.536638	0.308253	0.402628
TCONS_00302950	LINC6509	XLOC_258462	XLOC_258462	GL018699:6170846-6171825	0.241352	0.255202	0.160891	3.48245	3.34213	2.08216	0.265316	0.272877	0.402232
TCONS_00302954	C5-AS1	ENSOCUG00000005673	C5	GL018699:6183648-6225316	5.67423	8.14013	7.39978	27.296	18.3048	19.6048	7.82889	7.84747	7.97711
TCONS_00303130	LINC6510	XLOC_258628	XLOC_258628	GL018699:9737547-9741323	0.240853	0.168584	0.051116	1.66595	3.25668	1.1877	0.194827	0.659122	0.401469
TCONS_00303211	LINC6511	XLOC_258705	XLOC_258705	GL018699:12202477-12236973	0.24044	0.057938	0.409455	0.334972	0.032138	0.241676	0.51585	0.706167	0.401148
TCONS_00303400	LINC6517	XLOC_258860	XLOC_258860	GL018700:319473-395506	0.240296	0.18622	0.400653	0.095252	0.140479	0.118797	0.417922	0.414506	0.400775
TCONS_00303552	LINC6520	XLOC_259008	XLOC_259008	GL018700:3932873-3938751	0.24022	0.4871	0.149568	0.018768	0.054877	0.036755	0.639899	0.271027	0.400281
TCONS_00303787	LINC6524	XLOC_259239	XLOC_259239	GL018700:10022755-10026828	0.23988	0.125848	0.060549	0.116756	0.432728	0.169894	0.327482	0.403625	0.399946
TCONS_00303788	LINC6523	XLOC_259239	XLOC_259239	GL018700:10022755-10026828	0.239355	0.162841	0.274042	0.187837	0.612907	0.713088	0.563512	0.71564	0.399654
TCONS_00303995	ZIC3-AS1	ENSOCUG00000009358	ZIC3	GL018700:662757-664148	3.43554	3.75362	4.36077	9.22484	10.0719	16.7434	3.4125	5.14657	5.02395
TCONS_00304298	LINC6531	XLOC_259726	XLOC_259726	GL018700:7415593-7415913	0.239206	0.111526	0.076922	0.211773	0.2757	0.337636	0.157633	0.208291	0.399461
TCONS_00304395	LINC6532	XLOC_259823	XLOC_259823	GL018700:10023033-10054278	0.238816	0.182217	0.237203	0	0	0	0.037539	0.027898	0.398999
TCONS_00304418	LINC6533	XLOC_259846	XLOC_259846	GL018700:10680155-10686384	0.238765	0.304457	0.168337	0	0	0	0.113321	0.322231	0.398985
TCONS_00304942	LINC6546	XLOC_260333	XLOC_260333	GL018701:7347913-7364752	0.238736	0.42704	0.536369	0.681588	1.1001	1.52421	0.285452	0.187543	0.398943
TCONS_00305345	LINC6558	XLOC_260705	XLOC_260705	GL018701:7266403-7319952	0.23852	0.140727	0.328095	0	0	0	0.480747	0.464063	0.398532
TCONS_00305616	LINC6566	XLOC_260958	XLOC_260958	GL018702:2029528-2063406	0.238286	0.29965	0.272512	0.123458	0.15759	0.040903	0.317619	0.415473	0.398521
TCONS_00305620	LINC6567	XLOC_260962	XLOC_260962	GL018702:2047584-2049710	0.238026	0.352451	0.389514	0.224541	0.135711	0.034053	0.834765	0.400003	0.398411
TCONS_00306006	LINC6572	XLOC_261288	XLOC_261288	GL018702:7627219-7639755	0.237861	0.103954	0.146383	0.094915	0.039451	0.248642	0.446321	0.363994	0.398281
TCONS_00306012	LINC6573	XLOC_261293	XLOC_261293	GL018702:7642455-7650758	0.237646	0.089599	0.169498	0.199912	0.193928	0.441945	0.1754	0.397311	0.398256
TCONS_00306436	LINC6580	XLOC_261642	XLOC_261642	GL018702:4492935-4495195	0.237493	0.049326	0.042075	0.266771	0.272629	0.488721	0.410464	0.529465	0.398211
TCONS_00306683	LINC6584	XLOC_261875	XLOC_261875	GL018702:7262557-7263254	0.237378	0.174114	0.271003	0.07776	0.040779	0.082321	0.629238	0.626297	0.39813
TCONS_00306709	LINC6585	XLOC_261901	XLOC_261901	GL018702:7729022-7737502	0.237317	0.43192	1.31955	0.319725	0.242832	0.41923	0.57213	0.510823	0.397518
TCONS_00307143	LINC6595	XLOC_262284	XLOC_262284	GL018703:6586201-6595147	0.237266	0.131699	0.285741	0	0	0	0.556777	0.679252	0.397513
TCONS_00307273	LINC6597	XLOC_262405	XLOC_262405	GL018703:2321501-2333521	0.237109	0.147627	0.283219	0.337803	0.678151	0.184632	0.057044	0.294094	0.397362
TCONS_00307648	LINC6601	XLOC_262740	XLOC_262740	GL018703:6322837-6448205	0.237101	0.104799	0.501002	0.10946	0.132833	0.341921	0.192964	0.096186	0.397263
TCONS_00307670	LINC6602	XLOC_262762	XLOC_262762	GL018703:6586525-6592200	0.236996	0.155884	0.159835	0.089398	0.185326	0.254724	0.458563	0.312501	0.397049
TCONS_00307973	LINC6612	XLOC_262988	XLOC_262988	GL018704:3734463-3847721	0.236699	0.459604	0.41048	0.300546	0.533368	0.413	0.33896	0.560509	0.396779
TCONS_00309274	LINC6648	XLOC_263994	XLOC_263994	GL018705:6118351-6124341	0.236201	0.208603	0.025708	0.016389	0.027451	0.055189	0.546443	0.375882	0.396685
TCONS_00309752	LINC6661	XLOC_264359	XLOC_264359	GL018706:702172-707399	0.23588	0.236163	0.166545	0	0	0	0.104625	0.320239	0.396609
TCONS_00309753	LINC6662	XLOC_264360	XLOC_264360	GL018706:716230-726901	0.235843	0.197033	0.209528	0.078886	0.280396	0.25141	0.103546	0.623892	0.396471
TCONS_00309841	LINC6668	XLOC_264419	XLOC_264419	GL018706:1383291-1394195	0.235839	0.449366	0.309214	0.409299	0.285896	0.365699	1.87728	2.20768	0.396314
TCONS_00310147	LINC6678	XLOC_264642	XLOC_264642	GL018706:5604410-5608791	0.23566	0.238618	0.527631	0	0	0	0.036726	0.175733	0.39609
TCONS_00310156	LINC6679	XLOC_264651	XLOC_264651	GL018706:5689326-5693515	0.2354	0.101925	0.170173	0	0	0	0.367221	0.138402	0.395853
TCONS_00310161	LINC6680	XLOC_264656	XLOC_264656	GL018706:5717999-5765709	0.234835	0.68509	0.19662	0.279548	0.121233	0.104388	0.528521	0.161846	0.395234
TCONS_00310791	LINC6690	XLOC_265147	XLOC_265147	GL018707:3091727-3123118	0.234624	0.609036	0.299011	0.272036	0.034217	0.290039	0.465613	0.674013	0.394933
TCONS_00310818	LINC6691	XLOC_265174	XLOC_265174	GL018707:3488252-3492161	0.234337	0.173634	0.473263	0.717789	1.37915	2.46375	0.739396	0.446746	0.394826
TCONS_00310820	LINC6692	XLOC_265174	XLOC_265174	GL018707:3488252-3503274	0.234075	0.019601	0.164223	0.152384	0.114532	0.189427	0.098605	0.4455	0.394511
TCONS_00311003	LINC6695	XLOC_265348	XLOC_265348	GL018707:1269445-1361600	0.233952	0.17054	0.328928	0.969803	0.290981	0.544909	0.479659	0.46816	0.394509
TCONS_00311065	LINC6697	XLOC_265408	XLOC_265408	GL018707:3256266-3258062	0.233866	0.12074	0.120657	0.20897	0.267037	0.372344	0.308624	0.331968	0.394469
TCONS_00311507	LINC6708	XLOC_265829	XLOC_265829	GL018708:2422127-2434200	0.233629	0.225675	0.435013	0.188031	0.450254	0.391902	0.467984	0.514878	0.394324
TCONS_00311543	LINC6711	XLOC_265864	XLOC_265864	GL018708:2766980-2777137	0.233416	0.350767	0.145797	0.197616	0.295246	0.432171	0.139788	0.183735	0.394205
TCONS_00311630	LINC6715	XLOC_265951	XLOC_265951	GL018708:4529494-4531325	0.233264	0.524444	0.092938	0.46459	0.36602	0.841614	0.346994	0.573906	0.394007
TCONS_00311632	LINC6716	XLOC_265953	XLOC_265953	GL018708:4545503-4547749	0.233097	0.01027	0.690747	0.660246	0.17363	0.420901	0.226341	0.444965	0.393778
TCONS_00311809	LINC6720	XLOC_266121	XLOC_266121	GL018708:2465299-2485318	0.232971	0.2006	0.270616	0.107345	0.048251	0.067871	0.321559	0.463667	0.393665
TCONS_00312057	LINC6737	XLOC_266359	XLOC_266359	GL018709:497127-504415	0.232832	0.061478	0.106545	0.051705	0.101234	0.024561	0.022364	0.127727	0.393518
TCONS_00312249	LINC6739	XLOC_266551	XLOC_266551	GL018709:876310-876897	0.232785	0.323914	0.832395	1.12289	1.29501	0.85638	0.466946	0.391308	0.393425
TCONS_00312434	LINC6740	XLOC_266736	XLOC_266736	GL018709:2145061-2152201	0.232696	0.437802	0.03629	0.64037	0.14175	0.755862	0.186594	0.248333	0.393349
TCONS_00312498	LINC6741	XLOC_266792	XLOC_266792	GL018709:3145597-3148406	0.232642	0.1057	0.146742	0.528312	0.15645	0.136636	0.435477	0.247731	0.392908
TCONS_00312499	LINC6742	XLOC_266793	XLOC_266793	GL018709:3145832-3178022	0.232577	0.025155	0.315737	0.129959	0.079131	0.020096	0.582938	0.469124	0.392768
TCONS_00312500	LINC6743	XLOC_266793	XLOC_266793	GL018709:3145836-3178022	0.232566	0.219313	0.40954	0.721834	0.342798	0.365947	0.181205	0.548888	0.392608
TCONS_00312558	LINC6745	XLOC_266848	XLOC_266848	GL018709:3694578-3696911	0.232092	0.087481	0.460815	0.31291	0.199661	0.207556	0.578071	0.340936	0.392551
TCONS_00312577	LINC6746	XLOC_266866	XLOC_266866	GL018709:3926228-3997567	0.232066	0.293186	0.176113	0.231317	0.517542	0.229368	0.599979	1.12697	0.392441
TCONS_00312873	LINC6747	XLOC_267142	XLOC_267142	GL018709:3323025-3323410	0.231891	0.346984	0.790939	0.232116	0.199438	0.192079	0.80037	0.607152	0.392129
TCONS_00312883	LINC6748	XLOC_267152	XLOC_267152	GL018709:3378558-3380625	0.231753	0.400985	0.70949	0.556237	0.24997	0.217665	0.007485	0.34782	0.391558
TCONS_00313155	LINC6758	XLOC_267409	XLOC_267409	GL018710:2160124-2187601	0.231118	0.113652	0.436428	3.0988	5.28308	4.02362	0.460015	0.856374	0.391243
TCONS_00313386	LINC6764	XLOC_267617	XLOC_267617	GL018710:1749056-1754219	0.230891	0.133624	0.185332	0.373465	0.354828	0.384812	0.450841	0.518259	0.391064
TCONS_00313444	LINC6766	XLOC_267674	XLOC_267674	GL018710:3912581-3922990	0.230733	0.26445	0.410038	0.310153	0.572329	0.793781	0.345696	0.287637	0.390932
TCONS_00313445	LINC6767	XLOC_267674	XLOC_267674	GL018710:3912581-3923031	0.230597	0.136236	0.173914	0.055457	0.028094	0.032801	0.039732	0.259947	0.390591
TCONS_00314043	LINC6783	XLOC_268217	XLOC_268217	GL018711:1558320-1560765	0.230569	0.037956	0.051537	0.24605	0.311828	0.486725	0.973831	0.653696	0.390168
TCONS_00314284	LINC6789	XLOC_268423	XLOC_268423	GL018712:273117-285477	0.230425	0.570011	0.496287	0	0	0	0.305851	0.163705	0.389938
TCONS_00314297	LINC6790	XLOC_268436	XLOC_268436	GL018712:368547-387967	0.230317	0.08571	0.216676	0.337315	0.172024	0.388581	0.494196	0.548278	0.389789
TCONS_00314398	LINC6791	XLOC_268534	XLOC_268534	GL018712:2604106-2607090	0.229998	0.19874	0.203616	0.355255	0.47104	0.376092	1.00544	0.746742	0.389565
TCONS_00314566	LINC6798	XLOC_268687	XLOC_268687	GL018712:4232750-4233215	0.229678	0.010857	0.392084	0.492183	0.252551	0.512349	0.347829	0.453473	0.3893
TCONS_00314627	LINC6799	XLOC_268740	XLOC_268740	GL018712:519362-526623	0.229649	0.217403	0.512151	0.026679	0.341035	0.961054	1.0426	0.320722	0.389204
TCONS_00314739	LINC6800	XLOC_268850	XLOC_268850	GL018712:2611929-2617523	0.229545	0.375309	1.24825	0.362419	0.634785	0.423866	0.420206	0.167323	0.389196
TCONS_00314931	LINC6806	XLOC_269022	XLOC_269022	GL018713:999067-1037083	0.229308	0.105401	0.255019	0	0	0	0.322257	0.46181	0.388534
TCONS_00315055	LINC6807	XLOC_269144	XLOC_269144	GL018713:2712509-2749119	0.228986	0.120524	0.276383	0.047798	0.09659	0.098656	0.542235	0.468144	0.388321
TCONS_00315094	LINC6808	XLOC_269183	XLOC_269183	GL018713:2820848-2821806	0.228836	0.049406	0.133125	0.250876	0.446254	0.237304	0.77943	0.912074	0.38753
TCONS_00315290	LINC6810	XLOC_269363	XLOC_269363	GL018713:1148823-1154492	0.228529	0.200203	0.136867	0.091406	0.566682	0.236904	0.620693	0.471499	0.387215
TCONS_00315330	LINC6811	XLOC_269403	XLOC_269403	GL018713:1959287-1968200	0.228277	0.254322	0.500921	0.407922	0.512795	0.644387	0.381454	0.421518	0.386552
TCONS_00315365	LINC6812	XLOC_269437	XLOC_269437	GL018713:2734316-2751055	0.228203	0.507107	1.0235	0.20814	0.230561	0.509708	0.427277	0.510331	0.385918
TCONS_00315366	LINC6813	XLOC_269437	XLOC_269437	GL018713:2734316-2751064	0.228007	0.266136	0.688935	0.090816	0.052758	0.126932	0.230218	0.184415	0.385007
TCONS_00315367	LINC6814	XLOC_269437	XLOC_269437	GL018713:2734316-2751098	0.22794	0.488698	0.540678	0.227704	0.16126	0.19182	0.003713	0.21043	0.384934
TCONS_00315368	LINC6815	XLOC_269437	XLOC_269437	GL018713:2738716-2751064	0.227932	0.332276	0.450296	0.113689	0.138964	0.080383	0.346815	0.417543	0.384636
TCONS_00315371	LINC6816	XLOC_269440	XLOC_269440	GL018713:2781000-2783268	0.227835	0.233479	0.290052	0.032875	0.112242	0.165542	1.03809	0.075476	0.384266
[truncated: 1,947 more rows]
