# Supplementary material for: Analysis of lncRNA in the skeletal muscle of rabbits at different developmental stages
Source: Front Vet Sci. 2022 Sep 21;9:948929. doi: 10.3389/fvets.2022.948929 (PMC9533132; doi:10.3389/fvets.2022.948929)
Supplement: Supplementary file 2 [file Table_2.XLSX]

## Sheet: Datastat
Sample_name	Raw_reads	Clean_reads	Raw_bases(G)	Clean_bases(G)	Error rate(%)	Q20(%)	Q30(%)	GC_content(%)
Adult_1	102160272	100047330	15.32	15.01	0.02	98.62	95.9	56.57
Adult_2	85444100	84558074	12.82	12.68	0.02	98.19	94.61	57.1
Adult_3	81030026	80165564	12.15	12.02	0.02	98.17	94.48	54.81
Kitten_1	86384856	85490630	12.96	12.82	0.02	98.11	94.35	54.41
Kitten_2	88525940	87849758	13.28	13.18	0.02	98.2	94.54	52.72
Kitten_3	92774808	92162046	13.92	13.82	0.03	97.95	93.92	52.73
Fetus_1	107010976	106276860	16.05	15.94	0.02	98.2	94.63	51.88
Fetus_2	84751920	84098200	12.71	12.61	0.02	98.25	94.69	52.1
Fetus_3	105164864	104480546	15.77	15.67	0.02	98.26	94.69	52.78
