# Supplementary material for: Analysis of lncRNA in the skeletal muscle of rabbits at different developmental stages
Source: Front Vet Sci. 2022 Sep 21;9:948929. doi: 10.3389/fvets.2022.948929 (PMC9533132; doi:10.3389/fvets.2022.948929)
Supplement: Supplementary file 3 [file Table_3.XLSX]

## Sheet: up lncRNAs
transcript_id	transcript_name	gene_id	gene_name	transcript_locus	Kitten_FPKM	Fetus_FPKM	log2FoldChange	pvalue	padj
TCONS_00343941	LINC7517	XLOC_291921	XLOC_291921	GL018801:978517-993267	19.4782	3.34915	3.04938	0.000634561	0.0103501
TCONS_00354018	LINC7838	XLOC_299603	XLOC_299603	GL018864:73567-75102	224.554	30.5848	3.38956	0.000107299	0.00270444
TCONS_00378516	LINC8669	XLOC_319126	XLOC_319126	GL019420:27167-51645	6.89116	0.488694	4.29056	3.4779e-05	0.00112147
TCONS_00348197	LINC7633	XLOC_295055	XLOC_295055	GL018824:284306-309174	1.49944	0.0930107	4.56639	0.00150645	0.019152
TCONS_00054275	LINC1008	XLOC_047498	XLOC_047498	12:125013128-125062158	0.655908	0.027982	5.0186	0.00516773	0.0456433
TCONS_00382659	LINC8864	XLOC_322597	XLOC_322597	GL019797:43-8567	8.46945	0.330943	5.22214	6.40819e-05	0.00179947
TCONS_00368289	LINC8301	XLOC_310930	XLOC_310930	GL019065:45018-52854	0.26686	0.00630133	5.69553	0.00465647	0.0424857
TCONS_00354033	LINC7847	XLOC_299604	XLOC_299604	GL018864:76631-84131	2.6285	0.0609373	5.96275	0.00312108	0.0316912
TCONS_00371086	LINC8391	XLOC_313001	XLOC_313001	GL019122:147592-154664	0.962329	0.013392	6.50914	0.00336493	0.0334544
TCONS_00361021	LINC8057	XLOC_305185	XLOC_305185	GL018943:285471-298582	0.743266	0.007829	6.8637	0.000556178	0.00939111
TCONS_00383740	LINC8976	XLOC_323505	XLOC_323505	GL019983:2424-3921	0.517175	0.000828	6.96926	0.00530843	0.0464073
TCONS_00383894	LINC9048	XLOC_323610	XLOC_323610	GL020020:195-2499	0.58989	0.003946	7.02465	0.00345572	0.0340846
TCONS_00348758	LINC7642	XLOC_295485	XLOC_295485	GL018827:676510-681242	0.180918	0.000912667	7.03959	0.00496658	0.0444755
TCONS_00298450	LINC6119	XLOC_254616	XLOC_254616	AAGW02082605:1029-5904	2.05956	0.01923	7.2253	0.00483186	0.0435528
TCONS_00345458	DEPP1-AS1	ENSOCUG00000006521	DEPP1	GL018808:660395-661937	32.462	0.284872	7.24657	0.000143365	0.00337091
TCONS_00379580	LINC8722	XLOC_320036	XLOC_320036	GL019498:340-1981	0.217395	0	7.51995	0.00495472	0.0444011
TCONS_00176675	LINC3497	XLOC_149804	XLOC_149804	2:160765735-160767365	0.212464	0	7.52938	0.00585098	0.0497873
TCONS_00343975	LINC7520	XLOC_291953	XLOC_291953	GL018801:371107-375308	1.07233	0.00569533	7.53449	0.001187	0.0161693
TCONS_00301629	LINC6467	XLOC_257408	XLOC_257408	AAGW02084014:176-942	0.478754	0	7.53755	0.00586154	0.0498542
TCONS_00371518	LINC8414	XLOC_313343	XLOC_313343	GL019135:105952-106957	0.345622	0	7.56863	0.005469	0.0473422
TCONS_00363730	LINC8138	XLOC_307347	XLOC_307347	GL018982:83524-89627	0.457444	0.001988	7.57339	0.00262834	0.0283711
TCONS_00300447	LINC6301	XLOC_256379	XLOC_256379	AAGW02083392:2251-3725	0.269446	0	7.70279	0.00472225	0.0428929
TCONS_00371994	LINC8426	XLOC_313663	XLOC_313663	GL019147:93071-95509	1.35734	0.00489567	7.75659	0.00392643	0.0376173
TCONS_00300653	LINC6346	XLOC_256540	XLOC_256540	AAGW02083482:3576-4628	0.424758	0	7.84144	0.00423182	0.0396028
TCONS_00208288	LINC4216	XLOC_177055	XLOC_177055	3:11330152-11336686	0.945179	0.00446967	7.88393	0.000545159	0.00925187
TCONS_00377828	LINC8639	XLOC_318571	XLOC_318571	GL019381:29016-33526	0.10283	0	7.90204	0.00338869	0.0336085
TCONS_00375197	LINC8541	XLOC_316360	XLOC_316360	GL019258:1346-2773	0.340873	0	7.96931	0.00462242	0.04223
TCONS_00301305	LINC6410	XLOC_257123	XLOC_257123	AAGW02083808:2704-4085	0.357573	0	7.97564	0.00328489	0.0329216
TCONS_00300843	LINC6360	XLOC_256706	XLOC_256706	AAGW02083565:446-1694	0.392436	0	7.97851	0.00455318	0.0418065
TCONS_00372485	LINC8443	XLOC_314058	XLOC_314058	GL019159:54126-57821	0.982189	0.003563	7.97927	0.00144116	0.0186125
TCONS_00383791	LINC9000	XLOC_323536	XLOC_323536	GL019999:3218-4606	0.364756	0	8.03947	0.00322924	0.0325312
TCONS_00368708	LINC8326	XLOC_311085	XLOC_311085	GL019068:102049-105063	0.168498	0	8.04419	0.00422218	0.0395291
TCONS_00299506	LINC6210	XLOC_255556	XLOC_255556	AAGW02082964:6796-8478	0.304702	0	8.04652	0.00312218	0.0316952
TCONS_00383832	LINC9016	XLOC_323569	XLOC_323569	GL020009:1978-4326	0.216285	0	8.0471	0.00426686	0.0398641
TCONS_00346152	LINC7593	XLOC_293531	XLOC_293531	GL018812:1-901	0.572233	0	8.05564	0.00465622	0.0424857
TCONS_00301357	LINC6416	XLOC_257172	XLOC_257172	AAGW02083832:1232-2947	0.30669	0	8.06144	0.00317	0.0321007
TCONS_00383838	LINC9021	XLOC_323574	XLOC_323574	GL020009:3024-5550	0.225854	0	8.17576	0.00397499	0.0378877
TCONS_00346153	LINC7594	XLOC_293531	XLOC_293531	GL018812:1-1851	0.309867	0	8.18257	0.00301291	0.0308929
TCONS_00301645	LINC6481	XLOC_257416	XLOC_257416	AAGW02084021:537-2073	0.362129	0	8.1917	0.00297818	0.0306996
TCONS_00380709	LINC8767	XLOC_320959	XLOC_320959	GL019585:38-1138	0.509253	0	8.19487	0.00297151	0.0306732
TCONS_00297623	LINC6076	XLOC_253910	XLOC_253910	AAGW02082319:8028-9199	0.497431	0	8.20057	0.00283851	0.0296696
TCONS_00351795	SLC16A5-AS1	ENSOCUG00000016231	SLC16A5	GL018845:596301-598364	0.288235	0	8.2921	0.00335024	0.0333676
TCONS_00298815	LINC6139	XLOC_254947	XLOC_254947	AAGW02082738:1113-2991	0.321406	0	8.29548	0.0027933	0.0293752
TCONS_00296719	LINC6009	XLOC_253099	XLOC_253099	AAGW02081921:512-2280	0.353766	0	8.40698	0.00337155	0.0334831
TCONS_00300844	LINC6361	XLOC_256707	XLOC_256707	AAGW02083565:1035-2074	0.658583	0	8.41795	0.00587065	0.049892
TCONS_00372484	LINC8442	XLOC_314043	XLOC_314043	GL019159:50560-53322	0.238872	0	8.43093	0.00340498	0.0337327
TCONS_00197250	LINC3960	XLOC_167273	XLOC_167273	3:11339302-11346750	4.37591	0.0182823	8.45789	0.000199688	0.00433115
TCONS_00383821	LINC9010	XLOC_323562	XLOC_323562	GL020006:885-3316	0.287203	0	8.46408	0.00270705	0.0288681
TCONS_00019643	LINC356	XLOC_017188	XLOC_017188	1:73221584-73225961	0.153077	0	8.47192	0.00306567	0.031306
TCONS_00381295	LINC8797	XLOC_321451	XLOC_321451	GL019644:23885-24789	0.743501	0	8.4847	0.00270128	0.0288203
TCONS_00300111	LINC6264	XLOC_256099	XLOC_256099	AAGW02083232:195-1513	0.551395	0	8.49161	0.00301348	0.0308929
TCONS_00294355	LINC5930	XLOC_251018	XLOC_251018	AAGW02077230:52586-135479	0.447977	0.00175833	8.50552	0.000275623	0.00557078
TCONS_00364424	LINC8157	XLOC_307875	XLOC_307875	GL018997:6520-7627	0.636695	0	8.5188	0.00261117	0.0282628
TCONS_00371350	LINC8403	XLOC_313212	XLOC_313212	GL019130:121723-126084	0.166274	0	8.53383	0.00448946	0.0413912
TCONS_00299265	LINC6186	XLOC_255331	XLOC_255331	AAGW02082881:3400-5998	0.279319	0	8.54086	0.00260177	0.0281815
TCONS_00301644	LINC6480	XLOC_257416	XLOC_257416	AAGW02084021:381-2073	0.434511	0	8.56518	0.00232199	0.0262172
TCONS_00301635	LINC6472	XLOC_257412	XLOC_257412	AAGW02084019:1141-2721	0.485523	0	8.58851	0.0026636	0.028598
TCONS_00368866	LINC8329	XLOC_311182	XLOC_311182	GL019070:127897-130395	0.300634	0	8.5949	0.00224097	0.0256113
TCONS_00300693	LINC6350	XLOC_256578	XLOC_256578	AAGW02083500:326-5719	0.150121	0	8.6366	0.00419841	0.0393642
TCONS_00300981	LINC6370	XLOC_256838	XLOC_256838	AAGW02083647:94-5976	0.132586	0	8.64048	0.00224604	0.0256562
TCONS_00300441	LINC6299	XLOC_256375	XLOC_256375	AAGW02083392:2317-5701	0.228674	0	8.64714	0.00253845	0.0277846
TCONS_00299317	LINC6196	XLOC_255372	XLOC_255372	AAGW02082895:6109-8061	0.418027	0	8.68012	0.00274254	0.0290942
TCONS_00383146	LINC8881	XLOC_323001	XLOC_323001	GL019874:9044-9771	1.08178	0	8.6805	0.00219802	0.0252129
TCONS_00375198	LINC8540	XLOC_316360	XLOC_316360	GL019258:1346-2773	0.565237	0	8.68158	0.0030447	0.0311416
TCONS_00301634	LINC6471	XLOC_257411	XLOC_257411	AAGW02084019:75-1869	0.443931	0	8.68862	0.00231048	0.0261258
TCONS_00383682	LINC8936	XLOC_323481	XLOC_323481	GL019977:5456-8227	0.309559	0	8.75382	0.00245282	0.0271124
TCONS_00301612	LINC6454	XLOC_257397	XLOC_257397	AAGW02083999:1131-3398	0.383382	0	8.76961	0.00241286	0.0268696
TCONS_00383744	LINC8980	XLOC_323505	XLOC_323505	GL019983:4838-7198	0.356293	0	8.78473	0.0021079	0.0244931
TCONS_00383836	LINC9020	XLOC_323572	XLOC_323572	GL020009:454-3325	0.314295	0	8.84444	0.00273265	0.0290512
TCONS_00382470	LINC8850	XLOC_322429	XLOC_322429	GL019775:13399-15538	0.426855	0	8.84692	0.00196019	0.0232553
TCONS_00299267	LINC6188	XLOC_255331	XLOC_255331	AAGW02082881:3400-7122	0.241901	0	8.89732	0.00206208	0.0240704
TCONS_00300651	LINC6343	XLOC_256538	XLOC_256538	AAGW02083482:684-6462	0.167213	0	8.93266	0.00215738	0.0249102
TCONS_00383485	LINC8901	XLOC_323299	XLOC_323299	GL019929:143-4167	0.232818	0	8.9524	0.00204995	0.0240039
TCONS_00383717	LINC8957	XLOC_323504	XLOC_323504	GL019983:164-3626	0.277905	0	8.96555	0.00179013	0.0217058
TCONS_00299872	LINC6240	XLOC_255886	XLOC_255886	AAGW02083118:233-6483	0.15186	0	8.98513	0.00341891	0.0338267
TCONS_00383885	LINC9041	XLOC_323609	XLOC_323609	GL020020:233-3912	0.263229	0	9.0103	0.0021627	0.0249588
TCONS_00372443	LINC8435	XLOC_314024	XLOC_314024	GL019159:50147-52325	0.465462	0	9.06827	0.00199337	0.0235012
TCONS_00300446	LINC6300	XLOC_256378	XLOC_256378	AAGW02083392:1535-6443	0.221786	0	9.07609	0.00201553	0.0236938
TCONS_00299316	LINC6195	XLOC_255372	XLOC_255372	AAGW02082895:3822-7486	0.291155	0	9.1133	0.00160785	0.0201381
TCONS_00343971	LINC7518	XLOC_291951	XLOC_291951	GL018801:363040-365532	0.454213	0	9.13603	0.00227224	0.0258631
TCONS_00299313	LINC6197	XLOC_255374	XLOC_255374	AAGW02082895:2411-4512	0.510481	0	9.21281	0.00278227	0.0293476
TCONS_00371080	LINC8390	XLOC_312998	XLOC_312998	GL019122:143900-145253	0.864402	0	9.22135	0.0023969	0.0267518
TCONS_00380702	LINC8763	XLOC_320956	XLOC_320956	GL019585:6-717	1.74083	0	9.28006	0.00155938	0.0196741
TCONS_00299780	LINC6232	XLOC_255810	XLOC_255810	AAGW02083077:552-6692	0.201993	0	9.28268	0.00151789	0.0192591
TCONS_00383489	LINC8903	XLOC_323303	XLOC_323303	GL019929:1160-4108	0.431057	0	9.29221	0.0019561	0.0232269
TCONS_00299269	LINC6189	XLOC_255331	XLOC_255331	AAGW02082881:3400-7166	0.323839	0	9.29791	0.00147907	0.0189708
TCONS_00383730	LINC8969	XLOC_323504	XLOC_323504	GL019983:2556-7474	0.262284	0	9.3178	0.00157706	0.0198531
TCONS_00080849	LINC1567	XLOC_069470	XLOC_069470	13:40355827-40358398	0.499932	0	9.32829	0.0020856	0.0242944
TCONS_00383732	LINC8971	XLOC_323504	XLOC_323504	GL019983:4846-7474	0.46542	0	9.38293	0.00197946	0.0233703
TCONS_00300497	LINC6315	XLOC_256413	XLOC_256413	AAGW02083412:4007-6629	0.518296	0	9.39692	0.00142493	0.0184452
TCONS_00383745	LINC8982	XLOC_323505	XLOC_323505	GL019983:4838-7441	0.485416	0	9.40697	0.00160621	0.0201242
TCONS_00297484	LINC6054	XLOC_253785	XLOC_253785	AAGW02082236:12669-14483	0.741771	0	9.47472	0.00130856	0.0173709
TCONS_00298566	LINC6122	XLOC_254716	XLOC_254716	AAGW02082646:2020-6859	0.300476	0	9.48715	0.00164532	0.020419
TCONS_00383750	LINC8983	XLOC_323505	XLOC_323505	GL019983:4838-7472	0.519503	0	9.49551	0.00125863	0.016868
TCONS_00383620	LINC8922	XLOC_323425	XLOC_323425	GL019958:2139-5172	0.500892	0	9.52443	0.00183167	0.0220593
TCONS_00298795	LINC6136	XLOC_254931	XLOC_254931	AAGW02082728:1841-9037	0.205402	0	9.54623	0.00106884	0.0149275
TCONS_00372481	LINC8439	XLOC_314043	XLOC_314043	GL019159:48789-53322	0.323433	0	9.55071	0.00130115	0.0173186
TCONS_00301233	LINC6399	XLOC_257059	XLOC_257059	AAGW02083774:2003-5189	0.450354	0	9.57182	0.00126463	0.0169333
TCONS_00301207	LINC6397	XLOC_257034	XLOC_257034	AAGW02083764:386-5343	0.292344	0	9.57847	0.00118005	0.0160844
TCONS_00383681	LINC8934	XLOC_323479	XLOC_323479	GL019977:2292-5392	0.494667	0	9.62591	0.00115161	0.0157881
TCONS_00383728	LINC8967	XLOC_323504	XLOC_323504	GL019983:721-3626	0.540814	0	9.65117	0.00106261	0.0148683
TCONS_00372479	LINC8437	XLOC_314043	XLOC_314043	GL019159:48789-53082	0.371929	0	9.65341	0.00113963	0.0156573
TCONS_00297482	LINC6052	XLOC_253785	XLOC_253785	AAGW02082236:9337-11780	0.646103	0	9.66955	0.00103167	0.0145643
TCONS_00299871	LINC6241	XLOC_255886	XLOC_255886	AAGW02083118:233-6483	0.26296	0	9.72089	0.000888516	0.0131426
TCONS_00383729	LINC8968	XLOC_323504	XLOC_323504	GL019983:721-5672	0.355298	0	9.76594	0.000955925	0.0138515
TCONS_00383723	LINC8962	XLOC_323504	XLOC_323504	GL019983:214-3920	0.46943	0	9.84145	0.000884111	0.0130991
TCONS_00296729	LINC6011	XLOC_253109	XLOC_253109	AAGW02081921:10448-14505	0.427863	0	9.84889	0.000917609	0.0134442
TCONS_00299311	LINC6193	XLOC_255372	XLOC_255372	AAGW02082895:433-8178	0.252792	0	9.90545	0.000963793	0.0139249
TCONS_00383792	LINC9001	XLOC_323537	XLOC_323537	GL019999:4168-10523	0.297801	0	9.90993	0.00232436	0.0262172
TCONS_00290057	LINC5848	XLOC_247192	XLOC_247192	9:40045788-40050904	0.398908	0	9.94306	0.00138865	0.0180961
TCONS_00297040	LINC6041	XLOC_253380	XLOC_253380	AAGW02082060:10548-14757	0.456464	0	10.0085	0.000862353	0.0128649
TCONS_00300610	LINC6336	XLOC_256505	XLOC_256505	AAGW02083466:243-5882	0.351059	0	10.0219	0.000788889	0.0120831
TCONS_00366982	LINC8236	XLOC_309910	XLOC_309910	GL019041:7791-52638	0.047514	0	10.045	0.000720077	0.0113375
TCONS_00297037	LINC6039	XLOC_253379	XLOC_253379	AAGW02082060:5397-12222	0.304957	0	10.0477	0.000907183	0.0133394
TCONS_00208305	LINC4226	XLOC_177060	XLOC_177060	3:11348217-11364813	0.113423	0	10.0589	0.00409462	0.0387312
TCONS_00242419	LINC4926	XLOC_205702	XLOC_205702	7:20924978-20933463	0.276094	0	10.1484	0.0057261	0.0490094
TCONS_00383742	LINC8978	XLOC_323505	XLOC_323505	GL019983:2595-5761	0.681763	0	10.1609	0.000709002	0.0111973
TCONS_00259466	LINC5272	XLOC_220778	XLOC_220778	7:108792765-108797076	0.548083	0	10.1609	0.000875347	0.0130123
TCONS_00383830	LINC9014	XLOC_323569	XLOC_323569	GL020009:645-3350	0.825255	0	10.1715	0.000562802	0.00946932
TCONS_00259465	LINC5273	XLOC_220778	XLOC_220778	7:108792765-108797076	0.5487	0	10.1825	0.000678244	0.0108415
TCONS_00377029	LINC8609	XLOC_317924	XLOC_317924	GL019335:1129-7523	0.364436	0	10.2113	0.00056656	0.00950399
TCONS_00054518	LINC1015	XLOC_047711	XLOC_047711	12:129048390-129051835	0.683957	0	10.2185	0.000625786	0.0102569
TCONS_00298451	LINC6118	XLOC_254616	XLOC_254616	AAGW02082605:1029-5904	1.54817	0.000746	10.2248	0.00011486	0.00285559
TCONS_00296731	LINC6012	XLOC_253111	XLOC_253111	AAGW02081924:5721-16646	0.22746	0	10.2279	0.00536804	0.0467397
TCONS_00298903	LINC6161	XLOC_255012	XLOC_255012	AAGW02082764:3578-8011	0.551758	0	10.2331	0.000637124	0.0103692
TCONS_00298039	LINC6102	XLOC_254259	XLOC_254259	AAGW02082459:518-12335	0.2122	0	10.3117	0.00107203	0.0149533
TCONS_00383851	LINC9029	XLOC_323583	XLOC_323583	GL020013:1330-5011	0.7057	0	10.3135	0.00586821	0.0498825
TCONS_00359064	COPS3-OT1	ENSOCUG00000002679	COPS3	GL018920:219159-229089	0.27093	0	10.3549	0.00503896	0.0448688
TCONS_00297639	LINC6079	XLOC_253914	XLOC_253914	AAGW02082319:10532-14176	0.761309	0	10.3631	0.00544082	0.0471737
TCONS_00216320	LINC4368	XLOC_184017	XLOC_184017	3:138227942-138246874	0.143191	0	10.3758	0.00530767	0.0464073
TCONS_00269306	LINC5485	XLOC_229268	XLOC_229268	8:82717760-82733929	0.170113	0	10.3978	0.0056148	0.0482319
TCONS_00345811	LINC7577	XLOC_293266	XLOC_293266	GL018810:874592-881134	0.396984	0	10.4053	0.000477885	0.00837203
TCONS_00297029	LINC6037	XLOC_253370	XLOC_253370	AAGW02082060:10503-14744	0.580223	0	10.4365	0.00182039	0.0219826
TCONS_00014666	LINC263	XLOC_012792	XLOC_012792	1:2858228-2867975	0.294198	0	10.4967	0.00573204	0.0490509
TCONS_00344675	LINC7542	XLOC_292374	XLOC_292374	GL018804:408581-411825	0.925929	0	10.5323	0.000441146	0.00788998
TCONS_00199855	LINC4025	XLOC_169413	XLOC_169413	3:41887773-41901990	0.215464	0	10.5614	0.000387139	0.00715919
TCONS_00383576	LINC8913	XLOC_323386	XLOC_323386	GL019949:481-12214	0.271149	0	10.5878	0.000658002	0.0106203
TCONS_00383727	LINC8963	XLOC_323504	XLOC_323504	GL019983:214-7474	0.400681	0	10.6112	0.00443796	0.0410856
TCONS_00383822	LINC9011	XLOC_323562	XLOC_323562	GL020006:885-4750	0.777253	0	10.6182	0.000456974	0.00810386
TCONS_00208290	LINC4217	XLOC_177056	XLOC_177056	3:11338752-11345810	0.424434	0	10.624	0.000383606	0.00711658
TCONS_00056336	LINC1049	XLOC_049322	XLOC_049322	12:149973316-149984817	0.27565	0	10.6393	0.000388303	0.00716298
TCONS_00314284	LINC6789	XLOC_268423	XLOC_268423	GL018712:273117-285477	0.236726	0	10.6689	0.00517881	0.0457141
TCONS_00373295	LINC8469	XLOC_314760	XLOC_314760	GL019187:37984-46458	0.398146	0	10.7075	0.00421401	0.0394691
TCONS_00344674	LINC7541	XLOC_292374	XLOC_292374	GL018804:408581-411714	1.01857	0	10.718	0.000330558	0.0063642
TCONS_00190625	LINC3779	XLOC_161902	XLOC_161902	20:10007655-10024916	0.199105	0	10.7203	0.00430076	0.0401055
TCONS_00368316	LINC8303	XLOC_310952	XLOC_310952	GL019065:30771-49350	0.18837	0	10.7461	0.00442733	0.0410014
TCONS_00381751	LINC8813	XLOC_321829	XLOC_321829	GL019696:19149-27036	0.440356	0	10.75	0.000308459	0.00605149
TCONS_00360972	LINC8053	XLOC_305139	XLOC_305139	GL018943:137737-154987	0.206814	0	10.7518	0.000468	0.00824597
TCONS_00197258	LINC3965	XLOC_167274	XLOC_167274	3:11359490-11364787	0.605742	0	10.7691	0.00408357	0.038676
TCONS_00197255	LINC3963	XLOC_167274	XLOC_167274	3:11357712-11364787	0.450248	0	10.7779	0.00427566	0.0399206
TCONS_00391501	LINC9199	XLOC_330313	XLOC_330313	X:8772025-8776561	0.713959	0	10.815	0.00445691	0.0412061
TCONS_00382484	LINC8851	XLOC_322433	XLOC_322433	GL019775:12487-15533	1.25302	0	10.8382	0.00332979	0.0332156
TCONS_00265062	LINC5401	XLOC_225573	XLOC_225573	8:11698251-11725556	0.142077	0	10.8616	0.00330712	0.0330557
TCONS_00361008	LINC8055	XLOC_305173	XLOC_305173	GL018943:261576-271926	0.399164	0	10.9338	0.00359589	0.0351421
TCONS_00383713	LINC8954	XLOC_323500	XLOC_323500	GL019981:2300-12891	0.359909	0	10.9677	0.000259474	0.0053188
TCONS_00383711	LINC8952	XLOC_323500	XLOC_323500	GL019981:603-12891	0.318647	0	10.9797	0.000453944	0.00805553
TCONS_00354025	LINC7844	XLOC_299604	XLOC_299604	GL018864:76631-84131	0.518203	0	10.9914	0.000229099	0.00480389
TCONS_00184252	LINC3638	XLOC_156496	XLOC_156496	2:96995004-97007432	0.328841	0	10.9915	0.000199581	0.00433093
TCONS_00208295	LINC4219	XLOC_177060	XLOC_177060	3:11348217-11364728	1.91654	0.000996	11.1034	0.000132354	0.00318197
TCONS_00372482	LINC8440	XLOC_314043	XLOC_314043	GL019159:48789-63893	0.270362	0	11.1168	0.000329772	0.00635822
TCONS_00208309	LINC4232	XLOC_177060	XLOC_177060	3:11357228-11364782	0.61905	0	11.1698	0.000255351	0.0052511
TCONS_00297487	LINC6055	XLOC_253789	XLOC_253789	AAGW02082236:6097-10174	1.1158	0	11.1744	0.000145837	0.00341985
TCONS_00310818	LINC6691	XLOC_265174	XLOC_265174	GL018707:3488252-3492161	1.21561	0	11.1996	0.00501907	0.0447362
TCONS_00371257	LINC8401	XLOC_313131	XLOC_313131	GL019128:127674-154946	0.168729	0	11.3078	0.00297576	0.0306903
TCONS_00041812	LINC793	XLOC_036674	XLOC_036674	11:31765199-31799162	0.162201	0	11.3496	0.00255675	0.0278826
TCONS_00371993	LINC8427	XLOC_313663	XLOC_313663	GL019147:93071-95509	2.23359	0	11.3671	0.00222568	0.0254756
TCONS_00354077	LINC7855	XLOC_299630	XLOC_299630	GL018864:76631-83758	0.692467	0	11.3812	0.00254602	0.0278199
TCONS_00382538	LINC8858	XLOC_322484	XLOC_322484	GL019781:3771-22877	0.258746	0	11.382	0.000210382	0.00449561
TCONS_00160106	LINC3198	XLOC_136190	XLOC_136190	19:43972291-43988134	0.326348	0	11.4124	0.00234669	0.0263886
TCONS_00298900	LINC6160	XLOC_255012	XLOC_255012	AAGW02082764:181-8011	0.714983	0	11.433	0.000114704	0.00285416
TCONS_00383710	LINC8951	XLOC_323500	XLOC_323500	GL019981:294-12877	0.434612	0	11.4814	0.000102895	0.0026096
TCONS_00354075	LINC7853	XLOC_299630	XLOC_299630	GL018864:76631-80739	1.36889	0	11.5002	0.000102111	0.00259515
TCONS_00354022	LINC7852	XLOC_299604	XLOC_299604	GL018864:76631-84131	0.732428	0	11.5247	0.00218821	0.0251431
TCONS_00208298	LINC4223	XLOC_177060	XLOC_177060	3:11348217-11364782	0.373065	0	11.543	0.00186796	0.0223881
TCONS_00047898	LINC915	XLOC_041854	XLOC_041854	12:33138396-33164565	0.222663	0	11.5437	0.00219548	0.0252008
TCONS_00354030	LINC7849	XLOC_299604	XLOC_299604	GL018864:76631-84131	0.762381	0	11.5527	0.00203216	0.0238518
TCONS_00011224	LINC204	XLOC_009924	XLOC_009924	1:146653865-146667362	0.449306	0	11.5706	7.85795e-05	0.00210245
TCONS_00354019	LINC7842	XLOC_299603	XLOC_299603	GL018864:73580-75102	4.25952	0	11.5912	0.00189485	0.0226739
TCONS_00297041	LINC6042	XLOC_253380	XLOC_253380	AAGW02082060:10548-17180	0.875817	0	11.6208	0.000133931	0.00321299
TCONS_00354029	LINC7846	XLOC_299604	XLOC_299604	GL018864:76631-84131	0.812867	0	11.6289	7.58914e-05	0.00205384
TCONS_00299139	LINC6177	XLOC_255219	XLOC_255219	AAGW02082848:31-6093	1.03187	0	11.6308	7.753e-05	0.00208551
TCONS_00048795	LINC932	XLOC_042578	XLOC_042578	12:47839671-47863154	0.273679	0	11.632	0.000110975	0.00278301
TCONS_00361267	LINC8066	XLOC_305408	XLOC_305408	GL018947:151553-163007	0.547641	0	11.6471	6.79473e-05	0.00188322
TCONS_00025045	LINC454	XLOC_021871	XLOC_021871	1:152182084-152198542	0.416428	0	11.7197	0.00255117	0.0278558
TCONS_00361035	LINC8061	XLOC_305185	XLOC_305185	GL018943:318887-339730	0.354208	0	11.7856	0.000183232	0.00404674
TCONS_00215687	LINC4363	XLOC_183429	XLOC_183429	3:125728225-125758464	0.249155	0	11.8021	0.00162367	0.0202683
TCONS_00351730	ITGB4-AS1	ENSOCUG00000014951	ITGB4	GL018845:69948-97072	0.265169	0	11.8166	0.00199734	0.0235232
TCONS_00297031	LINC6038	XLOC_253370	XLOC_253370	AAGW02082060:10503-17198	1.00576	0	11.821	8.12799e-05	0.00215967
TCONS_00367564	LINC8259	XLOC_310340	XLOC_310340	GL019049:66118-102009	0.217739	0	11.8448	0.0020457	0.023973
TCONS_00064967	LINC1210	XLOC_056586	XLOC_056586	12:125013291-125042215	0.260005	0	11.8506	0.00191334	0.022816
TCONS_00367025	LINC8238	XLOC_309953	XLOC_309953	GL019041:15389-62744	0.148668	0	11.9364	0.00182624	0.0220171
TCONS_00340444	LINC7456	XLOC_289330	XLOC_289330	GL018785:1105392-1140855	0.220793	0	11.9585	0.00131706	0.0174586
TCONS_00368475	LINC8312	XLOC_310986	XLOC_310986	GL019066:169137-196526	0.276242	0	11.987	5.71912e-05	0.00165688
TCONS_00383724	LINC8966	XLOC_323504	XLOC_323504	GL019983:214-7474	1.11264	0	12.0525	3.86237e-05	0.0012211
TCONS_00208299	LINC4222	XLOC_177060	XLOC_177060	3:11348217-11364782	0.536316	0	12.0674	0.00107193	0.0149533
TCONS_00299192	LINC6182	XLOC_255264	XLOC_255264	AAGW02082861:597-5896	1.6334	0	12.087	2.63653e-05	0.000902809
TCONS_00365528	LINC8192	XLOC_308766	XLOC_308766	GL019014:170419-238842	0.142735	0	12.1862	0.000979006	0.0140811
TCONS_00368317	LINC8304	XLOC_310952	XLOC_310952	GL019065:30771-50442	0.449606	0	12.2116	0.00105928	0.0148402
TCONS_00208300	LINC4221	XLOC_177060	XLOC_177060	3:11348217-11364782	0.648095	0	12.3483	0.000799902	0.012186
TCONS_00348188	ZCCHC8-AS2	ENSOCUG00000013759	ZCCHC8	GL018824:246648-309184	0.147928	0	12.3563	0.00194065	0.0230679
TCONS_00208307	LINC4230	XLOC_177060	XLOC_177060	3:11348217-11364829	0.705958	0	12.4818	0.000743415	0.0115694
TCONS_00365809	LINC8204	XLOC_309004	XLOC_309004	GL019019:16083-20447	2.58658	0	12.5135	1.06172e-05	0.000432786
TCONS_00208301	LINC4229	XLOC_177060	XLOC_177060	3:11348217-11364813	0.688496	0	12.5214	1.29758e-05	0.000509353
TCONS_00025046	LINC456	XLOC_021871	XLOC_021871	1:152185814-152198542	0.958632	0	12.5307	0.000630694	0.0102945
TCONS_00310820	LINC6692	XLOC_265174	XLOC_265174	GL018707:3488252-3503274	0.782801	0	12.5357	3.24203e-05	0.00105991
TCONS_00361023	LINC8059	XLOC_305185	XLOC_305185	GL018943:288454-340027	0.216826	0	12.5991	0.000817838	0.0123931
TCONS_00123508	LINC2405	XLOC_106440	XLOC_106440	16:11005306-11072560	0.203331	0	12.6793	0.000499371	0.00865235
TCONS_00311003	LINC6695	XLOC_265348	XLOC_265348	GL018707:1269445-1361600	0.152577	0	12.6869	0.00506059	0.0450077
TCONS_00108202	LINC2099	XLOC_092972	XLOC_092972	14:133203048-133303536	0.118204	0	12.7184	0.00545907	0.0472969
TCONS_00214317	LINC4328	XLOC_182218	XLOC_182218	3:108112723-108178462	0.187167	0	12.7693	0.0052182	0.0459741
TCONS_00340337	LINC7453	XLOC_289230	XLOC_289230	GL018784:304327-346298	0.369063	0	12.8883	3.92457e-06	0.000187797
TCONS_00368469	LINC8310	XLOC_310986	XLOC_310986	GL019066:169082-196526	0.535676	0	12.9015	6.83621e-06	0.00030196
TCONS_00208249	LINC4213	XLOC_177018	XLOC_177018	3:10684939-10745705	0.270076	0	12.9102	0.0041393	0.0389977
TCONS_00208297	LINC4218	XLOC_177060	XLOC_177060	3:11348217-11364728	1.03792	0	13.0438	0.00375297	0.03637
TCONS_00366163	LINC8217	XLOC_309298	XLOC_309298	GL019025:299498-379235	0.231122	0	13.1486	0.00342154	0.0338405
TCONS_00299695	LINC6223	XLOC_255729	XLOC_255729	AAGW02083035:1682-4583	6.13946	0	13.1817	1.2199e-06	7.02291e-05
TCONS_00208294	LINC4220	XLOC_177060	XLOC_177060	3:11348217-11364728	1.15387	0	13.1962	0.00329875	0.0330163
TCONS_00118223	LINC2287	XLOC_101842	XLOC_101842	15:32729422-32833410	0.189465	0	13.2351	0.000282751	0.00566121
TCONS_00197267	CCDC192-OT1	ENSOCUG00000023531	CCDC192	3:11533680-11597343	0.279683	0	13.2685	0.000293838	0.0058259
TCONS_00342484	ORYCUNV1R1535-AS1	ENSOCUG00000021382	ORYCUNV1R1535	GL018792:942329-1083464	0.136657	0	13.418	0.00290035	0.0301121
TCONS_00197252	LINC3961	XLOC_167274	XLOC_167274	3:11348960-11364787	1.38596	0	13.4594	1.02072e-06	6.05524e-05
TCONS_00208306	LINC4225	XLOC_177060	XLOC_177060	3:11348217-11364813	1.31127	0	13.5153	8.91346e-07	5.36593e-05
TCONS_00033971	LINC628	XLOC_029746	XLOC_029746	10:39813565-40038254	0.115341	0	13.5688	0.00223288	0.0255384
TCONS_00117555	LINC2271	XLOC_101229	XLOC_101229	15:20431533-20492780	0.415933	0	13.6337	2.50265e-07	1.82559e-05
TCONS_00207402	LINC4191	XLOC_176248	XLOC_176248	3:153311712-153391299	0.324612	0	13.6357	0.00214986	0.024849
TCONS_00374867	LINC8525	XLOC_316123	XLOC_316123	GL019247:2676-92797	0.274161	0	13.6501	0.000114889	0.00285559
TCONS_00365836	LINC8205	XLOC_309022	XLOC_309022	GL019019:13196-20449	3.83371	0	13.7095	9.52296e-05	0.00244988
TCONS_00357825	LCA5L-OT2	ENSOCUG00000001518	LCA5L	GL018907:413047-458275	0.658827	0	13.8288	9.56275e-05	0.00245729
TCONS_00025040	LINC453	XLOC_021871	XLOC_021871	1:152163755-152198563	0.874266	0	13.8476	1.67678e-06	9.16987e-05
TCONS_00365538	LINC8194	XLOC_308775	XLOC_308775	GL019015:3855-102946	0.381462	0	14.1135	0.00130555	0.0173566
TCONS_00368470	LINC8311	XLOC_310986	XLOC_310986	GL019066:169082-196526	1.37349	0	14.2499	7.85115e-08	6.68527e-06
TCONS_00353781	LINC7826	XLOC_299389	XLOC_299389	GL018862:280061-426061	0.345152	0	14.5281	0.000858963	0.0128283
TCONS_00208303	LINC4227	XLOC_177060	XLOC_177060	3:11348217-11364813	3.30015	0	14.8408	1.13988e-05	0.000457475
TCONS_00348187	ZCCHC8-AS1	ENSOCUG00000013759	ZCCHC8	GL018824:246648-309065	0.906611	0	14.8419	9.33762e-11	1.81049e-08
TCONS_00368868	ZNF512B-OT1	ENSOCUG00000007558	ZNF512B	GL019070:127897-185615	1.08297	0	15.1139	0.000521468	0.00894065

## Sheet: down lncRNAs
transcript_id	transcript_name	gene_id	gene_name	transcript_locus	Kitten_FPKM	Fetus_FPKM	log2FoldChange	pvalue	padj
TCONS_00368930	LINC8330	XLOC_311232	XLOC_311232	GL019071:152188-195719	0	5.97312	-16.5012	0.000183659	0.00405217
TCONS_00197639	CDC42SE2-OT1	ENSOCUG00000003842	CDC42SE2	3:14471471-14575606	0	1.93223	-16.1435	0.000249798	0.005163
TCONS_00106016	LINC2064	XLOC_090990	XLOC_090990	14:100935792-101215871	0	0.558347	-15.7626	1.11385e-14	5.03924e-12
TCONS_00294358	LINC5932	XLOC_251018	XLOC_251018	AAGW02077230:52586-148904	0	1.5223	-15.6705	4.20279e-14	1.69584e-11
TCONS_00202185	LINC4066	XLOC_171513	XLOC_171513	3:76578661-76772759	0	0.62154	-15.3888	3.8517e-13	1.2235e-10
TCONS_00245844	LINC4985	XLOC_208815	XLOC_208815	7:73737467-73935449	0	0.43277	-14.9119	0.000752524	0.0116585
TCONS_00091626	LINC1780	XLOC_078395	XLOC_078395	14:41076502-41335634	0	0.316658	-14.8346	3.14068e-09	4.13729e-07
TCONS_00245845	LINC4986	XLOC_208815	XLOC_208815	7:73737471-73935449	0	0.379942	-14.7015	6.01439e-10	9.65515e-08
TCONS_00202182	LINC4065	XLOC_171513	XLOC_171513	3:76541594-76774811	0	0.321011	-14.6988	4.24936e-10	7.18207e-08
TCONS_00003403	LINC40	XLOC_002949	XLOC_002949	1:43534005-43709004	0	0.376537	-14.5206	2.09442e-09	2.90424e-07
TCONS_00118930	LINC2303	XLOC_102432	XLOC_102432	15:44604054-44692420	0	0.651369	-14.3124	6.44954e-09	7.42593e-07
TCONS_00239528	LINC4859	XLOC_203254	XLOC_203254	6:2155987-2283202	0	0.426804	-14.2354	5.0935e-09	6.16576e-07
TCONS_00003331	LINC39	XLOC_002949	XLOC_002949	1:43391533-43709004	0	0.166163	-14.1994	5.02203e-05	0.00150155
TCONS_00229877	LINC4638	XLOC_195402	XLOC_195402	4:68074761-68246509	0	0.310154	-14.192	1.39852e-07	1.10278e-05
TCONS_00374754	CD37-OT1	ENSOCUG00000027566	CD37	GL019240:26955-98813	0	0.721809	-14.1712	2.06166e-08	2.07505e-06
TCONS_00371001	LINC8386	XLOC_312922	XLOC_312922	GL019122:9616-58224	0	1.05053	-14.1413	5.21012e-05	0.00154201
TCONS_00204422	LINC4097	XLOC_173565	XLOC_173565	3:108601008-108670860	0	0.716509	-14.1233	2.2924e-08	2.27659e-06
TCONS_00235183	LINC4759	XLOC_199698	XLOC_199698	5:8425646-8640082	0	0.221733	-14.0272	8.57267e-05	0.00224941
TCONS_00395552	LINC9300	XLOC_333873	XLOC_333873	X:75511669-75690786	0	0.248635	-13.9569	3.19687e-07	2.23029e-05
TCONS_00257898	LINC5248	XLOC_219425	XLOC_219425	7:85913239-86049577	0	0.314793	-13.9018	8.59378e-08	7.23509e-06
TCONS_00257851	LINC5246	XLOC_219379	XLOC_219379	7:85711322-85818533	0	0.396734	-13.8783	8.43815e-08	7.13087e-06
TCONS_00390771	LINC9188	XLOC_329685	XLOC_329685	X:108899335-108990922	0	0.461476	-13.872	6.37004e-08	5.56155e-06
TCONS_00297900	LINC6091	XLOC_254130	XLOC_254130	AAGW02082413:2891-13601	0	3.91622	-13.8549	8.79222e-05	0.00229084
TCONS_00096018	LINC1864	XLOC_082251	XLOC_082251	14:101871412-101983857	0	0.352548	-13.7892	1.11285e-07	9.17928e-06
TCONS_00097547	LINC1893	XLOC_083588	XLOC_083588	14:124075192-124176879	0	0.39457	-13.7879	0.000100885	0.00256736
TCONS_00036600	LINC688	XLOC_032064	XLOC_032064	11:29501613-29661501	0	0.245531	-13.7567	0.000116053	0.00287972
TCONS_00100985	LINC1953	XLOC_086724	XLOC_086724	14:18219609-18336298	0	0.328666	-13.7497	0.000191945	0.00420781
TCONS_00026771	LINC491	XLOC_023466	XLOC_023466	1:180111163-180411681	0	0.11983	-13.6494	0.00268994	0.0287542
TCONS_00384151	LINC9062	XLOC_323818	XLOC_323818	X:3092114-3288889	0	0.182742	-13.6267	0.000156257	0.00361124
TCONS_00375003	LINC8532	XLOC_316232	XLOC_316232	GL019251:68448-84354	0	2.15896	-13.5677	0.000143929	0.00338217
TCONS_00097872	LINC1898	XLOC_083897	XLOC_083897	14:130399707-130471470	0	0.469065	-13.5505	5.48279e-07	3.52829e-05
TCONS_00277668	LINC5617	XLOC_236837	XLOC_236837	8:97280090-97332252	0	0.624216	-13.5018	3.48165e-07	2.40277e-05
TCONS_00036095	LINC671	XLOC_031604	XLOC_031604	11:20240206-20331266	0	0.344876	-13.4541	6.35807e-07	4.02371e-05
TCONS_00329845	LINC7169	XLOC_281062	XLOC_281062	GL018744:104512-192398	0	0.332505	-13.3456	6.06204e-07	3.85671e-05
TCONS_00072159	LINC1368	XLOC_062487	XLOC_062487	13:65938355-65986918	0	0.593727	-13.3392	0.000289214	0.00575715
TCONS_00246136	LINC4988	XLOC_209095	XLOC_209095	7:82192727-82217672	0	1.10293	-13.2723	2.63123e-05	0.000902374
TCONS_00276201	LINC5597	XLOC_235441	XLOC_235441	8:75621268-75736073	0	0.238782	-13.2468	2.58681e-06	0.00013212
TCONS_00100984	LINC1952	XLOC_086724	XLOC_086724	14:18219609-18329431	0	0.237139	-13.159	0.000329477	0.00635528
TCONS_00356397	LINC7919	XLOC_301543	XLOC_301543	GL018891:228212-384410	0	0.156452	-13.1023	0.00450986	0.0415109
TCONS_00268318	LINC5459	XLOC_228356	XLOC_228356	8:68050482-68132343	0	0.299143	-13.0974	0.000327919	0.00633067
TCONS_00208226	LINC4209	XLOC_177008	XLOC_177008	3:10446387-10491621	0	0.535474	-13.0586	0.000342277	0.00652629
TCONS_00307973	LINC6612	XLOC_262988	XLOC_262988	GL018704:3734463-3847721	0	0.21482	-13.0542	0.00467135	0.0425774
TCONS_00257162	LINC5227	XLOC_218739	XLOC_218739	7:73793294-73935421	0	0.166709	-13.0527	0.000337037	0.00645099
TCONS_00277720	LINC5618	XLOC_236868	XLOC_236868	8:98290121-98511173	0	0.107393	-13.0484	0.00469423	0.042699
TCONS_00177068	LINC3505	XLOC_150183	XLOC_150183	2:167007272-167203936	0	0.121162	-13.0243	0.00479879	0.0433508
TCONS_00139747	LINC2848	XLOC_119930	XLOC_119930	17:79848581-79890834	0	0.543347	-12.9948	1.83145e-06	9.89489e-05
TCONS_00208225	TEX43-AS1	ENSOCUG00000022846	TEX43	3:10434055-10491621	0	0.403205	-12.9925	0.000433899	0.00778602
TCONS_00174670	LINC3449	XLOC_148157	XLOC_148157	2:130640776-130654030	0	1.71677	-12.9859	2.21664e-06	0.000116664
TCONS_00357922	LINC7977	XLOC_302783	XLOC_302783	GL018909:102987-136207	0	0.668864	-12.965	0.0050847	0.0450968
TCONS_00036096	LINC672	XLOC_031604	XLOC_031604	11:20240206-20335381	0	0.23306	-12.9574	0.000396878	0.00729711
TCONS_00252046	LINC5117	XLOC_214194	XLOC_214194	7:167560708-167592173	0	0.706818	-12.9518	3.75213e-06	0.000180316
TCONS_00363285	LINC8124	XLOC_306933	XLOC_306933	GL018975:94996-192049	0	0.227507	-12.9468	3.80443e-06	0.000182438
TCONS_00051009	LINC954	XLOC_044597	XLOC_044597	12:77613128-77662132	0	0.443912	-12.9185	2.40898e-06	0.000124735
TCONS_00193626	LINC3875	XLOC_164402	XLOC_164402	20:25898247-26082910	0	0.115595	-12.8971	0.000558676	0.00942114
TCONS_00056732	LINC1060	XLOC_049671	XLOC_049671	12:153421905-153525611	0	0.202944	-12.8744	7.20838e-06	0.000315906
TCONS_00093074	LINC1807	XLOC_079691	XLOC_079691	14:59940557-60083957	0	0.147561	-12.8577	0.000556968	0.00939587
TCONS_00365610	LINC8202	XLOC_308828	XLOC_308828	GL019016:34932-97328	0	0.335192	-12.857	3.04994e-06	0.000152289
TCONS_00014047	OR6Q1-OT1	ENSOCUG00000021902	OR6Q1	1:190957163-191104770	0	0.139764	-12.8457	0.00559718	0.0481267
TCONS_00083740	LINC1630	XLOC_071789	XLOC_071789	13:82942247-83017822	0	0.270732	-12.8341	3.67431e-06	0.000177337
TCONS_00042089	LINC795	XLOC_036927	XLOC_036927	11:38788609-38866016	0	0.264333	-12.8267	3.3517e-06	0.000163962
TCONS_00174600	LINC3448	XLOC_148102	XLOC_148102	2:129192415-129248496	0	0.360923	-12.8195	0.000720238	0.0113375
TCONS_00346083	LINC7588	XLOC_293470	XLOC_293470	GL018811:777850-866707	0	0.224207	-12.8077	0.00577946	0.0493718
TCONS_00193404	LINC3871	XLOC_164187	XLOC_164187	20:21698968-21807520	0	0.183641	-12.7848	0.000504777	0.00872576
TCONS_00100073	LINC1936	XLOC_085878	XLOC_085878	14:3888950-3939997	0	0.390869	-12.7732	0.000622489	0.0102164
TCONS_00064195	LINC1199	XLOC_055918	XLOC_055918	12:111264328-111394306	0	0.150196	-12.7724	0.000643381	0.0104521
TCONS_00389818	LINC9174	XLOC_328827	XLOC_328827	X:89100182-89205698	0	0.184457	-12.769	0.000520071	0.0089247
TCONS_00345931	LINC7582	XLOC_293341	XLOC_293341	GL018811:654532-703248	0	0.394508	-12.727	1.00797e-05	0.000416093
TCONS_00036599	LINC687	XLOC_032064	XLOC_032064	11:29501613-29607882	0	0.176375	-12.6879	0.000648355	0.010491
TCONS_00152988	LINC3094	XLOC_130772	XLOC_130772	18:22285313-22410643	0	0.146181	-12.6807	0.000741754	0.0115516
TCONS_00273744	LINC5557	XLOC_233195	XLOC_233195	8:34795285-34849423	0	0.329538	-12.6307	7.85684e-06	0.000340329
TCONS_00167806	LINC3358	XLOC_142083	XLOC_142083	2:35238669-35331479	0	0.180889	-12.5576	0.000996647	0.0142525
TCONS_00131262	LINC2634	XLOC_113023	XLOC_113023	16:45357864-45418800	0	0.273824	-12.535	1.24578e-05	0.000493779
TCONS_00005361	LINC68	XLOC_004827	XLOC_004827	1:66315595-66403783	0	0.189804	-12.5345	0.000746247	0.0115853
TCONS_00245018	LINC4972	XLOC_208077	XLOC_208077	7:59659451-59719042	0	0.272668	-12.5126	0.000956981	0.0138623
TCONS_00303400	LINC6517	XLOC_258860	XLOC_258860	GL018700:319473-395506	0	0.213199	-12.5046	3.04694e-05	0.00101087
TCONS_00239527	LINC4860	XLOC_203254	XLOC_203254	6:2155987-2283202	0	0.125839	-12.4925	0.00228704	0.0259525
TCONS_00189511	KCNS3-AS1	ENSOCUG00000007365	KCNS3	2:166913926-166964130	0	0.318102	-12.4729	1.12518e-05	0.000453197
TCONS_00036094	LINC670	XLOC_031604	XLOC_031604	11:20240206-20287795	0	0.312922	-12.3702	1.3878e-05	0.000538632
TCONS_00203822	LINC4090	XLOC_173006	XLOC_173006	3:99684447-99742764	0	0.250114	-12.3196	0.00122643	0.0165753
TCONS_00056007	LINC1041	XLOC_049073	XLOC_049073	12:145830441-145864122	0	0.41629	-12.2967	0.00099927	0.0142672
TCONS_00197233	LINC3958	XLOC_167257	XLOC_167257	3:11256588-11317108	0	0.23276	-12.2912	0.000994998	0.0142427
TCONS_00252047	LINC5118	XLOC_214194	XLOC_214194	7:167560725-167598205	0	0.364054	-12.2558	0.00101926	0.0144513
TCONS_00061534	LINC1160	XLOC_053550	XLOC_053550	12:70698171-70709591	0	1.19858	-12.254	2.12089e-05	0.000756913
TCONS_00360613	SPATA2-OT1	ENSOCUG00000021907	SPATA2	GL018940:71089-126831	0	0.233372	-12.1893	0.00117097	0.0159947
TCONS_00226660	LINC4562	XLOC_192723	XLOC_192723	4:23616260-23792023	0	0.0754103	-12.1871	5.12937e-05	0.00152347
TCONS_00032598	LINC597	XLOC_028504	XLOC_028504	10:24490733-24547325	0	0.229246	-12.1818	0.00114248	0.0156869
TCONS_00252049	LINC5119	XLOC_214194	XLOC_214194	7:167596606-167622815	0	0.489427	-12.164	3.75886e-05	0.00119317
TCONS_00025564	LINC471	XLOC_022316	XLOC_022316	1:161081929-161122627	0	0.311214	-12.1372	2.88712e-05	0.000975198
TCONS_00017427	LINC319	XLOC_015228	XLOC_015228	1:46615783-46662968	0	0.266739	-12.1288	3.86323e-05	0.0012211
TCONS_00129154	LINC2581	XLOC_111228	XLOC_111228	16:5929788-6019352	0	0.140509	-12.1271	0.00133263	0.0175757
TCONS_00173316	LINC3430	XLOC_147050	XLOC_147050	2:110239374-110258695	0	0.637342	-12.0953	3.96991e-05	0.00124341
TCONS_00051005	LINC953	XLOC_044597	XLOC_044597	12:77608718-77661586	0	0.230146	-12.0692	4.00771e-05	0.00125175
TCONS_00007506	LINC120	XLOC_006719	XLOC_006719	1:96783865-96810004	0	0.449155	-12.0436	0.00170385	0.0209654
TCONS_00028982	LINC533	XLOC_025354	XLOC_025354	10:15516384-15548076	0	0.372066	-12.0397	3.42137e-05	0.00110642
TCONS_00357523	LINC7944	XLOC_302502	XLOC_302502	GL018904:466393-496574	0	0.385664	-12.0037	5.52913e-05	0.00161227
TCONS_00337474	LINC7392	XLOC_286889	XLOC_286889	GL018768:640427-710089	0	0.167319	-11.9992	0.00154573	0.0195405
TCONS_00064396	LINC1202	XLOC_056100	XLOC_056100	12:114844356-114888968	0	0.25655	-11.9793	5.87936e-05	0.00169236
TCONS_00363109	POLR2F-OT1	ENSOCUG00000012064	POLR2F	GL018972:236133-287951	0	0.216192	-11.9578	6.0242e-05	0.00171531
TCONS_00312500	LINC6743	XLOC_266793	XLOC_266793	GL018709:3145836-3178022	0	0.346516	-11.9506	3.98196e-05	0.00124545
TCONS_00347732	LINC7618	XLOC_294755	XLOC_294755	GL018822:843929-870711	0	0.409898	-11.9442	9.45155e-05	0.00243291
TCONS_00033459	LINC620	XLOC_029282	XLOC_029282	10:35919308-35952308	0	0.33247	-11.9386	6.28205e-05	0.00177407
TCONS_00384974	LINC9085	XLOC_324579	XLOC_324579	X:15036420-15091310	0	0.200458	-11.9348	0.00173408	0.0212052
TCONS_00007521	LINC124	XLOC_006730	XLOC_006730	1:97013839-97023516	0	1.13779	-11.9221	7.03131e-05	0.00193562
TCONS_00388985	LINC9162	XLOC_328094	XLOC_328094	X:75015079-75050081	0	0.301723	-11.8812	5.31284e-05	0.00156345
TCONS_00378735	LINC8676	XLOC_319316	XLOC_319316	GL019433:37746-46223	0	1.23456	-11.8746	0.00160039	0.0200728
TCONS_00022719	LINC409	XLOC_019924	XLOC_019924	1:118331730-118408991	0	0.132801	-11.8418	0.00185194	0.0222436
TCONS_00109061	LINC2119	XLOC_093792	XLOC_093792	14:145049205-145102177	0	0.181756	-11.7521	0.00179879	0.0217805
TCONS_00139746	LINC2849	XLOC_119930	XLOC_119930	17:79848581-79890834	0	0.224703	-11.7271	9.66806e-05	0.00248008
TCONS_00386365	LINC9109	XLOC_325783	XLOC_325783	X:34652671-34691384	0	0.244272	-11.7181	0.000132589	0.00318419
TCONS_00201743	LINC4055	XLOC_171116	XLOC_171116	3:71674989-71692152	0	0.549532	-11.7069	0.000123583	0.00301973
TCONS_00229721	LINC4637	XLOC_195260	XLOC_195260	4:65664663-65696689	0	0.290569	-11.698	7.51522e-05	0.00203858
TCONS_00122748	LINC2372	XLOC_105774	XLOC_105774	15:107524027-107548376	0	0.372309	-11.6591	0.000145255	0.00340798
TCONS_00268694	LINC5470	XLOC_228720	XLOC_228720	8:75806611-75818139	0	0.770352	-11.6225	8.8962e-05	0.00230958
TCONS_00038107	PLCXD3-AS1	ENSOCUG00000002877	PLCXD3	11:62373837-62403099	0	0.30285	-11.6189	8.83227e-05	0.0022986
TCONS_00265228	LINC5410	XLOC_225705	XLOC_225705	8:14432165-14465246	0	0.266375	-11.6106	7.70909e-05	0.00207626
TCONS_00234970	LINC4757	XLOC_199502	XLOC_199502	5:3501776-3558045	0	0.154603	-11.6088	0.00212301	0.0246277
TCONS_00333657	LINC7279	XLOC_284014	XLOC_284014	GL018755:625517-647701	0	0.383063	-11.5671	9.73113e-05	0.00249341
TCONS_00319384	LINC6901	XLOC_272662	XLOC_272662	GL018719:2989065-3031280	0	0.200187	-11.5638	0.00242453	0.0269174
TCONS_00130047	LINC2612	XLOC_111987	XLOC_111987	16:23373742-23396523	0	0.377064	-11.5628	0.000157238	0.00362269
TCONS_00063487	LINC1190	XLOC_055256	XLOC_055256	12:101429145-101477584	0	0.175591	-11.5427	0.00288345	0.0300322
TCONS_00310791	LINC6690	XLOC_265147	XLOC_265147	GL018707:3091727-3123118	0	0.26415	-11.5323	9.78675e-05	0.00250623
TCONS_00319386	LINC6903	XLOC_272663	XLOC_272663	GL018719:3014159-3067423	0	0.15493	-11.5277	0.0023807	0.0266307
TCONS_00136670	LINC2793	XLOC_117344	XLOC_117344	17:34956818-35012559	0	0.145732	-11.5129	0.00279607	0.0293844
TCONS_00397202	LINC9335	XLOC_335310	XLOC_335310	X:106230265-106241090	0	0.757832	-11.5125	8.75934e-05	0.00228493
TCONS_00347827	LINC7619	XLOC_294840	XLOC_294840	GL018822:843929-850615	0	1.21954	-11.511	0.000118086	0.00291562
TCONS_00207576	LINC4198	XLOC_176408	XLOC_176408	3:527625-582630	0	0.148085	-11.5042	0.000192495	0.00421392
TCONS_00314297	LINC6790	XLOC_268436	XLOC_268436	GL018712:368547-387967	0	0.412006	-11.4711	0.000112913	0.00282371
TCONS_00345990	LINC7585	XLOC_293399	XLOC_293399	GL018811:885638-904784	0	0.415218	-11.4702	0.000119983	0.00294945
TCONS_00197371	LINC3973	XLOC_167375	XLOC_167375	3:12281454-12299272	0	0.443535	-11.461	9.96316e-05	0.00253978
TCONS_00128378	RGS21-AS1	ENSOCUG00000021904	RGS21	16:78420913-78460632	0	0.195582	-11.4463	0.00251163	0.0275753
TCONS_00297907	LINC6093	XLOC_254134	XLOC_254134	AAGW02082413:2891-12464	0	0.800851	-11.4153	0.000112537	0.00281829
TCONS_00029198	LINC545	XLOC_025536	XLOC_025536	10:19422856-19457648	0	0.220783	-11.4077	0.00256386	0.0279331
TCONS_00003544	LINC41	XLOC_003160	XLOC_003160	1:43879756-43916757	0	0.206797	-11.4063	0.00011463	0.00285416
TCONS_00359915	LINC8022	XLOC_304265	XLOC_304265	GL018932:52680-84633	0	0.232454	-11.3816	0.00256747	0.0279512
TCONS_00114033	LINC2199	XLOC_098147	XLOC_098147	15:66975035-67003648	0	0.260084	-11.3807	0.00291723	0.0302594
TCONS_00095784	LINC1863	XLOC_082017	XLOC_082017	14:101364637-101397476	0	0.223538	-11.3399	0.000170282	0.00384025
TCONS_00047164	LINC899	XLOC_041333	XLOC_041333	12:24198890-24203384	0	1.58585	-11.3215	0.000356493	0.0067286
TCONS_00233480	LINC4708	XLOC_198283	XLOC_198283	5:27273108-27311161	0	0.182215	-11.2825	0.00289053	0.030052
TCONS_00247312	LINC5021	XLOC_210111	XLOC_210111	7:102164284-102174629	0	0.674695	-11.2791	0.00012727	0.00308459
TCONS_00361993	LINC8092	XLOC_305940	XLOC_305940	GL018957:23649-39335	0	0.439734	-11.2735	0.00275834	0.0291789
TCONS_00197436	LINC3975	XLOC_167439	XLOC_167439	3:12588080-12611063	0	0.292322	-11.2243	0.000134744	0.0032264
TCONS_00291175	LINC5874	XLOC_248128	XLOC_248128	9:63837713-63867345	0	0.225019	-11.2188	0.00383974	0.0369527
TCONS_00352668	LINC7786	XLOC_298420	XLOC_298420	GL018851:85232-95811	0	0.635589	-11.215	0.00288414	0.0300322
TCONS_00344433	MBOAT2-OT1	ENSOCUG00000016985	MBOAT2	GL018803:891812-901796	0	0.667222	-11.2143	0.000142485	0.00335881
TCONS_00186139	LINC3669	XLOC_158081	XLOC_158081	2:122040614-122076153	0	0.180377	-11.1724	0.00379744	0.0366322
TCONS_00197402	LINC3974	XLOC_167406	XLOC_167406	3:12361199-12383785	0	0.279914	-11.1364	0.000156028	0.00360969
TCONS_00054467	LINC1014	XLOC_047671	XLOC_047671	12:128233156-128246868	0	0.457533	-11.13	0.000170674	0.0038433
TCONS_00341892	LINC7483	XLOC_290349	XLOC_290349	GL018790:12356-32674	0	0.304811	-11.1081	0.000160467	0.00367066
TCONS_00025248	LINC464	XLOC_022031	XLOC_022031	1:154876109-154907549	0	0.186184	-11.0227	0.000201522	0.00435887
TCONS_00033464	LINC621	XLOC_029282	XLOC_029282	10:35928705-35952039	0	0.24905	-11.004	0.000267671	0.005442
TCONS_00351267	LINC7757	XLOC_297430	XLOC_297430	GL018842:623171-630737	0	0.760187	-11.0021	0.000195898	0.00426754
TCONS_00354556	LINC7863	XLOC_300012	XLOC_300012	GL018871:236794-266344	0	0.194594	-10.9876	0.00364107	0.0355216
TCONS_00193383	LINC3870	XLOC_164166	XLOC_164166	20:21368158-21381265	0	0.430459	-10.9655	0.000227089	0.00477292
TCONS_00204181	LINC4093	XLOC_173341	XLOC_173341	3:102876471-102894627	0	0.310451	-10.965	0.000215387	0.0045742
TCONS_00313445	LINC6767	XLOC_267674	XLOC_267674	GL018710:3912581-3923031	0	0.528989	-10.9538	0.00355147	0.0347839
TCONS_00372778	NOVA2-AS1	ENSOCUG00000022891	NOVA2	GL019168:86473-95267	0	0.63084	-10.9439	0.000208114	0.00446279
TCONS_00391460	LINC9197	XLOC_330272	XLOC_330272	X:8618041-8637558	0	0.276058	-10.8952	0.000428614	0.0077159
TCONS_00333656	LINC7280	XLOC_284014	XLOC_284014	GL018755:625517-647701	0	0.237402	-10.869	0.00396015	0.037811
TCONS_00003097	LINC37	XLOC_002730	XLOC_002730	1:40060463-40083077	0	0.230627	-10.8677	0.00393661	0.0376826
TCONS_00329460	LINC7162	XLOC_280710	XLOC_280710	GL018743:1444106-1464239	0	0.261244	-10.8638	0.000252111	0.00520599
TCONS_00286593	LINC5789	XLOC_244361	XLOC_244361	9:4072574-4105658	0	0.157449	-10.8567	0.00439321	0.0407824
TCONS_00112069	LINC2156	XLOC_096461	XLOC_096461	15:35193416-35236543	0	0.11852	-10.8362	0.00488528	0.0439371
TCONS_00097679	LINC1896	XLOC_083716	XLOC_083716	14:127035759-127056301	0	0.248693	-10.8302	0.00396855	0.0378428
TCONS_00007519	LINC122	XLOC_006730	XLOC_006730	1:97013726-97037671	0	0.214552	-10.821	0.000827209	0.0125091
TCONS_00319385	LINC6902	XLOC_272662	XLOC_272662	GL018719:3012112-3031272	0	0.262799	-10.8084	0.000257126	0.0052778
TCONS_00316984	NRG3-OT2	ENSOCUG00000015023	NRG3	GL018716:2380850-2418958	0	0.128815	-10.7877	0.00474235	0.0429953
TCONS_00357626	LINC7957	XLOC_302568	XLOC_302568	GL018905:223311-229385	0	0.798057	-10.7689	0.00474285	0.0429953
TCONS_00397203	LINC9336	XLOC_335310	XLOC_335310	X:106230265-106241110	0	0.450498	-10.7671	0.000262934	0.00537496
TCONS_00350640	ANXA11-AS1	ENSOCUG00000004569	ANXA11	GL018836:701271-743420	0	0.114403	-10.7621	0.00475133	0.0430523
TCONS_00313155	LINC6758	XLOC_267409	XLOC_267409	GL018710:2160124-2187601	0	0.177434	-10.7612	0.000323078	0.00626422
TCONS_00142399	LINC2901	XLOC_122043	XLOC_122043	17:33501420-33524644	0	0.206038	-10.7495	0.0053461	0.0465849
TCONS_00359540	LINC8002	XLOC_304002	XLOC_304002	GL018927:204554-218097	0	0.35494	-10.74	0.00425185	0.0397487
TCONS_00263517	NYAP2-AS2	ENSOCUG00000014433	NYAP2	7:167221011-167231527	0	0.443287	-10.6998	0.000291571	0.00579121
TCONS_00231491	LINC4665	XLOC_196758	XLOC_196758	4:90504307-90533395	0	0.162594	-10.6987	0.0051392	0.045479
TCONS_00040511	LINC770	XLOC_035485	XLOC_035485	11:8872917-8875111	0	2.11677	-10.6959	0.000285193	0.00570246
TCONS_00092453	LINC1790	XLOC_079133	XLOC_079133	14:50906496-50927778	0	0.216322	-10.6906	0.00440536	0.0408401
TCONS_00097546	LINC1892	XLOC_083588	XLOC_083588	14:124075192-124087170	0	0.38578	-10.6837	0.000301622	0.00595126
TCONS_00023286	LINC426	XLOC_020433	XLOC_020433	1:129262253-129274814	0	0.36269	-10.669	0.00045886	0.00812327
TCONS_00025358	LINC468	XLOC_022125	XLOC_022125	1:156327111-156351562	0	0.186575	-10.6468	0.00550266	0.0475461
TCONS_00248002	LINC5038	XLOC_210711	XLOC_210711	7:112115722-112130782	0	0.299673	-10.6454	0.00451133	0.0415159
TCONS_00275597	LINC5594	XLOC_234861	XLOC_234861	8:66290979-66313305	0	0.200253	-10.6373	0.00518835	0.0457623
TCONS_00082841	LINC1607	XLOC_071019	XLOC_071019	13:68947642-68968862	0	0.212534	-10.6331	0.00127193	0.0169954
TCONS_00152968	LINC3093	XLOC_130752	XLOC_130752	18:22099918-22129175	0	0.151447	-10.6321	0.00508952	0.0451306
TCONS_00269461	LINC5487	XLOC_229423	XLOC_229423	8:85845750-85861432	0	0.280661	-10.6078	0.000472805	0.0083045
TCONS_00359993	LINC8030	XLOC_304345	XLOC_304345	GL018933:4226-17642	0	0.321727	-10.5997	0.00473362	0.0429613
TCONS_00377562	LINC8627	XLOC_318343	XLOC_318343	GL019365:1434-24770	0	0.184087	-10.5946	0.00528198	0.0463062
TCONS_00311507	LINC6708	XLOC_265829	XLOC_265829	GL018708:2422127-2434200	0	0.351263	-10.5674	0.000378254	0.00704727
TCONS_00312499	LINC6742	XLOC_266793	XLOC_266793	GL018709:3145832-3178022	0	0.130424	-10.561	0.000737027	0.011506
TCONS_00054466	LINC1013	XLOC_047671	XLOC_047671	12:128233152-128246868	0	0.309338	-10.5571	0.000373877	0.00698022
TCONS_00323086	TEX36-OT2	ENSOCUG00000003579	TEX36	GL018726:191214-198714	0	0.56435	-10.5476	0.000514468	0.00885228
TCONS_00070863	LINC1338	XLOC_061423	XLOC_061423	13:48448408-48454596	0	0.660824	-10.5133	0.0052501	0.0461343
TCONS_00056066	LINC1042	XLOC_049132	XLOC_049132	12:146219313-146242325	0	0.175063	-10.5008	0.00563742	0.0483706
TCONS_00381744	LINC8812	XLOC_321822	XLOC_321822	GL019693:5639-19503	0	0.290267	-10.4741	0.000575666	0.00961424
TCONS_00065127	LINC1213	XLOC_056722	XLOC_056722	12:128233156-128246832	0	0.286498	-10.4545	0.000434908	0.007801
TCONS_00372392	LINC8434	XLOC_313982	XLOC_313982	GL019156:47307-66697	0	0.200622	-10.4464	0.00555729	0.0478848
TCONS_00118825	LINC2298	XLOC_102358	XLOC_102358	15:42477076-42486993	0	0.389454	-10.4168	0.000550104	0.00931554
TCONS_00345989	LINC7584	XLOC_293399	XLOC_293399	GL018811:885638-900646	0	0.25252	-10.4052	0.000584304	0.00973239
TCONS_00082731	LINC1606	XLOC_070922	XLOC_070922	13:66358345-66386300	0	0.135388	-10.4051	0.00581858	0.0496371
TCONS_00036075	LINC669	XLOC_031585	XLOC_031585	11:20006095-20021769	0	0.240448	-10.3977	0.000531672	0.00907835
TCONS_00268695	LINC5469	XLOC_228720	XLOC_228720	8:75806611-75818139	0	0.329055	-10.3832	0.00169304	0.0208553
TCONS_00006594	LINC104	XLOC_005939	XLOC_005939	1:85852865-85865048	0	0.304713	-10.3611	0.000546062	0.00926072
TCONS_00372648	LINC8449	XLOC_314211	XLOC_314211	GL019165:30618-43438	0	0.288383	-10.3424	0.0020183	0.023714
TCONS_00359906	LINC8019	XLOC_304265	XLOC_304265	GL018932:18756-35762	0	0.213526	-10.3363	0.00576286	0.0492582
TCONS_00034179	LINC634	XLOC_029919	XLOC_029919	10:42642695-42657245	0	0.245642	-10.3246	0.00579584	0.0494929
TCONS_00117802	LINC2279	XLOC_101446	XLOC_101446	15:24348314-24359139	0	0.327852	-10.3143	0.000658569	0.0106256
TCONS_00044705	LINC843	XLOC_039314	XLOC_039314	11:77815764-77835082	0	0.183225	-10.3023	0.000844996	0.0126662
TCONS_00357537	LINC7946	XLOC_302502	XLOC_302502	GL018904:489946-496610	0	0.530627	-10.299	0.00047386	0.0083165
TCONS_00203665	LINC4088	XLOC_172852	XLOC_172852	3:96877675-96891551	0	0.254295	-10.2928	0.000521026	0.00893765
TCONS_00276213	LINC5598	XLOC_235453	XLOC_235453	8:75791634-75813997	0	0.154812	-10.285	0.00134625	0.017698
TCONS_00213410	LINC4317	XLOC_181371	XLOC_181371	3:93486259-93495644	0	0.367228	-10.273	0.000831988	0.0125552
TCONS_00376482	TK1-AS1	ENSOCUG00000010046	TK1	GL019309:16114-21025	0	0.68042	-10.2216	0.000572752	0.00958632
TCONS_00306006	LINC6572	XLOC_261288	XLOC_261288	GL018702:7627219-7639755	0	0.266279	-10.2169	0.000595635	0.00988069
TCONS_00007522	LINC125	XLOC_006730	XLOC_006730	1:97013911-97023516	0	0.342249	-10.1751	0.00246642	0.0272291
TCONS_00351266	LINC7758	XLOC_297430	XLOC_297430	GL018842:623171-630737	0	0.424093	-10.1665	0.000745516	0.011582
TCONS_00359870	GRID2IP-AS1	ENSOCUG00000024847	GRID2IP	GL018931:70012-75234	0	0.605938	-10.1412	0.000575708	0.00961424
TCONS_00359544	LINC8003	XLOC_304002	XLOC_304002	GL018927:209466-218049	0	0.368876	-10.1305	0.000858302	0.0128227
TCONS_00140364	LINC2864	XLOC_120445	XLOC_120445	17:4688864-4702013	0	0.239884	-10.1234	0.000753809	0.0116623
TCONS_00128827	LINC2570	XLOC_110990	XLOC_110990	16:2396818-2410021	0	0.235864	-10.1073	0.000680873	0.0108758
TCONS_00088877	LINC1732	XLOC_075932	XLOC_075932	14:4484714-4497377	0	0.240698	-10.0928	0.00120607	0.0163776
TCONS_00299850	LINC6234	XLOC_255873	XLOC_255873	AAGW02083111:3195-7052	0	0.794529	-10.0914	0.00065783	0.0106203
TCONS_00208231	LINC4211	XLOC_177012	XLOC_177012	3:10498388-10507966	0	0.315841	-10.0814	0.000889198	0.0131483
TCONS_00348915	PKMYT1-AS1	ENSOCUG00000017181	PKMYT1	GL018828:229349-238607	0	0.322003	-10.0486	0.000669372	0.0107389
TCONS_00395789	LINC9304	XLOC_334099	XLOC_334099	X:81700939-81735018	0	0.0863673	-10.0432	0.00316162	0.0320302
TCONS_00175344	LINC3458	XLOC_148751	XLOC_148751	2:141037007-141052868	0	0.188395	-10.0424	0.0013199	0.0174695
TCONS_00282105	LINC5718	XLOC_240450	XLOC_240450	9:41133288-41140142	0	0.402229	-9.94452	0.00102853	0.0145372
TCONS_00090521	LINC1764	XLOC_077462	XLOC_077462	14:22846493-22854594	0	0.335614	-9.93061	0.000778993	0.0119857
TCONS_00267781	LINC5454	XLOC_227826	XLOC_227826	8:55763431-55769528	0	0.442117	-9.90902	0.000755076	0.0116738
TCONS_00248052	LINC5039	XLOC_210747	XLOC_210747	7:113136289-113146615	0	0.25456	-9.88172	0.00116034	0.0158979
TCONS_00012086	LINC225	XLOC_010638	XLOC_010638	1:158256812-158262551	0	0.454845	-9.86401	0.000743855	0.0115723
TCONS_00267047	LINC5438	XLOC_227230	XLOC_227230	8:41258535-41266893	0	0.310471	-9.85477	0.000765407	0.0117929
TCONS_00189502	LINC3731	XLOC_160967	XLOC_160967	2:166837211-166842652	0	0.472203	-9.84292	0.00077595	0.011943
TCONS_00201240	LINC4045	XLOC_170646	XLOC_170646	3:63057243-63075983	0	0.137109	-9.84173	0.000974181	0.0140388
TCONS_00359972	LINC8029	XLOC_304324	XLOC_304324	GL018932:260032-264988	0	0.504387	-9.8028	0.00148348	0.0190165
TCONS_00312434	LINC6740	XLOC_266736	XLOC_266736	GL018709:2145061-2152201	0	0.335273	-9.74591	0.00138378	0.0180525
TCONS_00208042	LINC4205	XLOC_176835	XLOC_176835	3:8220884-8224263	0	0.706333	-9.73113	0.00088151	0.0130692
TCONS_00102480	LINC1979	XLOC_087974	XLOC_087974	14:44146243-44150249	0	0.584856	-9.70914	0.000914017	0.0134047
TCONS_00301484	LINC6430	XLOC_257287	XLOC_257287	AAGW02083916:1-5168	0	0.446571	-9.69166	0.00102739	0.0145298
TCONS_00390768	PLAC1-AS1	ENSOCUG00000003197	PLAC1	X:108877679-108882309	0	0.494997	-9.67294	0.00098043	0.0140971
TCONS_00180243	LINC3559	XLOC_153060	XLOC_153060	2:38065348-38070997	0	0.393898	-9.64702	0.0017902	0.0217058
TCONS_00036629	LINC689	XLOC_032093	XLOC_032093	11:29772888-29780165	0	0.305536	-9.6379	0.00101751	0.0144357
TCONS_00333662	LINC7281	XLOC_284014	XLOC_284014	GL018755:640569-647701	0	0.295884	-9.55252	0.00151947	0.0192715
TCONS_00303788	LINC6523	XLOC_259239	XLOC_259239	GL018700:10022755-10026828	0	0.511988	-9.54764	0.00108236	0.0150506
TCONS_00063450	LINC1188	XLOC_055220	XLOC_055220	12:100826556-100831975	0	0.382374	-9.52789	0.0013435	0.0176774
TCONS_00323821	LINC7041	XLOC_276213	XLOC_276213	GL018728:1285710-1298091	0	0.164797	-9.52088	0.00178761	0.0216921
TCONS_00302600	LINC6502	XLOC_258186	XLOC_258186	GL018699:1193102-1200493	0	0.278179	-9.52028	0.00127549	0.0170276
TCONS_00312057	LINC6737	XLOC_266359	XLOC_266359	GL018709:497127-504415	0	0.261807	-9.41447	0.00134607	0.017698
TCONS_00195015	LINC3892	XLOC_165482	XLOC_165482	21:10000619-10006015	0	0.349359	-9.39121	0.00235605	0.0264416
TCONS_00189505	LINC3732	XLOC_160967	XLOC_160967	2:166873430-166886994	0	0.138132	-9.38756	0.00264209	0.0284754
TCONS_00034895	LINC645	XLOC_030488	XLOC_030488	11:2994105-2999789	0	0.327394	-9.38283	0.00208344	0.0242819
TCONS_00379152	LINC8703	XLOC_319675	XLOC_319675	GL019462:52393-56628	0	0.43168	-9.35036	0.00133978	0.0176441
TCONS_00363265	LINC8122	XLOC_306909	XLOC_306909	GL018974:166709-171309	0	0.389716	-9.32385	0.00135487	0.0177696
TCONS_00275017	LINC5583	XLOC_234296	XLOC_234296	8:54604207-54611174	0	0.251419	-9.30403	0.00196345	0.0232684
TCONS_00299480	LINC6207	XLOC_255531	XLOC_255531	AAGW02082957:568-6657	0	0.283529	-9.26554	0.00196572	0.0232794
TCONS_00101197	LINC1959	XLOC_086895	XLOC_086895	14:22382504-22388913	0	0.26358	-9.24851	0.0017943	0.0217438
TCONS_00371388	LINC8405	XLOC_313250	XLOC_313250	GL019131:121893-126484	0	0.370391	-9.24504	0.00165945	0.0205488
TCONS_00356626	LINC7920	XLOC_301724	XLOC_301724	GL018895:411279-414398	0	0.529083	-9.20416	0.00148663	0.0190438
TCONS_00396750	LINC9320	XLOC_334915	XLOC_334915	X:101145121-101149934	0	0.335678	-9.18867	0.00179016	0.0217058
TCONS_00370948	LINC8381	XLOC_312879	XLOC_312879	GL019120:123755-126887	0	0.510333	-9.1605	0.00148234	0.0190073
TCONS_00310156	LINC6679	XLOC_264651	XLOC_264651	GL018706:5689326-5693515	0	0.376255	-9.13972	0.00154716	0.019553
TCONS_00359789	LINC8010	XLOC_304177	XLOC_304177	GL018930:363945-367774	0	0.406966	-9.12178	0.00235424	0.0264404
TCONS_00322040	LINC6986	XLOC_274869	XLOC_274869	GL018724:1047414-1051264	0	0.399367	-9.10892	0.00228263	0.025909
TCONS_00095685	LINC1862	XLOC_081918	XLOC_081918	14:100954270-100959767	0	0.266258	-9.02755	0.00182246	0.0219839
TCONS_00040513	LINC768	XLOC_035485	XLOC_035485	11:8872917-8875111	0	0.660235	-9.01585	0.00171947	0.0211055
TCONS_00040512	LINC769	XLOC_035485	XLOC_035485	11:8872917-8875111	0	0.617082	-8.93	0.00238598	0.0266697
TCONS_00088896	LINC1733	XLOC_075951	XLOC_075951	14:4552642-4555439	0	0.482138	-8.92062	0.00182213	0.0219839
TCONS_00299241	LINC6184	XLOC_255311	XLOC_255311	AAGW02082876:154-1921	0	0.764865	-8.91535	0.00180466	0.0218397
TCONS_00180026	LINC3558	XLOC_152873	XLOC_152873	2:34081026-34089720	0	0.154244	-8.91277	0.00242605	0.0269174
TCONS_00023081	LINC423	XLOC_020240	XLOC_020240	1:123875157-123880529	0	0.25201	-8.90766	0.00337462	0.033506
TCONS_00072839	LINC1384	XLOC_063063	XLOC_063063	13:76845109-76847679	0	0.491579	-8.83977	0.00276748	0.0292548
TCONS_00053547	LINC988	XLOC_046865	XLOC_046865	12:113362762-113368230	0	0.226374	-8.77926	0.004058	0.0385072
TCONS_00349133	LINC7654	XLOC_295759	XLOC_295759	GL018828:314230-318711	0	0.271115	-8.77242	0.00205636	0.0240602
TCONS_00061995	LINC1168	XLOC_053933	XLOC_053933	12:77343063-77349159	0	0.195451	-8.74044	0.00265419	0.0285232
TCONS_00344365	LINC7530	XLOC_292164	XLOC_292164	GL018803:181592-186095	0	0.259156	-8.71631	0.00308062	0.0313943
TCONS_00010095	LINC183	XLOC_008963	XLOC_008963	1:135156107-135163131	0	0.160848	-8.66891	0.00278589	0.0293569
TCONS_00331482	LINC7212	XLOC_282357	XLOC_282357	GL018749:463379-467320	0	0.283742	-8.65069	0.00239143	0.026714
TCONS_00251454	LINC5101	XLOC_213726	XLOC_213726	7:158994984-158998958	0	0.282542	-8.64861	0.00232556	0.0262172
TCONS_00394135	LINC9255	XLOC_332628	XLOC_332628	X:52628952-52630842	0	0.58495	-8.62686	0.00255346	0.0278671
TCONS_00375676	TBC1D14-AS1	ENSOCUG00000003231	TBC1D14	GL019275:93143-94389	0	0.881624	-8.61984	0.00228824	0.0259595
TCONS_00388539	LINC9156	XLOC_327693	XLOC_327693	X:67569112-67572907	0	0.280567	-8.57068	0.00285557	0.0298131
TCONS_00268003	LINC5456	XLOC_228044	XLOC_228044	8:60677617-60681457	0	0.267497	-8.52244	0.00242096	0.0269174
TCONS_00339340	LINC7434	XLOC_288402	XLOC_288402	GL018779:857915-860108	0	0.462514	-8.50992	0.00242904	0.026936
TCONS_00280742	LINC5673	XLOC_239470	XLOC_239470	9:17347961-17352724	0	0.20705	-8.47713	0.0026074	0.0282289
TCONS_00101196	LINC1958	XLOC_086895	XLOC_086895	14:22382504-22388569	0	0.160419	-8.44576	0.00289766	0.0301041
TCONS_00290827	LINC5865	XLOC_247848	XLOC_247848	9:57124639-57127875	0	0.287484	-8.39182	0.00259939	0.0281694
TCONS_00373750	LINC8487	XLOC_315156	XLOC_315156	GL019205:929-4084	0	0.294415	-8.39021	0.00298761	0.030737
TCONS_00078350	LINC1520	XLOC_067553	XLOC_067553	13:3625775-3627379	0	0.551675	-8.31833	0.00251909	0.0276402
TCONS_00396749	LINC9319	XLOC_334915	XLOC_334915	X:101145121-101149909	0	0.18477	-8.31818	0.00303522	0.031073
TCONS_00296576	LINC6008	XLOC_252972	XLOC_252972	AAGW02081804:19745-21530	0	0.499752	-8.31228	0.00373195	0.0361954
TCONS_00363236	LINC8120	XLOC_306886	XLOC_306886	GL018974:166913-171172	0	0.204442	-8.29601	0.00288831	0.0300429
TCONS_00379107	LINC8699	XLOC_319638	XLOC_319638	GL019460:11509-12289	0	1.1092	-8.28197	0.00295563	0.0305585
TCONS_00034735	LINC640	XLOC_030360	XLOC_030360	11:979030-983791	0	0.180518	-8.27365	0.00332611	0.0331936
TCONS_00226692	LINC4563	XLOC_192723	XLOC_192723	4:23791039-23796141	0	0.166595	-8.26571	0.00265112	0.0285207
TCONS_00356134	LINC7911	XLOC_301315	XLOC_301315	GL018888:397942-401865	0	0.208706	-8.2148	0.00330442	0.0330447
TCONS_00351873	NUP85-OT1	ENSOCUG00000006648	NUP85	GL018845:513434-519461	0	0.133056	-8.17713	0.00346228	0.0341268
TCONS_00311065	LINC6697	XLOC_265408	XLOC_265408	GL018707:3256266-3258062	0	0.442605	-8.1668	0.00324363	0.0326273
TCONS_00131303	LINC2635	XLOC_113064	XLOC_113064	16:46174068-46175704	0	0.477525	-8.13064	0.00414577	0.0390448
TCONS_00364326	LINC8148	XLOC_307790	XLOC_307790	GL018994:144428-146259	0	0.419313	-8.11383	0.00305028	0.0311749
TCONS_00374517	LINC8516	XLOC_315815	XLOC_315815	GL019231:4637-8636	0	0.188679	-8.10571	0.00336792	0.0334577
TCONS_00381765	LINC8817	XLOC_321841	XLOC_321841	GL019697:10370-13534	0	0.241267	-8.09808	0.00297591	0.0306903
TCONS_00379275	LINC8707	XLOC_319790	XLOC_319790	GL019472:52577-53683	0	0.685578	-8.09508	0.00310174	0.0315666
TCONS_00359874	LINC8014	XLOC_304246	XLOC_304246	GL018931:90980-93812	0	0.260965	-8.0661	0.00320202	0.032319
TCONS_00235853	LINC4773	XLOC_200287	XLOC_200287	5:19820148-19822975	0	0.257382	-8.05017	0.00401857	0.0381978
TCONS_00297329	LINC6046	XLOC_253643	XLOC_253643	AAGW02082163:12799-14862	0	0.319842	-7.91292	0.003907	0.0374547
TCONS_00119446	LINC2326	XLOC_102903	XLOC_102903	15:55106731-55108397	0	0.394571	-7.88547	0.00393208	0.0376634
TCONS_00294523	LINC5939	XLOC_251090	XLOC_251090	AAGW02078775:109447-111128	0	0.365129	-7.79699	0.0047185	0.0428701
TCONS_00331718	LINC7223	XLOC_282562	XLOC_282562	GL018750:272681-274707	0	0.300124	-7.78492	0.00539131	0.0468331
TCONS_00159244	LINC3178	XLOC_135618	XLOC_135618	19:34598311-34601300	0	0.190687	-7.70205	0.00438601	0.0407393
TCONS_00329329	LINC7161	XLOC_280595	XLOC_280595	GL018742:1767966-1770822	0	0.191641	-7.64419	0.00448723	0.0413792
TCONS_00020842	LINC373	XLOC_018253	XLOC_018253	1:94698092-94700811	0	0.200217	-7.62824	0.00564157	0.0483969
TCONS_00122826	LINC2374	XLOC_105852	XLOC_105852	15:108679257-108681403	0	0.224724	-7.47402	0.00587155	0.049892
TCONS_00333326	LINC7270	XLOC_283745	XLOC_283745	GL018754:1527657-1529844	0	0.223796	-7.47173	0.00546096	0.0472969
TCONS_00168742	LINC3372	XLOC_142915	XLOC_142915	2:49892865-49893775	0	0.51371	-7.41452	0.00552635	0.0476748
TCONS_00301741	LINC6489	XLOC_257496	XLOC_257496	GL018699:1192974-1204355	0.00253467	0.540244	-6.97209	0.00497655	0.0445166
TCONS_00390769	LINC9187	XLOC_329683	XLOC_329683	X:108880323-108971665	0.00419133	0.486069	-6.44908	0.00504712	0.0449146
TCONS_00303552	LINC6520	XLOC_259008	XLOC_259008	GL018700:3932873-3938751	0.014211	1.77042	-6.16519	0.00166409	0.0205835
TCONS_00355022	LINC7882	XLOC_300376	XLOC_300376	GL018876:219308-249315	0.0221243	1.72153	-5.64607	0.00340297	0.0337203
TCONS_00350244	LINC7711	XLOC_296601	XLOC_296601	GL018835:122899-129760	0.0789567	3.05454	-4.70166	0.00474157	0.0429953
TCONS_00366049	LINC8208	XLOC_309191	XLOC_309191	GL019024:8835-15509	0.118187	3.93681	-4.55464	0.00452275	0.0416039
TCONS_00301076	LINC6378	XLOC_256924	XLOC_256924	AAGW02083695:1606-5834	3.69897	43.2081	-3.00907	0.0026043	0.0282022
