# Supplementary material for: Analysis of lncRNA in the skeletal muscle of rabbits at different developmental stages
Source: Front Vet Sci. 2022 Sep 21;9:948929. doi: 10.3389/fvets.2022.948929 (PMC9533132; doi:10.3389/fvets.2022.948929)
Supplement: Supplementary file 4 [file Table_4.XLSX]

## Sheet: up lncRNAs
transcript_id	transcript_name	gene_id	gene_name	transcript_locus	Adult_FPKM	Kitten_FPKM	log2FoldChange	pvalue	padj
TCONS_00300209	LINC6277	XLOC_256178	XLOC_256178	AAGW02083268:103-5992	2.16762	0	12.5851	0.000153458	0.0197455
TCONS_00175943	LINC3482	XLOC_149221	XLOC_149221	2:149670460-149688768	0.731468	0	12.6046	3.24672e-05	0.00676998
TCONS_00300195	LINC6271	XLOC_256177	XLOC_256177	AAGW02083268:103-7153	2.00618	0	12.771	0.000543829	0.0473697
TCONS_00354997	LINC7880	XLOC_300351	XLOC_300351	GL018875:267517-350750	0.28486	0	13.525	0.000154283	0.0197924
TCONS_00300210	LINC6276	XLOC_256178	XLOC_256178	AAGW02083268:103-5992	6.20626	0	14.1409	4.1871e-05	0.00792709
TCONS_00300194	LINC6272	XLOC_256177	XLOC_256177	AAGW02083268:103-7153	6.69007	0	14.5121	2.01219e-05	0.00477768
TCONS_00368930	LINC8330	XLOC_311232	XLOC_311232	GL019071:152188-195719	3.58477	0	16.2635	0.000196696	0.0238118

## Sheet: down lncRNAs
transcript_id	transcript_name	gene_id	gene_name	transcript_locus	Adult_FPKM	Kitten_FPKM	log2FoldChange	pvalue	padj
TCONS_00208303	LINC4227	XLOC_177060	XLOC_177060	3:11348217-11364813	0	3.30015	-14.3897	2.76128e-05	0.00604535
TCONS_00054275	LINC1008	XLOC_047498	XLOC_047498	12:125013128-125062158	0	0.655908	-13.4332	3.98708e-06	0.00134875
TCONS_00025040	LINC453	XLOC_021871	XLOC_021871	1:152163755-152198563	0	0.874266	-13.3392	8.09689e-06	0.00232954
TCONS_00175454	THADA-OT1	ENSOCUG00000001048	THADA	2:142688101-142755235	0	0.406935	-13.3048	7.65885e-07	0.000353921
TCONS_00374867	LINC8525	XLOC_316123	XLOC_316123	GL019247:2676-92797	0	0.274161	-13.1861	0.000279894	0.0304525
TCONS_00340337	LINC7453	XLOC_289230	XLOC_289230	GL018784:304327-346298	0	0.369063	-12.3877	2.21746e-05	0.00514601
TCONS_00310820	LINC6692	XLOC_265174	XLOC_265174	GL018707:3488252-3503274	0	0.782801	-12.05	0.000114755	0.0157061
TCONS_00208301	LINC4229	XLOC_177060	XLOC_177060	3:11348217-11364813	0	0.688496	-12.0477	5.60445e-05	0.00967296
TCONS_00196681	LINC3939	XLOC_166760	XLOC_166760	3:2200200-2341723	0	0.0615493	-11.6453	0.000133169	0.0175202
TCONS_00361035	LINC8061	XLOC_305185	XLOC_305185	GL018943:318887-339730	0	0.354208	-11.2715	0.00055999	0.0481801
TCONS_00048795	LINC932	XLOC_042578	XLOC_042578	12:47839671-47863154	0	0.273679	-11.1375	0.000381858	0.0369611
TCONS_00298851	LINC6144	XLOC_254977	XLOC_254977	AAGW02082749:90-8563	0	0.644755	-10.9243	0.000511577	0.0456131
