# Supplementary material for: Analysis of lncRNA in the skeletal muscle of rabbits at different developmental stages
Source: Front Vet Sci. 2022 Sep 21;9:948929. doi: 10.3389/fvets.2022.948929 (PMC9533132; doi:10.3389/fvets.2022.948929)
Supplement: Supplementary file 5 [file Table_5.XLSX]

## Sheet: up lncRNAs
transcript_id	transcript_name	gene_id	gene_name	transcript_locus	Adult_FPKM	Fetus_FPKM	log2FoldChange	pvalue	padj
TCONS_00208584	FNIP1-OT1	ENSOCUG00000024304	FNIP1	3:14868237-14940980	1.94896	0.466766	2.80694	0.00388393	0.0385407
TCONS_00343941	LINC7517	XLOC_291921	XLOC_291921	GL018801:978517-993267	20.1978	3.34915	3.42704	0.000101268	0.00261651
TCONS_00348197	LINC7633	XLOC_295055	XLOC_295055	GL018824:284306-309174	2.64455	0.0930107	5.57157	7.7707e-05	0.00212581
TCONS_00348084	LINC7625	XLOC_294995	XLOC_294995	GL018823:824726-826114	1.79082	0.0477503	5.78554	0.00527075	0.0477937
TCONS_00372669	LINC8451	XLOC_314230	XLOC_314230	GL019165:26991-35974	0.346203	0.00861667	5.80746	0.00516755	0.0472282
TCONS_00382659	LINC8864	XLOC_322597	XLOC_322597	GL019797:43-8567	13.1327	0.330943	6.21031	3.59283e-07	2.51343e-05
TCONS_00354033	LINC7847	XLOC_299604	XLOC_299604	GL018864:76631-84131	3.54527	0.0609373	6.71645	0.000622094	0.0103797
TCONS_00360359	LINC8032	XLOC_304650	XLOC_304650	GL018937:16579-85287	2.54508	0.0411347	6.84465	0.00156366	0.0204144
TCONS_00371086	LINC8391	XLOC_313001	XLOC_313001	GL019122:147592-154664	0.97917	0.013392	6.88304	0.00209965	0.0249877
TCONS_00298450	LINC6119	XLOC_254616	XLOC_254616	AAGW02082605:1029-5904	1.84414	0.01923	7.16916	0.00561072	0.0499334
TCONS_00368322	LINC8305	XLOC_310952	XLOC_310952	GL019065:44012-50442	0.650786	0.006594	7.17526	0.00422262	0.0409134
TCONS_00208288	LINC4216	XLOC_177055	XLOC_177055	3:11330152-11336686	0.661979	0.00446967	7.60621	0.00104397	0.0151611
TCONS_00301362	LINC6419	XLOC_257176	XLOC_257176	AAGW02083833:2786-4934	0.148132	0	7.61529	0.00552316	0.04937
TCONS_00365481	LINC8186	XLOC_308722	XLOC_308722	GL019014:103975-106792	0.120398	0	7.63374	0.00534617	0.0482308
TCONS_00372485	LINC8443	XLOC_314058	XLOC_314058	GL019159:54126-57821	0.723423	0.003563	7.79861	0.00224214	0.0262853
TCONS_00365841	LINC8206	XLOC_309022	XLOC_309022	GL019019:15990-20449	18.0172	0.144264	7.81077	6.59011e-06	0.000287086
TCONS_00299267	LINC6188	XLOC_255331	XLOC_255331	AAGW02082881:3400-7122	0.114284	0	7.9975	0.00484455	0.0452647
TCONS_00371000	LINC8385	XLOC_312922	XLOC_312922	GL019122:9616-36835	0.628622	0.004216	8.17933	0.00180745	0.0226182
TCONS_00383620	LINC8922	XLOC_323425	XLOC_323425	GL019958:2139-5172	0.190055	0	8.39081	0.00334793	0.034957
TCONS_00351795	SLC16A5-AS1	ENSOCUG00000016231	SLC16A5	GL018845:596301-598364	0.297284	0	8.45878	0.00354678	0.0363385
TCONS_00300447	LINC6301	XLOC_256379	XLOC_256379	AAGW02083392:2251-3725	0.402993	0	8.4619	0.0036825	0.0372434
TCONS_00381294	LINC8796	XLOC_321451	XLOC_321451	GL019644:23885-24754	0.691603	0	8.46748	0.00388642	0.0385496
TCONS_00359852	LINC8013	XLOC_304230	XLOC_304230	GL018931:247014-248305	0.514642	0	8.52605	0.00383971	0.0382006
TCONS_00346153	LINC7594	XLOC_293531	XLOC_293531	GL018812:1-1851	0.312239	0	8.54265	0.00552123	0.04937
TCONS_00299265	LINC6186	XLOC_255331	XLOC_255331	AAGW02082881:3400-5998	0.24856	0	8.59706	0.00293649	0.0318182
TCONS_00383750	LINC8983	XLOC_323505	XLOC_323505	GL019983:4838-7472	0.253492	0	8.60585	0.00377144	0.0378014
TCONS_00297623	LINC6076	XLOC_253910	XLOC_253910	AAGW02082319:8028-9199	0.523657	0	8.62515	0.00541506	0.0487148
TCONS_00175944	LINC3483	XLOC_149221	XLOC_149221	2:149671866-149673125	0.52854	0	8.66588	0.00485053	0.0453111
TCONS_00380782	LINC8775	XLOC_321027	XLOC_321027	GL019596:9057-10392	0.556106	0	8.75308	0.00259638	0.0291711
TCONS_00371092	LINC8393	XLOC_313006	XLOC_313006	GL019122:159919-161929	0.361915	0	8.76584	0.00244407	0.0279716
TCONS_00381282	LINC8794	XLOC_321439	XLOC_321439	GL019644:23953-24806	0.919991	0	8.90445	0.00229531	0.0267267
TCONS_00379580	LINC8722	XLOC_320036	XLOC_320036	GL019498:340-1981	0.450401	0	8.91089	0.00450667	0.042952
TCONS_00349913	LINC7696	XLOC_296322	XLOC_296322	GL018833:7318-9685	0.334945	0	8.97273	0.0033542	0.0349898
TCONS_00301360	LINC6418	XLOC_257174	XLOC_257174	AAGW02083833:1189-5402	0.200543	0	9.04576	0.00242306	0.0277808
TCONS_00296729	LINC6011	XLOC_253109	XLOC_253109	AAGW02081921:10448-14505	0.227245	0	9.1379	0.00215308	0.0254983
TCONS_00346142	LINC7591	XLOC_293526	XLOC_293526	GL018812:763884-766819	0.320739	0	9.19613	0.00208792	0.024919
TCONS_00357562	LINC7948	XLOC_302533	XLOC_302533	GL018905:223311-234574	0.334602	0.000359	9.33449	0.00542569	0.0487811
TCONS_00372481	LINC8439	XLOC_314043	XLOC_314043	GL019159:48789-53322	0.268788	0	9.43838	0.00341745	0.0354104
TCONS_00383730	LINC8969	XLOC_323504	XLOC_323504	GL019983:2556-7474	0.230255	0	9.44958	0.00161692	0.0209098
TCONS_00383864	LINC9035	XLOC_323593	XLOC_323593	GL020015:1686-4672	0.415887	0	9.51397	0.00127256	0.0175473
TCONS_00345811	LINC7577	XLOC_293266	XLOC_293266	GL018810:874592-881134	0.201595	0	9.67038	0.00166698	0.0213171
TCONS_00382470	LINC8850	XLOC_322429	XLOC_322429	GL019775:13399-15538	0.6899	0	9.77654	0.000979872	0.0145002
TCONS_00368866	LINC8329	XLOC_311182	XLOC_311182	GL019070:127897-130395	0.582202	0	9.81492	0.0010565	0.0152721
TCONS_00300610	LINC6336	XLOC_256505	XLOC_256505	AAGW02083466:243-5882	0.264381	0	9.86788	0.00109024	0.0156337
TCONS_00383485	LINC8901	XLOC_323299	XLOC_323299	GL019929:143-4167	0.411727	0	9.89363	0.00136606	0.0185195
TCONS_00300981	LINC6370	XLOC_256838	XLOC_256838	AAGW02083647:94-5976	0.264657	0	9.93816	0.00118563	0.0166799
TCONS_00296946	LINC6022	XLOC_253308	XLOC_253308	AAGW02082045:2511-6097	0.440501	0	9.95097	0.00102977	0.015046
TCONS_00383578	LINC8919	XLOC_323388	XLOC_323388	GL019949:1819-5924	0.426735	0	10.0294	0.000738349	0.0118218
TCONS_00298900	LINC6160	XLOC_255012	XLOC_255012	AAGW02082764:181-8011	0.231139	0	10.0522	0.000728574	0.0117071
TCONS_00298795	LINC6136	XLOC_254931	XLOC_254931	AAGW02082728:1841-9037	0.23388	0	10.0769	0.0015831	0.0205854
TCONS_00383713	LINC8954	XLOC_323500	XLOC_323500	GL019981:2300-12891	0.1833	0	10.221	0.000684759	0.0111674
TCONS_00383830	LINC9014	XLOC_323569	XLOC_323569	GL020009:645-3350	0.816839	0	10.4382	0.000687707	0.0112114
TCONS_00350580	LINC7722	XLOC_296845	XLOC_296845	GL018836:661092-664135	0.717282	0	10.4649	0.00503154	0.0463704
TCONS_00350470	SAE1-AS1	ENSOCUG00000024320	SAE1	GL018835:489796-503283	0.172576	0	10.5319	0.00463744	0.043851
TCONS_00383711	LINC8952	XLOC_323500	XLOC_323500	GL019981:603-12891	0.189491	0	10.5731	0.00550003	0.0492418
TCONS_00116761	LINC2257	XLOC_100545	XLOC_100545	15:4664511-4676874	0.237216	0	10.5874	0.00480671	0.0450343
TCONS_00382536	LINC8857	XLOC_322482	XLOC_322482	GL019781:2921-11602	0.275068	0	10.5904	0.000981547	0.0145119
TCONS_00005112	LINC66	XLOC_004606	XLOC_004606	1:62214969-62225532	0.253605	0	10.6859	0.00434585	0.041755
TCONS_00348886	PRSS33-AS1	ENSOCUG00000004228	PRSS33	GL018828:147235-154304	0.412282	0	10.6926	0.00392832	0.0388006
TCONS_00296731	LINC6012	XLOC_253111	XLOC_253111	AAGW02081924:5721-16646	0.260808	0	10.7746	0.00401843	0.0395163
TCONS_00367025	LINC8238	XLOC_309953	XLOC_309953	GL019041:15389-62744	0.0618037	0	10.8054	0.00387867	0.0385055
TCONS_00381751	LINC8813	XLOC_321829	XLOC_321829	GL019696:19149-27036	0.386864	0	10.8264	0.000360247	0.00689945
TCONS_00382527	LINC8855	XLOC_322473	XLOC_322473	GL019781:3152-25649	0.126436	0	10.8638	0.00477673	0.0448274
TCONS_00016155	LINC294	XLOC_014021	XLOC_014021	1:23632738-23653091	0.184406	0	10.9601	0.00346062	0.0357267
TCONS_00368475	LINC8312	XLOC_310986	XLOC_310986	GL019066:169137-196526	0.126301	0	10.9709	0.00021385	0.00466936
TCONS_00354022	LINC7852	XLOC_299604	XLOC_299604	GL018864:76631-84131	0.497512	0	10.9782	0.00295449	0.0319591
TCONS_00196402	LINC3933	XLOC_166511	XLOC_166511	3:317771-320228	1.51086	0	11.0411	0.00023805	0.00504284
TCONS_00354030	LINC7849	XLOC_299604	XLOC_299604	GL018864:76631-84131	0.519866	0	11.0517	0.00276076	0.0305347
TCONS_00299695	LINC6223	XLOC_255729	XLOC_255729	AAGW02083035:1682-4583	1.59711	0	11.3104	0.00247328	0.0282337
TCONS_00383710	LINC8951	XLOC_323500	XLOC_323500	GL019981:294-12877	0.332611	0	11.3452	0.000167484	0.00388824
TCONS_00371516	LINC8413	XLOC_313341	XLOC_313341	GL019135:86128-105545	0.21002	0	11.3573	0.000337541	0.0065608
TCONS_00354077	LINC7855	XLOC_299630	XLOC_299630	GL018864:76631-83758	0.715299	0	11.3926	0.00216969	0.025606
TCONS_00370888	PADI2-AS4	ENSOCUG00000014777	PADI2	GL019118:50125-55567	0.854336	0	11.4779	0.00014679	0.00350633
TCONS_00354075	LINC7853	XLOC_299630	XLOC_299630	GL018864:76631-80739	1.18191	0	11.4817	9.81884e-05	0.00255501
TCONS_00300212	LINC6275	XLOC_256178	XLOC_256178	AAGW02083268:103-5992	0.77284	0	11.5005	0.000322355	0.0063288
TCONS_00196808	LINC3950	XLOC_166866	XLOC_166866	3:4696379-4725893	0.194148	0	11.5538	0.00193	0.0236733
TCONS_00188659	LINC3720	XLOC_160270	XLOC_160270	2:154546198-154588681	0.144048	0	11.6359	0.00186414	0.023074
TCONS_00207502	LINC4195	XLOC_176336	XLOC_176336	3:235979-282246	0.143721	0	11.9815	0.0016022	0.0207674
TCONS_00208307	LINC4230	XLOC_177060	XLOC_177060	3:11348217-11364829	0.385535	0	12.0012	0.00127293	0.0175473
TCONS_00368469	LINC8310	XLOC_310986	XLOC_310986	GL019066:169082-196526	0.262797	0	12.017	3.9196e-05	0.00123963
TCONS_00175864	LINC3477	XLOC_149157	XLOC_149157	2:148501866-148544002	0.176387	0	12.2449	0.00131417	0.0179757
TCONS_00361266	LINC8065	XLOC_305408	XLOC_305408	GL018947:151553-161872	0.878769	0	12.327	0.000905403	0.0136567
TCONS_00354025	LINC7844	XLOC_299604	XLOC_299604	GL018864:76631-84131	1.36029	0	12.5091	1.29932e-05	0.000503788
TCONS_00350578	LINC7721	XLOC_296845	XLOC_296845	GL018836:660213-664135	2.40194	0	12.544	0.000722785	0.0116308
TCONS_00176215	LINC3488	XLOC_149459	XLOC_149459	2:154522043-154570986	0.239434	0	12.5609	0.00084576	0.0129917
TCONS_00305345	LINC6558	XLOC_260705	XLOC_260705	GL018701:7266403-7319952	0.184586	0	12.6636	0.00545062	0.0489365
TCONS_00318721	LINC6889	XLOC_272077	XLOC_272077	GL018718:2762721-2818126	0.18215	0	12.6936	0.00532513	0.0481185
TCONS_00368470	LINC8311	XLOC_310986	XLOC_310986	GL019066:169082-196526	0.426776	0	12.7426	1.25278e-05	0.00048913
TCONS_00211752	LINC4279	XLOC_179915	XLOC_179915	3:62843945-62928408	0.167989	0	12.7852	0.00446764	0.0426689
TCONS_00214330	LINC4329	XLOC_182230	XLOC_182230	3:108333517-108402530	0.155986	0	12.7866	0.00491739	0.0456956
TCONS_00116429	LINC2255	XLOC_100241	XLOC_100241	15:104285866-104408993	0.121009	0	12.8557	0.00418172	0.0406226
TCONS_00175861	LINC3476	XLOC_149157	XLOC_149157	2:148422122-148513773	0.138649	0	12.9531	0.000665213	0.0109242
TCONS_00356161	LINC7916	XLOC_301336	XLOC_301336	GL018889:165099-217076	0.232661	0	12.9539	0.00428953	0.0413626
TCONS_00365528	LINC8192	XLOC_308766	XLOC_308766	GL019014:170419-238842	0.208876	0	13.0307	4.01663e-06	0.000190548
TCONS_00300211	LINC6274	XLOC_256178	XLOC_256178	AAGW02083268:103-5992	2.28742	0	13.0786	0.000339405	0.00658561
TCONS_00300200	LINC6273	XLOC_256177	XLOC_256177	AAGW02083268:109-7153	1.98636	0	13.1304	0.000312172	0.00617765
TCONS_00300195	LINC6271	XLOC_256177	XLOC_256177	AAGW02083268:103-7153	2.00618	0	13.146	0.000304478	0.00607911
TCONS_00379512	LINC8716	XLOC_319981	XLOC_319981	GL019488:7090-47232	0.366192	0	13.1588	0.00325971	0.0342917
TCONS_00354996	LINC7879	XLOC_300350	XLOC_300350	GL018875:267384-350553	0.167905	0	13.1614	0.00359364	0.0365925
TCONS_00375776	LINC8567	XLOC_316854	XLOC_316854	GL019278:55181-99125	0.366275	0	13.34	0.000228033	0.00488146
TCONS_00348188	ZCCHC8-AS2	ENSOCUG00000013759	ZCCHC8	GL018824:246648-309184	0.32595	0	13.4686	0.00017508	0.00401671
TCONS_00365572	LINC8198	XLOC_308796	XLOC_308796	GL019015:3552-102959	0.202216	0	13.61	0.00209272	0.0249516
TCONS_00361267	LINC8066	XLOC_305408	XLOC_305408	GL018947:151553-163007	1.98573	0	13.6927	1.91687e-07	1.47968e-05
TCONS_00190615	LINC3778	XLOC_161902	XLOC_161902	20:9990470-10024916	0.632882	0	13.8041	0.00193112	0.0236805
TCONS_00357825	LCA5L-OT2	ENSOCUG00000001518	LCA5L	GL018907:413047-458275	0.554324	0	13.8074	1.03578e-07	8.72795e-06
TCONS_00354997	LINC7880	XLOC_300351	XLOC_300351	GL018875:267517-350750	0.28486	0	13.9015	8.82332e-05	0.00234223
TCONS_00190625	LINC3779	XLOC_161902	XLOC_161902	20:10007655-10024916	1.86677	0	13.9684	0.00146393	0.0195163
TCONS_00054648	LINC1017	XLOC_047826	XLOC_047826	12:130035023-130091577	0.447048	0	14.0181	0.00156486	0.0204194
TCONS_00357637	PPP6R2-AS1	ENSOCUG00000013599	PPP6R2	GL018905:262255-318877	0.602304	0	14.3446	9.11635e-09	1.09003e-06
TCONS_00300210	LINC6276	XLOC_256178	XLOC_256178	AAGW02083268:103-5992	6.20626	0	14.5161	2.45211e-05	0.000844066
TCONS_00365809	LINC8204	XLOC_309004	XLOC_309004	GL019019:16083-20447	9.1374	0	14.56	1.91856e-09	2.70185e-07
TCONS_00300194	LINC6272	XLOC_256177	XLOC_256177	AAGW02083268:103-7153	6.69007	0	14.8878	1.11255e-05	0.00044327
TCONS_00348187	ZCCHC8-AS1	ENSOCUG00000013759	ZCCHC8	GL018824:246648-309065	1.00259	0	15.0772	7.34028e-06	0.000314866
TCONS_00365538	LINC8194	XLOC_308775	XLOC_308775	GL019015:3855-102946	0.619815	0	15.1826	1.18617e-11	3.01819e-09
TCONS_00365836	LINC8205	XLOC_309022	XLOC_309022	GL019019:13196-20449	10.2923	0	15.4993	1.5745e-12	4.70072e-10

## Sheet: down lncRNAs
transcript_id	transcript_name	gene_id	gene_name	transcript_locus	Adult_FPKM	Fetus_FPKM	log2FoldChange	pvalue	padj
TCONS_00202185	LINC4066	XLOC_171513	XLOC_171513	3:76578661-76772759	0	0.62154	-15.272	2.16225e-12	6.20718e-10
TCONS_00091626	LINC1780	XLOC_078395	XLOC_078395	14:41076502-41335634	0	0.316658	-14.7178	8.94962e-09	1.07739e-06
TCONS_00245845	LINC4986	XLOC_208815	XLOC_208815	7:73737471-73935449	0	0.379942	-14.5847	2.234e-09	3.107e-07
TCONS_00003403	LINC40	XLOC_002949	XLOC_002949	1:43534005-43709004	0	0.376537	-14.4037	7.10896e-09	8.79449e-07
TCONS_00118930	LINC2303	XLOC_102432	XLOC_102432	15:44604054-44692420	0	0.651369	-14.1956	2.16925e-08	2.31299e-06
TCONS_00003331	LINC39	XLOC_002949	XLOC_002949	1:43391533-43709004	0	0.166163	-14.0825	7.24398e-05	0.00201871
TCONS_00229877	LINC4638	XLOC_195402	XLOC_195402	4:68074761-68246509	0	0.310154	-14.0752	3.36279e-07	2.38285e-05
TCONS_00374754	CD37-OT1	ENSOCUG00000027566	CD37	GL019240:26955-98813	0	0.721809	-14.0544	6.10474e-08	5.61373e-06
TCONS_00371001	LINC8386	XLOC_312922	XLOC_312922	GL019122:9616-58224	0	1.05053	-14.0245	7.63457e-05	0.00210012
TCONS_00204422	LINC4097	XLOC_173565	XLOC_173565	3:108601008-108670860	0	0.716509	-14.0064	6.94257e-08	6.25572e-06
TCONS_00235183	LINC4759	XLOC_199698	XLOC_199698	5:8425646-8640082	0	0.221733	-13.9104	0.00012233	0.00303508
TCONS_00357923	LINC7979	XLOC_302783	XLOC_302783	GL018909:102987-198372	0	0.494242	-13.91	5.3751e-07	3.5399e-05
TCONS_00196681	LINC3939	XLOC_166760	XLOC_166760	3:2200200-2341723	0	0.318329	-13.8482	2.04334e-07	1.55889e-05
TCONS_00395552	LINC9300	XLOC_333873	XLOC_333873	X:75511669-75690786	0	0.248635	-13.8401	7.01943e-07	4.39038e-05
TCONS_00390769	LINC9187	XLOC_329683	XLOC_329683	X:108880323-108971665	0	0.486069	-13.8338	9.49162e-08	8.12741e-06
TCONS_00093060	LINC1806	XLOC_079691	XLOC_079691	14:59833504-60119973	0	0.152378	-13.8192	0.000120987	0.00301009
TCONS_00257898	LINC5248	XLOC_219425	XLOC_219425	7:85913239-86049577	0	0.314793	-13.7849	2.23498e-07	1.685e-05
TCONS_00257851	LINC5246	XLOC_219379	XLOC_219379	7:85711322-85818533	0	0.396734	-13.7615	2.27195e-07	1.70427e-05
TCONS_00390771	LINC9188	XLOC_329685	XLOC_329685	X:108899335-108990922	0	0.461476	-13.7552	1.78321e-07	1.40101e-05
TCONS_00269462	LINC5488	XLOC_229423	XLOC_229423	8:85845750-85989491	0	0.290985	-13.7491	0.000230138	0.00491711
TCONS_00297900	LINC6091	XLOC_254130	XLOC_254130	AAGW02082413:2891-13601	0	3.91622	-13.7381	0.000124971	0.00308351
TCONS_00096018	LINC1864	XLOC_082251	XLOC_082251	14:101871412-101983857	0	0.352548	-13.6724	2.86778e-07	2.07611e-05
TCONS_00097547	LINC1893	XLOC_083588	XLOC_083588	14:124075192-124176879	0	0.39457	-13.6711	0.000141555	0.00341555
TCONS_00036600	LINC688	XLOC_032064	XLOC_032064	11:29501613-29661501	0	0.245531	-13.6399	0.000162227	0.0037819
TCONS_00100985	LINC1953	XLOC_086724	XLOC_086724	14:18219609-18336298	0	0.328666	-13.6328	0.000260561	0.00539964
TCONS_00082842	LINC1608	XLOC_071019	XLOC_071019	13:68947642-69048147	0	0.359399	-13.5389	5.48744e-07	3.5875e-05
TCONS_00026771	LINC491	XLOC_023466	XLOC_023466	1:180111163-180411681	0	0.11983	-13.5325	0.00318369	0.0336819
TCONS_00384151	LINC9062	XLOC_323818	XLOC_323818	X:3092114-3288889	0	0.182742	-13.5099	0.000216367	0.00469684
TCONS_00038780	LINC725	XLOC_034005	XLOC_034005	11:73777677-73891454	0	0.305745	-13.469	1.1842e-06	6.79383e-05
TCONS_00097872	LINC1898	XLOC_083897	XLOC_083897	14:130399707-130471470	0	0.469065	-13.4337	1.29081e-06	7.27121e-05
TCONS_00277668	LINC5617	XLOC_236837	XLOC_236837	8:97280090-97332252	0	0.624216	-13.385	8.4775e-07	5.12918e-05
TCONS_00186624	LINC3681	XLOC_158511	XLOC_158511	2:129192424-129248495	0	0.568125	-13.3607	0.000239726	0.00506894
TCONS_00197331	LINC3971	XLOC_167339	XLOC_167339	3:12139982-12222658	0	0.382122	-13.3426	9.94691e-07	5.86122e-05
TCONS_00036095	LINC671	XLOC_031604	XLOC_031604	11:20240206-20331266	0	0.344876	-13.3373	1.46654e-06	8.15854e-05
TCONS_00329845	LINC7169	XLOC_281062	XLOC_281062	GL018744:104512-192398	0	0.332505	-13.2287	1.55368e-06	8.60053e-05
TCONS_00072159	LINC1368	XLOC_062487	XLOC_062487	13:65938355-65986918	0	0.593727	-13.2224	0.000405135	0.00753141
TCONS_00246136	LINC4988	XLOC_209095	XLOC_209095	7:82192727-82217672	0	1.10293	-13.1555	4.35095e-05	0.00135328
TCONS_00276201	LINC5597	XLOC_235441	XLOC_235441	8:75621268-75736073	0	0.238782	-13.13	5.56104e-06	0.000249853
TCONS_00202987	TRPA1-AS1	ENSOCUG00000021250	TRPA1	3:87970190-88010579	0	0.662908	-13.1022	2.09766e-06	0.000110128
TCONS_00376882	LINC8603	XLOC_317796	XLOC_317796	GL019326:53609-54177	0	45.4782	-13.0532	0.00498459	0.0460923
TCONS_00100984	LINC1952	XLOC_086724	XLOC_086724	14:18219609-18329431	0	0.237139	-13.0421	0.000458202	0.00822761
TCONS_00356397	LINC7919	XLOC_301543	XLOC_301543	GL018891:228212-384410	0	0.156452	-12.9855	0.00529126	0.0478995
TCONS_00268318	LINC5459	XLOC_228356	XLOC_228356	8:68050482-68132343	0	0.299143	-12.9806	0.000455532	0.00819939
TCONS_00208226	LINC4209	XLOC_177008	XLOC_177008	3:10446387-10491621	0	0.535474	-12.9418	0.000471172	0.00838319
TCONS_00307973	LINC6612	XLOC_262988	XLOC_262988	GL018704:3734463-3847721	0	0.21482	-12.9374	0.00548665	0.0491614
TCONS_00257162	LINC5227	XLOC_218739	XLOC_218739	7:73793294-73935421	0	0.166709	-12.9359	0.000466173	0.00833398
TCONS_00277720	LINC5618	XLOC_236868	XLOC_236868	8:98290121-98511173	0	0.107393	-12.9316	0.00550131	0.0492435
TCONS_00046965	LINC893	XLOC_041190	XLOC_041190	12:22808362-22858253	0	0.467221	-12.911	0.000473029	0.00840621
TCONS_00177068	LINC3505	XLOC_150183	XLOC_150183	2:167007272-167203936	0	0.121162	-12.9075	0.0055687	0.0496483
TCONS_00139747	LINC2848	XLOC_119930	XLOC_119930	17:79848581-79890834	0	0.543347	-12.878	3.96086e-06	0.000188501
TCONS_00208225	TEX43-AS1	ENSOCUG00000022846	TEX43	3:10434055-10491621	0	0.403205	-12.8756	0.000576452	0.00979334
TCONS_00174670	LINC3449	XLOC_148157	XLOC_148157	2:130640776-130654030	0	1.71677	-12.8691	4.73874e-06	0.000219684
TCONS_00036096	LINC672	XLOC_031604	XLOC_031604	11:20240206-20335381	0	0.23306	-12.8406	0.000529512	0.00917337
TCONS_00252046	LINC5117	XLOC_214194	XLOC_214194	7:167560708-167592173	0	0.706818	-12.835	7.52509e-06	0.000319932
TCONS_00051009	LINC954	XLOC_044597	XLOC_044597	12:77613128-77662132	0	0.443912	-12.8017	5.29028e-06	0.000239549
TCONS_00193626	LINC3875	XLOC_164402	XLOC_164402	20:25898247-26082910	0	0.115595	-12.7803	0.000740411	0.0118506
TCONS_00056732	LINC1060	XLOC_049671	XLOC_049671	12:153421905-153525611	0	0.202944	-12.7575	1.43971e-05	0.000544548
TCONS_00093074	LINC1807	XLOC_079691	XLOC_079691	14:59940557-60083957	0	0.147561	-12.7409	0.000749916	0.0119472
TCONS_00083740	LINC1630	XLOC_071789	XLOC_071789	13:82942247-83017822	0	0.270732	-12.7173	7.99787e-06	0.000336537
TCONS_00042089	LINC795	XLOC_036927	XLOC_036927	11:38788609-38866016	0	0.264333	-12.7099	7.17848e-06	0.000309109
TCONS_00174600	LINC3448	XLOC_148102	XLOC_148102	2:129192415-129248496	0	0.360923	-12.7026	0.000949866	0.0141564
TCONS_00193404	LINC3871	XLOC_164187	XLOC_164187	20:21698968-21807520	0	0.183641	-12.668	0.000677112	0.0110749
TCONS_00064195	LINC1199	XLOC_055918	XLOC_055918	12:111264328-111394306	0	0.150196	-12.6556	0.000843998	0.0129707
TCONS_00389818	LINC9174	XLOC_328827	XLOC_328827	X:89100182-89205698	0	0.184457	-12.6522	0.000691506	0.0112495
TCONS_00345931	LINC7582	XLOC_293341	XLOC_293341	GL018811:654532-703248	0	0.394508	-12.6102	1.83979e-05	0.00066822
TCONS_00278724	LINC5628	XLOC_237808	XLOC_237808	8:109322685-109380169	0	0.327335	-12.5818	1.43052e-05	0.000542669
TCONS_00036599	LINC687	XLOC_032064	XLOC_032064	11:29501613-29607882	0	0.176375	-12.571	0.000831225	0.0128565
TCONS_00152988	LINC3094	XLOC_130772	XLOC_130772	18:22285313-22410643	0	0.146181	-12.5639	0.000940257	0.0140625
TCONS_00273744	LINC5557	XLOC_233195	XLOC_233195	8:34795285-34849423	0	0.329538	-12.5139	1.434e-05	0.000543308
TCONS_00349989	ZNF426-AS4	ENSOCUG00000003251	ZNF426	GL018833:507390-520088	0	1.33179	-12.4475	2.73722e-05	0.000930052
TCONS_00167806	LINC3358	XLOC_142083	XLOC_142083	2:35238669-35331479	0	0.180889	-12.4408	0.00125006	0.0173264
TCONS_00035230	LINC655	XLOC_030793	XLOC_030793	11:9094988-9156359	0	0.277805	-12.4398	2.08804e-05	0.000742134
TCONS_00041218	LINC784	XLOC_036130	XLOC_036130	11:19868446-19944012	0	0.219242	-12.4195	6.80633e-05	0.00191462
TCONS_00131262	LINC2634	XLOC_113023	XLOC_113023	16:45357864-45418800	0	0.273824	-12.4181	2.1833e-05	0.000770488
TCONS_00005361	LINC68	XLOC_004827	XLOC_004827	1:66315595-66403783	0	0.189804	-12.4177	0.000949718	0.0141564
TCONS_00303400	LINC6517	XLOC_258860	XLOC_258860	GL018700:319473-395506	0	0.213199	-12.3878	4.87047e-05	0.00147442
TCONS_00239527	LINC4860	XLOC_203254	XLOC_203254	6:2155987-2283202	0	0.125839	-12.3757	0.00273998	0.0303499
TCONS_00175454	THADA-OT1	ENSOCUG00000001048	THADA	2:142688101-142755235	0	0.225473	-12.2666	3.30003e-05	0.00108188
TCONS_00344472	LINC7531	XLOC_292225	XLOC_292225	GL018803:263075-278900	0	0.930893	-12.2541	0.00134603	0.0182887
TCONS_00036094	LINC670	XLOC_031604	XLOC_031604	11:20240206-20287795	0	0.312922	-12.2534	2.4035e-05	0.000831167
TCONS_00203822	LINC4090	XLOC_173006	XLOC_173006	3:99684447-99742764	0	0.250114	-12.2028	0.00150058	0.0198588
TCONS_00368265	LINC8299	XLOC_310908	XLOC_310908	GL019064:148817-159521	0	1.33038	-12.1988	0.00119051	0.0167131
TCONS_00056007	LINC1041	XLOC_049073	XLOC_049073	12:145830441-145864122	0	0.41629	-12.1799	0.001216	0.0169963
TCONS_00379061	LINC8691	XLOC_319603	XLOC_319603	GL019456:23157-46402	0	0.59397	-12.1468	2.87982e-05	0.000967495
TCONS_00252047	LINC5118	XLOC_214194	XLOC_214194	7:167560725-167598205	0	0.364054	-12.139	0.00124385	0.0172667
TCONS_00061534	LINC1160	XLOC_053550	XLOC_053550	12:70698171-70709591	0	1.19858	-12.1372	3.37029e-05	0.00110089
TCONS_00032598	LINC597	XLOC_028504	XLOC_028504	10:24490733-24547325	0	0.229246	-12.065	0.00135601	0.0183963
TCONS_00025564	LINC471	XLOC_022316	XLOC_022316	1:161081929-161122627	0	0.311214	-12.0203	4.46077e-05	0.0013796
TCONS_00017427	LINC319	XLOC_015228	XLOC_015228	1:46615783-46662968	0	0.266739	-12.012	5.86677e-05	0.0017037
TCONS_00129154	LINC2581	XLOC_111228	XLOC_111228	16:5929788-6019352	0	0.140509	-12.0103	0.0015958	0.0207024
TCONS_00394222	LINC9257	XLOC_332712	XLOC_332712	X:53773743-53838337	0	0.192891	-12.0076	0.00141685	0.0190314
TCONS_00347731	LINC7617	XLOC_294755	XLOC_294755	GL018822:843929-850615	0	1.83616	-11.9881	0.000102196	0.00263328
TCONS_00173316	LINC3430	XLOC_147050	XLOC_147050	2:110239374-110258695	0	0.637342	-11.9785	6.06032e-05	0.00174309
TCONS_00051005	LINC953	XLOC_044597	XLOC_044597	12:77608718-77661586	0	0.230146	-11.9524	6.18474e-05	0.00177205
TCONS_00197555	LINC3983	XLOC_167539	XLOC_167539	3:13847576-13940892	0	0.126423	-11.9338	0.00198369	0.0240917
TCONS_00160914	LINC3220	XLOC_136755	XLOC_136755	19:53721193-53751142	0	0.398385	-11.9276	0.00157343	0.0205117
TCONS_00007506	LINC120	XLOC_006719	XLOC_006719	1:96783865-96810004	0	0.449155	-11.9268	0.00203278	0.0244846
TCONS_00028982	LINC533	XLOC_025354	XLOC_025354	10:15516384-15548076	0	0.372066	-11.9229	5.31837e-05	0.00157626
TCONS_00357523	LINC7944	XLOC_302502	XLOC_302502	GL018904:466393-496574	0	0.385664	-11.8869	8.34373e-05	0.00224824
TCONS_00337474	LINC7392	XLOC_286889	XLOC_286889	GL018768:640427-710089	0	0.167319	-11.8824	0.00184421	0.022916
TCONS_00064396	LINC1202	XLOC_056100	XLOC_056100	12:114844356-114888968	0	0.25655	-11.8624	8.66031e-05	0.00231405
TCONS_00312500	LINC6743	XLOC_266793	XLOC_266793	GL018709:3145836-3178022	0	0.346516	-11.8338	5.92409e-05	0.00171381
TCONS_00342753	LINC7500	XLOC_291048	XLOC_291048	GL018794:937826-952196	0	0.778221	-11.8309	8.07596e-05	0.00219059
TCONS_00347732	LINC7618	XLOC_294755	XLOC_294755	GL018822:843929-870711	0	0.409898	-11.8274	0.000130707	0.00319162
TCONS_00007521	LINC124	XLOC_006730	XLOC_006730	1:97013839-97023516	0	1.13779	-11.8053	9.96859e-05	0.00258497
TCONS_00388985	LINC9162	XLOC_328094	XLOC_328094	X:75015079-75050081	0	0.301723	-11.7644	7.29397e-05	0.00203138
TCONS_00378735	LINC8676	XLOC_319316	XLOC_319316	GL019433:37746-46223	0	1.23456	-11.7578	0.00184012	0.0228905
TCONS_00022719	LINC409	XLOC_019924	XLOC_019924	1:118331730-118408991	0	0.132801	-11.725	0.00211891	0.0251968
TCONS_00364900	FBXO46-AS1	ENSOCUG00000022686	FBXO46	GL019006:275368-286564	0	0.921539	-11.7178	7.8948e-05	0.00215208
TCONS_00109061	LINC2119	XLOC_093792	XLOC_093792	14:145049205-145102177	0	0.181756	-11.6353	0.00208098	0.0248712
TCONS_00139746	LINC2849	XLOC_119930	XLOC_119930	17:79848581-79890834	0	0.224703	-11.6103	0.000128719	0.00314997
TCONS_00386365	LINC9109	XLOC_325783	XLOC_325783	X:34652671-34691384	0	0.244272	-11.6013	0.000174383	0.00400482
TCONS_00201743	LINC4055	XLOC_171116	XLOC_171116	3:71674989-71692152	0	0.549532	-11.5901	0.000165675	0.00385224
TCONS_00229721	LINC4637	XLOC_195260	XLOC_195260	4:65664663-65696689	0	0.290569	-11.5812	0.000102423	0.00263609
TCONS_00268694	LINC5470	XLOC_228720	XLOC_228720	8:75806611-75818139	0	0.770352	-11.5057	0.0001185	0.00295477
TCONS_00038107	PLCXD3-AS1	ENSOCUG00000002877	PLCXD3	11:62373837-62403099	0	0.30285	-11.5021	0.000118024	0.00295112
TCONS_00234970	LINC4757	XLOC_199502	XLOC_199502	5:3501776-3558045	0	0.154603	-11.492	0.00238836	0.0275664
TCONS_00197328	LINC3968	XLOC_167339	XLOC_167339	3:12139903-12169988	0	0.292305	-11.4913	0.00014025	0.00339137
TCONS_00333657	LINC7279	XLOC_284014	XLOC_284014	GL018755:625517-647701	0	0.383063	-11.4503	0.000128287	0.00314282
TCONS_00319384	LINC6901	XLOC_272662	XLOC_272662	GL018719:2989065-3031280	0	0.200187	-11.447	0.00272048	0.0301861
TCONS_00130047	LINC2612	XLOC_111987	XLOC_111987	16:23373742-23396523	0	0.377064	-11.446	0.000203278	0.00450217
TCONS_00355991	LINC7904	XLOC_301196	XLOC_301196	GL018887:503211-527040	0	0.357711	-11.4389	0.000181497	0.0041196
TCONS_00063487	LINC1190	XLOC_055256	XLOC_055256	12:101429145-101477584	0	0.175591	-11.4259	0.00320064	0.0338052
TCONS_00310791	LINC6690	XLOC_265147	XLOC_265147	GL018707:3091727-3123118	0	0.26415	-11.4155	0.000127661	0.00313866
TCONS_00319386	LINC6903	XLOC_272663	XLOC_272663	GL018719:3014159-3067423	0	0.15493	-11.4109	0.0026561	0.0296776
TCONS_00397202	LINC9335	XLOC_335310	XLOC_335310	X:106230265-106241090	0	0.757832	-11.3957	0.000114104	0.00287236
TCONS_00347827	LINC7619	XLOC_294840	XLOC_294840	GL018822:843929-850615	0	1.21954	-11.3943	0.000151125	0.00358086
TCONS_00365451	LINC8185	XLOC_308694	XLOC_308694	GL019013:107621-125224	0	0.4534	-11.362	0.000149113	0.00354444
TCONS_00353588	LINC7823	XLOC_299200	XLOC_299200	GL018859:374144-395773	0	0.36997	-11.3568	0.000120515	0.00300001
TCONS_00345990	LINC7585	XLOC_293399	XLOC_293399	GL018811:885638-904784	0	0.415218	-11.3534	0.000153648	0.00362149
TCONS_00197371	LINC3973	XLOC_167375	XLOC_167375	3:12281454-12299272	0	0.443535	-11.3442	0.000127769	0.00313866
TCONS_00328995	LINC7158	XLOC_280299	XLOC_280299	GL018741:1602034-1643161	0	0.190248	-11.3275	0.00322524	0.033977
TCONS_00349184	LINC7661	XLOC_295795	XLOC_295795	GL018828:605744-623961	0	0.427047	-11.3248	0.000168214	0.00389913
TCONS_00048493	LINC924	XLOC_042353	XLOC_042353	12:43144600-43206367	0	0.125894	-11.3245	0.00299679	0.0322763
TCONS_00029198	LINC545	XLOC_025536	XLOC_025536	10:19422856-19457648	0	0.220783	-11.2909	0.00281389	0.0309086
TCONS_00003544	LINC41	XLOC_003160	XLOC_003160	1:43879756-43916757	0	0.206797	-11.2895	0.000144735	0.00346613
TCONS_00372671	LINC8452	XLOC_314230	XLOC_314230	GL019165:26991-43449	0	0.453986	-11.2661	0.000163372	0.00380661
TCONS_00359915	LINC8022	XLOC_304265	XLOC_304265	GL018932:52680-84633	0	0.232454	-11.2648	0.00282619	0.0309914
TCONS_00114033	LINC2199	XLOC_098147	XLOC_098147	15:66975035-67003648	0	0.260084	-11.264	0.00320784	0.0338573
TCONS_00239416	LINC4854	XLOC_203150	XLOC_203150	6:1144816-1197808	0	0.142015	-11.2623	0.00279895	0.0308126
TCONS_00095784	LINC1863	XLOC_082017	XLOC_082017	14:101364637-101397476	0	0.223538	-11.2231	0.000214834	0.00467943
TCONS_00354648	LINC7865	XLOC_300080	XLOC_300080	GL018872:350853-392348	0	0.172407	-11.2105	0.00313008	0.0332481
TCONS_00047164	LINC899	XLOC_041333	XLOC_041333	12:24198890-24203384	0	1.58585	-11.2047	0.000441312	0.00801952
TCONS_00359913	LINC8020	XLOC_304265	XLOC_304265	GL018932:44185-84633	0	0.177158	-11.1871	0.000717865	0.0115599
TCONS_00233480	LINC4708	XLOC_198283	XLOC_198283	5:27273108-27311161	0	0.182215	-11.1657	0.00323352	0.0340401
TCONS_00247312	LINC5021	XLOC_210111	XLOC_210111	7:102164284-102174629	0	0.674695	-11.1623	0.000166324	0.00386411
TCONS_00361993	LINC8092	XLOC_305940	XLOC_305940	GL018957:23649-39335	0	0.439734	-11.1567	0.00308443	0.0329352
TCONS_00254683	LINC5180	XLOC_216503	XLOC_216503	7:35715918-35725407	0	0.724554	-11.1339	0.000199065	0.00442819
TCONS_00175507	MTA3-AS2	ENSOCUG00000012310	MTA3	2:143397021-143412807	0	0.425879	-11.1072	0.000237075	0.00502934
TCONS_00291175	LINC5874	XLOC_248128	XLOC_248128	9:63837713-63867345	0	0.225019	-11.1021	0.00426085	0.041168
TCONS_00344433	MBOAT2-OT1	ENSOCUG00000016985	MBOAT2	GL018803:891812-901796	0	0.667222	-11.0975	0.000186426	0.00419745
TCONS_00322915	TEX36-AS1	ENSOCUG00000003579	TEX36	GL018726:191128-199462	0	0.801612	-11.0974	0.000227477	0.00487655
TCONS_00005864	LINC82	XLOC_005272	XLOC_005272	1:72476671-72496864	0	0.326712	-11.0805	0.000356601	0.00685099
TCONS_00359918	LINC8024	XLOC_304265	XLOC_304265	GL018932:56411-84633	0	0.23148	-11.0582	0.00032875	0.00643181
TCONS_00186139	LINC3669	XLOC_158081	XLOC_158081	2:122040614-122076153	0	0.180377	-11.0556	0.00424122	0.0410581
TCONS_00197402	LINC3974	XLOC_167406	XLOC_167406	3:12361199-12383785	0	0.279914	-11.0196	0.000198785	0.00442455
TCONS_00054467	LINC1014	XLOC_047671	XLOC_047671	12:128233156-128246868	0	0.457533	-11.0132	0.000216341	0.00469684
TCONS_00345968	LINC7583	XLOC_293378	XLOC_293378	GL018811:740974-766536	0	0.244848	-11.01	0.000208484	0.00458699
TCONS_00341892	LINC7483	XLOC_290349	XLOC_290349	GL018790:12356-32674	0	0.304811	-10.9913	0.000209717	0.00459976
TCONS_00291195	LINC5875	XLOC_248148	XLOC_248148	9:64143611-64191259	0	0.127959	-10.9783	0.00426819	0.0412299
TCONS_00301741	LINC6489	XLOC_257496	XLOC_257496	GL018699:1192974-1204355	0	0.540244	-10.9754	0.000214238	0.004671
TCONS_00271473	LINC5520	XLOC_231291	XLOC_231291	8:4281787-4294476	0	0.461191	-10.9135	0.000251144	0.00524824
TCONS_00208051	LINC4206	XLOC_176844	XLOC_176844	3:8264267-8290177	0	0.224947	-10.9088	0.00029787	0.00598185
TCONS_00025248	LINC464	XLOC_022031	XLOC_022031	1:154876109-154907549	0	0.186184	-10.9059	0.000254511	0.00530381
TCONS_00033464	LINC621	XLOC_029282	XLOC_029282	10:35928705-35952039	0	0.24905	-10.8872	0.000336534	0.00654977
TCONS_00354556	LINC7863	XLOC_300012	XLOC_300012	GL018871:236794-266344	0	0.194594	-10.8708	0.00403774	0.039654
TCONS_00204181	LINC4093	XLOC_173341	XLOC_173341	3:102876471-102894627	0	0.310451	-10.8483	0.000273378	0.00559794
TCONS_00313445	LINC6767	XLOC_267674	XLOC_267674	GL018710:3912581-3923031	0	0.528989	-10.837	0.00393691	0.0388466
TCONS_00373192	LINC8462	XLOC_314671	XLOC_314671	GL019183:89520-110934	0	0.25634	-10.8299	0.00408812	0.0399996
TCONS_00197639	CDC42SE2-OT1	ENSOCUG00000003842	CDC42SE2	3:14471471-14575606	0.00066	1.93223	-10.8047	0.0046341	0.043838
TCONS_00368229	LINC8298	XLOC_310876	XLOC_310876	GL019064:148817-159769	0	0.497947	-10.7996	0.00036561	0.00697321
TCONS_00333656	LINC7280	XLOC_284014	XLOC_284014	GL018755:625517-647701	0	0.237402	-10.7522	0.00431965	0.0415389
TCONS_00329460	LINC7162	XLOC_280710	XLOC_280710	GL018743:1444106-1464239	0	0.261244	-10.747	0.000309537	0.00614788
TCONS_00286593	LINC5789	XLOC_244361	XLOC_244361	9:4072574-4105658	0	0.157449	-10.7399	0.00475402	0.0446423
TCONS_00112069	LINC2156	XLOC_096461	XLOC_096461	15:35193416-35236543	0	0.11852	-10.7195	0.00532802	0.0481252
TCONS_00097679	LINC1896	XLOC_083716	XLOC_083716	14:127035759-127056301	0	0.248693	-10.7134	0.00434065	0.041714
TCONS_00007519	LINC122	XLOC_006730	XLOC_006730	1:97013726-97037671	0	0.214552	-10.7042	0.000980106	0.0145002
TCONS_00319385	LINC6902	XLOC_272662	XLOC_272662	GL018719:3012112-3031272	0	0.262799	-10.6916	0.000316237	0.00624705
TCONS_00316984	NRG3-OT2	ENSOCUG00000015023	NRG3	GL018716:2380850-2418958	0	0.128815	-10.6709	0.00525759	0.0477334
TCONS_00357626	LINC7957	XLOC_302568	XLOC_302568	GL018905:223311-229385	0	0.798057	-10.6522	0.0052183	0.0475159
TCONS_00397203	LINC9336	XLOC_335310	XLOC_335310	X:106230265-106241110	0	0.450498	-10.6504	0.000331824	0.00648438
TCONS_00350640	ANXA11-AS1	ENSOCUG00000004569	ANXA11	GL018836:701271-743420	0	0.114403	-10.6453	0.00521919	0.0475159
TCONS_00313155	LINC6758	XLOC_267409	XLOC_267409	GL018710:2160124-2187601	0	0.177434	-10.6444	0.000403526	0.00751711
TCONS_00379764	LINC8727	XLOC_320173	XLOC_320173	GL019513:240-8716	0	0.560554	-10.6075	0.000370168	0.00702127
TCONS_00345921	LINC7581	XLOC_293336	XLOC_293336	GL018811:603177-608376	0	0.912281	-10.6063	0.000351179	0.00675843
TCONS_00263517	NYAP2-AS2	ENSOCUG00000014433	NYAP2	7:167221011-167231527	0	0.443287	-10.5831	0.00036625	0.00697949
TCONS_00040511	LINC770	XLOC_035485	XLOC_035485	11:8872917-8875111	0	2.11677	-10.5792	0.00035957	0.00689325
TCONS_00212225	LINC4288	XLOC_180340	XLOC_180340	3:71362204-71385830	0	0.19499	-10.5759	0.00494367	0.0458351
TCONS_00299117	LINC6169	XLOC_255209	XLOC_255209	AAGW02082844:4-9256	0	0.502941	-10.5748	0.000586079	0.00990656
TCONS_00097546	LINC1892	XLOC_083588	XLOC_083588	14:124075192-124087170	0	0.38578	-10.567	0.000378766	0.00712701
TCONS_00023286	LINC426	XLOC_020433	XLOC_020433	1:129262253-129274814	0	0.36269	-10.5522	0.000568624	0.00969344
TCONS_00361710	LINC8079	XLOC_305737	XLOC_305737	GL018953:234706-251565	0	0.270029	-10.5396	0.00504667	0.0464545
TCONS_00248002	LINC5038	XLOC_210711	XLOC_210711	7:112115722-112130782	0	0.299673	-10.5286	0.00507013	0.0465574
TCONS_00082841	LINC1607	XLOC_071019	XLOC_071019	13:68947642-68968862	0	0.212534	-10.5163	0.00154729	0.0202886
TCONS_00269461	LINC5487	XLOC_229423	XLOC_229423	8:85845750-85861432	0	0.280661	-10.4911	0.000610069	0.0102517
TCONS_00313444	LINC6766	XLOC_267674	XLOC_267674	GL018710:3912581-3922990	0	0.423546	-10.484	0.000777317	0.0122357
TCONS_00348168	LINC7630	XLOC_295042	XLOC_295042	GL018824:810821-816370	0	0.788766	-10.4831	0.0053449	0.048229
TCONS_00359993	LINC8030	XLOC_304345	XLOC_304345	GL018933:4226-17642	0	0.321727	-10.4829	0.0054028	0.0486437
TCONS_00054466	LINC1013	XLOC_047671	XLOC_047671	12:128233152-128246868	0	0.309338	-10.4404	0.000481837	0.00852215
TCONS_00323086	TEX36-OT2	ENSOCUG00000003579	TEX36	GL018726:191214-198714	0	0.56435	-10.4308	0.000654071	0.0108006
TCONS_00065127	LINC1213	XLOC_056722	XLOC_056722	12:128233156-128246832	0	0.286498	-10.3378	0.000556644	0.00953642
TCONS_00345989	LINC7584	XLOC_293399	XLOC_293399	GL018811:885638-900646	0	0.25252	-10.2885	0.000752464	0.011975
TCONS_00036075	LINC669	XLOC_031585	XLOC_031585	11:20006095-20021769	0	0.240448	-10.281	0.000692306	0.0112495
TCONS_00333336	LINC7271	XLOC_283755	XLOC_283755	GL018754:1707639-1717741	0	0.371851	-10.2706	0.000558695	0.00956418
TCONS_00268695	LINC5469	XLOC_228720	XLOC_228720	8:75806611-75818139	0	0.329055	-10.2664	0.00205304	0.0246756
TCONS_00006594	LINC104	XLOC_005939	XLOC_005939	1:85852865-85865048	0	0.304713	-10.2443	0.000701437	0.0113484
TCONS_00372648	LINC8449	XLOC_314211	XLOC_314211	GL019165:30618-43438	0	0.288383	-10.2257	0.00245941	0.0281256
TCONS_00044705	LINC843	XLOC_039314	XLOC_039314	11:77815764-77835082	0	0.183225	-10.1855	0.00105303	0.0152319
TCONS_00357537	LINC7946	XLOC_302502	XLOC_302502	GL018904:489946-496610	0	0.530627	-10.1823	0.000605591	0.0101917
TCONS_00035227	LINC654	XLOC_030790	XLOC_030790	11:9077908-9086108	0	0.431157	-10.1809	0.000610666	0.0102579
TCONS_00203665	LINC4088	XLOC_172852	XLOC_172852	3:96877675-96891551	0	0.254295	-10.176	0.000660947	0.0108701
TCONS_00276213	LINC5598	XLOC_235453	XLOC_235453	8:75791634-75813997	0	0.154812	-10.1683	0.00164613	0.0211677
TCONS_00213410	LINC4317	XLOC_181371	XLOC_181371	3:93486259-93495644	0	0.367228	-10.1563	0.00103575	0.0150952
TCONS_00365180	LINC8171	XLOC_308480	XLOC_308480	GL019010:13531-23962	0	0.332361	-10.1479	0.00104385	0.0151611
TCONS_00046964	LINC892	XLOC_041190	XLOC_041190	12:22808362-22820922	0	0.268863	-10.1127	0.00120785	0.0169142
TCONS_00376482	TK1-AS1	ENSOCUG00000010046	TK1	GL019309:16114-21025	0	0.68042	-10.1049	0.000735547	0.0117987
TCONS_00306006	LINC6572	XLOC_261288	XLOC_261288	GL018702:7627219-7639755	0	0.266279	-10.1001	0.000760279	0.0120565
TCONS_00299760	LINC6230	XLOC_255792	XLOC_255792	AAGW02083063:3873-7969	0	0.778038	-10.032	0.000760275	0.0120565
TCONS_00140364	LINC2864	XLOC_120445	XLOC_120445	17:4688864-4702013	0	0.239884	-10.0066	0.000955688	0.0142106
TCONS_00321706	LINC6963	XLOC_274587	XLOC_274587	GL018724:769831-779728	0	0.315492	-9.99772	0.00114174	0.0162242
TCONS_00128827	LINC2570	XLOC_110990	XLOC_110990	16:2396818-2410021	0	0.235864	-9.99055	0.000869407	0.0132431
TCONS_00088877	LINC1732	XLOC_075932	XLOC_075932	14:4484714-4497377	0	0.240698	-9.97606	0.00149178	0.0197769
TCONS_00208231	LINC4211	XLOC_177012	XLOC_177012	3:10498388-10507966	0	0.315841	-9.96468	0.00113288	0.0161214
TCONS_00348915	PKMYT1-AS1	ENSOCUG00000017181	PKMYT1	GL018828:229349-238607	0	0.322003	-9.93186	0.000862587	0.0131705
TCONS_00128061	LINC2555	XLOC_110290	XLOC_110290	16:72652770-72666200	0	0.219734	-9.93035	0.000901879	0.0136265
TCONS_00395789	LINC9304	XLOC_334099	XLOC_334099	X:81700939-81735018	0	0.0863673	-9.92653	0.00379395	0.0379251
TCONS_00175344	LINC3458	XLOC_148751	XLOC_148751	2:141037007-141052868	0	0.188395	-9.92564	0.00164632	0.0211677
TCONS_00278353	LINC5625	XLOC_237456	XLOC_237456	8:104373650-104385086	0	0.255117	-9.89373	0.00132725	0.0181048
TCONS_00118827	LINC2299	XLOC_102358	XLOC_102358	15:42479756-42486981	0	0.391705	-9.86865	0.00114619	0.0162642
TCONS_00243273	LINC4944	XLOC_206488	XLOC_206488	7:35970182-35982785	0	0.223022	-9.86008	0.00114192	0.0162242
TCONS_00267781	LINC5454	XLOC_227826	XLOC_227826	8:55763431-55769528	0	0.442117	-9.79231	0.000970538	0.0143776
TCONS_00248052	LINC5039	XLOC_210747	XLOC_210747	7:113136289-113146615	0	0.25456	-9.76502	0.00147734	0.0196378
TCONS_00116201	LINC2246	XLOC_100059	XLOC_100059	15:100300039-100322160	0	0.120139	-9.76496	0.00113544	0.0161424
TCONS_00012086	LINC225	XLOC_010638	XLOC_010638	1:158256812-158262551	0	0.454845	-9.74731	0.00098269	0.0145192
TCONS_00267047	LINC5438	XLOC_227230	XLOC_227230	8:41258535-41266893	0	0.310471	-9.73806	0.00101026	0.0148434
TCONS_00189502	LINC3731	XLOC_160967	XLOC_160967	2:166837211-166842652	0	0.472203	-9.72622	0.00100998	0.0148434
TCONS_00307143	LINC6595	XLOC_262284	XLOC_262284	GL018703:6586201-6595147	0	0.279544	-9.69912	0.00241421	0.02773
TCONS_00377083	LINC8613	XLOC_317978	XLOC_317978	GL019340:2724-7758	0	0.498506	-9.6911	0.00111749	0.0159377
TCONS_00359972	LINC8029	XLOC_304324	XLOC_304324	GL018932:260032-264988	0	0.504387	-9.6861	0.00183455	0.0228408
TCONS_00306709	LINC6585	XLOC_261901	XLOC_261901	GL018702:7729022-7737502	0	0.297054	-9.6851	0.00156403	0.0204144
TCONS_00312434	LINC6740	XLOC_266736	XLOC_266736	GL018709:2145061-2152201	0	0.335273	-9.62922	0.00173814	0.0219183
TCONS_00062083	LINC1170	XLOC_054017	XLOC_054017	12:78875957-78885971	0	0.237125	-9.61109	0.0015329	0.0201694
TCONS_00159245	LINC3179	XLOC_135619	XLOC_135619	19:34601330-34615810	0	0.163116	-9.60993	0.00150375	0.0198944
TCONS_00102480	LINC1979	XLOC_087974	XLOC_087974	14:44146243-44150249	0	0.584856	-9.59245	0.00116241	0.0164112
TCONS_00257873	LINC5247	XLOC_219379	XLOC_219379	7:85785417-85793222	0	0.29454	-9.57195	0.00134147	0.0182487
TCONS_00180243	LINC3559	XLOC_153060	XLOC_153060	2:38065348-38070997	0	0.393898	-9.53034	0.00224376	0.0262973
TCONS_00036629	LINC689	XLOC_032093	XLOC_032093	11:29772888-29780165	0	0.305536	-9.52122	0.00131741	0.0180047
TCONS_00316627	LINC6863	XLOC_270438	XLOC_270438	GL018715:3928008-3940380	0	0.177516	-9.51282	0.00380797	0.037972
TCONS_00361722	LINC8081	XLOC_305748	XLOC_305748	GL018954:192775-202533	0	0.224931	-9.50873	0.00158167	0.0205727
TCONS_00299121	LINC6170	XLOC_255210	XLOC_255210	AAGW02082844:4-3932	0	0.549658	-9.47466	0.00136516	0.0185148
TCONS_00333662	LINC7281	XLOC_284014	XLOC_284014	GL018755:640569-647701	0	0.295884	-9.43584	0.00194579	0.0237732
TCONS_00303788	LINC6523	XLOC_259239	XLOC_259239	GL018700:10022755-10026828	0	0.511988	-9.43096	0.00142614	0.019139
TCONS_00323821	LINC7041	XLOC_276213	XLOC_276213	GL018728:1285710-1298091	0	0.164797	-9.40421	0.00229498	0.0267267
TCONS_00302600	LINC6502	XLOC_258186	XLOC_258186	GL018699:1193102-1200493	0	0.278179	-9.40361	0.0016736	0.0213712
TCONS_00091612	LINC1779	XLOC_078381	XLOC_078381	14:40877887-40881357	0	0.580621	-9.37927	0.00158597	0.0206047
TCONS_00312057	LINC6737	XLOC_266359	XLOC_266359	GL018709:497127-504415	0	0.261807	-9.29782	0.00178128	0.0223698
TCONS_00195015	LINC3892	XLOC_165482	XLOC_165482	21:10000619-10006015	0	0.349359	-9.27455	0.00300772	0.0323553
TCONS_00034895	LINC645	XLOC_030488	XLOC_030488	11:2994105-2999789	0	0.327394	-9.26618	0.0026581	0.0296878
TCONS_00380876	LINC8782	XLOC_321107	XLOC_321107	GL019600:30691-32567	0	0.96635	-9.22101	0.00173553	0.0219121
TCONS_00275017	LINC5583	XLOC_234296	XLOC_234296	8:54604207-54611174	0	0.251419	-9.18739	0.00251372	0.0285716
TCONS_00374791	LINC8519	XLOC_316049	XLOC_316049	GL019242:86445-91495	0	0.346289	-9.17315	0.00205524	0.024686
TCONS_00037617	LINC707	XLOC_033005	XLOC_033005	11:53289673-53292958	0	0.524374	-9.1658	0.00348576	0.0358857
TCONS_00362837	LINC8106	XLOC_306569	XLOC_306569	GL018968:196221-197793	0	1.10239	-9.16089	0.00177726	0.0223319
TCONS_00233997	LINC4716	XLOC_198691	XLOC_198691	5:31380832-31385518	0	0.366924	-9.1543	0.00182789	0.0227919
TCONS_00101197	LINC1959	XLOC_086895	XLOC_086895	14:22382504-22388913	0	0.26358	-9.13187	0.00230069	0.0267823
TCONS_00356626	LINC7920	XLOC_301724	XLOC_301724	GL018895:411279-414398	0	0.529083	-9.08753	0.00194664	0.0237732
TCONS_00396750	LINC9320	XLOC_334915	XLOC_334915	X:101145121-101149934	0	0.335678	-9.07204	0.00235034	0.0272894
TCONS_00355954	LINC7902	XLOC_301162	XLOC_301162	GL018887:521306-527004	0	0.284315	-9.05718	0.0022788	0.0265828
TCONS_00282488	LINC5725	XLOC_240782	XLOC_240782	9:50485628-50489480	0	0.415785	-9.04514	0.00196203	0.0238766
TCONS_00310156	LINC6679	XLOC_264651	XLOC_264651	GL018706:5689326-5693515	0	0.376255	-9.0231	0.00205515	0.024686
TCONS_00359789	LINC8010	XLOC_304177	XLOC_304177	GL018930:363945-367774	0	0.406966	-9.00516	0.00302986	0.0324919
TCONS_00052805	LINC975	XLOC_046195	XLOC_046195	12:104606491-104612751	0	0.247535	-8.99857	0.0024182	0.0277393
TCONS_00014664	LINC262	XLOC_012787	XLOC_012787	1:2637065-2641551	0	0.341339	-8.97641	0.00223442	0.0262085
TCONS_00095685	LINC1862	XLOC_081918	XLOC_081918	14:100954270-100959767	0	0.266258	-8.91095	0.00239013	0.0275754
TCONS_00040513	LINC768	XLOC_035485	XLOC_035485	11:8872917-8875111	0	0.660235	-8.89925	0.00226042	0.0264234
TCONS_00053506	LINC987	XLOC_046824	XLOC_046824	12:113272589-113277251	0	0.308977	-8.89553	0.00272861	0.0302464
TCONS_00040512	LINC769	XLOC_035485	XLOC_035485	11:8872917-8875111	0	0.617082	-8.81341	0.00308801	0.0329655
TCONS_00160586	LINC3207	XLOC_136506	XLOC_136506	19:49181973-49184087	0	0.636119	-8.80921	0.00359495	0.0365962
TCONS_00088896	LINC1733	XLOC_075951	XLOC_075951	14:4552642-4555439	0	0.482138	-8.80403	0.00239829	0.0276028
TCONS_00054275	LINC1008	XLOC_047498	XLOC_047498	12:125013128-125062158	0	0.027982	-8.80307	0.00430879	0.0414702
TCONS_00189589	LINC3735	XLOC_161052	XLOC_161052	2:168410372-168414943	0	0.292955	-8.79735	0.00301756	0.032425
TCONS_00180026	LINC3558	XLOC_152873	XLOC_152873	2:34081026-34089720	0	0.154244	-8.79618	0.00312396	0.0332147
TCONS_00023081	LINC423	XLOC_020240	XLOC_020240	1:123875157-123880529	0	0.25201	-8.79108	0.00421781	0.0408756
TCONS_00072839	LINC1384	XLOC_063063	XLOC_063063	13:76845109-76847679	0	0.491579	-8.72319	0.00354892	0.0363488
TCONS_00354282	LINC7858	XLOC_299786	XLOC_299786	GL018866:244055-247969	0	0.316388	-8.69063	0.00268355	0.0299322
TCONS_00053547	LINC988	XLOC_046865	XLOC_046865	12:113362762-113368230	0	0.226374	-8.66271	0.00512648	0.0469775
TCONS_00349133	LINC7654	XLOC_295759	XLOC_295759	GL018828:314230-318711	0	0.271115	-8.65586	0.00267732	0.0298701
TCONS_00091365	LINC1774	XLOC_078139	XLOC_078139	14:37735966-37740397	0	0.269592	-8.62786	0.00360652	0.036682
TCONS_00344365	LINC7530	XLOC_292164	XLOC_292164	GL018803:181592-186095	0	0.259156	-8.59976	0.00384642	0.0382392
TCONS_00010095	LINC183	XLOC_008963	XLOC_008963	1:135156107-135163131	0	0.160848	-8.55237	0.00352754	0.0362256
TCONS_00394135	LINC9255	XLOC_332628	XLOC_332628	X:52628952-52630842	0	0.58495	-8.51033	0.00327926	0.0344238
TCONS_00388539	LINC9156	XLOC_327693	XLOC_327693	X:67569112-67572907	0	0.280567	-8.45417	0.00374681	0.0376388
TCONS_00373345	LINC8470	XLOC_314810	XLOC_314810	GL019191:42953-49170	0	0.169546	-8.45321	0.00535306	0.0482631
TCONS_00216123	LINC4366	XLOC_183847	XLOC_183847	3:134895973-134900036	0	0.261881	-8.45236	0.00390685	0.0386708
TCONS_00349432	LINC7684	XLOC_295938	XLOC_295938	GL018829:582096-586341	0	0.243555	-8.41124	0.00356857	0.036445
TCONS_00268003	LINC5456	XLOC_228044	XLOC_228044	8:60677617-60681457	0	0.267497	-8.40593	0.00319324	0.033743
TCONS_00339340	LINC7434	XLOC_288402	XLOC_288402	GL018779:857915-860108	0	0.462514	-8.39341	0.00316812	0.0335568
TCONS_00101196	LINC1958	XLOC_086895	XLOC_086895	14:22382504-22388569	0	0.160419	-8.32927	0.00391115	0.0386907
TCONS_00290827	LINC5865	XLOC_247848	XLOC_247848	9:57124639-57127875	0	0.287484	-8.27534	0.00352541	0.036219
TCONS_00373750	LINC8487	XLOC_315156	XLOC_315156	GL019205:929-4084	0	0.294415	-8.27373	0.00405815	0.0398183
TCONS_00188225	HNRNPLL-AS2	ENSOCUG00000010233	HNRNPLL	2:147775551-147778086	0	0.36224	-8.24149	0.0048735	0.0454214
TCONS_00078350	LINC1520	XLOC_067553	XLOC_067553	13:3625775-3627379	0	0.551675	-8.20187	0.00339862	0.0352724
TCONS_00396749	LINC9319	XLOC_334915	XLOC_334915	X:101145121-101149909	0	0.18477	-8.20172	0.00403195	0.0396058
TCONS_00379107	LINC8699	XLOC_319638	XLOC_319638	GL019460:11509-12289	0	1.1092	-8.16553	0.00389454	0.0386028
TCONS_00088897	LINC1734	XLOC_075952	XLOC_075952	14:4555628-4558251	0	0.312085	-8.09167	0.00410688	0.0401218
TCONS_00057485	LINC1089	XLOC_050326	XLOC_050326	12:7837566-7839439	0	0.434968	-8.08209	0.00399175	0.0393057
TCONS_00311065	LINC6697	XLOC_265408	XLOC_265408	GL018707:3256266-3258062	0	0.442605	-8.05039	0.00429051	0.0413626
TCONS_00091444	LINC1775	XLOC_078218	XLOC_078218	14:37930754-37934801	0	0.192375	-8.0356	0.00430709	0.0414627
TCONS_00357836	LINC7970	XLOC_302712	XLOC_302712	GL018908:229359-230535	0	0.64351	-7.98876	0.00511013	0.0468468
TCONS_00235853	LINC4773	XLOC_200287	XLOC_200287	5:19820148-19822975	0	0.257382	-7.93378	0.0052496	0.0476765
TCONS_00119446	LINC2326	XLOC_102903	XLOC_102903	15:55106731-55108397	0	0.394571	-7.76917	0.005258	0.0477334
TCONS_00197640	CDC42SE2-OT2	ENSOCUG00000003842	CDC42SE2	3:14472109-14575606	0.0236533	2.13731	-5.70707	0.00013896	0.00336744
TCONS_00191188	LINC3804	XLOC_162309	XLOC_162309	20:17539246-17841787	0.0154237	0.681744	-4.70353	0.003572	0.0364634
TCONS_00301076	LINC6378	XLOC_256924	XLOC_256924	AAGW02083695:1606-5834	3.13855	43.2081	-2.95138	0.00310072	0.0330539
