# Supplementary material for: Analysis of lncRNA in the skeletal muscle of rabbits at different developmental stages
Source: Front Vet Sci. 2022 Sep 21;9:948929. doi: 10.3389/fvets.2022.948929 (PMC9533132; doi:10.3389/fvets.2022.948929)
Supplement: Supplementary file 6 [file Table_6.XLSX]

## Sheet: GO of up lncRNAs
GO_accession	Description	Term_type	Over_represented_pValue	Corrected_pValue	DEG_item	DEG_list	Bg_item	Bg_list	Gene_names
GO:0009056	catabolic process	biological_process	4.2724e-20	7.8305e-16	157	918	1324	17125	ENSOCUG00000015888,ENSOCUG00000008632,ENSOCUG00000012407,ENSOCUG00000013139,ENSOCUG00000017619,ENSOCUG00000009069,ENSOCUG00000014902,ENSOCUG00000005737,ENSOCUG00000000479,ENSOCUG00000016393,ENSOCUG00000016772,ENSOCUG00000025171,ENSOCUG00000009968,ENSOCUG00000002300,ENSOCUG00000015362,ENSOCUG00000000473,ENSOCUG00000027553,ENSOCUG00000017399,ENSOCUG00000010471,ENSOCUG00000009630,ENSOCUG00000005323,…
GO:0044248	cellular catabolic process	biological_process	1.8895e-17	1.7316e-13	134	918	1119	17125	ENSOCUG00000012638,ENSOCUG00000002397,ENSOCUG00000004933,ENSOCUG00000027257,ENSOCUG00000005528,ENSOCUG00000004660,ENSOCUG00000015070,ENSOCUG00000001418,ENSOCUG00000016088,ENSOCUG00000005465,ENSOCUG00000020955,ENSOCUG00000027541,ENSOCUG00000023902,ENSOCUG00000023891,ENSOCUG00000006650,ENSOCUG00000008264,ENSOCUG00000014723,ENSOCUG00000009391,ENSOCUG00000001718,ENSOCUG00000004298,ENSOCUG00000011934,…
GO:0005737	cytoplasm	cellular_component	1.6862e-16	1.0301e-12	466	918	6403	17125	ENSOCUG00000010039,ENSOCUG00000004298,ENSOCUG00000026197,ENSOCUG00000017640,ENSOCUG00000009159,ENSOCUG00000008833,ENSOCUG00000022433,ENSOCUG00000017326,ENSOCUG00000012180,ENSOCUG00000011698,ENSOCUG00000022792,ENSOCUG00000000822,ENSOCUG00000023182,ENSOCUG00000003967,ENSOCUG00000021272,ENSOCUG00000011571,ENSOCUG00000023066,ENSOCUG00000026291,ENSOCUG00000016241,ENSOCUG00000005217,ENSOCUG00000022505,…
GO:0000502	proteasome complex	cellular_component	5.196e-15	2.3808e-11	22	918	53	17125	ENSOCUG00000007058,ENSOCUG00000012638,ENSOCUG00000013806,ENSOCUG00000010217,ENSOCUG00000008750,ENSOCUG00000011848,ENSOCUG00000022433,ENSOCUG00000001418,ENSOCUG00000004610,ENSOCUG00000013922,ENSOCUG00000026246,ENSOCUG00000025313,ENSOCUG00000008565,ENSOCUG00000009691,ENSOCUG00000008495,ENSOCUG00000011595,ENSOCUG00000026980,ENSOCUG00000013256,ENSOCUG00000002598,ENSOCUG00000007973,ENSOCUG00000006433,…
GO:0044424	intracellular part	cellular_component	9.1953e-15	3.3706e-11	602	918	9033	17125	ENSOCUG00000008694,ENSOCUG00000023317,ENSOCUG00000000034,ENSOCUG00000028186,ENSOCUG00000004607,ENSOCUG00000005967,ENSOCUG00000017058,ENSOCUG00000014090,ENSOCUG00000004886,ENSOCUG00000021102,ENSOCUG00000017525,ENSOCUG00000010048,ENSOCUG00000011309,ENSOCUG00000023829,ENSOCUG00000014647,ENSOCUG00000008777,ENSOCUG00000009859,ENSOCUG00000011595,ENSOCUG00000023611,ENSOCUG00000023666,ENSOCUG00000007255,…
GO:0005622	intracellular	cellular_component	2.0986e-14	6.4107e-11	609	918	9190	17125	ENSOCUG00000017625,ENSOCUG00000001216,ENSOCUG00000005987,ENSOCUG00000016747,ENSOCUG00000006669,ENSOCUG00000001427,ENSOCUG00000003198,ENSOCUG00000015388,ENSOCUG00000006750,ENSOCUG00000009219,ENSOCUG00000022858,ENSOCUG00000004197,ENSOCUG00000017516,ENSOCUG00000020902,ENSOCUG00000010700,ENSOCUG00000010217,ENSOCUG00000015171,ENSOCUG00000011896,ENSOCUG00000004502,ENSOCUG00000004358,ENSOCUG00000014778,…
GO:0044237	cellular metabolic process	biological_process	2.3666e-13	6.1965e-10	504	918	7349	17125	ENSOCUG00000010801,ENSOCUG00000017651,ENSOCUG00000014515,ENSOCUG00000026980,ENSOCUG00000011386,ENSOCUG00000000788,ENSOCUG00000027558,ENSOCUG00000025183,ENSOCUG00000027865,ENSOCUG00000005446,ENSOCUG00000012490,ENSOCUG00000014831,ENSOCUG00000025111,ENSOCUG00000002071,ENSOCUG00000013062,ENSOCUG00000008495,ENSOCUG00000012834,ENSOCUG00000009045,ENSOCUG00000001034,ENSOCUG00000013147,ENSOCUG00000003003,…
GO:1901575	organic substance catabolic process	biological_process	7.2587e-13	1.663e-09	122	918	1126	17125	ENSOCUG00000002108,ENSOCUG00000020955,ENSOCUG00000008495,ENSOCUG00000005465,ENSOCUG00000004329,ENSOCUG00000009391,ENSOCUG00000006329,ENSOCUG00000010316,ENSOCUG00000008264,ENSOCUG00000012924,ENSOCUG00000006433,ENSOCUG00000006650,ENSOCUG00000026980,ENSOCUG00000000446,ENSOCUG00000023891,ENSOCUG00000023902,ENSOCUG00000027541,ENSOCUG00000005528,ENSOCUG00000011034,ENSOCUG00000004933,ENSOCUG00000027257,…
GO:0044444	cytoplasmic part	cellular_component	2.0334e-12	4.1408e-09	380	918	5247	17125	ENSOCUG00000023891,ENSOCUG00000013941,ENSOCUG00000015606,ENSOCUG00000022463,ENSOCUG00000015158,ENSOCUG00000014723,ENSOCUG00000013255,ENSOCUG00000014808,ENSOCUG00000016283,ENSOCUG00000004265,ENSOCUG00000005465,ENSOCUG00000011228,ENSOCUG00000004660,ENSOCUG00000015195,ENSOCUG00000003973,ENSOCUG00000004881,ENSOCUG00000027668,ENSOCUG00000017419,ENSOCUG00000021413,ENSOCUG00000001428,ENSOCUG00000026291,…
GO:0008152	metabolic process	biological_process	5.5445e-12	1.0162e-08	561	918	8491	17125	ENSOCUG00000015621,ENSOCUG00000017733,ENSOCUG00000004627,ENSOCUG00000001757,ENSOCUG00000017771,ENSOCUG00000004878,ENSOCUG00000003010,ENSOCUG00000024358,ENSOCUG00000013327,ENSOCUG00000005802,ENSOCUG00000012152,ENSOCUG00000014471,ENSOCUG00000017631,ENSOCUG00000006409,ENSOCUG00000023529,ENSOCUG00000010794,ENSOCUG00000029416,ENSOCUG00000015737,ENSOCUG00000023222,ENSOCUG00000012805,ENSOCUG00000017196,…
GO:0019752	carboxylic acid metabolic process	biological_process	3.1898e-11	5.3147e-08	72	918	560	17125	ENSOCUG00000009296,ENSOCUG00000004265,ENSOCUG00000002071,ENSOCUG00000002108,ENSOCUG00000020955,ENSOCUG00000013062,ENSOCUG00000007031,ENSOCUG00000027541,ENSOCUG00000013812,ENSOCUG00000015606,ENSOCUG00000014777,ENSOCUG00000006329,ENSOCUG00000012924,ENSOCUG00000000684,ENSOCUG00000000788,ENSOCUG00000009391,ENSOCUG00000000584,ENSOCUG00000022463,ENSOCUG00000022357,ENSOCUG00000013147,ENSOCUG00000005528,…
GO:0005838	proteasome regulatory particle	cellular_component	6.4499e-11	9.8511e-08	10	918	13	17125	ENSOCUG00000008565,ENSOCUG00000007058,ENSOCUG00000012638,ENSOCUG00000008495,ENSOCUG00000009691,ENSOCUG00000008750,ENSOCUG00000026246,ENSOCUG00000013922,ENSOCUG00000004610,ENSOCUG00000001418
GO:0006091	generation of precursor metabolites and energy	biological_process	7.2981e-11	1.0289e-07	42	918	273	17125	ENSOCUG00000010114,ENSOCUG00000025567,ENSOCUG00000025982,ENSOCUG00000014726,ENSOCUG00000004163,ENSOCUG00000004436,ENSOCUG00000000790,ENSOCUG00000023317,ENSOCUG00000012376,ENSOCUG00000012066,ENSOCUG00000005802,ENSOCUG00000003384,ENSOCUG00000017750,ENSOCUG00000001018,ENSOCUG00000013946,ENSOCUG00000025023,ENSOCUG00000027853,ENSOCUG00000003961,ENSOCUG00000015728,ENSOCUG00000022885,ENSOCUG00000025889,…
GO:0006914	autophagy	biological_process	1.5936e-10	2.0863e-07	40	918	233	17125	ENSOCUG00000014831,ENSOCUG00000004305,ENSOCUG00000012834,ENSOCUG00000008582,ENSOCUG00000016393,ENSOCUG00000005551,ENSOCUG00000011386,ENSOCUG00000002300,ENSOCUG00000006433,ENSOCUG00000025171,ENSOCUG00000014723,ENSOCUG00000008632,ENSOCUG00000011034,ENSOCUG00000012407,ENSOCUG00000006521,ENSOCUG00000015070,ENSOCUG00000000356,ENSOCUG00000011763,ENSOCUG00000016088,ENSOCUG00000012371,ENSOCUG00000003282,…
GO:0005829	cytosol	cellular_component	2.9513e-10	3.6061e-07	178	918	2018	17125	ENSOCUG00000029614,ENSOCUG00000015789,ENSOCUG00000016393,ENSOCUG00000016772,ENSOCUG00000002086,ENSOCUG00000004303,ENSOCUG00000025171,ENSOCUG00000017132,ENSOCUG00000010591,ENSOCUG00000011535,ENSOCUG00000008632,ENSOCUG00000004569,ENSOCUG00000017792,ENSOCUG00000008064,ENSOCUG00000022183,ENSOCUG00000006354,ENSOCUG00000004534,ENSOCUG00000007226,ENSOCUG00000005511,ENSOCUG00000017619,ENSOCUG00000029328,…
GO:0022624	proteasome accessory complex	cellular_component	9.6546e-10	1.0741e-06	11	918	20	17125	ENSOCUG00000001418,ENSOCUG00000026246,ENSOCUG00000004610,ENSOCUG00000013922,ENSOCUG00000008750,ENSOCUG00000026980,ENSOCUG00000008495,ENSOCUG00000009691,ENSOCUG00000008565,ENSOCUG00000007058,ENSOCUG00000012638
GO:0043436	oxoacid metabolic process	biological_process	9.963e-10	1.0741e-06	72	918	604	17125	ENSOCUG00000021541,ENSOCUG00000023725,ENSOCUG00000008457,ENSOCUG00000004628,ENSOCUG00000029729,ENSOCUG00000009630,ENSOCUG00000012376,ENSOCUG00000023317,ENSOCUG00000013785,ENSOCUG00000001018,ENSOCUG00000015471,ENSOCUG00000027853,ENSOCUG00000016888,ENSOCUG00000009961,ENSOCUG00000004281,ENSOCUG00000010048,ENSOCUG00000001227,ENSOCUG00000013139,ENSOCUG00000025100,ENSOCUG00000017625,ENSOCUG00000016875,…
GO:0046128	purine ribonucleoside metabolic process	biological_process	1.0889e-09	1.1087e-06	35	918	213	17125	ENSOCUG00000014726,ENSOCUG00000016161,ENSOCUG00000001832,ENSOCUG00000022879,ENSOCUG00000025982,ENSOCUG00000025341,ENSOCUG00000003574,ENSOCUG00000003384,ENSOCUG00000005802,ENSOCUG00000023317,ENSOCUG00000004436,ENSOCUG00000003967,ENSOCUG00000006451,ENSOCUG00000004163,ENSOCUG00000005171,ENSOCUG00000015728,ENSOCUG00000027853,ENSOCUG00000025023,ENSOCUG00000017750,ENSOCUG00000001018,ENSOCUG00000010544,…
GO:0042278	purine nucleoside metabolic process	biological_process	1.3317e-09	1.2485e-06	35	918	215	17125	ENSOCUG00000004436,ENSOCUG00000006451,ENSOCUG00000003967,ENSOCUG00000004163,ENSOCUG00000005802,ENSOCUG00000003384,ENSOCUG00000023317,ENSOCUG00000003574,ENSOCUG00000001832,ENSOCUG00000016161,ENSOCUG00000014726,ENSOCUG00000025982,ENSOCUG00000022879,ENSOCUG00000025341,ENSOCUG00000002805,ENSOCUG00000010544,ENSOCUG00000025023,ENSOCUG00000027853,ENSOCUG00000001018,ENSOCUG00000017750,ENSOCUG00000005171,…
GO:0009126	purine nucleoside monophosphate metabolic process	biological_process	1.3624e-09	1.2485e-06	31	918	173	17125	ENSOCUG00000003574,ENSOCUG00000006867,ENSOCUG00000004298,ENSOCUG00000014726,ENSOCUG00000001832,ENSOCUG00000016161,ENSOCUG00000025100,ENSOCUG00000025341,ENSOCUG00000025982,ENSOCUG00000004436,ENSOCUG00000013147,ENSOCUG00000004581,ENSOCUG00000003967,ENSOCUG00000006451,ENSOCUG00000004163,ENSOCUG00000011034,ENSOCUG00000003384,ENSOCUG00000005802,ENSOCUG00000023317,ENSOCUG00000006433,ENSOCUG00000027853,…
GO:0009119	ribonucleoside metabolic process	biological_process	1.879e-09	1.6399e-06	36	918	227	17125	ENSOCUG00000015728,ENSOCUG00000005171,ENSOCUG00000017750,ENSOCUG00000001018,ENSOCUG00000027853,ENSOCUG00000025023,ENSOCUG00000010544,ENSOCUG00000002805,ENSOCUG00000025982,ENSOCUG00000022879,ENSOCUG00000025341,ENSOCUG00000014726,ENSOCUG00000016161,ENSOCUG00000001832,ENSOCUG00000003574,ENSOCUG00000023317,ENSOCUG00000003384,ENSOCUG00000005802,ENSOCUG00000004163,ENSOCUG00000006451,ENSOCUG00000003967,…
GO:0044281	small molecule metabolic process	biological_process	2.1026e-09	1.7516e-06	109	918	1122	17125	ENSOCUG00000004581,ENSOCUG00000013147,ENSOCUG00000022357,ENSOCUG00000017722,ENSOCUG00000011034,ENSOCUG00000005528,ENSOCUG00000005010,ENSOCUG00000015195,ENSOCUG00000004660,ENSOCUG00000009045,ENSOCUG00000009815,ENSOCUG00000002264,ENSOCUG00000016088,ENSOCUG00000000356,ENSOCUG00000009296,ENSOCUG00000002071,ENSOCUG00000002108,ENSOCUG00000013062,ENSOCUG00000020955,ENSOCUG00000004265,ENSOCUG00000005954,…
GO:0006082	organic acid metabolic process	biological_process	2.2066e-09	1.7583e-06	72	918	615	17125	ENSOCUG00000023222,ENSOCUG00000012805,ENSOCUG00000013796,ENSOCUG00000025889,ENSOCUG00000010544,ENSOCUG00000005956,ENSOCUG00000029416,ENSOCUG00000015728,ENSOCUG00000025023,ENSOCUG00000014165,ENSOCUG00000007732,ENSOCUG00000003384,ENSOCUG00000017300,ENSOCUG00000008702,ENSOCUG00000004436,ENSOCUG00000014726,ENSOCUG00000015315,ENSOCUG00000015621,ENSOCUG00000022298,ENSOCUG00000002108,ENSOCUG00000002071,…
GO:0046034	ATP metabolic process	biological_process	2.7892e-09	2.13e-06	28	918	151	17125	ENSOCUG00000005802,ENSOCUG00000003384,ENSOCUG00000011034,ENSOCUG00000023317,ENSOCUG00000004581,ENSOCUG00000013147,ENSOCUG00000004436,ENSOCUG00000003967,ENSOCUG00000006451,ENSOCUG00000004163,ENSOCUG00000001832,ENSOCUG00000014726,ENSOCUG00000025982,ENSOCUG00000025100,ENSOCUG00000003574,ENSOCUG00000006867,ENSOCUG00000002108,ENSOCUG00000016772,ENSOCUG00000002805,ENSOCUG00000005171,ENSOCUG00000004642,…
GO:0009161	ribonucleoside monophosphate metabolic process	biological_process	3.4485e-09	2.5281e-06	31	918	179	17125	ENSOCUG00000002108,ENSOCUG00000016772,ENSOCUG00000002805,ENSOCUG00000014902,ENSOCUG00000005171,ENSOCUG00000004642,ENSOCUG00000006329,ENSOCUG00000015728,ENSOCUG00000025023,ENSOCUG00000027853,ENSOCUG00000006433,ENSOCUG00000017750,ENSOCUG00000001018,ENSOCUG00000005802,ENSOCUG00000011034,ENSOCUG00000003384,ENSOCUG00000023317,ENSOCUG00000013147,ENSOCUG00000004581,ENSOCUG00000004436,ENSOCUG00000004163,…
GO:0009167	purine ribonucleoside monophosphate metabolic process	biological_process	4.9405e-09	3.4827e-06	30	918	172	17125	ENSOCUG00000014726,ENSOCUG00000016161,ENSOCUG00000001832,ENSOCUG00000025100,ENSOCUG00000025341,ENSOCUG00000025982,ENSOCUG00000003574,ENSOCUG00000006867,ENSOCUG00000003384,ENSOCUG00000011034,ENSOCUG00000005802,ENSOCUG00000023317,ENSOCUG00000004436,ENSOCUG00000013147,ENSOCUG00000004581,ENSOCUG00000003967,ENSOCUG00000006451,ENSOCUG00000004163,ENSOCUG00000004642,ENSOCUG00000005171,ENSOCUG00000006329,…
GO:1901657	glycosyl compound metabolic process	biological_process	5.4272e-09	3.6841e-06	37	918	247	17125	ENSOCUG00000006867,ENSOCUG00000015195,ENSOCUG00000025100,ENSOCUG00000010248,ENSOCUG00000013147,ENSOCUG00000004581,ENSOCUG00000011034,ENSOCUG00000013812,ENSOCUG00000006433,ENSOCUG00000006329,ENSOCUG00000004642,ENSOCUG00000005680,ENSOCUG00000014902,ENSOCUG00000016772,ENSOCUG00000002108,ENSOCUG00000003574,ENSOCUG00000025982,ENSOCUG00000022879,ENSOCUG00000025341,ENSOCUG00000014726,ENSOCUG00000001832,…
GO:0009123	nucleoside monophosphate metabolic process	biological_process	5.7816e-09	3.7845e-06	32	918	194	17125	ENSOCUG00000004298,ENSOCUG00000003574,ENSOCUG00000025341,ENSOCUG00000025982,ENSOCUG00000014726,ENSOCUG00000001832,ENSOCUG00000016161,ENSOCUG00000003967,ENSOCUG00000004163,ENSOCUG00000006451,ENSOCUG00000004436,ENSOCUG00000023317,ENSOCUG00000003384,ENSOCUG00000005802,ENSOCUG00000017750,ENSOCUG00000001018,ENSOCUG00000027853,ENSOCUG00000025023,ENSOCUG00000015728,ENSOCUG00000005171,ENSOCUG00000002805,…
GO:0072521	purine-containing compound metabolic process	biological_process	7.8627e-09	4.8955e-06	41	918	290	17125	ENSOCUG00000010544,ENSOCUG00000029637,ENSOCUG00000002805,ENSOCUG00000025023,ENSOCUG00000027853,ENSOCUG00000017750,ENSOCUG00000001018,ENSOCUG00000005171,ENSOCUG00000007904,ENSOCUG00000015728,ENSOCUG00000004436,ENSOCUG00000003967,ENSOCUG00000004163,ENSOCUG00000006451,ENSOCUG00000003384,ENSOCUG00000005802,ENSOCUG00000023317,ENSOCUG00000003574,ENSOCUG00000021541,ENSOCUG00000014726,ENSOCUG00000016161,…
GO:0009205	purine ribonucleoside triphosphate metabolic process	biological_process	8.0131e-09	4.8955e-06	29	918	168	17125	ENSOCUG00000017750,ENSOCUG00000001018,ENSOCUG00000025023,ENSOCUG00000027853,ENSOCUG00000006433,ENSOCUG00000015728,ENSOCUG00000006329,ENSOCUG00000005171,ENSOCUG00000004642,ENSOCUG00000002805,ENSOCUG00000016772,ENSOCUG00000002108,ENSOCUG00000006867,ENSOCUG00000003574,ENSOCUG00000022879,ENSOCUG00000025982,ENSOCUG00000025100,ENSOCUG00000001832,ENSOCUG00000014726,ENSOCUG00000006451,ENSOCUG00000003967,…
GO:0009116	nucleoside metabolic process	biological_process	9.4271e-09	5.5735e-06	36	918	239	17125	ENSOCUG00000014902,ENSOCUG00000005680,ENSOCUG00000002108,ENSOCUG00000016772,ENSOCUG00000006433,ENSOCUG00000013812,ENSOCUG00000004642,ENSOCUG00000006329,ENSOCUG00000004581,ENSOCUG00000013147,ENSOCUG00000011034,ENSOCUG00000015195,ENSOCUG00000006867,ENSOCUG00000025100,ENSOCUG00000002805,ENSOCUG00000010544,ENSOCUG00000027853,ENSOCUG00000025023,ENSOCUG00000017750,ENSOCUG00000001018,ENSOCUG00000005171,…
GO:0009199	ribonucleoside triphosphate metabolic process	biological_process	1.1095e-08	6.3548e-06	29	918	170	17125	ENSOCUG00000004642,ENSOCUG00000005171,ENSOCUG00000015728,ENSOCUG00000006329,ENSOCUG00000006433,ENSOCUG00000025023,ENSOCUG00000027853,ENSOCUG00000001018,ENSOCUG00000017750,ENSOCUG00000002108,ENSOCUG00000016772,ENSOCUG00000002805,ENSOCUG00000014726,ENSOCUG00000001832,ENSOCUG00000025100,ENSOCUG00000022879,ENSOCUG00000025982,ENSOCUG00000003574,ENSOCUG00000006867,ENSOCUG00000011034,ENSOCUG00000003384,…
GO:0043231	intracellular membrane-bounded organelle	cellular_component	1.7651e-08	9.8034e-06	445	918	6680	17125	ENSOCUG00000007993,ENSOCUG00000025567,ENSOCUG00000004005,ENSOCUG00000015210,ENSOCUG00000021541,ENSOCUG00000015741,ENSOCUG00000016614,ENSOCUG00000023725,ENSOCUG00000025998,ENSOCUG00000001832,ENSOCUG00000015255,ENSOCUG00000026119,ENSOCUG00000014151,ENSOCUG00000016507,ENSOCUG00000029133,ENSOCUG00000017399,ENSOCUG00000009100,ENSOCUG00000006451,ENSOCUG00000004163,ENSOCUG00000010471,ENSOCUG00000027519,…
GO:0009144	purine nucleoside triphosphate metabolic process	biological_process	1.8559e-08	1.0004e-05	29	918	174	17125	ENSOCUG00000006329,ENSOCUG00000015728,ENSOCUG00000004642,ENSOCUG00000005171,ENSOCUG00000001018,ENSOCUG00000017750,ENSOCUG00000006433,ENSOCUG00000027853,ENSOCUG00000025023,ENSOCUG00000016772,ENSOCUG00000002108,ENSOCUG00000002805,ENSOCUG00000025100,ENSOCUG00000022879,ENSOCUG00000025982,ENSOCUG00000014726,ENSOCUG00000001832,ENSOCUG00000006867,ENSOCUG00000003574,ENSOCUG00000023317,ENSOCUG00000011034,…
GO:0006163	purine nucleotide metabolic process	biological_process	1.9565e-08	1.0246e-05	38	918	264	17125	ENSOCUG00000029637,ENSOCUG00000010544,ENSOCUG00000002805,ENSOCUG00000015728,ENSOCUG00000005171,ENSOCUG00000007904,ENSOCUG00000001018,ENSOCUG00000017750,ENSOCUG00000027853,ENSOCUG00000025023,ENSOCUG00000023317,ENSOCUG00000003384,ENSOCUG00000005802,ENSOCUG00000006451,ENSOCUG00000004163,ENSOCUG00000003967,ENSOCUG00000004436,ENSOCUG00000022879,ENSOCUG00000025982,ENSOCUG00000025341,ENSOCUG00000014726,…
GO:0043227	membrane-bounded organelle	cellular_component	2.2306e-08	1.1356e-05	447	918	6724	17125	ENSOCUG00000009045,ENSOCUG00000017196,ENSOCUG00000013147,ENSOCUG00000001334,ENSOCUG00000000133,ENSOCUG00000013251,ENSOCUG00000011034,ENSOCUG00000005545,ENSOCUG00000021025,ENSOCUG00000008960,ENSOCUG00000014515,ENSOCUG00000023161,ENSOCUG00000007289,ENSOCUG00000027536,ENSOCUG00000027878,ENSOCUG00000011386,ENSOCUG00000026980,ENSOCUG00000029623,ENSOCUG00000014843,ENSOCUG00000000334,ENSOCUG00000005446,…
GO:0071704	organic substance metabolic process	biological_process	2.7065e-08	1.3407e-05	503	918	7792	17125	ENSOCUG00000013796,ENSOCUG00000003338,ENSOCUG00000008565,ENSOCUG00000008005,ENSOCUG00000008867,ENSOCUG00000002492,ENSOCUG00000008551,ENSOCUG00000015728,ENSOCUG00000003517,ENSOCUG00000004533,ENSOCUG00000000264,ENSOCUG00000007732,ENSOCUG00000021569,ENSOCUG00000008702,ENSOCUG00000010096,ENSOCUG00000012493,ENSOCUG00000011223,ENSOCUG00000004436,ENSOCUG00000004815,ENSOCUG00000005645,ENSOCUG00000022879,…
GO:0044238	primary metabolic process	biological_process	3.4356e-08	1.657e-05	486	918	7501	17125	ENSOCUG00000016088,ENSOCUG00000001418,ENSOCUG00000007437,ENSOCUG00000015070,ENSOCUG00000002264,ENSOCUG00000004933,ENSOCUG00000005528,ENSOCUG00000003790,ENSOCUG00000015401,ENSOCUG00000012560,ENSOCUG00000001767,ENSOCUG00000007058,ENSOCUG00000022357,ENSOCUG00000002397,ENSOCUG00000002807,ENSOCUG00000008668,ENSOCUG00000009391,ENSOCUG00000007155,ENSOCUG00000012806,ENSOCUG00000006329,ENSOCUG00000014777,…
GO:0009057	macromolecule catabolic process	biological_process	4.6899e-08	2.204e-05	77	918	728	17125	ENSOCUG00000006231,ENSOCUG00000025567,ENSOCUG00000011848,ENSOCUG00000026119,ENSOCUG00000005323,ENSOCUG00000013806,ENSOCUG00000017399,ENSOCUG00000011896,ENSOCUG00000010217,ENSOCUG00000004930,ENSOCUG00000015471,ENSOCUG00000013256,ENSOCUG00000007973,ENSOCUG00000001009,ENSOCUG00000002543,ENSOCUG00000014647,ENSOCUG00000004116,ENSOCUG00000009691,ENSOCUG00000022350,ENSOCUG00000000291,ENSOCUG00000024481,…
GO:0044710	single-organism metabolic process	biological_process	6.019e-08	2.7486e-05	256	918	3445	17125	ENSOCUG00000001018,ENSOCUG00000017185,ENSOCUG00000004161,ENSOCUG00000001009,ENSOCUG00000009961,ENSOCUG00000004281,ENSOCUG00000011358,ENSOCUG00000011097,ENSOCUG00000020902,ENSOCUG00000008457,ENSOCUG00000017516,ENSOCUG00000025341,ENSOCUG00000022831,ENSOCUG00000012066,ENSOCUG00000012376,ENSOCUG00000013018,ENSOCUG00000015388,ENSOCUG00000004472,ENSOCUG00000013727,ENSOCUG00000003258,ENSOCUG00000005680,…
GO:0009259	ribonucleotide metabolic process	biological_process	6.1487e-08	2.7486e-05	37	918	263	17125	ENSOCUG00000004436,ENSOCUG00000006451,ENSOCUG00000003967,ENSOCUG00000004163,ENSOCUG00000003384,ENSOCUG00000005802,ENSOCUG00000023317,ENSOCUG00000003574,ENSOCUG00000014726,ENSOCUG00000001832,ENSOCUG00000016161,ENSOCUG00000022879,ENSOCUG00000025341,ENSOCUG00000025982,ENSOCUG00000010544,ENSOCUG00000002805,ENSOCUG00000025023,ENSOCUG00000027853,ENSOCUG00000017750,ENSOCUG00000001018,ENSOCUG00000005171,…
GO:0009150	purine ribonucleotide metabolic process	biological_process	6.3721e-08	2.7807e-05	36	918	253	17125	ENSOCUG00000016088,ENSOCUG00000025100,ENSOCUG00000015195,ENSOCUG00000002264,ENSOCUG00000006867,ENSOCUG00000011034,ENSOCUG00000004581,ENSOCUG00000013147,ENSOCUG00000004642,ENSOCUG00000006329,ENSOCUG00000006433,ENSOCUG00000002108,ENSOCUG00000016772,ENSOCUG00000001832,ENSOCUG00000016161,ENSOCUG00000014726,ENSOCUG00000025341,ENSOCUG00000025982,ENSOCUG00000022879,ENSOCUG00000003574,ENSOCUG00000005802,…
GO:0005515	protein binding	molecular_function	9.4579e-08	4.0313e-05	416	918	6108	17125	ENSOCUG00000006435,ENSOCUG00000000478,ENSOCUG00000012090,ENSOCUG00000005323,ENSOCUG00000013806,ENSOCUG00000009630,ENSOCUG00000010937,ENSOCUG00000004696,ENSOCUG00000002719,ENSOCUG00000005294,ENSOCUG00000022531,ENSOCUG00000004999,ENSOCUG00000017490,ENSOCUG00000022086,ENSOCUG00000005648,ENSOCUG00000002190,ENSOCUG00000007837,ENSOCUG00000001405,ENSOCUG00000005470,ENSOCUG00000003816,ENSOCUG00000003274,…
GO:0009141	nucleoside triphosphate metabolic process	biological_process	1.0771e-07	4.4865e-05	29	918	187	17125	ENSOCUG00000003384,ENSOCUG00000011034,ENSOCUG00000005802,ENSOCUG00000023317,ENSOCUG00000004436,ENSOCUG00000013147,ENSOCUG00000004581,ENSOCUG00000004163,ENSOCUG00000003967,ENSOCUG00000006451,ENSOCUG00000014726,ENSOCUG00000001832,ENSOCUG00000025100,ENSOCUG00000025982,ENSOCUG00000022879,ENSOCUG00000003574,ENSOCUG00000006867,ENSOCUG00000002108,ENSOCUG00000016772,ENSOCUG00000002805,ENSOCUG00000004642,…
GO:0044712	single-organism catabolic process	biological_process	1.2386e-07	5.0446e-05	69	918	646	17125	ENSOCUG00000014726,ENSOCUG00000015315,ENSOCUG00000005519,ENSOCUG00000004298,ENSOCUG00000001718,ENSOCUG00000003384,ENSOCUG00000004436,ENSOCUG00000015728,ENSOCUG00000003950,ENSOCUG00000015169,ENSOCUG00000025023,ENSOCUG00000007732,ENSOCUG00000005092,ENSOCUG00000010544,ENSOCUG00000012371,ENSOCUG00000015737,ENSOCUG00000011763,ENSOCUG00000016088,ENSOCUG00000000356,ENSOCUG00000015070,ENSOCUG00000004660,…
GO:0019693	ribose phosphate metabolic process	biological_process	1.3014e-07	5.1148e-05	37	918	271	17125	ENSOCUG00000002805,ENSOCUG00000010544,ENSOCUG00000017750,ENSOCUG00000001018,ENSOCUG00000027853,ENSOCUG00000025023,ENSOCUG00000015728,ENSOCUG00000005171,ENSOCUG00000007904,ENSOCUG00000004163,ENSOCUG00000006451,ENSOCUG00000003967,ENSOCUG00000004436,ENSOCUG00000023317,ENSOCUG00000005802,ENSOCUG00000003384,ENSOCUG00000003574,ENSOCUG00000025982,ENSOCUG00000022879,ENSOCUG00000025341,ENSOCUG00000016161,…
GO:0030163	protein catabolic process	biological_process	1.3116e-07	5.1148e-05	64	918	576	17125	ENSOCUG00000010316,ENSOCUG00000023891,ENSOCUG00000026980,ENSOCUG00000006433,ENSOCUG00000004329,ENSOCUG00000008495,ENSOCUG00000000356,ENSOCUG00000001418,ENSOCUG00000012638,ENSOCUG00000007058,ENSOCUG00000002397,ENSOCUG00000029173,ENSOCUG00000001034,ENSOCUG00000014471,ENSOCUG00000000264,ENSOCUG00000022505,ENSOCUG00000026291,ENSOCUG00000002598,ENSOCUG00000005092,ENSOCUG00000012805,ENSOCUG00000023222,…
GO:0005759	mitochondrial matrix	cellular_component	1.671e-07	6.3803e-05	25	918	150	17125	ENSOCUG00000013139,ENSOCUG00000012154,ENSOCUG00000010114,ENSOCUG00000002951,ENSOCUG00000015195,ENSOCUG00000008457,ENSOCUG00000017141,ENSOCUG00000026119,ENSOCUG00000006655,ENSOCUG00000022357,ENSOCUG00000010471,ENSOCUG00000001767,ENSOCUG00000009687,ENSOCUG00000004933,ENSOCUG00000005802,ENSOCUG00000009560,ENSOCUG00000012703,ENSOCUG00000027419,ENSOCUG00000004207,ENSOCUG00000008867,ENSOCUG00000009900,…
GO:0046031	ADP metabolic process	biological_process	2.0315e-07	7.5985e-05	16	918	64	17125	ENSOCUG00000025100,ENSOCUG00000014726,ENSOCUG00000001832,ENSOCUG00000004436,ENSOCUG00000023317,ENSOCUG00000011034,ENSOCUG00000003384,ENSOCUG00000001018,ENSOCUG00000025023,ENSOCUG00000027853,ENSOCUG00000006329,ENSOCUG00000015728,ENSOCUG00000005171,ENSOCUG00000002805,ENSOCUG00000016772,ENSOCUG00000002108
GO:0009135	purine nucleoside diphosphate metabolic process	biological_process	2.3893e-07	8.5866e-05	16	918	65	17125	ENSOCUG00000002108,ENSOCUG00000016772,ENSOCUG00000002805,ENSOCUG00000005171,ENSOCUG00000006329,ENSOCUG00000015728,ENSOCUG00000027853,ENSOCUG00000025023,ENSOCUG00000001018,ENSOCUG00000003384,ENSOCUG00000011034,ENSOCUG00000023317,ENSOCUG00000004436,ENSOCUG00000001832,ENSOCUG00000014726,ENSOCUG00000025100
GO:0009179	purine ribonucleoside diphosphate metabolic process	biological_process	2.3893e-07	8.5866e-05	16	918	65	17125	ENSOCUG00000023317,ENSOCUG00000011034,ENSOCUG00000003384,ENSOCUG00000004436,ENSOCUG00000025100,ENSOCUG00000014726,ENSOCUG00000001832,ENSOCUG00000016772,ENSOCUG00000002108,ENSOCUG00000002805,ENSOCUG00000015728,ENSOCUG00000006329,ENSOCUG00000005171,ENSOCUG00000001018,ENSOCUG00000027853,ENSOCUG00000025023
GO:0031331	positive regulation of cellular catabolic process	biological_process	2.5266e-07	8.9054e-05	30	918	186	17125	ENSOCUG00000005551,ENSOCUG00000012834,ENSOCUG00000012805,ENSOCUG00000004305,ENSOCUG00000003282,ENSOCUG00000015728,ENSOCUG00000006433,ENSOCUG00000017750,ENSOCUG00000016241,ENSOCUG00000027257,ENSOCUG00000005802,ENSOCUG00000012407,ENSOCUG00000004933,ENSOCUG00000023317,ENSOCUG00000010217,ENSOCUG00000004930,ENSOCUG00000000125,ENSOCUG00000017399,ENSOCUG00000004815,ENSOCUG00000004436,ENSOCUG00000010471,…
GO:0036094	small molecule binding	molecular_function	2.8258e-07	9.772e-05	161	918	1950	17125	ENSOCUG00000014338,ENSOCUG00000009296,ENSOCUG00000002688,ENSOCUG00000005954,ENSOCUG00000004329,ENSOCUG00000006433,ENSOCUG00000026980,ENSOCUG00000029623,ENSOCUG00000000684,ENSOCUG00000012924,ENSOCUG00000007887,ENSOCUG00000009074,ENSOCUG00000013147,ENSOCUG00000015372,ENSOCUG00000004316,ENSOCUG00000008140,ENSOCUG00000003038,ENSOCUG00000014367,ENSOCUG00000021025,ENSOCUG00000024087,ENSOCUG00000009045,…
GO:0005739	mitochondrion	cellular_component	3.2709e-07	0.00011102	82	918	918	17125	ENSOCUG00000016834,ENSOCUG00000010114,ENSOCUG00000011690,ENSOCUG00000022792,ENSOCUG00000026839,ENSOCUG00000003967,ENSOCUG00000005802,ENSOCUG00000012152,ENSOCUG00000027419,ENSOCUG00000009560,ENSOCUG00000012703,ENSOCUG00000016534,ENSOCUG00000006409,ENSOCUG00000008551,ENSOCUG00000025889,ENSOCUG00000011293,ENSOCUG00000005956,ENSOCUG00000029416,ENSOCUG00000012512,ENSOCUG00000008867,ENSOCUG00000002949,…
GO:0009185	ribonucleoside diphosphate metabolic process	biological_process	3.713e-07	0.00012373	16	918	67	17125	ENSOCUG00000014726,ENSOCUG00000001832,ENSOCUG00000025100,ENSOCUG00000004436,ENSOCUG00000011034,ENSOCUG00000003384,ENSOCUG00000023317,ENSOCUG00000027853,ENSOCUG00000025023,ENSOCUG00000001018,ENSOCUG00000005171,ENSOCUG00000015728,ENSOCUG00000006329,ENSOCUG00000002805,ENSOCUG00000002108,ENSOCUG00000016772
GO:0005488	binding	molecular_function	4.5417e-07	0.00014864	633	918	10206	17125	ENSOCUG00000022183,ENSOCUG00000014833,ENSOCUG00000005402,ENSOCUG00000005991,ENSOCUG00000008632,ENSOCUG00000004158,ENSOCUG00000000038,ENSOCUG00000002300,ENSOCUG00000002086,ENSOCUG00000001405,ENSOCUG00000007837,ENSOCUG00000005648,ENSOCUG00000002190,ENSOCUG00000016532,ENSOCUG00000004999,ENSOCUG00000004696,ENSOCUG00000010937,ENSOCUG00000012090,ENSOCUG00000017463,ENSOCUG00000029246,ENSOCUG00000016888,…
GO:0015980	energy derivation by oxidation of organic compounds	biological_process	4.7715e-07	0.00015343	25	918	154	17125	ENSOCUG00000001018,ENSOCUG00000017750,ENSOCUG00000013946,ENSOCUG00000006433,ENSOCUG00000015606,ENSOCUG00000015728,ENSOCUG00000015800,ENSOCUG00000025889,ENSOCUG00000009296,ENSOCUG00000015051,ENSOCUG00000002949,ENSOCUG00000010114,ENSOCUG00000025567,ENSOCUG00000025982,ENSOCUG00000000303,ENSOCUG00000013147,ENSOCUG00000004581,ENSOCUG00000000790,ENSOCUG00000004436,ENSOCUG00000012376,ENSOCUG00000023317,…
GO:0000166	nucleotide binding	molecular_function	5.6041e-07	0.00017409	147	918	1761	17125	ENSOCUG00000000108,ENSOCUG00000001227,ENSOCUG00000013785,ENSOCUG00000008932,ENSOCUG00000016931,ENSOCUG00000016543,ENSOCUG00000021993,ENSOCUG00000016888,ENSOCUG00000012090,ENSOCUG00000007516,ENSOCUG00000029729,ENSOCUG00000000932,ENSOCUG00000011211,ENSOCUG00000009404,ENSOCUG00000008245,ENSOCUG00000005294,ENSOCUG00000004598,ENSOCUG00000016532,ENSOCUG00000003574,ENSOCUG00000001832,ENSOCUG00000016507,…
GO:1901265	nucleoside phosphate binding	molecular_function	5.6041e-07	0.00017409	147	918	1761	17125	ENSOCUG00000016931,ENSOCUG00000008932,ENSOCUG00000013785,ENSOCUG00000016888,ENSOCUG00000021993,ENSOCUG00000016543,ENSOCUG00000000108,ENSOCUG00000001227,ENSOCUG00000003574,ENSOCUG00000016532,ENSOCUG00000016507,ENSOCUG00000001832,ENSOCUG00000000932,ENSOCUG00000007516,ENSOCUG00000012090,ENSOCUG00000029729,ENSOCUG00000008245,ENSOCUG00000005294,ENSOCUG00000004598,ENSOCUG00000009404,ENSOCUG00000011211,…
GO:0044265	cellular macromolecule catabolic process	biological_process	1.1391e-06	0.00034796	64	918	610	17125	ENSOCUG00000014647,ENSOCUG00000022350,ENSOCUG00000011595,ENSOCUG00000000291,ENSOCUG00000015471,ENSOCUG00000013256,ENSOCUG00000007973,ENSOCUG00000002543,ENSOCUG00000001009,ENSOCUG00000005323,ENSOCUG00000013806,ENSOCUG00000017399,ENSOCUG00000011896,ENSOCUG00000010217,ENSOCUG00000004930,ENSOCUG00000006231,ENSOCUG00000011848,ENSOCUG00000026119,ENSOCUG00000005737,ENSOCUG00000013018,ENSOCUG00000005741,…
GO:0009132	nucleoside diphosphate metabolic process	biological_process	1.1632e-06	0.00034948	17	918	82	17125	ENSOCUG00000022879,ENSOCUG00000025100,ENSOCUG00000001832,ENSOCUG00000014726,ENSOCUG00000023317,ENSOCUG00000011034,ENSOCUG00000003384,ENSOCUG00000004436,ENSOCUG00000006329,ENSOCUG00000015728,ENSOCUG00000005171,ENSOCUG00000001018,ENSOCUG00000025023,ENSOCUG00000027853,ENSOCUG00000016772,ENSOCUG00000002108,ENSOCUG00000002805
GO:0009896	positive regulation of catabolic process	biological_process	1.6081e-06	0.00047538	32	918	224	17125	ENSOCUG00000001216,ENSOCUG00000016088,ENSOCUG00000024295,ENSOCUG00000000356,ENSOCUG00000006669,ENSOCUG00000027257,ENSOCUG00000004933,ENSOCUG00000012407,ENSOCUG00000006433,ENSOCUG00000005551,ENSOCUG00000004305,ENSOCUG00000012834,ENSOCUG00000005645,ENSOCUG00000004628,ENSOCUG00000006231,ENSOCUG00000001718,ENSOCUG00000005802,ENSOCUG00000004930,ENSOCUG00000023317,ENSOCUG00000010217,ENSOCUG00000004815,…
GO:0031329	regulation of cellular catabolic process	biological_process	1.7358e-06	0.00050498	46	918	385	17125	ENSOCUG00000000125,ENSOCUG00000017399,ENSOCUG00000004436,ENSOCUG00000004815,ENSOCUG00000010471,ENSOCUG00000005802,ENSOCUG00000023317,ENSOCUG00000012152,ENSOCUG00000010217,ENSOCUG00000004930,ENSOCUG00000006231,ENSOCUG00000022298,ENSOCUG00000001718,ENSOCUG00000004628,ENSOCUG00000005645,ENSOCUG00000003282,ENSOCUG00000011595,ENSOCUG00000005092,ENSOCUG00000015731,ENSOCUG00000012805,ENSOCUG00000015169,…
GO:0032787	monocarboxylic acid metabolic process	biological_process	2.2827e-06	0.0006537	39	918	311	17125	ENSOCUG00000010544,ENSOCUG00000029416,ENSOCUG00000023222,ENSOCUG00000027853,ENSOCUG00000025023,ENSOCUG00000007732,ENSOCUG00000013785,ENSOCUG00000001018,ENSOCUG00000015471,ENSOCUG00000009961,ENSOCUG00000015728,ENSOCUG00000004436,ENSOCUG00000009630,ENSOCUG00000003384,ENSOCUG00000017300,ENSOCUG00000023317,ENSOCUG00000008457,ENSOCUG00000022298,ENSOCUG00000014726,ENSOCUG00000004628,ENSOCUG00000009900,…
GO:0009894	regulation of catabolic process	biological_process	2.5016e-06	0.0006966	52	918	464	17125	ENSOCUG00000008565,ENSOCUG00000003282,ENSOCUG00000023222,ENSOCUG00000011595,ENSOCUG00000012805,ENSOCUG00000015731,ENSOCUG00000009691,ENSOCUG00000005092,ENSOCUG00000015169,ENSOCUG00000015003,ENSOCUG00000016241,ENSOCUG00000017750,ENSOCUG00000013785,ENSOCUG00000015728,ENSOCUG00000004436,ENSOCUG00000004815,ENSOCUG00000017399,ENSOCUG00000000125,ENSOCUG00000010471,ENSOCUG00000005802,ENSOCUG00000004930,…
GO:0055114	oxidation-reduction process	biological_process	2.5085e-06	0.0006966	74	918	797	17125	ENSOCUG00000027541,ENSOCUG00000000446,ENSOCUG00000007031,ENSOCUG00000016557,ENSOCUG00000006433,ENSOCUG00000015606,ENSOCUG00000009074,ENSOCUG00000012924,ENSOCUG00000027865,ENSOCUG00000009391,ENSOCUG00000009296,ENSOCUG00000005954,ENSOCUG00000002505,ENSOCUG00000017722,ENSOCUG00000004581,ENSOCUG00000013147,ENSOCUG00000003038,ENSOCUG00000011359,ENSOCUG00000010327,ENSOCUG00000022628,ENSOCUG00000015853,…
GO:0051603	proteolysis involved in cellular protein catabolic process	biological_process	2.688e-06	0.00072885	51	918	453	17125	ENSOCUG00000000356,ENSOCUG00000001418,ENSOCUG00000017619,ENSOCUG00000009069,ENSOCUG00000024295,ENSOCUG00000006754,ENSOCUG00000025709,ENSOCUG00000006315,ENSOCUG00000016747,ENSOCUG00000006669,ENSOCUG00000012638,ENSOCUG00000002397,ENSOCUG00000015888,ENSOCUG00000029173,ENSOCUG00000010316,ENSOCUG00000023891,ENSOCUG00000005741,ENSOCUG00000006433,ENSOCUG00000008495,ENSOCUG00000005737,ENSOCUG00000011848,…
GO:0005773	vacuole	cellular_component	2.7041e-06	0.00072885	34	918	254	17125	ENSOCUG00000016241,ENSOCUG00000015003,ENSOCUG00000010995,ENSOCUG00000015169,ENSOCUG00000003950,ENSOCUG00000012371,ENSOCUG00000015737,ENSOCUG00000015731,ENSOCUG00000016834,ENSOCUG00000001718,ENSOCUG00000026197,ENSOCUG00000014090,ENSOCUG00000024513,ENSOCUG00000013806,ENSOCUG00000000125,ENSOCUG00000000466,ENSOCUG00000027062,ENSOCUG00000005294,ENSOCUG00000025171,ENSOCUG00000014723,ENSOCUG00000005737,…
GO:0060396	growth hormone receptor signaling pathway	biological_process	4.086e-06	0.0010698	6	918	9	17125	ENSOCUG00000005078,ENSOCUG00000005116,ENSOCUG00000003282,ENSOCUG00000011034,ENSOCUG00000010937,ENSOCUG00000023066
GO:0071378	cellular response to growth hormone stimulus	biological_process	4.086e-06	0.0010698	6	918	9	17125	ENSOCUG00000003282,ENSOCUG00000005078,ENSOCUG00000005116,ENSOCUG00000023066,ENSOCUG00000011034,ENSOCUG00000010937
GO:0097576	vacuole fusion	biological_process	4.2877e-06	0.0011068	9	918	24	17125	ENSOCUG00000012371,ENSOCUG00000004305,ENSOCUG00000006433,ENSOCUG00000001718,ENSOCUG00000016088,ENSOCUG00000011763,ENSOCUG00000024513,ENSOCUG00000003950,ENSOCUG00000000676
GO:1901564	organonitrogen compound metabolic process	biological_process	4.5386e-06	0.0011553	114	918	1516	17125	ENSOCUG00000025341,ENSOCUG00000001832,ENSOCUG00000015255,ENSOCUG00000016161,ENSOCUG00000021541,ENSOCUG00000002951,ENSOCUG00000003574,ENSOCUG00000004930,ENSOCUG00000023317,ENSOCUG00000004163,ENSOCUG00000029729,ENSOCUG00000010471,ENSOCUG00000006451,ENSOCUG00000017399,ENSOCUG00000001009,ENSOCUG00000016888,ENSOCUG00000005171,ENSOCUG00000001018,ENSOCUG00000027853,ENSOCUG00000001227,ENSOCUG00000004116,…
GO:0006165	nucleoside diphosphate phosphorylation	biological_process	4.8704e-06	0.0012063	15	918	72	17125	ENSOCUG00000001018,ENSOCUG00000025023,ENSOCUG00000027853,ENSOCUG00000025100,ENSOCUG00000006329,ENSOCUG00000015728,ENSOCUG00000022879,ENSOCUG00000014726,ENSOCUG00000005171,ENSOCUG00000004436,ENSOCUG00000016772,ENSOCUG00000023317,ENSOCUG00000011034,ENSOCUG00000002108,ENSOCUG00000003384
GO:0046939	nucleotide phosphorylation	biological_process	4.8704e-06	0.0012063	15	918	72	17125	ENSOCUG00000004436,ENSOCUG00000016772,ENSOCUG00000023317,ENSOCUG00000011034,ENSOCUG00000002108,ENSOCUG00000003384,ENSOCUG00000001018,ENSOCUG00000027853,ENSOCUG00000025023,ENSOCUG00000025100,ENSOCUG00000015728,ENSOCUG00000006329,ENSOCUG00000022879,ENSOCUG00000014726,ENSOCUG00000005171
GO:0019899	enzyme binding	molecular_function	5.6544e-06	0.0013818	105	918	1191	17125	ENSOCUG00000006655,ENSOCUG00000011417,ENSOCUG00000016088,ENSOCUG00000007437,ENSOCUG00000015070,ENSOCUG00000011034,ENSOCUG00000005794,ENSOCUG00000012693,ENSOCUG00000017419,ENSOCUG00000001034,ENSOCUG00000001456,ENSOCUG00000010316,ENSOCUG00000008668,ENSOCUG00000014843,ENSOCUG00000014723,ENSOCUG00000011386,ENSOCUG00000006433,ENSOCUG00000013941,ENSOCUG00000014515,ENSOCUG00000023161,ENSOCUG00000013060,…
GO:0044257	cellular protein catabolic process	biological_process	6.4261e-06	0.0015497	52	918	480	17125	ENSOCUG00000006754,ENSOCUG00000000356,ENSOCUG00000001418,ENSOCUG00000017619,ENSOCUG00000009069,ENSOCUG00000024295,ENSOCUG00000006315,ENSOCUG00000025709,ENSOCUG00000016747,ENSOCUG00000006669,ENSOCUG00000015888,ENSOCUG00000029173,ENSOCUG00000012638,ENSOCUG00000002397,ENSOCUG00000010316,ENSOCUG00000006433,ENSOCUG00000023891,ENSOCUG00000005741,ENSOCUG00000008495,ENSOCUG00000005737,ENSOCUG00000026119,…
GO:0060416	response to growth hormone	biological_process	8.1235e-06	0.0019336	6	918	10	17125	ENSOCUG00000005116,ENSOCUG00000005078,ENSOCUG00000003282,ENSOCUG00000010937,ENSOCUG00000011034,ENSOCUG00000023066
GO:1901700	response to oxygen-containing compound	biological_process	9.4808e-06	0.0022278	68	918	696	17125	ENSOCUG00000004533,ENSOCUG00000016241,ENSOCUG00000026291,ENSOCUG00000015728,ENSOCUG00000029416,ENSOCUG00000010078,ENSOCUG00000003282,ENSOCUG00000002492,ENSOCUG00000009208,ENSOCUG00000005078,ENSOCUG00000022298,ENSOCUG00000012180,ENSOCUG00000015564,ENSOCUG00000004436,ENSOCUG00000014534,ENSOCUG00000008478,ENSOCUG00000008738,ENSOCUG00000021679,ENSOCUG00000012493,ENSOCUG00000023066,ENSOCUG00000006433,…
GO:0003824	catalytic activity	molecular_function	1.0028e-05	0.0023138	328	918	4815	17125	ENSOCUG00000015315,ENSOCUG00000022879,ENSOCUG00000012444,ENSOCUG00000003221,ENSOCUG00000004436,ENSOCUG00000008702,ENSOCUG00000010096,ENSOCUG00000000264,ENSOCUG00000004533,ENSOCUG00000029692,ENSOCUG00000015728,ENSOCUG00000008867,ENSOCUG00000008005,ENSOCUG00000008551,ENSOCUG00000013796,ENSOCUG00000003338,ENSOCUG00000009815,ENSOCUG00000024087,ENSOCUG00000000356,ENSOCUG00000010763,ENSOCUG00000005927,…
GO:0005623	cell	cellular_component	1.0099e-05	0.0023138	674	918	11406	17125	ENSOCUG00000016888,ENSOCUG00000017463,ENSOCUG00000003378,ENSOCUG00000007059,ENSOCUG00000029235,ENSOCUG00000002263,ENSOCUG00000003274,ENSOCUG00000015081,ENSOCUG00000001405,ENSOCUG00000005648,ENSOCUG00000002190,ENSOCUG00000010937,ENSOCUG00000004999,ENSOCUG00000012090,ENSOCUG00000023083,ENSOCUG00000000038,ENSOCUG00000000473,ENSOCUG00000004066,ENSOCUG00000002300,ENSOCUG00000002086,ENSOCUG00000005737,…
GO:1901652	response to peptide	biological_process	1.0295e-05	0.0023296	27	918	188	17125	ENSOCUG00000016088,ENSOCUG00000016507,ENSOCUG00000005078,ENSOCUG00000016614,ENSOCUG00000000784,ENSOCUG00000010937,ENSOCUG00000012493,ENSOCUG00000011034,ENSOCUG00000023066,ENSOCUG00000004436,ENSOCUG00000008478,ENSOCUG00000007964,ENSOCUG00000022357,ENSOCUG00000004163,ENSOCUG00000013806,ENSOCUG00000012081,ENSOCUG00000005116,ENSOCUG00000014515,ENSOCUG00000004533,ENSOCUG00000009208,ENSOCUG00000002086,…
GO:1901701	cellular response to oxygen-containing compound	biological_process	1.0608e-05	0.0023423	55	918	525	17125	ENSOCUG00000002492,ENSOCUG00000003282,ENSOCUG00000010078,ENSOCUG00000029416,ENSOCUG00000013785,ENSOCUG00000004533,ENSOCUG00000016241,ENSOCUG00000015471,ENSOCUG00000026291,ENSOCUG00000001009,ENSOCUG00000012081,ENSOCUG00000021993,ENSOCUG00000015728,ENSOCUG00000014534,ENSOCUG00000004436,ENSOCUG00000012090,ENSOCUG00000008478,ENSOCUG00000004163,ENSOCUG00000008738,ENSOCUG00000010937,ENSOCUG00000005294,…
GO:0006096	glycolytic process	biological_process	1.0735e-05	0.0023423	13	918	58	17125	ENSOCUG00000004436,ENSOCUG00000011034,ENSOCUG00000002108,ENSOCUG00000003384,ENSOCUG00000023317,ENSOCUG00000016772,ENSOCUG00000025023,ENSOCUG00000027853,ENSOCUG00000001018,ENSOCUG00000014726,ENSOCUG00000025100,ENSOCUG00000015728,ENSOCUG00000006329
GO:0006757	ATP generation from ADP	biological_process	1.0735e-05	0.0023423	13	918	58	17125	ENSOCUG00000014726,ENSOCUG00000025100,ENSOCUG00000015728,ENSOCUG00000006329,ENSOCUG00000025023,ENSOCUG00000027853,ENSOCUG00000001018,ENSOCUG00000011034,ENSOCUG00000002108,ENSOCUG00000003384,ENSOCUG00000023317,ENSOCUG00000016772,ENSOCUG00000004436
GO:0055086	nucleobase-containing small molecule metabolic process	biological_process	1.2227e-05	0.0026365	43	918	404	17125	ENSOCUG00000007904,ENSOCUG00000005171,ENSOCUG00000015728,ENSOCUG00000025023,ENSOCUG00000027853,ENSOCUG00000001018,ENSOCUG00000017750,ENSOCUG00000029637,ENSOCUG00000010544,ENSOCUG00000002805,ENSOCUG00000014726,ENSOCUG00000016161,ENSOCUG00000001832,ENSOCUG00000022879,ENSOCUG00000025341,ENSOCUG00000025982,ENSOCUG00000003574,ENSOCUG00000004298,ENSOCUG00000021541,ENSOCUG00000003384,ENSOCUG00000005802,…
GO:1901699	cellular response to nitrogen compound	biological_process	1.3079e-05	0.0027874	39	918	324	17125	ENSOCUG00000000784,ENSOCUG00000016088,ENSOCUG00000013760,ENSOCUG00000022357,ENSOCUG00000007964,ENSOCUG00000003201,ENSOCUG00000011034,ENSOCUG00000015434,ENSOCUG00000023891,ENSOCUG00000005116,ENSOCUG00000014515,ENSOCUG00000023161,ENSOCUG00000005737,ENSOCUG00000004197,ENSOCUG00000003475,ENSOCUG00000002086,ENSOCUG00000016614,ENSOCUG00000021541,ENSOCUG00000001687,ENSOCUG00000005078,ENSOCUG00000016820,…
GO:0043168	anion binding	molecular_function	1.3358e-05	0.002814	168	918	2147	17125	ENSOCUG00000029517,ENSOCUG00000005529,ENSOCUG00000017640,ENSOCUG00000003211,ENSOCUG00000007445,ENSOCUG00000021679,ENSOCUG00000003967,ENSOCUG00000015759,ENSOCUG00000008738,ENSOCUG00000008011,ENSOCUG00000023743,ENSOCUG00000012278,ENSOCUG00000007566,ENSOCUG00000027280,ENSOCUG00000021817,ENSOCUG00000010653,ENSOCUG00000014165,ENSOCUG00000011521,ENSOCUG00000009208,ENSOCUG00000003282,ENSOCUG00000011293,…
GO:0009117	nucleotide metabolic process	biological_process	1.379e-05	0.0028722	40	918	368	17125	ENSOCUG00000005802,ENSOCUG00000003384,ENSOCUG00000023317,ENSOCUG00000004436,ENSOCUG00000003967,ENSOCUG00000006451,ENSOCUG00000004163,ENSOCUG00000016161,ENSOCUG00000001832,ENSOCUG00000014726,ENSOCUG00000022879,ENSOCUG00000025341,ENSOCUG00000025982,ENSOCUG00000003574,ENSOCUG00000004298,ENSOCUG00000002805,ENSOCUG00000029637,ENSOCUG00000010544,ENSOCUG00000007904,ENSOCUG00000005171,ENSOCUG00000015728,…
GO:1901653	cellular response to peptide	biological_process	1.5695e-05	0.0032321	23	918	150	17125	ENSOCUG00000003475,ENSOCUG00000002086,ENSOCUG00000005737,ENSOCUG00000010078,ENSOCUG00000002492,ENSOCUG00000003282,ENSOCUG00000012081,ENSOCUG00000005116,ENSOCUG00000014515,ENSOCUG00000004533,ENSOCUG00000011034,ENSOCUG00000010937,ENSOCUG00000023066,ENSOCUG00000004436,ENSOCUG00000004163,ENSOCUG00000008478,ENSOCUG00000022357,ENSOCUG00000007964,ENSOCUG00000016507,ENSOCUG00000016088,ENSOCUG00000005078,…
GO:1901698	response to nitrogen compound	biological_process	1.691e-05	0.0034436	46	918	414	17125	ENSOCUG00000011034,ENSOCUG00000013760,ENSOCUG00000016521,ENSOCUG00000007964,ENSOCUG00000022357,ENSOCUG00000003201,ENSOCUG00000016088,ENSOCUG00000000784,ENSOCUG00000003475,ENSOCUG00000002086,ENSOCUG00000005737,ENSOCUG00000004197,ENSOCUG00000015434,ENSOCUG00000023891,ENSOCUG00000014515,ENSOCUG00000005116,ENSOCUG00000023161,ENSOCUG00000023066,ENSOCUG00000021679,ENSOCUG00000005294,ENSOCUG00000010937,…
GO:0017076	purine nucleotide binding	molecular_function	1.7235e-05	0.0034712	130	918	1590	17125	ENSOCUG00000015789,ENSOCUG00000002819,ENSOCUG00000017452,ENSOCUG00000005402,ENSOCUG00000005991,ENSOCUG00000016875,ENSOCUG00000022781,ENSOCUG00000029328,ENSOCUG00000004534,ENSOCUG00000006867,ENSOCUG00000000108,ENSOCUG00000016543,ENSOCUG00000021993,ENSOCUG00000016888,ENSOCUG00000013785,ENSOCUG00000016931,ENSOCUG00000008932,ENSOCUG00000011211,ENSOCUG00000009404,ENSOCUG00000005294,ENSOCUG00000008245,…
GO:0006753	nucleoside phosphate metabolic process	biological_process	1.8019e-05	0.0035897	40	918	372	17125	ENSOCUG00000016772,ENSOCUG00000002108,ENSOCUG00000014902,ENSOCUG00000006329,ENSOCUG00000004642,ENSOCUG00000006433,ENSOCUG00000011034,ENSOCUG00000017722,ENSOCUG00000013147,ENSOCUG00000004581,ENSOCUG00000025100,ENSOCUG00000016088,ENSOCUG00000002264,ENSOCUG00000006867,ENSOCUG00000015195,ENSOCUG00000002805,ENSOCUG00000029637,ENSOCUG00000010544,ENSOCUG00000015728,ENSOCUG00000005171,ENSOCUG00000007904,…
GO:0031974	membrane-enclosed lumen	cellular_component	1.8362e-05	0.0036187	199	918	2696	17125	ENSOCUG00000014831,ENSOCUG00000022377,ENSOCUG00000008421,ENSOCUG00000017546,ENSOCUG00000011386,ENSOCUG00000006433,ENSOCUG00000027536,ENSOCUG00000007289,ENSOCUG00000012924,ENSOCUG00000000334,ENSOCUG00000004207,ENSOCUG00000015820,ENSOCUG00000000133,ENSOCUG00000010327,ENSOCUG00000005545,ENSOCUG00000014367,ENSOCUG00000011034,ENSOCUG00000013251,ENSOCUG00000005480,ENSOCUG00000000356,ENSOCUG00000009706,…
GO:0009991	response to extracellular stimulus	biological_process	2.0361e-05	0.00397	35	918	290	17125	ENSOCUG00000015169,ENSOCUG00000015471,ENSOCUG00000001009,ENSOCUG00000016141,ENSOCUG00000003950,ENSOCUG00000012371,ENSOCUG00000009208,ENSOCUG00000023611,ENSOCUG00000025567,ENSOCUG00000001718,ENSOCUG00000024513,ENSOCUG00000017516,ENSOCUG00000010471,ENSOCUG00000005294,ENSOCUG00000022531,ENSOCUG00000000466,ENSOCUG00000025171,ENSOCUG00000006433,ENSOCUG00000015434,ENSOCUG00000014723,ENSOCUG00000011686,…
GO:0071496	cellular response to external stimulus	biological_process	2.1676e-05	0.0041819	33	918	264	17125	ENSOCUG00000000784,ENSOCUG00000015070,ENSOCUG00000017852,ENSOCUG00000000356,ENSOCUG00000011763,ENSOCUG00000016088,ENSOCUG00000022357,ENSOCUG00000016521,ENSOCUG00000008954,ENSOCUG00000015434,ENSOCUG00000006433,ENSOCUG00000025171,ENSOCUG00000014723,ENSOCUG00000011686,ENSOCUG00000012834,ENSOCUG00000004305,ENSOCUG00000016393,ENSOCUG00000005551,ENSOCUG00000001718,ENSOCUG00000025567,ENSOCUG00000017516,…
GO:0010498	proteasomal protein catabolic process	biological_process	2.3282e-05	0.0044449	33	918	268	17125	ENSOCUG00000000291,ENSOCUG00000011595,ENSOCUG00000012805,ENSOCUG00000022350,ENSOCUG00000005092,ENSOCUG00000002543,ENSOCUG00000014471,ENSOCUG00000001009,ENSOCUG00000002598,ENSOCUG00000015471,ENSOCUG00000026291,ENSOCUG00000022505,ENSOCUG00000010217,ENSOCUG00000011896,ENSOCUG00000004815,ENSOCUG00000013806,ENSOCUG00000006231,ENSOCUG00000001718,ENSOCUG00000022298,ENSOCUG00000006433,ENSOCUG00000005741,…
GO:0044723	single-organism carbohydrate metabolic process	biological_process	2.3987e-05	0.0045323	47	918	446	17125	ENSOCUG00000015728,ENSOCUG00000000157,ENSOCUG00000013946,ENSOCUG00000001018,ENSOCUG00000013785,ENSOCUG00000025023,ENSOCUG00000027853,ENSOCUG00000015733,ENSOCUG00000012805,ENSOCUG00000015051,ENSOCUG00000029416,ENSOCUG00000010078,ENSOCUG00000015212,ENSOCUG00000005967,ENSOCUG00000014726,ENSOCUG00000017058,ENSOCUG00000023725,ENSOCUG00000022298,ENSOCUG00000023153,ENSOCUG00000025567,ENSOCUG00000008702,…
GO:0031669	cellular response to nutrient levels	biological_process	2.4913e-05	0.0046592	29	918	220	17125	ENSOCUG00000001009,ENSOCUG00000016141,ENSOCUG00000014723,ENSOCUG00000003950,ENSOCUG00000006433,ENSOCUG00000015169,ENSOCUG00000025171,ENSOCUG00000015434,ENSOCUG00000015471,ENSOCUG00000016393,ENSOCUG00000005551,ENSOCUG00000004305,ENSOCUG00000023611,ENSOCUG00000012834,ENSOCUG00000012371,ENSOCUG00000011686,ENSOCUG00000024513,ENSOCUG00000011763,ENSOCUG00000016088,ENSOCUG00000000356,ENSOCUG00000017516,…
GO:0032446	protein modification by small protein conjugation	biological_process	2.5264e-05	0.0046772	54	918	538	17125	ENSOCUG00000029173,ENSOCUG00000002397,ENSOCUG00000013760,ENSOCUG00000013904,ENSOCUG00000010589,ENSOCUG00000006315,ENSOCUG00000006754,ENSOCUG00000016088,ENSOCUG00000006237,ENSOCUG00000017455,ENSOCUG00000012980,ENSOCUG00000012181,ENSOCUG00000012490,ENSOCUG00000016953,ENSOCUG00000009219,ENSOCUG00000012286,ENSOCUG00000006433,ENSOCUG00000005741,ENSOCUG00000002807,ENSOCUG00000017399,ENSOCUG00000004815,…
GO:0070013	intracellular organelle lumen	cellular_component	2.6081e-05	0.00478	196	918	2657	17125	ENSOCUG00000010001,ENSOCUG00000012745,ENSOCUG00000010114,ENSOCUG00000015563,ENSOCUG00000017733,ENSOCUG00000017771,ENSOCUG00000003221,ENSOCUG00000004878,ENSOCUG00000013327,ENSOCUG00000004436,ENSOCUG00000005802,ENSOCUG00000011223,ENSOCUG00000017378,ENSOCUG00000001023,ENSOCUG00000027419,ENSOCUG00000021569,ENSOCUG00000007732,ENSOCUG00000000264,ENSOCUG00000005513,ENSOCUG00000012921,ENSOCUG00000006409,…
GO:0043233	organelle lumen	cellular_component	2.7355e-05	0.0049216	196	918	2659	17125	ENSOCUG00000008421,ENSOCUG00000022377,ENSOCUG00000014831,ENSOCUG00000000334,ENSOCUG00000004207,ENSOCUG00000012924,ENSOCUG00000007289,ENSOCUG00000027536,ENSOCUG00000006433,ENSOCUG00000017546,ENSOCUG00000011386,ENSOCUG00000011034,ENSOCUG00000013251,ENSOCUG00000005545,ENSOCUG00000014367,ENSOCUG00000010327,ENSOCUG00000000133,ENSOCUG00000015820,ENSOCUG00000006655,ENSOCUG00000011417,ENSOCUG00000000356,…
GO:0097352	autophagosome maturation	biological_process	2.7651e-05	0.0049216	8	918	23	17125	ENSOCUG00000006433,ENSOCUG00000001718,ENSOCUG00000011763,ENSOCUG00000024513,ENSOCUG00000016088,ENSOCUG00000003950,ENSOCUG00000012371,ENSOCUG00000004305
GO:0090174	organelle membrane fusion	biological_process	2.7658e-05	0.0049216	13	918	61	17125	ENSOCUG00000001718,ENSOCUG00000006433,ENSOCUG00000014515,ENSOCUG00000015024,ENSOCUG00000003950,ENSOCUG00000000676,ENSOCUG00000024513,ENSOCUG00000011763,ENSOCUG00000014843,ENSOCUG00000016088,ENSOCUG00000012371,ENSOCUG00000021107,ENSOCUG00000004305
GO:0000323	lytic vacuole	cellular_component	2.9637e-05	0.0051732	27	918	202	17125	ENSOCUG00000026197,ENSOCUG00000000676,ENSOCUG00000000356,ENSOCUG00000014090,ENSOCUG00000011763,ENSOCUG00000001216,ENSOCUG00000024513,ENSOCUG00000016521,ENSOCUG00000013806,ENSOCUG00000027668,ENSOCUG00000000125,ENSOCUG00000000466,ENSOCUG00000003790,ENSOCUG00000027062,ENSOCUG00000004569,ENSOCUG00000005294,ENSOCUG00000015003,ENSOCUG00000010995,ENSOCUG00000003950,ENSOCUG00000015737,ENSOCUG00000005737,…
GO:0005764	lysosome	cellular_component	2.9637e-05	0.0051732	27	918	202	17125	ENSOCUG00000026197,ENSOCUG00000000676,ENSOCUG00000000356,ENSOCUG00000014090,ENSOCUG00000024513,ENSOCUG00000011763,ENSOCUG00000001216,ENSOCUG00000027668,ENSOCUG00000013806,ENSOCUG00000016521,ENSOCUG00000000125,ENSOCUG00000000466,ENSOCUG00000005294,ENSOCUG00000003790,ENSOCUG00000027062,ENSOCUG00000004569,ENSOCUG00000015003,ENSOCUG00000010995,ENSOCUG00000003950,ENSOCUG00000005737,ENSOCUG00000012371,…
GO:0042594	response to starvation	biological_process	3.1046e-05	0.0053681	28	918	211	17125	ENSOCUG00000001718,ENSOCUG00000025567,ENSOCUG00000015070,ENSOCUG00000000356,ENSOCUG00000017516,ENSOCUG00000016088,ENSOCUG00000024513,ENSOCUG00000011763,ENSOCUG00000010471,ENSOCUG00000016521,ENSOCUG00000000466,ENSOCUG00000005294,ENSOCUG00000015434,ENSOCUG00000015471,ENSOCUG00000025171,ENSOCUG00000015169,ENSOCUG00000006433,ENSOCUG00000003950,ENSOCUG00000014723,ENSOCUG00000001009,ENSOCUG00000016141,…
GO:0031667	response to nutrient levels	biological_process	3.2739e-05	0.0056078	33	918	273	17125	ENSOCUG00000017852,ENSOCUG00000016776,ENSOCUG00000015070,ENSOCUG00000016088,ENSOCUG00000011763,ENSOCUG00000000356,ENSOCUG00000016521,ENSOCUG00000022357,ENSOCUG00000025171,ENSOCUG00000006433,ENSOCUG00000015434,ENSOCUG00000014723,ENSOCUG00000011686,ENSOCUG00000005551,ENSOCUG00000016393,ENSOCUG00000004305,ENSOCUG00000012834,ENSOCUG00000025567,ENSOCUG00000001718,ENSOCUG00000024513,ENSOCUG00000017516,…
GO:0006090	pyruvate metabolic process	biological_process	3.3435e-05	0.005674	14	918	72	17125	ENSOCUG00000022357,ENSOCUG00000004436,ENSOCUG00000023317,ENSOCUG00000016772,ENSOCUG00000011034,ENSOCUG00000002108,ENSOCUG00000003384,ENSOCUG00000001018,ENSOCUG00000027853,ENSOCUG00000025023,ENSOCUG00000006329,ENSOCUG00000025100,ENSOCUG00000015728,ENSOCUG00000014726
GO:0031668	cellular response to extracellular stimulus	biological_process	3.4071e-05	0.0056922	30	918	235	17125	ENSOCUG00000011686,ENSOCUG00000012371,ENSOCUG00000023611,ENSOCUG00000004305,ENSOCUG00000012834,ENSOCUG00000005551,ENSOCUG00000016393,ENSOCUG00000015471,ENSOCUG00000015434,ENSOCUG00000025171,ENSOCUG00000015169,ENSOCUG00000006433,ENSOCUG00000003950,ENSOCUG00000014723,ENSOCUG00000001009,ENSOCUG00000016141,ENSOCUG00000022357,ENSOCUG00000016521,ENSOCUG00000000466,ENSOCUG00000005294,ENSOCUG00000001718,…
GO:0044464	cell part	cellular_component	3.4163e-05	0.0056922	665	918	11289	17125	ENSOCUG00000013904,ENSOCUG00000013251,ENSOCUG00000017196,ENSOCUG00000008495,ENSOCUG00000004329,ENSOCUG00000015930,ENSOCUG00000025111,ENSOCUG00000004747,ENSOCUG00000014831,ENSOCUG00000014338,ENSOCUG00000027865,ENSOCUG00000001685,ENSOCUG00000011386,ENSOCUG00000026980,ENSOCUG00000014515,ENSOCUG00000008960,ENSOCUG00000007289,ENSOCUG00000023161,ENSOCUG00000027536,ENSOCUG00000012152,ENSOCUG00000005802,…
GO:0016567	protein ubiquitination	biological_process	3.564e-05	0.0058482	51	918	498	17125	ENSOCUG00000006433,ENSOCUG00000005741,ENSOCUG00000002807,ENSOCUG00000017455,ENSOCUG00000012980,ENSOCUG00000012181,ENSOCUG00000012490,ENSOCUG00000009219,ENSOCUG00000016953,ENSOCUG00000012286,ENSOCUG00000006315,ENSOCUG00000016088,ENSOCUG00000006754,ENSOCUG00000006237,ENSOCUG00000029173,ENSOCUG00000013760,ENSOCUG00000002397,ENSOCUG00000013904,ENSOCUG00000010589,ENSOCUG00000013695,ENSOCUG00000026291,…
GO:0032555	purine ribonucleotide binding	molecular_function	3.5738e-05	0.0058482	128	918	1582	17125	ENSOCUG00000008011,ENSOCUG00000015759,ENSOCUG00000008738,ENSOCUG00000003967,ENSOCUG00000003384,ENSOCUG00000005529,ENSOCUG00000017640,ENSOCUG00000029517,ENSOCUG00000025889,ENSOCUG00000005956,ENSOCUG00000011293,ENSOCUG00000003282,ENSOCUG00000009208,ENSOCUG00000014165,ENSOCUG00000010653,ENSOCUG00000021817,ENSOCUG00000027280,ENSOCUG00000007566,ENSOCUG00000023743,ENSOCUG00000021413,ENSOCUG00000022357,…
GO:0016874	ligase activity	molecular_function	3.9255e-05	0.006367	19	918	115	17125	ENSOCUG00000016888,ENSOCUG00000000684,ENSOCUG00000022463,ENSOCUG00000014165,ENSOCUG00000015789,ENSOCUG00000013062,ENSOCUG00000012805,ENSOCUG00000013796,ENSOCUG00000025889,ENSOCUG00000009900,ENSOCUG00000025341,ENSOCUG00000017141,ENSOCUG00000009045,ENSOCUG00000005010,ENSOCUG00000009687,ENSOCUG00000008140,ENSOCUG00000012376,ENSOCUG00000016875,ENSOCUG00000029729
GO:0051234	establishment of localization	biological_process	3.9678e-05	0.0063791	212	918	2948	17125	ENSOCUG00000025709,ENSOCUG00000005471,ENSOCUG00000012335,ENSOCUG00000017625,ENSOCUG00000010791,ENSOCUG00000012972,ENSOCUG00000007964,ENSOCUG00000003201,ENSOCUG00000016844,ENSOCUG00000010790,ENSOCUG00000000988,ENSOCUG00000026908,ENSOCUG00000027635,ENSOCUG00000000222,ENSOCUG00000010366,ENSOCUG00000015835,ENSOCUG00000015388,ENSOCUG00000003258,ENSOCUG00000022858,ENSOCUG00000005291,ENSOCUG00000017303,…
GO:0009267	cellular response to starvation	biological_process	4.1331e-05	0.0065871	27	918	203	17125	ENSOCUG00000017516,ENSOCUG00000000356,ENSOCUG00000024513,ENSOCUG00000011763,ENSOCUG00000016088,ENSOCUG00000001718,ENSOCUG00000015070,ENSOCUG00000025567,ENSOCUG00000000466,ENSOCUG00000005294,ENSOCUG00000016521,ENSOCUG00000003950,ENSOCUG00000016141,ENSOCUG00000001009,ENSOCUG00000014723,ENSOCUG00000015434,ENSOCUG00000015471,ENSOCUG00000006433,ENSOCUG00000025171,ENSOCUG00000015169,ENSOCUG00000023611,…
GO:0045333	cellular respiration	biological_process	4.6515e-05	0.0073493	16	918	100	17125	ENSOCUG00000002949,ENSOCUG00000009296,ENSOCUG00000025889,ENSOCUG00000015728,ENSOCUG00000006433,ENSOCUG00000015606,ENSOCUG00000017750,ENSOCUG00000010508,ENSOCUG00000012066,ENSOCUG00000023317,ENSOCUG00000012376,ENSOCUG00000000790,ENSOCUG00000013147,ENSOCUG00000004581,ENSOCUG00000025982,ENSOCUG00000010114
GO:0032553	ribonucleotide binding	molecular_function	4.9976e-05	0.0077756	128	918	1593	17125	ENSOCUG00000002819,ENSOCUG00000015789,ENSOCUG00000022781,ENSOCUG00000029328,ENSOCUG00000006867,ENSOCUG00000004534,ENSOCUG00000005402,ENSOCUG00000017452,ENSOCUG00000016875,ENSOCUG00000005991,ENSOCUG00000021993,ENSOCUG00000016543,ENSOCUG00000016888,ENSOCUG00000008932,ENSOCUG00000016931,ENSOCUG00000013785,ENSOCUG00000000108,ENSOCUG00000016507,ENSOCUG00000001832,ENSOCUG00000016532,ENSOCUG00000003574,…
GO:0006520	cellular amino acid metabolic process	biological_process	5.0061e-05	0.0077756	28	918	216	17125	ENSOCUG00000004281,ENSOCUG00000005956,ENSOCUG00000010048,ENSOCUG00000023222,ENSOCUG00000020955,ENSOCUG00000015789,ENSOCUG00000001227,ENSOCUG00000013796,ENSOCUG00000012805,ENSOCUG00000004265,ENSOCUG00000014165,ENSOCUG00000013812,ENSOCUG00000022463,ENSOCUG00000000584,ENSOCUG00000000684,ENSOCUG00000009391,ENSOCUG00000016888,ENSOCUG00000014777,ENSOCUG00000013147,ENSOCUG00000029729,ENSOCUG00000016875,…
GO:0010243	response to organonitrogen compound	biological_process	5.164e-05	0.0078447	39	918	345	17125	ENSOCUG00000009208,ENSOCUG00000010078,ENSOCUG00000003282,ENSOCUG00000002492,ENSOCUG00000029416,ENSOCUG00000012081,ENSOCUG00000015728,ENSOCUG00000013785,ENSOCUG00000004533,ENSOCUG00000023066,ENSOCUG00000012493,ENSOCUG00000010937,ENSOCUG00000005294,ENSOCUG00000021679,ENSOCUG00000008478,ENSOCUG00000004163,ENSOCUG00000013806,ENSOCUG00000014534,ENSOCUG00000000790,ENSOCUG00000004436,ENSOCUG00000016507,…
GO:0070887	cellular response to chemical stimulus	biological_process	5.1888e-05	0.0078447	126	918	1584	17125	ENSOCUG00000014833,ENSOCUG00000010790,ENSOCUG00000016394,ENSOCUG00000008632,ENSOCUG00000007964,ENSOCUG00000003201,ENSOCUG00000024295,ENSOCUG00000015131,ENSOCUG00000012335,ENSOCUG00000001216,ENSOCUG00000014904,ENSOCUG00000000784,ENSOCUG00000025709,ENSOCUG00000006315,ENSOCUG00000016772,ENSOCUG00000003475,ENSOCUG00000002086,ENSOCUG00000005011,ENSOCUG00000006209,ENSOCUG00000005737,ENSOCUG00000016354,…
GO:0006575	cellular modified amino acid metabolic process	biological_process	5.2345e-05	0.0078447	18	918	111	17125	ENSOCUG00000027154,ENSOCUG00000010048,ENSOCUG00000004281,ENSOCUG00000005956,ENSOCUG00000010762,ENSOCUG00000023222,ENSOCUG00000012805,ENSOCUG00000005954,ENSOCUG00000004265,ENSOCUG00000013796,ENSOCUG00000013812,ENSOCUG00000001009,ENSOCUG00000003679,ENSOCUG00000014777,ENSOCUG00000029729,ENSOCUG00000009045,ENSOCUG00000022298,ENSOCUG00000021541
GO:0044260	cellular macromolecule metabolic process	biological_process	5.2406e-05	0.0078447	384	918	6037	17125	ENSOCUG00000027635,ENSOCUG00000011960,ENSOCUG00000005741,ENSOCUG00000011238,ENSOCUG00000000653,ENSOCUG00000015434,ENSOCUG00000015800,ENSOCUG00000017303,ENSOCUG00000012980,ENSOCUG00000012879,ENSOCUG00000002641,ENSOCUG00000003475,ENSOCUG00000006315,ENSOCUG00000014904,ENSOCUG00000012154,ENSOCUG00000000784,ENSOCUG00000012335,ENSOCUG00000006237,ENSOCUG00000024295,ENSOCUG00000006754,ENSOCUG00000009934,…
GO:0043467	regulation of generation of precursor metabolites and energy	biological_process	5.2646e-05	0.0078447	12	918	58	17125	ENSOCUG00000006433,ENSOCUG00000001018,ENSOCUG00000017750,ENSOCUG00000015728,ENSOCUG00000004436,ENSOCUG00000004163,ENSOCUG00000005802,ENSOCUG00000011034,ENSOCUG00000023317,ENSOCUG00000002949,ENSOCUG00000016772,ENSOCUG00000009934
GO:0043229	intracellular organelle	cellular_component	6.1722e-05	0.0091229	483	918	7848	17125	ENSOCUG00000015759,ENSOCUG00000000466,ENSOCUG00000000697,ENSOCUG00000004170,ENSOCUG00000000145,ENSOCUG00000002869,ENSOCUG00000001718,ENSOCUG00000016834,ENSOCUG00000011934,ENSOCUG00000026826,ENSOCUG00000021027,ENSOCUG00000011690,ENSOCUG00000020964,ENSOCUG00000027895,ENSOCUG00000008792,ENSOCUG00000011293,ENSOCUG00000000944,ENSOCUG00000011923,ENSOCUG00000004968,ENSOCUG00000016534,ENSOCUG00000012703,…
GO:0043226	organelle	cellular_component	6.3067e-05	0.0092472	491	918	7991	17125	ENSOCUG00000004757,ENSOCUG00000022350,ENSOCUG00000008962,ENSOCUG00000001604,ENSOCUG00000000291,ENSOCUG00000004928,ENSOCUG00000013785,ENSOCUG00000008932,ENSOCUG00000027292,ENSOCUG00000013695,ENSOCUG00000008704,ENSOCUG00000010995,ENSOCUG00000017294,ENSOCUG00000021993,ENSOCUG00000012397,ENSOCUG00000002219,ENSOCUG00000006451,ENSOCUG00000010471,ENSOCUG00000004163,ENSOCUG00000017399,ENSOCUG00000009100,…
GO:1901605	alpha-amino acid metabolic process	biological_process	6.3788e-05	0.0092786	21	918	143	17125	ENSOCUG00000021541,ENSOCUG00000009045,ENSOCUG00000004660,ENSOCUG00000015621,ENSOCUG00000015315,ENSOCUG00000029729,ENSOCUG00000013147,ENSOCUG00000005528,ENSOCUG00000013812,ENSOCUG00000014777,ENSOCUG00000000584,ENSOCUG00000009391,ENSOCUG00000004281,ENSOCUG00000005956,ENSOCUG00000010048,ENSOCUG00000013796,ENSOCUG00000001227,ENSOCUG00000012805,ENSOCUG00000004265,ENSOCUG00000023222,ENSOCUG00000020955
GO:0048284	organelle fusion	biological_process	6.7212e-05	0.0096997	14	918	76	17125	ENSOCUG00000024513,ENSOCUG00000011763,ENSOCUG00000014843,ENSOCUG00000016088,ENSOCUG00000000676,ENSOCUG00000003950,ENSOCUG00000006433,ENSOCUG00000015024,ENSOCUG00000014515,ENSOCUG00000001718,ENSOCUG00000004305,ENSOCUG00000021107,ENSOCUG00000012371,ENSOCUG00000006451
GO:0032550	purine ribonucleoside binding	molecular_function	6.7936e-05	0.0097276	125	918	1560	17125	ENSOCUG00000026980,ENSOCUG00000006433,ENSOCUG00000013060,ENSOCUG00000007887,ENSOCUG00000000684,ENSOCUG00000022463,ENSOCUG00000029623,ENSOCUG00000000833,ENSOCUG00000028024,ENSOCUG00000027154,ENSOCUG00000002688,ENSOCUG00000014338,ENSOCUG00000026506,ENSOCUG00000002955,ENSOCUG00000004329,ENSOCUG00000006056,ENSOCUG00000026192,ENSOCUG00000024087,ENSOCUG00000012588,ENSOCUG00000009045,ENSOCUG00000015195,…
GO:0001883	purine nucleoside binding	molecular_function	6.9023e-05	0.0098066	125	918	1561	17125	ENSOCUG00000017956,ENSOCUG00000003574,ENSOCUG00000006231,ENSOCUG00000020902,ENSOCUG00000016532,ENSOCUG00000016507,ENSOCUG00000001832,ENSOCUG00000016820,ENSOCUG00000025341,ENSOCUG00000014090,ENSOCUG00000000932,ENSOCUG00000004357,ENSOCUG00000007516,ENSOCUG00000029729,ENSOCUG00000012090,ENSOCUG00000008245,ENSOCUG00000004598,ENSOCUG00000005294,ENSOCUG00000009404,ENSOCUG00000010217,ENSOCUG00000011211,…
GO:0071417	cellular response to organonitrogen compound	biological_process	7.1785e-05	0.010121	32	918	265	17125	ENSOCUG00000016088,ENSOCUG00000000784,ENSOCUG00000011034,ENSOCUG00000013760,ENSOCUG00000007964,ENSOCUG00000022357,ENSOCUG00000003201,ENSOCUG00000023161,ENSOCUG00000014515,ENSOCUG00000005116,ENSOCUG00000003475,ENSOCUG00000002086,ENSOCUG00000005737,ENSOCUG00000016507,ENSOCUG00000016614,ENSOCUG00000021541,ENSOCUG00000001687,ENSOCUG00000005078,ENSOCUG00000023066,ENSOCUG00000021679,ENSOCUG00000005294,…
GO:0032549	ribonucleoside binding	molecular_function	7.437e-05	0.010405	125	918	1563	17125	ENSOCUG00000025100,ENSOCUG00000006237,ENSOCUG00000024295,ENSOCUG00000022781,ENSOCUG00000029328,ENSOCUG00000006867,ENSOCUG00000006669,ENSOCUG00000004534,ENSOCUG00000009934,ENSOCUG00000024699,ENSOCUG00000005402,ENSOCUG00000023473,ENSOCUG00000017452,ENSOCUG00000016875,ENSOCUG00000016521,ENSOCUG00000005991,ENSOCUG00000015835,ENSOCUG00000003042,ENSOCUG00000011238,ENSOCUG00000015434,ENSOCUG00000002819,…
GO:0030554	adenyl nucleotide binding	molecular_function	7.6995e-05	0.010611	107	918	1264	17125	ENSOCUG00000004316,ENSOCUG00000021025,ENSOCUG00000014367,ENSOCUG00000008140,ENSOCUG00000001428,ENSOCUG00000015372,ENSOCUG00000022357,ENSOCUG00000017419,ENSOCUG00000012638,ENSOCUG00000015705,ENSOCUG00000006655,ENSOCUG00000010763,ENSOCUG00000015070,ENSOCUG00000015195,ENSOCUG00000009045,ENSOCUG00000006056,ENSOCUG00000004329,ENSOCUG00000027154,ENSOCUG00000002688,ENSOCUG00000014338,ENSOCUG00000000833,…
GO:0048878	chemical homeostasis	biological_process	7.7e-05	0.010611	56	918	586	17125	ENSOCUG00000011034,ENSOCUG00000010790,ENSOCUG00000008064,ENSOCUG00000001034,ENSOCUG00000003003,ENSOCUG00000027668,ENSOCUG00000022357,ENSOCUG00000017729,ENSOCUG00000016776,ENSOCUG00000017852,ENSOCUG00000011055,ENSOCUG00000006867,ENSOCUG00000014904,ENSOCUG00000005739,ENSOCUG00000008582,ENSOCUG00000006209,ENSOCUG00000002688,ENSOCUG00000029623,ENSOCUG00000014289,ENSOCUG00000013060,ENSOCUG00000023161,…
GO:0006810	transport	biological_process	7.8106e-05	0.010683	204	918	2852	17125	ENSOCUG00000005123,ENSOCUG00000026506,ENSOCUG00000014808,ENSOCUG00000013010,ENSOCUG00000016751,ENSOCUG00000004890,ENSOCUG00000015778,ENSOCUG00000014723,ENSOCUG00000015158,ENSOCUG00000025543,ENSOCUG00000007155,ENSOCUG00000012806,ENSOCUG00000021413,ENSOCUG00000005656,ENSOCUG00000013760,ENSOCUG00000027668,ENSOCUG00000029277,ENSOCUG00000022226,ENSOCUG00000017852,ENSOCUG00000011055,ENSOCUG00000024234,…
GO:0044724	single-organism carbohydrate catabolic process	biological_process	8.0375e-05	0.010912	14	918	79	17125	ENSOCUG00000011034,ENSOCUG00000002108,ENSOCUG00000003384,ENSOCUG00000016772,ENSOCUG00000023317,ENSOCUG00000004436,ENSOCUG00000014726,ENSOCUG00000025100,ENSOCUG00000006329,ENSOCUG00000015728,ENSOCUG00000025567,ENSOCUG00000025023,ENSOCUG00000027853,ENSOCUG00000001018
GO:0001882	nucleoside binding	molecular_function	8.189e-05	0.011036	125	918	1567	17125	ENSOCUG00000011238,ENSOCUG00000015434,ENSOCUG00000002819,ENSOCUG00000015835,ENSOCUG00000003042,ENSOCUG00000022858,ENSOCUG00000024432,ENSOCUG00000002163,ENSOCUG00000002641,ENSOCUG00000005011,ENSOCUG00000015789,ENSOCUG00000006867,ENSOCUG00000006669,ENSOCUG00000004534,ENSOCUG00000025100,ENSOCUG00000006237,ENSOCUG00000024295,ENSOCUG00000022781,ENSOCUG00000029328,ENSOCUG00000016875,ENSOCUG00000016521,…
GO:0035639	purine ribonucleoside triphosphate binding	molecular_function	8.4407e-05	0.011292	124	918	1553	17125	ENSOCUG00000017771,ENSOCUG00000014726,ENSOCUG00000029517,ENSOCUG00000022879,ENSOCUG00000005529,ENSOCUG00000017640,ENSOCUG00000017733,ENSOCUG00000010096,ENSOCUG00000008011,ENSOCUG00000004436,ENSOCUG00000003967,ENSOCUG00000015759,ENSOCUG00000008738,ENSOCUG00000021817,ENSOCUG00000027280,ENSOCUG00000007566,ENSOCUG00000023743,ENSOCUG00000014165,ENSOCUG00000029692,ENSOCUG00000010653,ENSOCUG00000012343,…
GO:0046033	AMP metabolic process	biological_process	8.5523e-05	0.011358	5	918	10	17125	ENSOCUG00000002805,ENSOCUG00000005171,ENSOCUG00000001832,ENSOCUG00000016161,ENSOCUG00000025341
GO:0043434	response to peptide hormone	biological_process	9.2396e-05	0.012183	21	918	147	17125	ENSOCUG00000003475,ENSOCUG00000009208,ENSOCUG00000010078,ENSOCUG00000003282,ENSOCUG00000004533,ENSOCUG00000014515,ENSOCUG00000005116,ENSOCUG00000023066,ENSOCUG00000011034,ENSOCUG00000012493,ENSOCUG00000010937,ENSOCUG00000013806,ENSOCUG00000007964,ENSOCUG00000008478,ENSOCUG00000004163,ENSOCUG00000022357,ENSOCUG00000004436,ENSOCUG00000016507,ENSOCUG00000016614,ENSOCUG00000000784,ENSOCUG00000005078
GO:0072522	purine-containing compound biosynthetic process	biological_process	9.6517e-05	0.012635	18	918	121	17125	ENSOCUG00000005171,ENSOCUG00000007904,ENSOCUG00000004642,ENSOCUG00000017750,ENSOCUG00000006433,ENSOCUG00000005680,ENSOCUG00000002805,ENSOCUG00000029637,ENSOCUG00000022879,ENSOCUG00000025341,ENSOCUG00000016161,ENSOCUG00000001832,ENSOCUG00000016088,ENSOCUG00000021541,ENSOCUG00000002264,ENSOCUG00000015195,ENSOCUG00000006451,ENSOCUG00000003967
GO:0044267	cellular protein metabolic process	biological_process	0.00010015	0.013018	247	918	3726	17125	ENSOCUG00000014165,ENSOCUG00000002598,ENSOCUG00000026189,ENSOCUG00000026291,ENSOCUG00000022505,ENSOCUG00000010653,ENSOCUG00000017750,ENSOCUG00000014518,ENSOCUG00000002533,ENSOCUG00000025793,ENSOCUG00000000157,ENSOCUG00000011293,ENSOCUG00000003282,ENSOCUG00000023846,ENSOCUG00000012512,ENSOCUG00000010078,ENSOCUG00000009208,ENSOCUG00000000481,ENSOCUG00000021115,ENSOCUG00000005092,ENSOCUG00000026197,…
GO:0009163	nucleoside biosynthetic process	biological_process	0.000107	0.013656	13	918	74	17125	ENSOCUG00000015195,ENSOCUG00000006433,ENSOCUG00000017750,ENSOCUG00000016161,ENSOCUG00000005171,ENSOCUG00000001832,ENSOCUG00000004642,ENSOCUG00000025341,ENSOCUG00000022879,ENSOCUG00000014902,ENSOCUG00000005680,ENSOCUG00000003967,ENSOCUG00000006451
GO:0042455	ribonucleoside biosynthetic process	biological_process	0.000107	0.013656	13	918	74	17125	ENSOCUG00000003967,ENSOCUG00000005680,ENSOCUG00000006451,ENSOCUG00000014902,ENSOCUG00000017750,ENSOCUG00000006433,ENSOCUG00000015195,ENSOCUG00000025341,ENSOCUG00000022879,ENSOCUG00000016161,ENSOCUG00000005171,ENSOCUG00000001832,ENSOCUG00000004642
GO:0006796	phosphate-containing compound metabolic process	biological_process	0.00010729	0.013656	160	918	2161	17125	ENSOCUG00000006433,ENSOCUG00000010801,ENSOCUG00000005116,ENSOCUG00000014515,ENSOCUG00000011386,ENSOCUG00000004642,ENSOCUG00000002108,ENSOCUG00000002071,ENSOCUG00000009815,ENSOCUG00000011417,ENSOCUG00000000356,ENSOCUG00000001034,ENSOCUG00000004581,ENSOCUG00000013147,ENSOCUG00000017722,ENSOCUG00000011034,ENSOCUG00000012600,ENSOCUG00000004316,ENSOCUG00000021025,ENSOCUG00000014367,ENSOCUG00000001023,…
GO:0009156	ribonucleoside monophosphate biosynthetic process	biological_process	0.00010915	0.013797	11	918	55	17125	ENSOCUG00000003967,ENSOCUG00000006451,ENSOCUG00000014902,ENSOCUG00000002805,ENSOCUG00000017750,ENSOCUG00000006433,ENSOCUG00000025341,ENSOCUG00000004642,ENSOCUG00000005171,ENSOCUG00000016161,ENSOCUG00000001832
GO:0007005	mitochondrion organization	biological_process	0.00011484	0.014416	32	918	299	17125	ENSOCUG00000011386,ENSOCUG00000014515,ENSOCUG00000014723,ENSOCUG00000013727,ENSOCUG00000002688,ENSOCUG00000016393,ENSOCUG00000007618,ENSOCUG00000005551,ENSOCUG00000014904,ENSOCUG00000015112,ENSOCUG00000012571,ENSOCUG00000016875,ENSOCUG00000011535,ENSOCUG00000003201,ENSOCUG00000017196,ENSOCUG00000004933,ENSOCUG00000017750,ENSOCUG00000012703,ENSOCUG00000006409,ENSOCUG00000012512,ENSOCUG00000008867,…
GO:0009725	response to hormone	biological_process	0.00011592	0.014453	36	918	327	17125	ENSOCUG00000004163,ENSOCUG00000008478,ENSOCUG00000013806,ENSOCUG00000004436,ENSOCUG00000023066,ENSOCUG00000010937,ENSOCUG00000012493,ENSOCUG00000016614,ENSOCUG00000005078,ENSOCUG00000005967,ENSOCUG00000016507,ENSOCUG00000003282,ENSOCUG00000010078,ENSOCUG00000010794,ENSOCUG00000011097,ENSOCUG00000012805,ENSOCUG00000009208,ENSOCUG00000007732,ENSOCUG00000021569,ENSOCUG00000013785,ENSOCUG00000004533,…
GO:0019637	organophosphate metabolic process	biological_process	0.00012086	0.014911	58	918	646	17125	ENSOCUG00000004265,ENSOCUG00000016772,ENSOCUG00000008582,ENSOCUG00000002071,ENSOCUG00000002108,ENSOCUG00000000703,ENSOCUG00000014902,ENSOCUG00000027154,ENSOCUG00000006329,ENSOCUG00000004642,ENSOCUG00000014723,ENSOCUG00000006433,ENSOCUG00000011034,ENSOCUG00000016698,ENSOCUG00000017722,ENSOCUG00000013147,ENSOCUG00000004581,ENSOCUG00000025100,ENSOCUG00000016088,ENSOCUG00000006867,ENSOCUG00000002264,…
GO:1901659	glycosyl compound biosynthetic process	biological_process	0.00012122	0.014911	13	918	75	17125	ENSOCUG00000014902,ENSOCUG00000006451,ENSOCUG00000003967,ENSOCUG00000005680,ENSOCUG00000015195,ENSOCUG00000006433,ENSOCUG00000017750,ENSOCUG00000004642,ENSOCUG00000001832,ENSOCUG00000005171,ENSOCUG00000016161,ENSOCUG00000025341,ENSOCUG00000022879
GO:0016052	carbohydrate catabolic process	biological_process	0.00012523	0.015126	14	918	82	17125	ENSOCUG00000006329,ENSOCUG00000025100,ENSOCUG00000015728,ENSOCUG00000014726,ENSOCUG00000001018,ENSOCUG00000025023,ENSOCUG00000027853,ENSOCUG00000025567,ENSOCUG00000023317,ENSOCUG00000016772,ENSOCUG00000003384,ENSOCUG00000011034,ENSOCUG00000002108,ENSOCUG00000004436
GO:0046483	heterocycle metabolic process	biological_process	0.00012581	0.015126	248	918	3621	17125	ENSOCUG00000011097,ENSOCUG00000011491,ENSOCUG00000011261,ENSOCUG00000024481,ENSOCUG00000000945,ENSOCUG00000014647,ENSOCUG00000002805,ENSOCUG00000017525,ENSOCUG00000004886,ENSOCUG00000027263,ENSOCUG00000010048,ENSOCUG00000014778,ENSOCUG00000005171,ENSOCUG00000004319,ENSOCUG00000007930,ENSOCUG00000001009,ENSOCUG00000016141,ENSOCUG00000001018,ENSOCUG00000015024,ENSOCUG00000015733,ENSOCUG00000011696,…
GO:0042451	purine nucleoside biosynthetic process	biological_process	0.00012627	0.015126	12	918	66	17125	ENSOCUG00000022879,ENSOCUG00000025341,ENSOCUG00000004642,ENSOCUG00000016161,ENSOCUG00000005171,ENSOCUG00000001832,ENSOCUG00000017750,ENSOCUG00000015195,ENSOCUG00000006433,ENSOCUG00000006451,ENSOCUG00000003967,ENSOCUG00000005680
GO:0046129	purine ribonucleoside biosynthetic process	biological_process	0.00012627	0.015126	12	918	66	17125	ENSOCUG00000005680,ENSOCUG00000003967,ENSOCUG00000006451,ENSOCUG00000017750,ENSOCUG00000006433,ENSOCUG00000015195,ENSOCUG00000022879,ENSOCUG00000025341,ENSOCUG00000016161,ENSOCUG00000005171,ENSOCUG00000001832,ENSOCUG00000004642
GO:0000959	mitochondrial RNA metabolic process	biological_process	0.00012938	0.015398	8	918	28	17125	ENSOCUG00000007618,ENSOCUG00000004933,ENSOCUG00000008867,ENSOCUG00000010471,ENSOCUG00000004163,ENSOCUG00000022792,ENSOCUG00000013727,ENSOCUG00000012703
GO:1903052	positive regulation of proteolysis involved in cellular protein catabolic process	biological_process	0.00013298	0.015724	12	918	60	17125	ENSOCUG00000012805,ENSOCUG00000010217,ENSOCUG00000003282,ENSOCUG00000004815,ENSOCUG00000017399,ENSOCUG00000024295,ENSOCUG00000005645,ENSOCUG00000000356,ENSOCUG00000006669,ENSOCUG00000001718,ENSOCUG00000006433,ENSOCUG00000006231
GO:0009127	purine nucleoside monophosphate biosynthetic process	biological_process	0.00014691	0.017085	10	918	48	17125	ENSOCUG00000003967,ENSOCUG00000006451,ENSOCUG00000002805,ENSOCUG00000017750,ENSOCUG00000006433,ENSOCUG00000025341,ENSOCUG00000004642,ENSOCUG00000001832,ENSOCUG00000005171,ENSOCUG00000016161
GO:0009168	purine ribonucleoside monophosphate biosynthetic process	biological_process	0.00014691	0.017085	10	918	48	17125	ENSOCUG00000002805,ENSOCUG00000006451,ENSOCUG00000003967,ENSOCUG00000006433,ENSOCUG00000017750,ENSOCUG00000001832,ENSOCUG00000005171,ENSOCUG00000016161,ENSOCUG00000004642,ENSOCUG00000025341
GO:0006109	regulation of carbohydrate metabolic process	biological_process	0.00014728	0.017085	16	918	102	17125	ENSOCUG00000010078,ENSOCUG00000016772,ENSOCUG00000015789,ENSOCUG00000011261,ENSOCUG00000013785,ENSOCUG00000001018,ENSOCUG00000027635,ENSOCUG00000015728,ENSOCUG00000022357,ENSOCUG00000004436,ENSOCUG00000009934,ENSOCUG00000023317,ENSOCUG00000011034,ENSOCUG00000023153,ENSOCUG00000022298,ENSOCUG00000005967
GO:0005975	carbohydrate metabolic process	biological_process	0.00015161	0.017477	52	918	547	17125	ENSOCUG00000015212,ENSOCUG00000005967,ENSOCUG00000014726,ENSOCUG00000017058,ENSOCUG00000023725,ENSOCUG00000022298,ENSOCUG00000023153,ENSOCUG00000025567,ENSOCUG00000008702,ENSOCUG00000023317,ENSOCUG00000003384,ENSOCUG00000004781,ENSOCUG00000007516,ENSOCUG00000004436,ENSOCUG00000015728,ENSOCUG00000000157,ENSOCUG00000013946,ENSOCUG00000013785,ENSOCUG00000001018,ENSOCUG00000025023,ENSOCUG00000027853,…
GO:0006793	phosphorus metabolic process	biological_process	0.00015486	0.017739	161	918	2192	17125	ENSOCUG00000014723,ENSOCUG00000008668,ENSOCUG00000012806,ENSOCUG00000006329,ENSOCUG00000013060,ENSOCUG00000013812,ENSOCUG00000000703,ENSOCUG00000006056,ENSOCUG00000004265,ENSOCUG00000027154,ENSOCUG00000027164,ENSOCUG00000000833,ENSOCUG00000016088,ENSOCUG00000015705,ENSOCUG00000013296,ENSOCUG00000015070,ENSOCUG00000015195,ENSOCUG00000002264,ENSOCUG00000012560,ENSOCUG00000013760,ENSOCUG00000017419,…
GO:0004842	ubiquitin-protein transferase activity	molecular_function	0.00016003	0.018217	28	918	233	17125	ENSOCUG00000013695,ENSOCUG00000005741,ENSOCUG00000002861,ENSOCUG00000023698,ENSOCUG00000000264,ENSOCUG00000014471,ENSOCUG00000014518,ENSOCUG00000002533,ENSOCUG00000002807,ENSOCUG00000003816,ENSOCUG00000008005,ENSOCUG00000012490,ENSOCUG00000016953,ENSOCUG00000003338,ENSOCUG00000029688,ENSOCUG00000016810,ENSOCUG00000009159,ENSOCUG00000023738,ENSOCUG00000006315,ENSOCUG00000012444,ENSOCUG00000006754,…
GO:0032559	adenyl ribonucleotide binding	molecular_function	0.00016256	0.018283	105	918	1257	17125	ENSOCUG00000004329,ENSOCUG00000006056,ENSOCUG00000000833,ENSOCUG00000027154,ENSOCUG00000002688,ENSOCUG00000014338,ENSOCUG00000007887,ENSOCUG00000000684,ENSOCUG00000022463,ENSOCUG00000029623,ENSOCUG00000026980,ENSOCUG00000006433,ENSOCUG00000013060,ENSOCUG00000021025,ENSOCUG00000001428,ENSOCUG00000014367,ENSOCUG00000008140,ENSOCUG00000004316,ENSOCUG00000015372,ENSOCUG00000022357,ENSOCUG00000017419,…
GO:0071375	cellular response to peptide hormone stimulus	biological_process	0.0001626	0.018283	18	918	120	17125	ENSOCUG00000004533,ENSOCUG00000005116,ENSOCUG00000014515,ENSOCUG00000010078,ENSOCUG00000003282,ENSOCUG00000003475,ENSOCUG00000016614,ENSOCUG00000000784,ENSOCUG00000005078,ENSOCUG00000016507,ENSOCUG00000022357,ENSOCUG00000004163,ENSOCUG00000007964,ENSOCUG00000008478,ENSOCUG00000004436,ENSOCUG00000023066,ENSOCUG00000010937,ENSOCUG00000011034
GO:0016310	phosphorylation	biological_process	0.00016766	0.018632	120	918	1541	17125	ENSOCUG00000005991,ENSOCUG00000008954,ENSOCUG00000009934,ENSOCUG00000005739,ENSOCUG00000006669,ENSOCUG00000006354,ENSOCUG00000022781,ENSOCUG00000025100,ENSOCUG00000006237,ENSOCUG00000024295,ENSOCUG00000017619,ENSOCUG00000016354,ENSOCUG00000005709,ENSOCUG00000002086,ENSOCUG00000016772,ENSOCUG00000007618,ENSOCUG00000016393,ENSOCUG00000015789,ENSOCUG00000008582,ENSOCUG00000027635,ENSOCUG00000011238,…
GO:0006807	nitrogen compound metabolic process	biological_process	0.00016808	0.018632	292	918	4529	17125	ENSOCUG00000027029,ENSOCUG00000002819,ENSOCUG00000014289,ENSOCUG00000011686,ENSOCUG00000002451,ENSOCUG00000014902,ENSOCUG00000016772,ENSOCUG00000004637,ENSOCUG00000006867,ENSOCUG00000006354,ENSOCUG00000017619,ENSOCUG00000005511,ENSOCUG00000016875,ENSOCUG00000011143,ENSOCUG00000011662,ENSOCUG00000017792,ENSOCUG00000012407,ENSOCUG00000008932,ENSOCUG00000012397,ENSOCUG00000009875,ENSOCUG00000002219,…
GO:0070647	protein modification by small protein conjugation or removal	biological_process	0.00016875	0.018632	59	918	646	17125	ENSOCUG00000012181,ENSOCUG00000012490,ENSOCUG00000012980,ENSOCUG00000017455,ENSOCUG00000012286,ENSOCUG00000016953,ENSOCUG00000009219,ENSOCUG00000005741,ENSOCUG00000006433,ENSOCUG00000002807,ENSOCUG00000002397,ENSOCUG00000013760,ENSOCUG00000029173,ENSOCUG00000010589,ENSOCUG00000013904,ENSOCUG00000006315,ENSOCUG00000001418,ENSOCUG00000006237,ENSOCUG00000006754,ENSOCUG00000016088,ENSOCUG00000003282,…
GO:0044262	cellular carbohydrate metabolic process	biological_process	0.0001757	0.019171	23	918	178	17125	ENSOCUG00000025567,ENSOCUG00000022298,ENSOCUG00000005967,ENSOCUG00000017058,ENSOCUG00000000303,ENSOCUG00000004436,ENSOCUG00000013147,ENSOCUG00000007516,ENSOCUG00000022357,ENSOCUG00000011034,ENSOCUG00000003384,ENSOCUG00000009934,ENSOCUG00000023317,ENSOCUG00000013946,ENSOCUG00000001018,ENSOCUG00000013785,ENSOCUG00000027635,ENSOCUG00000015728,ENSOCUG00000015800,ENSOCUG00000010078,ENSOCUG00000015789,…
GO:1903364	positive regulation of cellular protein catabolic process	biological_process	0.00017573	0.019171	13	918	71	17125	ENSOCUG00000006231,ENSOCUG00000006433,ENSOCUG00000001718,ENSOCUG00000006669,ENSOCUG00000000356,ENSOCUG00000024295,ENSOCUG00000005645,ENSOCUG00000017399,ENSOCUG00000004815,ENSOCUG00000003282,ENSOCUG00000005802,ENSOCUG00000010217,ENSOCUG00000012805
GO:0044429	mitochondrial part	cellular_component	0.00019332	0.020965	39	918	433	17125	ENSOCUG00000007618,ENSOCUG00000017050,ENSOCUG00000009900,ENSOCUG00000004642,ENSOCUG00000003258,ENSOCUG00000004207,ENSOCUG00000027865,ENSOCUG00000004933,ENSOCUG00000001767,ENSOCUG00000003201,ENSOCUG00000004581,ENSOCUG00000022357,ENSOCUG00000006655,ENSOCUG00000012571,ENSOCUG00000015195,ENSOCUG00000017141,ENSOCUG00000012154,ENSOCUG00000013139,ENSOCUG00000009859,ENSOCUG00000002949,ENSOCUG00000008551,…
GO:0045862	positive regulation of proteolysis	biological_process	0.00020427	0.022023	24	918	192	17125	ENSOCUG00000001718,ENSOCUG00000006669,ENSOCUG00000006231,ENSOCUG00000026197,ENSOCUG00000000356,ENSOCUG00000001418,ENSOCUG00000005645,ENSOCUG00000003973,ENSOCUG00000024295,ENSOCUG00000001216,ENSOCUG00000008632,ENSOCUG00000017399,ENSOCUG00000004815,ENSOCUG00000010217,ENSOCUG00000004696,ENSOCUG00000015434,ENSOCUG00000006433,ENSOCUG00000014289,ENSOCUG00000003282,ENSOCUG00000005737,ENSOCUG00000012805,…
GO:0009124	nucleoside monophosphate biosynthetic process	biological_process	0.00021568	0.023117	11	918	59	17125	ENSOCUG00000006433,ENSOCUG00000017750,ENSOCUG00000001832,ENSOCUG00000005171,ENSOCUG00000016161,ENSOCUG00000004642,ENSOCUG00000025341,ENSOCUG00000002805,ENSOCUG00000014902,ENSOCUG00000003967,ENSOCUG00000006451
GO:0006511	ubiquitin-dependent protein catabolic process	biological_process	0.00021941	0.02338	40	918	385	17125	ENSOCUG00000012805,ENSOCUG00000022350,ENSOCUG00000005092,ENSOCUG00000003338,ENSOCUG00000000291,ENSOCUG00000011595,ENSOCUG00000014647,ENSOCUG00000003282,ENSOCUG00000002543,ENSOCUG00000014471,ENSOCUG00000001009,ENSOCUG00000026291,ENSOCUG00000015471,ENSOCUG00000022505,ENSOCUG00000000264,ENSOCUG00000013256,ENSOCUG00000002598,ENSOCUG00000011896,ENSOCUG00000010217,ENSOCUG00000013806,ENSOCUG00000017399,…
GO:0031325	positive regulation of cellular metabolic process	biological_process	0.00022201	0.023441	149	918	1994	17125	ENSOCUG00000008192,ENSOCUG00000005967,ENSOCUG00000001687,ENSOCUG00000006231,ENSOCUG00000005389,ENSOCUG00000012866,ENSOCUG00000023317,ENSOCUG00000010217,ENSOCUG00000025540,ENSOCUG00000007930,ENSOCUG00000016141,ENSOCUG00000001009,ENSOCUG00000015733,ENSOCUG00000001018,ENSOCUG00000024481,ENSOCUG00000011261,ENSOCUG00000011358,ENSOCUG00000011097,ENSOCUG00000004886,ENSOCUG00000001216,ENSOCUG00000006237,…
GO:0016236	macroautophagy	biological_process	0.00022255	0.023441	19	918	133	17125	ENSOCUG00000015070,ENSOCUG00000025567,ENSOCUG00000001718,ENSOCUG00000016088,ENSOCUG00000011763,ENSOCUG00000024513,ENSOCUG00000017516,ENSOCUG00000012371,ENSOCUG00000005551,ENSOCUG00000016393,ENSOCUG00000004305,ENSOCUG00000023611,ENSOCUG00000012834,ENSOCUG00000015169,ENSOCUG00000025171,ENSOCUG00000006433,ENSOCUG00000015471,ENSOCUG00000014723,ENSOCUG00000003950
GO:0044801	single-organism membrane fusion	biological_process	0.00022406	0.023457	14	918	86	17125	ENSOCUG00000004305,ENSOCUG00000021107,ENSOCUG00000012371,ENSOCUG00000006451,ENSOCUG00000011763,ENSOCUG00000024513,ENSOCUG00000014843,ENSOCUG00000016088,ENSOCUG00000003950,ENSOCUG00000000676,ENSOCUG00000006433,ENSOCUG00000015024,ENSOCUG00000014515,ENSOCUG00000001718
GO:0042398	cellular modified amino acid biosynthetic process	biological_process	0.00022526	0.023457	8	918	31	17125	ENSOCUG00000012805,ENSOCUG00000013796,ENSOCUG00000029729,ENSOCUG00000027154,ENSOCUG00000005956,ENSOCUG00000004281,ENSOCUG00000014777,ENSOCUG00000001009
GO:0060397	JAK-STAT cascade involved in growth hormone signaling pathway	biological_process	0.00023721	0.024562	3	918	3	17125	ENSOCUG00000011034,ENSOCUG00000023066,ENSOCUG00000005078
GO:0016887	ATPase activity	molecular_function	0.00024674	0.025406	31	918	266	17125	ENSOCUG00000016931,ENSOCUG00000008932,ENSOCUG00000014160,ENSOCUG00000006433,ENSOCUG00000015835,ENSOCUG00000003042,ENSOCUG00000007887,ENSOCUG00000029623,ENSOCUG00000017631,ENSOCUG00000004642,ENSOCUG00000014338,ENSOCUG00000011293,ENSOCUG00000002688,ENSOCUG00000005011,ENSOCUG00000004534,ENSOCUG00000016532,ENSOCUG00000006867,ENSOCUG00000003574,ENSOCUG00000006231,ENSOCUG00000017956,ENSOCUG00000010763,…
GO:1901360	organic cyclic compound metabolic process	biological_process	0.00025266	0.02587	254	918	3758	17125	ENSOCUG00000002086,ENSOCUG00000016772,ENSOCUG00000004637,ENSOCUG00000015789,ENSOCUG00000006209,ENSOCUG00000011686,ENSOCUG00000029614,ENSOCUG00000014902,ENSOCUG00000014289,ENSOCUG00000010050,ENSOCUG00000000038,ENSOCUG00000022380,ENSOCUG00000027029,ENSOCUG00000002300,ENSOCUG00000014466,ENSOCUG00000016516,ENSOCUG00000002819,ENSOCUG00000012407,ENSOCUG00000017567,ENSOCUG00000016544,ENSOCUG00000016875,…
GO:0019362	pyridine nucleotide metabolic process	biological_process	0.00025855	0.026181	14	918	88	17125	ENSOCUG00000004436,ENSOCUG00000011034,ENSOCUG00000002108,ENSOCUG00000003384,ENSOCUG00000023317,ENSOCUG00000016772,ENSOCUG00000027853,ENSOCUG00000025023,ENSOCUG00000006433,ENSOCUG00000001018,ENSOCUG00000014726,ENSOCUG00000025100,ENSOCUG00000015728,ENSOCUG00000006329
GO:0046496	nicotinamide nucleotide metabolic process	biological_process	0.00025855	0.026181	14	918	88	17125	ENSOCUG00000002108,ENSOCUG00000011034,ENSOCUG00000003384,ENSOCUG00000016772,ENSOCUG00000023317,ENSOCUG00000004436,ENSOCUG00000014726,ENSOCUG00000025100,ENSOCUG00000006329,ENSOCUG00000015728,ENSOCUG00000006433,ENSOCUG00000025023,ENSOCUG00000027853,ENSOCUG00000001018
GO:0019941	modification-dependent protein catabolic process	biological_process	0.00026923	0.027112	40	918	389	17125	ENSOCUG00000008495,ENSOCUG00000006433,ENSOCUG00000005741,ENSOCUG00000010316,ENSOCUG00000029173,ENSOCUG00000015888,ENSOCUG00000002397,ENSOCUG00000012638,ENSOCUG00000016747,ENSOCUG00000006669,ENSOCUG00000006315,ENSOCUG00000025709,ENSOCUG00000006754,ENSOCUG00000009069,ENSOCUG00000024295,ENSOCUG00000000356,ENSOCUG00000014647,ENSOCUG00000003282,ENSOCUG00000011595,ENSOCUG00000003338,ENSOCUG00000000291,…
GO:0019787	ubiquitin-like protein transferase activity	molecular_function	0.00029061	0.029106	28	918	242	17125	ENSOCUG00000013760,ENSOCUG00000002397,ENSOCUG00000017399,ENSOCUG00000029173,ENSOCUG00000011896,ENSOCUG00000004930,ENSOCUG00000010589,ENSOCUG00000023738,ENSOCUG00000006315,ENSOCUG00000009159,ENSOCUG00000016810,ENSOCUG00000006754,ENSOCUG00000012444,ENSOCUG00000012490,ENSOCUG00000008005,ENSOCUG00000003816,ENSOCUG00000029688,ENSOCUG00000003338,ENSOCUG00000016953,ENSOCUG00000000264,ENSOCUG00000023698,…
GO:0032844	regulation of homeostatic process	biological_process	0.00031077	0.030955	29	918	256	17125	ENSOCUG00000027635,ENSOCUG00000013785,ENSOCUG00000013018,ENSOCUG00000026291,ENSOCUG00000011795,ENSOCUG00000023161,ENSOCUG00000008555,ENSOCUG00000014289,ENSOCUG00000012397,ENSOCUG00000014471,ENSOCUG00000017631,ENSOCUG00000006885,ENSOCUG00000010078,ENSOCUG00000029416,ENSOCUG00000013796,ENSOCUG00000002641,ENSOCUG00000012805,ENSOCUG00000024481,ENSOCUG00000008582,ENSOCUG00000015563,ENSOCUG00000006655,…
GO:0009118	regulation of nucleoside metabolic process	biological_process	0.00031569	0.030996	9	918	42	17125	ENSOCUG00000004436,ENSOCUG00000004163,ENSOCUG00000005802,ENSOCUG00000011034,ENSOCUG00000023317,ENSOCUG00000016772,ENSOCUG00000006433,ENSOCUG00000017750,ENSOCUG00000015728
GO:1903578	regulation of ATP metabolic process	biological_process	0.00031569	0.030996	9	918	42	17125	ENSOCUG00000004163,ENSOCUG00000004436,ENSOCUG00000023317,ENSOCUG00000016772,ENSOCUG00000005802,ENSOCUG00000011034,ENSOCUG00000017750,ENSOCUG00000006433,ENSOCUG00000015728
GO:1902582	single-organism intracellular transport	biological_process	0.00031625	0.030996	71	918	841	17125	ENSOCUG00000005291,ENSOCUG00000008582,ENSOCUG00000009219,ENSOCUG00000002086,ENSOCUG00000015388,ENSOCUG00000003201,ENSOCUG00000011535,ENSOCUG00000000988,ENSOCUG00000008064,ENSOCUG00000005471,ENSOCUG00000025709,ENSOCUG00000017625,ENSOCUG00000010791,ENSOCUG00000000676,ENSOCUG00000006522,ENSOCUG00000023829,ENSOCUG00000024481,ENSOCUG00000011097,ENSOCUG00000023666,ENSOCUG00000011044,ENSOCUG00000011696,…
GO:0043170	macromolecule metabolic process	biological_process	0.00032052	0.031247	412	918	6639	17125	ENSOCUG00000022377,ENSOCUG00000000984,ENSOCUG00000017546,ENSOCUG00000006433,ENSOCUG00000005116,ENSOCUG00000022967,ENSOCUG00000010316,ENSOCUG00000000684,ENSOCUG00000004207,ENSOCUG00000015820,ENSOCUG00000009306,ENSOCUG00000001456,ENSOCUG00000029173,ENSOCUG00000014367,ENSOCUG00000014878,ENSOCUG00000012600,ENSOCUG00000005480,ENSOCUG00000012504,ENSOCUG00000010763,ENSOCUG00000000356,ENSOCUG00000006655,…
GO:0005839	proteasome core complex	cellular_component	0.00033087	0.032086	6	918	20	17125	ENSOCUG00000007973,ENSOCUG00000013256,ENSOCUG00000002598,ENSOCUG00000013806,ENSOCUG00000010316,ENSOCUG00000011848
GO:0005654	nucleoplasm	cellular_component	0.00034098	0.032892	145	918	1940	17125	ENSOCUG00000003042,ENSOCUG00000006750,ENSOCUG00000016838,ENSOCUG00000004179,ENSOCUG00000002641,ENSOCUG00000008582,ENSOCUG00000002163,ENSOCUG00000017303,ENSOCUG00000012335,ENSOCUG00000017625,ENSOCUG00000000784,ENSOCUG00000014904,ENSOCUG00000006669,ENSOCUG00000001427,ENSOCUG00000009934,ENSOCUG00000017001,ENSOCUG00000014778,ENSOCUG00000003961,ENSOCUG00000001009,ENSOCUG00000015003,ENSOCUG00000015733,…
GO:0006732	coenzyme metabolic process	biological_process	0.00034915	0.033504	23	918	191	17125	ENSOCUG00000010544,ENSOCUG00000002108,ENSOCUG00000002071,ENSOCUG00000000703,ENSOCUG00000016772,ENSOCUG00000006433,ENSOCUG00000025023,ENSOCUG00000027853,ENSOCUG00000001018,ENSOCUG00000013812,ENSOCUG00000015728,ENSOCUG00000006329,ENSOCUG00000004436,ENSOCUG00000022357,ENSOCUG00000029729,ENSOCUG00000003384,ENSOCUG00000011034,ENSOCUG00000012376,ENSOCUG00000023317,ENSOCUG00000015195,ENSOCUG00000021541,…
GO:0043632	modification-dependent macromolecule catabolic process	biological_process	0.0003541	0.033802	40	918	394	17125	ENSOCUG00000022505,ENSOCUG00000000264,ENSOCUG00000015471,ENSOCUG00000026291,ENSOCUG00000002598,ENSOCUG00000013256,ENSOCUG00000014471,ENSOCUG00000002543,ENSOCUG00000001009,ENSOCUG00000003282,ENSOCUG00000014647,ENSOCUG00000005092,ENSOCUG00000022350,ENSOCUG00000012805,ENSOCUG00000003338,ENSOCUG00000000291,ENSOCUG00000011595,ENSOCUG00000001718,ENSOCUG00000009159,ENSOCUG00000005645,ENSOCUG00000013806,…
GO:0006164	purine nucleotide biosynthetic process	biological_process	0.00036073	0.034257	16	918	112	17125	ENSOCUG00000029637,ENSOCUG00000002805,ENSOCUG00000006433,ENSOCUG00000017750,ENSOCUG00000004642,ENSOCUG00000005171,ENSOCUG00000007904,ENSOCUG00000006451,ENSOCUG00000003967,ENSOCUG00000015195,ENSOCUG00000002264,ENSOCUG00000016161,ENSOCUG00000001832,ENSOCUG00000016088,ENSOCUG00000022879,ENSOCUG00000025341
GO:0046907	intracellular transport	biological_process	0.00036635	0.034611	81	918	997	17125	ENSOCUG00000014518,ENSOCUG00000003950,ENSOCUG00000004533,ENSOCUG00000001530,ENSOCUG00000010794,ENSOCUG00000002492,ENSOCUG00000010078,ENSOCUG00000012371,ENSOCUG00000029416,ENSOCUG00000003010,ENSOCUG00000010114,ENSOCUG00000023153,ENSOCUG00000029210,ENSOCUG00000008702,ENSOCUG00000010133,ENSOCUG00000015759,ENSOCUG00000008478,ENSOCUG00000007211,ENSOCUG00000014843,ENSOCUG00000014723,ENSOCUG00000015158,…
GO:0072524	pyridine-containing compound metabolic process	biological_process	0.00036911	0.034692	14	918	91	17125	ENSOCUG00000016772,ENSOCUG00000023317,ENSOCUG00000011034,ENSOCUG00000003384,ENSOCUG00000002108,ENSOCUG00000004436,ENSOCUG00000006329,ENSOCUG00000025100,ENSOCUG00000015728,ENSOCUG00000014726,ENSOCUG00000001018,ENSOCUG00000006433,ENSOCUG00000027853,ENSOCUG00000025023
GO:0048037	cofactor binding	molecular_function	0.00039916	0.037326	25	918	206	17125	ENSOCUG00000015728,ENSOCUG00000009074,ENSOCUG00000012924,ENSOCUG00000003961,ENSOCUG00000000788,ENSOCUG00000007031,ENSOCUG00000025023,ENSOCUG00000017651,ENSOCUG00000005954,ENSOCUG00000011521,ENSOCUG00000012805,ENSOCUG00000017050,ENSOCUG00000001227,ENSOCUG00000000703,ENSOCUG00000020955,ENSOCUG00000008551,ENSOCUG00000009296,ENSOCUG00000023309,ENSOCUG00000012305,ENSOCUG00000021541,ENSOCUG00000015621,…
GO:0032870	cellular response to hormone stimulus	biological_process	0.00042682	0.039709	29	918	259	17125	ENSOCUG00000023066,ENSOCUG00000010937,ENSOCUG00000011034,ENSOCUG00000008478,ENSOCUG00000004163,ENSOCUG00000007964,ENSOCUG00000022357,ENSOCUG00000001456,ENSOCUG00000004436,ENSOCUG00000022907,ENSOCUG00000016507,ENSOCUG00000000784,ENSOCUG00000016614,ENSOCUG00000005078,ENSOCUG00000011097,ENSOCUG00000016772,ENSOCUG00000003475,ENSOCUG00000000984,ENSOCUG00000003282,ENSOCUG00000010078,ENSOCUG00000010794,…
GO:0005524	ATP binding	molecular_function	0.00044778	0.04106	101	918	1234	17125	ENSOCUG00000009208,ENSOCUG00000003282,ENSOCUG00000029416,ENSOCUG00000011293,ENSOCUG00000005956,ENSOCUG00000029637,ENSOCUG00000025889,ENSOCUG00000023743,ENSOCUG00000007566,ENSOCUG00000021817,ENSOCUG00000012343,ENSOCUG00000010653,ENSOCUG00000013946,ENSOCUG00000014165,ENSOCUG00000010096,ENSOCUG00000003967,ENSOCUG00000008738,ENSOCUG00000008011,ENSOCUG00000004436,ENSOCUG00000029517,ENSOCUG00000022879,…
GO:0004298	threonine-type endopeptidase activity	molecular_function	0.00044806	0.04106	6	918	21	17125	ENSOCUG00000010316,ENSOCUG00000011848,ENSOCUG00000007973,ENSOCUG00000013256,ENSOCUG00000002598,ENSOCUG00000013806
GO:0070003	threonine-type peptidase activity	molecular_function	0.00044806	0.04106	6	918	21	17125	ENSOCUG00000007973,ENSOCUG00000013256,ENSOCUG00000002598,ENSOCUG00000013806,ENSOCUG00000010316,ENSOCUG00000011848
GO:0071310	cellular response to organic substance	biological_process	0.00047085	0.042876	101	918	1274	17125	ENSOCUG00000000356,ENSOCUG00000022907,ENSOCUG00000016088,ENSOCUG00000026402,ENSOCUG00000012912,ENSOCUG00000003790,ENSOCUG00000011034,ENSOCUG00000022357,ENSOCUG00000009223,ENSOCUG00000013760,ENSOCUG00000022539,ENSOCUG00000001456,ENSOCUG00000014777,ENSOCUG00000006343,ENSOCUG00000023902,ENSOCUG00000004317,ENSOCUG00000016557,ENSOCUG00000014515,ENSOCUG00000005116,ENSOCUG00000023161,ENSOCUG00000006433,…
GO:0042593	glucose homeostasis	biological_process	0.00047255	0.042876	17	918	120	17125	ENSOCUG00000016776,ENSOCUG00000012090,ENSOCUG00000022357,ENSOCUG00000010471,ENSOCUG00000008478,ENSOCUG00000007211,ENSOCUG00000004436,ENSOCUG00000012493,ENSOCUG00000010790,ENSOCUG00000011034,ENSOCUG00000013785,ENSOCUG00000027635,ENSOCUG00000001018,ENSOCUG00000004533,ENSOCUG00000026291,ENSOCUG00000015733,ENSOCUG00000005116
GO:0009260	ribonucleotide biosynthetic process	biological_process	0.00048036	0.043369	16	918	115	17125	ENSOCUG00000003967,ENSOCUG00000006451,ENSOCUG00000016088,ENSOCUG00000016161,ENSOCUG00000001832,ENSOCUG00000025341,ENSOCUG00000022879,ENSOCUG00000015195,ENSOCUG00000002264,ENSOCUG00000014902,ENSOCUG00000002805,ENSOCUG00000004642,ENSOCUG00000005171,ENSOCUG00000007904,ENSOCUG00000006433,ENSOCUG00000017750
GO:0032991	macromolecular complex	cellular_component	0.00048523	0.043594	249	918	3903	17125	ENSOCUG00000007255,ENSOCUG00000009859,ENSOCUG00000024481,ENSOCUG00000011595,ENSOCUG00000017525,ENSOCUG00000027263,ENSOCUG00000011309,ENSOCUG00000014778,ENSOCUG00000001009,ENSOCUG00000004319,ENSOCUG00000023698,ENSOCUG00000007973,ENSOCUG00000013256,ENSOCUG00000011044,ENSOCUG00000015024,ENSOCUG00000010217,ENSOCUG00000011896,ENSOCUG00000015171,ENSOCUG00000004358,ENSOCUG00000025540,ENSOCUG00000000790,…
GO:0034976	response to endoplasmic reticulum stress	biological_process	0.00049281	0.04406	20	918	157	17125	ENSOCUG00000017399,ENSOCUG00000003201,ENSOCUG00000029173,ENSOCUG00000012638,ENSOCUG00000012090,ENSOCUG00000017619,ENSOCUG00000022298,ENSOCUG00000025709,ENSOCUG00000001718,ENSOCUG00000011595,ENSOCUG00000000291,ENSOCUG00000005092,ENSOCUG00000004265,ENSOCUG00000002688,ENSOCUG00000007930,ENSOCUG00000001009,ENSOCUG00000015388,ENSOCUG00000005116,ENSOCUG00000006433,ENSOCUG00000015434
GO:0033554	cellular response to stress	biological_process	0.00052391	0.046246	94	918	1177	17125	ENSOCUG00000006237,ENSOCUG00000024295,ENSOCUG00000017619,ENSOCUG00000015131,ENSOCUG00000001216,ENSOCUG00000006754,ENSOCUG00000014904,ENSOCUG00000000784,ENSOCUG00000025709,ENSOCUG00000014833,ENSOCUG00000009934,ENSOCUG00000016394,ENSOCUG00000016521,ENSOCUG00000003201,ENSOCUG00000015888,ENSOCUG00000008954,ENSOCUG00000015388,ENSOCUG00000014289,ENSOCUG00000015434,ENSOCUG00000025171,ENSOCUG00000016772,…
GO:0033500	carbohydrate homeostasis	biological_process	0.00052504	0.046246	17	918	121	17125	ENSOCUG00000011034,ENSOCUG00000010790,ENSOCUG00000012493,ENSOCUG00000004436,ENSOCUG00000007211,ENSOCUG00000012090,ENSOCUG00000010471,ENSOCUG00000022357,ENSOCUG00000008478,ENSOCUG00000016776,ENSOCUG00000015733,ENSOCUG00000005116,ENSOCUG00000026291,ENSOCUG00000004533,ENSOCUG00000027635,ENSOCUG00000013785,ENSOCUG00000001018
GO:0044765	single-organism transport	biological_process	0.00052594	0.046246	179	918	2541	17125	ENSOCUG00000014740,ENSOCUG00000011686,ENSOCUG00000002086,ENSOCUG00000001272,ENSOCUG00000004303,ENSOCUG00000011795,ENSOCUG00000000098,ENSOCUG00000023120,ENSOCUG00000004158,ENSOCUG00000011535,ENSOCUG00000014833,ENSOCUG00000008064,ENSOCUG00000004569,ENSOCUG00000016361,ENSOCUG00000006867,ENSOCUG00000016776,ENSOCUG00000006522,ENSOCUG00000000676,ENSOCUG00000022350,ENSOCUG00000001604,ENSOCUG00000013785,…
GO:0005634	nucleus	cellular_component	0.00052736	0.046246	285	918	4359	17125	ENSOCUG00000001334,ENSOCUG00000013147,ENSOCUG00000000133,ENSOCUG00000011034,ENSOCUG00000013251,ENSOCUG00000005545,ENSOCUG00000027536,ENSOCUG00000007289,ENSOCUG00000008960,ENSOCUG00000026980,ENSOCUG00000011386,ENSOCUG00000027878,ENSOCUG00000000334,ENSOCUG00000025183,ENSOCUG00000008421,ENSOCUG00000014831,ENSOCUG00000012834,ENSOCUG00000015563,ENSOCUG00000017733,ENSOCUG00000012745,ENSOCUG00000017771,…
GO:0046390	ribose phosphate biosynthetic process	biological_process	0.00053852	0.047	16	918	116	17125	ENSOCUG00000003967,ENSOCUG00000006451,ENSOCUG00000022879,ENSOCUG00000025341,ENSOCUG00000001832,ENSOCUG00000016161,ENSOCUG00000016088,ENSOCUG00000002264,ENSOCUG00000015195,ENSOCUG00000002805,ENSOCUG00000014902,ENSOCUG00000005171,ENSOCUG00000007904,ENSOCUG00000004642,ENSOCUG00000017750,ENSOCUG00000006433
GO:0006725	cellular aromatic compound metabolic process	biological_process	0.00054493	0.047334	244	918	3637	17125	ENSOCUG00000017670,ENSOCUG00000023156,ENSOCUG00000001687,ENSOCUG00000000034,ENSOCUG00000023738,ENSOCUG00000005389,ENSOCUG00000028186,ENSOCUG00000008192,ENSOCUG00000005967,ENSOCUG00000025341,ENSOCUG00000016820,ENSOCUG00000025540,ENSOCUG00000023317,ENSOCUG00000012866,ENSOCUG00000015733,ENSOCUG00000015024,ENSOCUG00000011696,ENSOCUG00000029135,ENSOCUG00000001018,ENSOCUG00000005171,ENSOCUG00000004319,…
GO:0045661	regulation of myoblast differentiation	biological_process	0.00057676	0.049862	8	918	36	17125	ENSOCUG00000021569,ENSOCUG00000007732,ENSOCUG00000015434,ENSOCUG00000011097,ENSOCUG00000024481,ENSOCUG00000029416,ENSOCUG00000026533,ENSOCUG00000012980
GO:0006749	glutathione metabolic process	biological_process	0.00059394	0.051107	7	918	28	17125	ENSOCUG00000012805,ENSOCUG00000005954,ENSOCUG00000013796,ENSOCUG00000001009,ENSOCUG00000003679,ENSOCUG00000010762,ENSOCUG00000022298
GO:0043167	ion binding	molecular_function	0.00061071	0.05222	272	918	4028	17125	ENSOCUG00000023846,ENSOCUG00000003282,ENSOCUG00000005956,ENSOCUG00000025889,ENSOCUG00000005092,ENSOCUG00000011521,ENSOCUG00000000481,ENSOCUG00000014165,ENSOCUG00000012278,ENSOCUG00000023743,ENSOCUG00000021817,ENSOCUG00000026657,ENSOCUG00000008738,ENSOCUG00000003967,ENSOCUG00000014819,ENSOCUG00000003211,ENSOCUG00000017300,ENSOCUG00000004298,ENSOCUG00000005529,ENSOCUG00000017640,ENSOCUG00000012180,…
GO:0031323	regulation of cellular metabolic process	biological_process	0.00061257	0.05222	249	918	3697	17125	ENSOCUG00000017303,ENSOCUG00000016354,ENSOCUG00000005551,ENSOCUG00000023174,ENSOCUG00000008582,ENSOCUG00000005011,ENSOCUG00000002641,ENSOCUG00000003475,ENSOCUG00000027635,ENSOCUG00000011960,ENSOCUG00000015434,ENSOCUG00000000653,ENSOCUG00000013018,ENSOCUG00000006750,ENSOCUG00000013727,ENSOCUG00000016083,ENSOCUG00000003042,ENSOCUG00000006521,ENSOCUG00000009934,ENSOCUG00000006315,ENSOCUG00000016747,…
GO:1902578	single-organism localization	biological_process	0.00063082	0.053526	189	918	2711	17125	ENSOCUG00000015388,ENSOCUG00000003258,ENSOCUG00000000222,ENSOCUG00000026908,ENSOCUG00000027635,ENSOCUG00000008582,ENSOCUG00000009219,ENSOCUG00000005291,ENSOCUG00000022858,ENSOCUG00000017303,ENSOCUG00000012335,ENSOCUG00000010791,ENSOCUG00000017625,ENSOCUG00000025709,ENSOCUG00000005471,ENSOCUG00000000988,ENSOCUG00000010790,ENSOCUG00000003201,ENSOCUG00000004161,ENSOCUG00000001009,ENSOCUG00000025026,…
GO:0009152	purine ribonucleotide biosynthetic process	biological_process	0.0006364	0.053567	15	918	107	17125	ENSOCUG00000002805,ENSOCUG00000003967,ENSOCUG00000006451,ENSOCUG00000004642,ENSOCUG00000005171,ENSOCUG00000016088,ENSOCUG00000016161,ENSOCUG00000001832,ENSOCUG00000007904,ENSOCUG00000025341,ENSOCUG00000022879,ENSOCUG00000006433,ENSOCUG00000015195,ENSOCUG00000017750,ENSOCUG00000002264
GO:0050796	regulation of insulin secretion	biological_process	0.00063715	0.053567	12	918	73	17125	ENSOCUG00000008478,ENSOCUG00000007211,ENSOCUG00000005802,ENSOCUG00000010790,ENSOCUG00000009208,ENSOCUG00000022350,ENSOCUG00000016776,ENSOCUG00000027635,ENSOCUG00000013785,ENSOCUG00000001018,ENSOCUG00000004533,ENSOCUG00000026291
GO:0010506	regulation of autophagy	biological_process	0.00064739	0.05418	19	918	146	17125	ENSOCUG00000000125,ENSOCUG00000010471,ENSOCUG00000006521,ENSOCUG00000012407,ENSOCUG00000011034,ENSOCUG00000012152,ENSOCUG00000016088,ENSOCUG00000003282,ENSOCUG00000005551,ENSOCUG00000008582,ENSOCUG00000004305,ENSOCUG00000015731,ENSOCUG00000012834,ENSOCUG00000015169,ENSOCUG00000011386,ENSOCUG00000002300,ENSOCUG00000017750,ENSOCUG00000016241,ENSOCUG00000015003
GO:0071280	cellular response to copper ion	biological_process	0.00068114	0.056309	4	918	8	17125	ENSOCUG00000001009,ENSOCUG00000012921,ENSOCUG00000002086,ENSOCUG00000022298
GO:0008649	rRNA methyltransferase activity	molecular_function	0.00068299	0.056309	4	918	9	17125	ENSOCUG00000012154,ENSOCUG00000004319,ENSOCUG00000013727,ENSOCUG00000022792
GO:0016604	nuclear body	cellular_component	0.0006837	0.056309	45	918	474	17125	ENSOCUG00000003274,ENSOCUG00000011293,ENSOCUG00000015081,ENSOCUG00000029416,ENSOCUG00000002263,ENSOCUG00000015169,ENSOCUG00000026291,ENSOCUG00000006409,ENSOCUG00000012921,ENSOCUG00000014518,ENSOCUG00000013327,ENSOCUG00000005323,ENSOCUG00000011223,ENSOCUG00000005802,ENSOCUG00000011896,ENSOCUG00000017378,ENSOCUG00000015563,ENSOCUG00000017534,ENSOCUG00000010001,ENSOCUG00000023738,ENSOCUG00000005967,…
GO:0044422	organelle part	cellular_component	0.0006902	0.056309	322	918	5040	17125	ENSOCUG00000014160,ENSOCUG00000011696,ENSOCUG00000014778,ENSOCUG00000001009,ENSOCUG00000004319,ENSOCUG00000014414,ENSOCUG00000024481,ENSOCUG00000010700,ENSOCUG00000023738,ENSOCUG00000008457,ENSOCUG00000017516,ENSOCUG00000011848,ENSOCUG00000025540,ENSOCUG00000011896,ENSOCUG00000004358,ENSOCUG00000003945,ENSOCUG00000013018,ENSOCUG00000016838,ENSOCUG00000003042,ENSOCUG00000006750,ENSOCUG00000003258,…
GO:0010676	positive regulation of cellular carbohydrate metabolic process	biological_process	0.00069076	0.056309	8	918	36	17125	ENSOCUG00000004436,ENSOCUG00000010078,ENSOCUG00000023317,ENSOCUG00000009934,ENSOCUG00000027635,ENSOCUG00000013785,ENSOCUG00000001018,ENSOCUG00000015728
GO:1901566	organonitrogen compound biosynthetic process	biological_process	0.00069436	0.056309	73	918	1047	17125	ENSOCUG00000003967,ENSOCUG00000014534,ENSOCUG00000005802,ENSOCUG00000023153,ENSOCUG00000022879,ENSOCUG00000003462,ENSOCUG00000011698,ENSOCUG00000015737,ENSOCUG00000012512,ENSOCUG00000023846,ENSOCUG00000029637,ENSOCUG00000008551,ENSOCUG00000005956,ENSOCUG00000012805,ENSOCUG00000000481,ENSOCUG00000013796,ENSOCUG00000017750,ENSOCUG00000027419,ENSOCUG00000014165,ENSOCUG00000007904,ENSOCUG00000013760,…
GO:0016774	phosphotransferase activity, carboxyl group as acceptor	molecular_function	0.00069712	0.056309	3	918	4	17125	ENSOCUG00000014726,ENSOCUG00000025100,ENSOCUG00000005956
GO:0097159	organic cyclic compound binding	molecular_function	0.00069741	0.056309	289	918	4452	17125	ENSOCUG00000025026,ENSOCUG00000001009,ENSOCUG00000014160,ENSOCUG00000017185,ENSOCUG00000029135,ENSOCUG00000011696,ENSOCUG00000001018,ENSOCUG00000016820,ENSOCUG00000025341,ENSOCUG00000017956,ENSOCUG00000017670,ENSOCUG00000020902,ENSOCUG00000013759,ENSOCUG00000010217,ENSOCUG00000012376,ENSOCUG00000025540,ENSOCUG00000013727,ENSOCUG00000006750,ENSOCUG00000003042,ENSOCUG00000013018,ENSOCUG00000008582,…
GO:0009295	nucleoid	cellular_component	0.00070586	0.056494	7	918	28	17125	ENSOCUG00000009560,ENSOCUG00000012154,ENSOCUG00000012703,ENSOCUG00000008867,ENSOCUG00000006655,ENSOCUG00000005802,ENSOCUG00000004933
GO:0042645	mitochondrial nucleoid	cellular_component	0.00070586	0.056494	7	918	28	17125	ENSOCUG00000005802,ENSOCUG00000004933,ENSOCUG00000006655,ENSOCUG00000012154,ENSOCUG00000009560,ENSOCUG00000008867,ENSOCUG00000012703
GO:0070628	proteasome binding	molecular_function	0.00072224	0.057553	5	918	14	17125	ENSOCUG00000001418,ENSOCUG00000004696,ENSOCUG00000011595,ENSOCUG00000016747,ENSOCUG00000006433
GO:0010675	regulation of cellular carbohydrate metabolic process	biological_process	0.00073909	0.058641	14	918	96	17125	ENSOCUG00000004436,ENSOCUG00000010078,ENSOCUG00000022357,ENSOCUG00000015789,ENSOCUG00000011034,ENSOCUG00000016772,ENSOCUG00000009934,ENSOCUG00000023317,ENSOCUG00000022298,ENSOCUG00000013785,ENSOCUG00000001018,ENSOCUG00000027635,ENSOCUG00000005967,ENSOCUG00000015728
GO:0016482	cytoplasmic transport	biological_process	0.00074513	0.058866	50	918	559	17125	ENSOCUG00000004793,ENSOCUG00000003010,ENSOCUG00000026246,ENSOCUG00000010133,ENSOCUG00000008702,ENSOCUG00000013806,ENSOCUG00000004163,ENSOCUG00000017399,ENSOCUG00000003950,ENSOCUG00000004533,ENSOCUG00000013785,ENSOCUG00000007302,ENSOCUG00000001670,ENSOCUG00000011044,ENSOCUG00000011696,ENSOCUG00000015024,ENSOCUG00000004314,ENSOCUG00000023666,ENSOCUG00000011097,ENSOCUG00000024481,ENSOCUG00000029416,…
GO:0044282	small molecule catabolic process	biological_process	0.00075057	0.059041	20	918	160	17125	ENSOCUG00000001227,ENSOCUG00000020955,ENSOCUG00000015737,ENSOCUG00000010544,ENSOCUG00000010048,ENSOCUG00000000473,ENSOCUG00000012924,ENSOCUG00000009391,ENSOCUG00000007732,ENSOCUG00000027541,ENSOCUG00000009968,ENSOCUG00000005528,ENSOCUG00000009630,ENSOCUG00000017625,ENSOCUG00000017058,ENSOCUG00000004660,ENSOCUG00000013139,ENSOCUG00000021541,ENSOCUG00000009815,ENSOCUG00000015315
GO:0034641	cellular nitrogen compound metabolic process	biological_process	0.00078909	0.061805	275	918	4339	17125	ENSOCUG00000000697,ENSOCUG00000002869,ENSOCUG00000000145,ENSOCUG00000003384,ENSOCUG00000014534,ENSOCUG00000025982,ENSOCUG00000027895,ENSOCUG00000011923,ENSOCUG00000004968,ENSOCUG00000003679,ENSOCUG00000014518,ENSOCUG00000003137,ENSOCUG00000017750,ENSOCUG00000012703,ENSOCUG00000010653,ENSOCUG00000009560,ENSOCUG00000013600,ENSOCUG00000001767,ENSOCUG00000004933,ENSOCUG00000015401,ENSOCUG00000012560,…
GO:0006733	oxidoreduction coenzyme metabolic process	biological_process	0.00080366	0.062679	14	918	98	17125	ENSOCUG00000002108,ENSOCUG00000011034,ENSOCUG00000003384,ENSOCUG00000023317,ENSOCUG00000016772,ENSOCUG00000004436,ENSOCUG00000014726,ENSOCUG00000006329,ENSOCUG00000025100,ENSOCUG00000015728,ENSOCUG00000027853,ENSOCUG00000025023,ENSOCUG00000006433,ENSOCUG00000001018
GO:0006139	nucleobase-containing compound metabolic process	biological_process	0.00082188	0.063758	236	918	3530	17125	ENSOCUG00000006237,ENSOCUG00000025100,ENSOCUG00000024295,ENSOCUG00000012335,ENSOCUG00000012972,ENSOCUG00000017625,ENSOCUG00000000784,ENSOCUG00000014904,ENSOCUG00000012154,ENSOCUG00000001427,ENSOCUG00000016083,ENSOCUG00000006750,ENSOCUG00000013727,ENSOCUG00000015434,ENSOCUG00000013018,ENSOCUG00000027635,ENSOCUG00000002641,ENSOCUG00000005011,ENSOCUG00000007618,ENSOCUG00000023174,ENSOCUG00000002163,…
GO:0008540	proteasome regulatory particle, base subcomplex	cellular_component	0.00082446	0.063758	3	918	4	17125	ENSOCUG00000008565,ENSOCUG00000012638,ENSOCUG00000007058
GO:0043234	protein complex	cellular_component	0.00083989	0.064415	194	918	2861	17125	ENSOCUG00000021027,ENSOCUG00000022433,ENSOCUG00000017326,ENSOCUG00000002992,ENSOCUG00000003967,ENSOCUG00000000697,ENSOCUG00000000466,ENSOCUG00000002869,ENSOCUG00000021679,ENSOCUG00000022505,ENSOCUG00000002598,ENSOCUG00000015169,ENSOCUG00000003137,ENSOCUG00000007566,ENSOCUG00000010078,ENSOCUG00000027895,ENSOCUG00000011923,ENSOCUG00000000481,ENSOCUG00000022132,ENSOCUG00000009208,ENSOCUG00000003333,…
GO:0030017	sarcomere	cellular_component	0.00083998	0.064415	13	918	84	17125	ENSOCUG00000023317,ENSOCUG00000024481,ENSOCUG00000012693,ENSOCUG00000008777,ENSOCUG00000012980,ENSOCUG00000014414,ENSOCUG00000006329,ENSOCUG00000001757,ENSOCUG00000012972,ENSOCUG00000007566,ENSOCUG00000000968,ENSOCUG00000011696,ENSOCUG00000023161
GO:0043161	proteasome-mediated ubiquitin-dependent protein catabolic process	biological_process	0.00085271	0.065119	26	918	233	17125	ENSOCUG00000001009,ENSOCUG00000014471,ENSOCUG00000002543,ENSOCUG00000005741,ENSOCUG00000026291,ENSOCUG00000015471,ENSOCUG00000022505,ENSOCUG00000006433,ENSOCUG00000002598,ENSOCUG00000012805,ENSOCUG00000022350,ENSOCUG00000005092,ENSOCUG00000011595,ENSOCUG00000000291,ENSOCUG00000024295,ENSOCUG00000000356,ENSOCUG00000006754,ENSOCUG00000006669,ENSOCUG00000025709,ENSOCUG00000001718,ENSOCUG00000006315,…
GO:0005977	glycogen metabolic process	biological_process	0.00089779	0.067364	9	918	46	17125	ENSOCUG00000000303,ENSOCUG00000025567,ENSOCUG00000001018,ENSOCUG00000013946,ENSOCUG00000003384,ENSOCUG00000015051,ENSOCUG00000009934,ENSOCUG00000015800,ENSOCUG00000004436
GO:0006073	cellular glucan metabolic process	biological_process	0.00089779	0.067364	9	918	46	17125	ENSOCUG00000015800,ENSOCUG00000004436,ENSOCUG00000003384,ENSOCUG00000015051,ENSOCUG00000009934,ENSOCUG00000025567,ENSOCUG00000001018,ENSOCUG00000013946,ENSOCUG00000000303
GO:0044042	glucan metabolic process	biological_process	0.00089779	0.067364	9	918	46	17125	ENSOCUG00000003384,ENSOCUG00000015051,ENSOCUG00000009934,ENSOCUG00000015800,ENSOCUG00000004436,ENSOCUG00000000303,ENSOCUG00000025567,ENSOCUG00000001018,ENSOCUG00000013946
GO:0016667	oxidoreductase activity, acting on a sulfur group of donors	molecular_function	0.00089867	0.067364	8	918	41	17125	ENSOCUG00000003961,ENSOCUG00000014726,ENSOCUG00000022831,ENSOCUG00000016557,ENSOCUG00000020902,ENSOCUG00000002505,ENSOCUG00000008702,ENSOCUG00000015853
GO:1901722	regulation of cell proliferation involved in kidney development	biological_process	0.00090578	0.067364	3	918	4	17125	ENSOCUG00000011097,ENSOCUG00000016354,ENSOCUG00000017750
GO:0010033	response to organic substance	biological_process	0.00091044	0.067364	123	918	1671	17125	ENSOCUG00000010790,ENSOCUG00000003201,ENSOCUG00000021382,ENSOCUG00000007964,ENSOCUG00000016521,ENSOCUG00000012335,ENSOCUG00000024295,ENSOCUG00000006315,ENSOCUG00000025709,ENSOCUG00000000784,ENSOCUG00000006209,ENSOCUG00000005011,ENSOCUG00000002086,ENSOCUG00000016772,ENSOCUG00000003475,ENSOCUG00000004197,ENSOCUG00000016354,ENSOCUG00000005737,ENSOCUG00000016083,ENSOCUG00000000038,ENSOCUG00000015388,…
GO:0006464	cellular protein modification process	biological_process	0.00091152	0.067364	187	918	2682	17125	ENSOCUG00000011595,ENSOCUG00000024481,ENSOCUG00000007255,ENSOCUG00000011491,ENSOCUG00000009923,ENSOCUG00000011097,ENSOCUG00000011358,ENSOCUG00000027263,ENSOCUG00000014647,ENSOCUG00000001009,ENSOCUG00000015083,ENSOCUG00000004795,ENSOCUG00000015733,ENSOCUG00000015471,ENSOCUG00000023698,ENSOCUG00000011896,ENSOCUG00000000790,ENSOCUG00000004607,ENSOCUG00000015570,ENSOCUG00000015212,ENSOCUG00000016820,…
GO:0036211	protein modification process	biological_process	0.00091152	0.067364	187	918	2682	17125	ENSOCUG00000002543,ENSOCUG00000007059,ENSOCUG00000013695,ENSOCUG00000002861,ENSOCUG00000013785,ENSOCUG00000022350,ENSOCUG00000003816,ENSOCUG00000005648,ENSOCUG00000013733,ENSOCUG00000004598,ENSOCUG00000010937,ENSOCUG00000027519,ENSOCUG00000004930,ENSOCUG00000012488,ENSOCUG00000010523,ENSOCUG00000017399,ENSOCUG00000004781,ENSOCUG00000012090,ENSOCUG00000000478,ENSOCUG00000015362,ENSOCUG00000014289,…
GO:0080090	regulation of primary metabolic process	biological_process	0.0010447	0.076894	244	918	3643	17125	ENSOCUG00000002807,ENSOCUG00000014723,ENSOCUG00000008668,ENSOCUG00000007155,ENSOCUG00000014777,ENSOCUG00000012806,ENSOCUG00000013060,ENSOCUG00000023902,ENSOCUG00000014406,ENSOCUG00000016953,ENSOCUG00000027164,ENSOCUG00000012181,ENSOCUG00000022907,ENSOCUG00000016088,ENSOCUG00000013296,ENSOCUG00000003973,ENSOCUG00000001418,ENSOCUG00000012758,ENSOCUG00000007437,ENSOCUG00000004933,ENSOCUG00000027257,…
GO:0043412	macromolecule modification	biological_process	0.0010586	0.077293	194	918	2808	17125	ENSOCUG00000017399,ENSOCUG00000012090,ENSOCUG00000000478,ENSOCUG00000004781,ENSOCUG00000027519,ENSOCUG00000010937,ENSOCUG00000004598,ENSOCUG00000010523,ENSOCUG00000012488,ENSOCUG00000004930,ENSOCUG00000005648,ENSOCUG00000013733,ENSOCUG00000003816,ENSOCUG00000022350,ENSOCUG00000013695,ENSOCUG00000007059,ENSOCUG00000013785,ENSOCUG00000002861,ENSOCUG00000002219,ENSOCUG00000002543,ENSOCUG00000008954,…
GO:0097367	carbohydrate derivative binding	molecular_function	0.0010595	0.077293	132	918	1773	17125	ENSOCUG00000022918,ENSOCUG00000014160,ENSOCUG00000025112,ENSOCUG00000001018,ENSOCUG00000005171,ENSOCUG00000011097,ENSOCUG00000006231,ENSOCUG00000017956,ENSOCUG00000020902,ENSOCUG00000014090,ENSOCUG00000025341,ENSOCUG00000016820,ENSOCUG00000004357,ENSOCUG00000012376,ENSOCUG00000010217,ENSOCUG00000011238,ENSOCUG00000015434,ENSOCUG00000003042,ENSOCUG00000015835,ENSOCUG00000024432,ENSOCUG00000002163,…
GO:1901363	heterocyclic compound binding	molecular_function	0.0010627	0.077293	285	918	4412	17125	ENSOCUG00000015563,ENSOCUG00000017733,ENSOCUG00000015621,ENSOCUG00000004878,ENSOCUG00000014726,ENSOCUG00000017771,ENSOCUG00000013651,ENSOCUG00000024103,ENSOCUG00000013946,ENSOCUG00000012343,ENSOCUG00000025023,ENSOCUG00000023529,ENSOCUG00000012921,ENSOCUG00000006409,ENSOCUG00000005513,ENSOCUG00000029416,ENSOCUG00000029637,ENSOCUG00000010530,ENSOCUG00000012805,ENSOCUG00000009045,ENSOCUG00000005980,…
GO:0070482	response to oxygen levels	biological_process	0.0010838	0.078375	16	918	117	17125	ENSOCUG00000017631,ENSOCUG00000001009,ENSOCUG00000023161,ENSOCUG00000013785,ENSOCUG00000007732,ENSOCUG00000023222,ENSOCUG00000005092,ENSOCUG00000016772,ENSOCUG00000012972,ENSOCUG00000001216,ENSOCUG00000017852,ENSOCUG00000001718,ENSOCUG00000014904,ENSOCUG00000000784,ENSOCUG00000013147,ENSOCUG00000016394
GO:0031167	rRNA methylation	biological_process	0.0010862	0.078375	4	918	10	17125	ENSOCUG00000012154,ENSOCUG00000004319,ENSOCUG00000022792,ENSOCUG00000013727
GO:0043648	dicarboxylic acid metabolic process	biological_process	0.0010967	0.078824	9	918	45	17125	ENSOCUG00000009045,ENSOCUG00000021541,ENSOCUG00000015315,ENSOCUG00000015621,ENSOCUG00000012805,ENSOCUG00000001227,ENSOCUG00000013796,ENSOCUG00000005528,ENSOCUG00000005956
GO:0031090	organelle membrane	cellular_component	0.0011026	0.078938	91	918	1225	17125	ENSOCUG00000005802,ENSOCUG00000011223,ENSOCUG00000004170,ENSOCUG00000000466,ENSOCUG00000017378,ENSOCUG00000021107,ENSOCUG00000015759,ENSOCUG00000003967,ENSOCUG00000011698,ENSOCUG00000026197,ENSOCUG00000022298,ENSOCUG00000023153,ENSOCUG00000011934,ENSOCUG00000005092,ENSOCUG00000002949,ENSOCUG00000011293,ENSOCUG00000010078,ENSOCUG00000012371,ENSOCUG00000015169,ENSOCUG00000003790,ENSOCUG00000014367,…
GO:0000179	rRNA (adenine-N6,N6-)-dimethyltransferase activity	molecular_function	0.0011392	0.081244	3	918	5	17125	ENSOCUG00000022792,ENSOCUG00000013727,ENSOCUG00000012154
GO:0031981	nuclear lumen	cellular_component	0.0011616	0.082518	175	918	2490	17125	ENSOCUG00000017567,ENSOCUG00000008632,ENSOCUG00000011143,ENSOCUG00000008954,ENSOCUG00000004569,ENSOCUG00000004534,ENSOCUG00000006354,ENSOCUG00000029328,ENSOCUG00000005511,ENSOCUG00000014902,ENSOCUG00000004637,ENSOCUG00000022380,ENSOCUG00000002300,ENSOCUG00000016516,ENSOCUG00000025171,ENSOCUG00000014289,ENSOCUG00000000038,ENSOCUG00000005323,ENSOCUG00000010471,ENSOCUG00000009100,ENSOCUG00000006435,…
GO:0019222	regulation of metabolic process	biological_process	0.0011973	0.084178	276	918	4194	17125	ENSOCUG00000014289,ENSOCUG00000025171,ENSOCUG00000002819,ENSOCUG00000027029,ENSOCUG00000016393,ENSOCUG00000016772,ENSOCUG00000011686,ENSOCUG00000005511,ENSOCUG00000017619,ENSOCUG00000006522,ENSOCUG00000006354,ENSOCUG00000006867,ENSOCUG00000012407,ENSOCUG00000017792,ENSOCUG00000011143,ENSOCUG00000012397,ENSOCUG00000007302,ENSOCUG00000013785,ENSOCUG00000008932,ENSOCUG00000009691,ENSOCUG00000022350,…
GO:0071479	cellular response to ionizing radiation	biological_process	0.0011981	0.084178	9	918	48	17125	ENSOCUG00000012921,ENSOCUG00000012972,ENSOCUG00000010763,ENSOCUG00000001687,ENSOCUG00000022350,ENSOCUG00000003201,ENSOCUG00000008954,ENSOCUG00000027263,ENSOCUG00000029416
GO:0016054	organic acid catabolic process	biological_process	0.0012033	0.084178	16	918	118	17125	ENSOCUG00000020955,ENSOCUG00000001227,ENSOCUG00000010048,ENSOCUG00000010544,ENSOCUG00000009391,ENSOCUG00000000473,ENSOCUG00000012924,ENSOCUG00000007732,ENSOCUG00000027541,ENSOCUG00000005528,ENSOCUG00000009630,ENSOCUG00000017625,ENSOCUG00000015315,ENSOCUG00000004660,ENSOCUG00000013139,ENSOCUG00000021541
GO:0046395	carboxylic acid catabolic process	biological_process	0.0012033	0.084178	16	918	118	17125	ENSOCUG00000010544,ENSOCUG00000010048,ENSOCUG00000020955,ENSOCUG00000001227,ENSOCUG00000007732,ENSOCUG00000027541,ENSOCUG00000009391,ENSOCUG00000012924,ENSOCUG00000000473,ENSOCUG00000009630,ENSOCUG00000005528,ENSOCUG00000015315,ENSOCUG00000021541,ENSOCUG00000013139,ENSOCUG00000004660,ENSOCUG00000017625
GO:0051186	cofactor metabolic process	biological_process	0.0012094	0.084282	24	918	221	17125	ENSOCUG00000006329,ENSOCUG00000015728,ENSOCUG00000001018,ENSOCUG00000013812,ENSOCUG00000006433,ENSOCUG00000027853,ENSOCUG00000025023,ENSOCUG00000016772,ENSOCUG00000002071,ENSOCUG00000002108,ENSOCUG00000000703,ENSOCUG00000008551,ENSOCUG00000010544,ENSOCUG00000025100,ENSOCUG00000014726,ENSOCUG00000021541,ENSOCUG00000015195,ENSOCUG00000012376,ENSOCUG00000023317,ENSOCUG00000011034,ENSOCUG00000003384,…
GO:0048471	perinuclear region of cytoplasm	cellular_component	0.0012389	0.085693	32	918	321	17125	ENSOCUG00000013806,ENSOCUG00000015759,ENSOCUG00000014534,ENSOCUG00000002719,ENSOCUG00000001718,ENSOCUG00000025567,ENSOCUG00000017640,ENSOCUG00000010078,ENSOCUG00000004757,ENSOCUG00000013785,ENSOCUG00000029235,ENSOCUG00000005217,ENSOCUG00000014160,ENSOCUG00000015169,ENSOCUG00000021993,ENSOCUG00000003950,ENSOCUG00000012921,ENSOCUG00000016394,ENSOCUG00000001456,ENSOCUG00000001428,ENSOCUG00000005794,…
GO:0009060	aerobic respiration	biological_process	0.001239	0.085693	8	918	40	17125	ENSOCUG00000023317,ENSOCUG00000012376,ENSOCUG00000010508,ENSOCUG00000025889,ENSOCUG00000009296,ENSOCUG00000010114,ENSOCUG00000015606,ENSOCUG00000006433
GO:0070885	negative regulation of calcineurin-NFAT signaling cascade	biological_process	0.0012702	0.087519	4	918	10	17125	ENSOCUG00000012560,ENSOCUG00000002086,ENSOCUG00000023317,ENSOCUG00000009934
GO:0035556	intracellular signal transduction	biological_process	0.0012816	0.087976	117	918	1569	17125	ENSOCUG00000023182,ENSOCUG00000000125,ENSOCUG00000013327,ENSOCUG00000004436,ENSOCUG00000000466,ENSOCUG00000023066,ENSOCUG00000012152,ENSOCUG00000021679,ENSOCUG00000010096,ENSOCUG00000026693,ENSOCUG00000001718,ENSOCUG00000015563,ENSOCUG00000005078,ENSOCUG00000005645,ENSOCUG00000000822,ENSOCUG00000017771,ENSOCUG00000012180,ENSOCUG00000015737,ENSOCUG00000002492,ENSOCUG00000003282,ENSOCUG00000010078,…
GO:0016878	acid-thiol ligase activity	molecular_function	0.0013307	0.090823	4	918	9	17125	ENSOCUG00000017141,ENSOCUG00000025889,ENSOCUG00000005010,ENSOCUG00000012376
GO:0005159	insulin-like growth factor receptor binding	molecular_function	0.001333	0.090823	4	918	10	17125	ENSOCUG00000005116,ENSOCUG00000004436,ENSOCUG00000026291,ENSOCUG00000010937
GO:0002791	regulation of peptide secretion	biological_process	0.0014002	0.094577	13	918	91	17125	ENSOCUG00000027635,ENSOCUG00000013785,ENSOCUG00000001018,ENSOCUG00000026291,ENSOCUG00000004533,ENSOCUG00000016776,ENSOCUG00000022350,ENSOCUG00000010790,ENSOCUG00000005802,ENSOCUG00000009208,ENSOCUG00000009566,ENSOCUG00000008478,ENSOCUG00000007211
GO:0001666	response to hypoxia	biological_process	0.0014064	0.094577	15	918	108	17125	ENSOCUG00000013147,ENSOCUG00000016394,ENSOCUG00000023222,ENSOCUG00000016772,ENSOCUG00000005092,ENSOCUG00000023161,ENSOCUG00000017852,ENSOCUG00000000784,ENSOCUG00000014904,ENSOCUG00000001718,ENSOCUG00000007732,ENSOCUG00000013785,ENSOCUG00000012972,ENSOCUG00000001009,ENSOCUG00000001216
GO:0036293	response to decreased oxygen levels	biological_process	0.0014064	0.094577	15	918	108	17125	ENSOCUG00000016772,ENSOCUG00000005092,ENSOCUG00000023222,ENSOCUG00000016394,ENSOCUG00000013147,ENSOCUG00000001009,ENSOCUG00000012972,ENSOCUG00000001216,ENSOCUG00000000784,ENSOCUG00000014904,ENSOCUG00000001718,ENSOCUG00000007732,ENSOCUG00000013785,ENSOCUG00000017852,ENSOCUG00000023161
GO:0007097	nuclear migration	biological_process	0.0014139	0.094577	4	918	9	17125	ENSOCUG00000010039,ENSOCUG00000003282,ENSOCUG00000024234,ENSOCUG00000004170
GO:0040023	establishment of nucleus localization	biological_process	0.0014139	0.094577	4	918	9	17125	ENSOCUG00000004170,ENSOCUG00000003282,ENSOCUG00000010039,ENSOCUG00000024234
GO:0009064	glutamine family amino acid metabolic process	biological_process	0.0014342	0.095585	9	918	47	17125	ENSOCUG00000015315,ENSOCUG00000009045,ENSOCUG00000000584,ENSOCUG00000009391,ENSOCUG00000005956,ENSOCUG00000013147,ENSOCUG00000005528,ENSOCUG00000013796,ENSOCUG00000012805
GO:0061630	ubiquitin protein ligase activity	molecular_function	0.0014427	0.095804	15	918	110	17125	ENSOCUG00000012444,ENSOCUG00000014471,ENSOCUG00000014518,ENSOCUG00000002533,ENSOCUG00000016810,ENSOCUG00000013695,ENSOCUG00000005741,ENSOCUG00000023738,ENSOCUG00000006315,ENSOCUG00000023698,ENSOCUG00000003338,ENSOCUG00000010589,ENSOCUG00000008005,ENSOCUG00000002397,ENSOCUG00000013760
GO:0019852	L-ascorbic acid metabolic process	biological_process	0.0014776	0.097769	3	918	5	17125	ENSOCUG00000008702,ENSOCUG00000012805,ENSOCUG00000023725
GO:0070488	neutrophil aggregation	biological_process	0.0014952	0.098578	2	918	2	17125	ENSOCUG00000008632,ENSOCUG00000009566
GO:0007033	vacuole organization	biological_process	0.0015418	0.10128	15	918	111	17125	ENSOCUG00000011763,ENSOCUG00000024513,ENSOCUG00000016088,ENSOCUG00000014723,ENSOCUG00000000356,ENSOCUG00000003950,ENSOCUG00000000676,ENSOCUG00000000581,ENSOCUG00000006433,ENSOCUG00000015003,ENSOCUG00000001718,ENSOCUG00000016393,ENSOCUG00000004305,ENSOCUG00000023611,ENSOCUG00000012371
GO:0016881	acid-amino acid ligase activity	molecular_function	0.00156	0.1018	4	918	10	17125	ENSOCUG00000012805,ENSOCUG00000013796,ENSOCUG00000008140,ENSOCUG00000029729
GO:0036503	ERAD pathway	biological_process	0.0015608	0.1018	10	918	59	17125	ENSOCUG00000025709,ENSOCUG00000001718,ENSOCUG00000006433,ENSOCUG00000015388,ENSOCUG00000012638,ENSOCUG00000029173,ENSOCUG00000017399,ENSOCUG00000005092,ENSOCUG00000000291,ENSOCUG00000011595
GO:0036402	proteasome-activating ATPase activity	molecular_function	0.0015732	0.10206	3	918	5	17125	ENSOCUG00000010217,ENSOCUG00000006231,ENSOCUG00000012638
GO:0005996	monosaccharide metabolic process	biological_process	0.0015758	0.10206	17	918	135	17125	ENSOCUG00000013785,ENSOCUG00000001018,ENSOCUG00000027635,ENSOCUG00000015733,ENSOCUG00000025023,ENSOCUG00000015728,ENSOCUG00000029416,ENSOCUG00000012805,ENSOCUG00000022298,ENSOCUG00000023725,ENSOCUG00000005967,ENSOCUG00000022357,ENSOCUG00000007516,ENSOCUG00000004436,ENSOCUG00000023317,ENSOCUG00000009934,ENSOCUG00000008702
GO:0016051	carbohydrate biosynthetic process	biological_process	0.0016094	0.10387	15	918	113	17125	ENSOCUG00000003384,ENSOCUG00000015051,ENSOCUG00000009934,ENSOCUG00000004436,ENSOCUG00000010078,ENSOCUG00000022357,ENSOCUG00000010389,ENSOCUG00000017058,ENSOCUG00000015728,ENSOCUG00000015733,ENSOCUG00000027635,ENSOCUG00000001018,ENSOCUG00000023153,ENSOCUG00000013946,ENSOCUG00000023725
GO:1901998	toxin transport	biological_process	0.0016347	0.10512	7	918	30	17125	ENSOCUG00000002641,ENSOCUG00000005573,ENSOCUG00000015733,ENSOCUG00000015169,ENSOCUG00000012343,ENSOCUG00000001685,ENSOCUG00000004747
GO:0055002	striated muscle cell development	biological_process	0.0016462	0.10549	13	918	88	17125	ENSOCUG00000012980,ENSOCUG00000017419,ENSOCUG00000012693,ENSOCUG00000024481,ENSOCUG00000013251,ENSOCUG00000012560,ENSOCUG00000011097,ENSOCUG00000023317,ENSOCUG00000014515,ENSOCUG00000023161,ENSOCUG00000011942,ENSOCUG00000007566,ENSOCUG00000007155
GO:0008333	endosome to lysosome transport	biological_process	0.0017216	0.10994	7	918	31	17125	ENSOCUG00000015024,ENSOCUG00000012371,ENSOCUG00000013806,ENSOCUG00000014723,ENSOCUG00000023666,ENSOCUG00000000676,ENSOCUG00000003950
GO:0009628	response to abiotic stimulus	biological_process	0.0017281	0.10997	48	918	543	17125	ENSOCUG00000016088,ENSOCUG00000001216,ENSOCUG00000011763,ENSOCUG00000012972,ENSOCUG00000010763,ENSOCUG00000017619,ENSOCUG00000017852,ENSOCUG00000000784,ENSOCUG00000014904,ENSOCUG00000003201,ENSOCUG00000008954,ENSOCUG00000013147,ENSOCUG00000016394,ENSOCUG00000014289,ENSOCUG00000005116,ENSOCUG00000023161,ENSOCUG00000006433,ENSOCUG00000017546,ENSOCUG00000011386,ENSOCUG00000008582,ENSOCUG00000016772,…
GO:0019725	cellular homeostasis	biological_process	0.0017631	0.11181	40	918	445	17125	ENSOCUG00000003003,ENSOCUG00000010790,ENSOCUG00000015853,ENSOCUG00000008064,ENSOCUG00000006867,ENSOCUG00000005739,ENSOCUG00000002688,ENSOCUG00000008582,ENSOCUG00000006209,ENSOCUG00000002505,ENSOCUG00000005116,ENSOCUG00000023161,ENSOCUG00000027635,ENSOCUG00000029623,ENSOCUG00000014289,ENSOCUG00000008738,ENSOCUG00000008478,ENSOCUG00000012090,ENSOCUG00000006451,ENSOCUG00000012493,ENSOCUG00000008702,…
GO:0042623	ATPase activity, coupled	molecular_function	0.0017953	0.11346	23	918	200	17125	ENSOCUG00000014160,ENSOCUG00000008932,ENSOCUG00000029623,ENSOCUG00000004642,ENSOCUG00000017631,ENSOCUG00000015835,ENSOCUG00000007887,ENSOCUG00000014338,ENSOCUG00000011293,ENSOCUG00000002688,ENSOCUG00000006231,ENSOCUG00000017956,ENSOCUG00000006867,ENSOCUG00000016507,ENSOCUG00000001757,ENSOCUG00000010763,ENSOCUG00000006237,ENSOCUG00000008011,ENSOCUG00000012638,ENSOCUG00000003967,ENSOCUG00000004357,…
GO:0060255	regulation of macromolecule metabolic process	biological_process	0.0018098	0.11399	246	918	3707	17125	ENSOCUG00000022907,ENSOCUG00000016088,ENSOCUG00000013296,ENSOCUG00000001418,ENSOCUG00000003973,ENSOCUG00000012758,ENSOCUG00000007437,ENSOCUG00000004933,ENSOCUG00000027257,ENSOCUG00000003790,ENSOCUG00000015401,ENSOCUG00000012560,ENSOCUG00000007058,ENSOCUG00000017419,ENSOCUG00000009223,ENSOCUG00000013760,ENSOCUG00000002807,ENSOCUG00000008668,ENSOCUG00000014723,ENSOCUG00000007155,ENSOCUG00000014777,…
GO:1900542	regulation of purine nucleotide metabolic process	biological_process	0.0018245	0.11452	10	918	63	17125	ENSOCUG00000015728,ENSOCUG00000016088,ENSOCUG00000017750,ENSOCUG00000006433,ENSOCUG00000016772,ENSOCUG00000023317,ENSOCUG00000011034,ENSOCUG00000005802,ENSOCUG00000004163,ENSOCUG00000004436
GO:0000963	mitochondrial RNA processing	biological_process	0.0018825	0.11732	4	918	10	17125	ENSOCUG00000007618,ENSOCUG00000004933,ENSOCUG00000008867,ENSOCUG00000012703
GO:0047134	protein-disulfide reductase activity	molecular_function	0.0018827	0.11732	2	918	2	17125	ENSOCUG00000014726,ENSOCUG00000016557
GO:0043416	regulation of skeletal muscle tissue regeneration	biological_process	0.0018883	0.11732	3	918	6	17125	ENSOCUG00000012560,ENSOCUG00000024481,ENSOCUG00000007732
GO:0044449	contractile fiber part	cellular_component	0.0019065	0.118	13	918	91	17125	ENSOCUG00000024481,ENSOCUG00000023317,ENSOCUG00000012980,ENSOCUG00000014414,ENSOCUG00000008777,ENSOCUG00000012693,ENSOCUG00000012972,ENSOCUG00000001757,ENSOCUG00000007566,ENSOCUG00000006329,ENSOCUG00000011696,ENSOCUG00000023161,ENSOCUG00000000968
GO:0045913	positive regulation of carbohydrate metabolic process	biological_process	0.0019121	0.118	8	918	42	17125	ENSOCUG00000015728,ENSOCUG00000027635,ENSOCUG00000013785,ENSOCUG00000001018,ENSOCUG00000023317,ENSOCUG00000009934,ENSOCUG00000010078,ENSOCUG00000004436
GO:0030016	myofibril	cellular_component	0.0019266	0.11849	14	918	102	17125	ENSOCUG00000024481,ENSOCUG00000023317,ENSOCUG00000014414,ENSOCUG00000012980,ENSOCUG00000012693,ENSOCUG00000008777,ENSOCUG00000007566,ENSOCUG00000012972,ENSOCUG00000001757,ENSOCUG00000006329,ENSOCUG00000011696,ENSOCUG00000023161,ENSOCUG00000014182,ENSOCUG00000000968
GO:0019538	protein metabolic process	biological_process	0.0019392	0.11887	269	918	4274	17125	ENSOCUG00000023753,ENSOCUG00000016953,ENSOCUG00000006056,ENSOCUG00000012286,ENSOCUG00000017050,ENSOCUG00000017455,ENSOCUG00000012181,ENSOCUG00000000833,ENSOCUG00000008668,ENSOCUG00000002807,ENSOCUG00000014777,ENSOCUG00000012806,ENSOCUG00000013060,ENSOCUG00000012560,ENSOCUG00000001767,ENSOCUG00000002397,ENSOCUG00000007058,ENSOCUG00000022357,ENSOCUG00000016088,ENSOCUG00000001418,ENSOCUG00000015070,…
GO:0006112	energy reserve metabolic process	biological_process	0.0019489	0.11895	9	918	52	17125	ENSOCUG00000000303,ENSOCUG00000013946,ENSOCUG00000001018,ENSOCUG00000025567,ENSOCUG00000009934,ENSOCUG00000015051,ENSOCUG00000003384,ENSOCUG00000004436,ENSOCUG00000015800
GO:0090087	regulation of peptide transport	biological_process	0.0019535	0.11895	13	918	94	17125	ENSOCUG00000016776,ENSOCUG00000004533,ENSOCUG00000026291,ENSOCUG00000013785,ENSOCUG00000001018,ENSOCUG00000027635,ENSOCUG00000007211,ENSOCUG00000008478,ENSOCUG00000009566,ENSOCUG00000005802,ENSOCUG00000010790,ENSOCUG00000009208,ENSOCUG00000022350
GO:1901361	organic cyclic compound catabolic process	biological_process	0.0019728	0.11972	25	918	240	17125	ENSOCUG00000006237,ENSOCUG00000004660,ENSOCUG00000004298,ENSOCUG00000015315,ENSOCUG00000004930,ENSOCUG00000023317,ENSOCUG00000005528,ENSOCUG00000011034,ENSOCUG00000027257,ENSOCUG00000004933,ENSOCUG00000005323,ENSOCUG00000004436,ENSOCUG00000008264,ENSOCUG00000015728,ENSOCUG00000009391,ENSOCUG00000013018,ENSOCUG00000023902,ENSOCUG00000000446,ENSOCUG00000006433,ENSOCUG00000006650,ENSOCUG00000005465,…
GO:0061025	membrane fusion	biological_process	0.0020436	0.12361	14	918	110	17125	ENSOCUG00000001718,ENSOCUG00000006433,ENSOCUG00000015024,ENSOCUG00000014515,ENSOCUG00000000676,ENSOCUG00000003950,ENSOCUG00000011763,ENSOCUG00000024513,ENSOCUG00000016088,ENSOCUG00000014843,ENSOCUG00000012371,ENSOCUG00000006451,ENSOCUG00000021107,ENSOCUG00000004305
GO:0030073	insulin secretion	biological_process	0.0020677	0.12466	13	918	95	17125	ENSOCUG00000004161,ENSOCUG00000027635,ENSOCUG00000013785,ENSOCUG00000001018,ENSOCUG00000026291,ENSOCUG00000004533,ENSOCUG00000016776,ENSOCUG00000022350,ENSOCUG00000010790,ENSOCUG00000005802,ENSOCUG00000009208,ENSOCUG00000008478,ENSOCUG00000007211
GO:0048741	skeletal muscle fiber development	biological_process	0.0020871	0.12526	6	918	24	17125	ENSOCUG00000013251,ENSOCUG00000007566,ENSOCUG00000023317,ENSOCUG00000012980,ENSOCUG00000014515,ENSOCUG00000023161
GO:0032182	ubiquitin-like protein binding	molecular_function	0.0020912	0.12526	12	918	79	17125	ENSOCUG00000013327,ENSOCUG00000003338,ENSOCUG00000013695,ENSOCUG00000025171,ENSOCUG00000006433,ENSOCUG00000025709,ENSOCUG00000023891,ENSOCUG00000001718,ENSOCUG00000015471,ENSOCUG00000006754,ENSOCUG00000012180,ENSOCUG00000009069
GO:0061659	ubiquitin-like protein ligase activity	molecular_function	0.0021254	0.12689	15	918	114	17125	ENSOCUG00000002533,ENSOCUG00000014518,ENSOCUG00000014471,ENSOCUG00000012444,ENSOCUG00000023738,ENSOCUG00000006315,ENSOCUG00000023698,ENSOCUG00000005741,ENSOCUG00000016810,ENSOCUG00000013695,ENSOCUG00000010589,ENSOCUG00000003338,ENSOCUG00000013760,ENSOCUG00000008005,ENSOCUG00000002397
GO:1901565	organonitrogen compound catabolic process	biological_process	0.0021441	0.12758	20	918	175	17125	ENSOCUG00000004660,ENSOCUG00000013139,ENSOCUG00000021541,ENSOCUG00000009815,ENSOCUG00000015315,ENSOCUG00000000356,ENSOCUG00000010248,ENSOCUG00000023317,ENSOCUG00000005528,ENSOCUG00000011960,ENSOCUG00000006433,ENSOCUG00000009391,ENSOCUG00000004116,ENSOCUG00000010762,ENSOCUG00000015737,ENSOCUG00000014902,ENSOCUG00000010048,ENSOCUG00000001227,ENSOCUG00000000479,ENSOCUG00000020955
GO:0016820	hydrolase activity, acting on acid anhydrides, catalyzing transmembrane movement of substances	molecular_function	0.002171	0.12835	13	918	90	17125	ENSOCUG00000007887,ENSOCUG00000004642,ENSOCUG00000017631,ENSOCUG00000016507,ENSOCUG00000029623,ENSOCUG00000006867,ENSOCUG00000017956,ENSOCUG00000014160,ENSOCUG00000004357,ENSOCUG00000003967,ENSOCUG00000002688,ENSOCUG00000008011,ENSOCUG00000014338
GO:0042626	ATPase activity, coupled to transmembrane movement of substances	molecular_function	0.002171	0.12835	13	918	90	17125	ENSOCUG00000016507,ENSOCUG00000017631,ENSOCUG00000004642,ENSOCUG00000029623,ENSOCUG00000007887,ENSOCUG00000017956,ENSOCUG00000014160,ENSOCUG00000006867,ENSOCUG00000002688,ENSOCUG00000008011,ENSOCUG00000014338,ENSOCUG00000004357,ENSOCUG00000003967
GO:0043559	insulin binding	molecular_function	0.0021956	0.12939	3	918	5	17125	ENSOCUG00000004436,ENSOCUG00000005116,ENSOCUG00000010790
GO:0019005	SCF ubiquitin ligase complex	cellular_component	0.0022256	0.13074	6	918	25	17125	ENSOCUG00000022505,ENSOCUG00000015888,ENSOCUG00000011896,ENSOCUG00000006237,ENSOCUG00000002543,ENSOCUG00000004358
GO:0098805	whole membrane	cellular_component	0.0022408	0.13121	71	918	888	17125	ENSOCUG00000022858,ENSOCUG00000016354,ENSOCUG00000009219,ENSOCUG00000016393,ENSOCUG00000002086,ENSOCUG00000016844,ENSOCUG00000003201,ENSOCUG00000016394,ENSOCUG00000004158,ENSOCUG00000000988,ENSOCUG00000010790,ENSOCUG00000006867,ENSOCUG00000006315,ENSOCUG00000001216,ENSOCUG00000017625,ENSOCUG00000009069,ENSOCUG00000000676,ENSOCUG00000015731,ENSOCUG00000023666,ENSOCUG00000014160,ENSOCUG00000001670,…
GO:0042592	homeostatic process	biological_process	0.0022491	0.13128	78	918	999	17125	ENSOCUG00000013785,ENSOCUG00000001018,ENSOCUG00000004314,ENSOCUG00000015733,ENSOCUG00000011696,ENSOCUG00000014160,ENSOCUG00000003961,ENSOCUG00000012397,ENSOCUG00000001009,ENSOCUG00000002805,ENSOCUG00000011097,ENSOCUG00000012085,ENSOCUG00000015731,ENSOCUG00000024481,ENSOCUG00000004628,ENSOCUG00000016507,ENSOCUG00000006451,ENSOCUG00000010471,ENSOCUG00000012090,ENSOCUG00000004930,ENSOCUG00000027635,…
GO:0000407	pre-autophagosomal structure	cellular_component	0.0023357	0.1359	5	918	17	17125	ENSOCUG00000016393,ENSOCUG00000014723,ENSOCUG00000023611,ENSOCUG00000015070,ENSOCUG00000025171
GO:0016433	rRNA (adenine) methyltransferase activity	molecular_function	0.0023507	0.13634	3	918	6	17125	ENSOCUG00000012154,ENSOCUG00000013727,ENSOCUG00000022792
GO:0019439	aromatic compound catabolic process	biological_process	0.0023813	0.13768	23	918	218	17125	ENSOCUG00000004436,ENSOCUG00000005323,ENSOCUG00000005528,ENSOCUG00000011034,ENSOCUG00000027257,ENSOCUG00000004933,ENSOCUG00000004930,ENSOCUG00000023317,ENSOCUG00000011934,ENSOCUG00000004660,ENSOCUG00000004298,ENSOCUG00000006237,ENSOCUG00000014902,ENSOCUG00000010048,ENSOCUG00000021983,ENSOCUG00000016772,ENSOCUG00000005465,ENSOCUG00000006433,ENSOCUG00000006650,ENSOCUG00000013018,ENSOCUG00000023902,…
GO:0000287	magnesium ion binding	molecular_function	0.0023973	0.13817	19	918	162	17125	ENSOCUG00000012805,ENSOCUG00000002108,ENSOCUG00000025889,ENSOCUG00000016543,ENSOCUG00000000286,ENSOCUG00000015434,ENSOCUG00000011238,ENSOCUG00000013812,ENSOCUG00000009934,ENSOCUG00000012376,ENSOCUG00000010508,ENSOCUG00000017300,ENSOCUG00000012090,ENSOCUG00000008738,ENSOCUG00000025341,ENSOCUG00000022781,ENSOCUG00000015705,ENSOCUG00000002264,ENSOCUG00000004298
GO:0030433	ER-associated ubiquitin-dependent protein catabolic process	biological_process	0.0024471	0.1402	8	918	43	17125	ENSOCUG00000029173,ENSOCUG00000012638,ENSOCUG00000000291,ENSOCUG00000011595,ENSOCUG00000005092,ENSOCUG00000006433,ENSOCUG00000001718,ENSOCUG00000025709
GO:0051641	cellular localization	biological_process	0.0024479	0.1402	133	918	1871	17125	ENSOCUG00000012600,ENSOCUG00000005794,ENSOCUG00000013251,ENSOCUG00000011034,ENSOCUG00000013147,ENSOCUG00000006655,ENSOCUG00000011417,ENSOCUG00000004305,ENSOCUG00000006368,ENSOCUG00000002688,ENSOCUG00000005446,ENSOCUG00000014843,ENSOCUG00000000584,ENSOCUG00000011386,ENSOCUG00000023161,ENSOCUG00000005116,ENSOCUG00000006433,ENSOCUG00000008702,ENSOCUG00000005802,ENSOCUG00000011223,ENSOCUG00000008478,…
GO:1901800	positive regulation of proteasomal protein catabolic process	biological_process	0.0024583	0.14036	9	918	52	17125	ENSOCUG00000004815,ENSOCUG00000010217,ENSOCUG00000012805,ENSOCUG00000006231,ENSOCUG00000006433,ENSOCUG00000001718,ENSOCUG00000006669,ENSOCUG00000000356,ENSOCUG00000024295
GO:0042802	identical protein binding	molecular_function	0.0026099	0.14849	85	918	1111	17125	ENSOCUG00000000676,ENSOCUG00000012972,ENSOCUG00000006342,ENSOCUG00000016747,ENSOCUG00000003198,ENSOCUG00000011662,ENSOCUG00000012407,ENSOCUG00000016544,ENSOCUG00000008954,ENSOCUG00000003201,ENSOCUG00000003042,ENSOCUG00000006750,ENSOCUG00000015434,ENSOCUG00000014466,ENSOCUG00000017132,ENSOCUG00000027635,ENSOCUG00000000968,ENSOCUG00000011960,ENSOCUG00000002819,ENSOCUG00000016516,ENSOCUG00000002086,…
GO:0031929	TOR signaling	biological_process	0.0026169	0.14849	12	918	83	17125	ENSOCUG00000017792,ENSOCUG00000016772,ENSOCUG00000003475,ENSOCUG00000012834,ENSOCUG00000000466,ENSOCUG00000005294,ENSOCUG00000021679,ENSOCUG00000016521,ENSOCUG00000011535,ENSOCUG00000000356,ENSOCUG00000011238,ENSOCUG00000017750
GO:0042692	muscle cell differentiation	biological_process	0.0026521	0.14942	24	918	227	17125	ENSOCUG00000013251,ENSOCUG00000012560,ENSOCUG00000023317,ENSOCUG00000026533,ENSOCUG00000013147,ENSOCUG00000013806,ENSOCUG00000012693,ENSOCUG00000017419,ENSOCUG00000012444,ENSOCUG00000014904,ENSOCUG00000024481,ENSOCUG00000011097,ENSOCUG00000012980,ENSOCUG00000000944,ENSOCUG00000029416,ENSOCUG00000010078,ENSOCUG00000007155,ENSOCUG00000007566,ENSOCUG00000023161,ENSOCUG00000014515,ENSOCUG00000015434,…
GO:0019829	cation-transporting ATPase activity	molecular_function	0.0026745	0.14942	8	918	45	17125	ENSOCUG00000029623,ENSOCUG00000004642,ENSOCUG00000017631,ENSOCUG00000016507,ENSOCUG00000006867,ENSOCUG00000014160,ENSOCUG00000003967,ENSOCUG00000002688
GO:0042625	ATPase activity, coupled to transmembrane movement of ions	molecular_function	0.0026745	0.14942	8	918	45	17125	ENSOCUG00000002688,ENSOCUG00000003967,ENSOCUG00000029623,ENSOCUG00000004642,ENSOCUG00000017631,ENSOCUG00000016507,ENSOCUG00000014160,ENSOCUG00000006867
GO:0000154	rRNA modification	biological_process	0.0026822	0.14942	4	918	12	17125	ENSOCUG00000004319,ENSOCUG00000013727,ENSOCUG00000022792,ENSOCUG00000012154
GO:0006140	regulation of nucleotide metabolic process	biological_process	0.0026823	0.14942	10	918	66	17125	ENSOCUG00000006433,ENSOCUG00000017750,ENSOCUG00000016088,ENSOCUG00000015728,ENSOCUG00000004436,ENSOCUG00000004163,ENSOCUG00000005802,ENSOCUG00000011034,ENSOCUG00000023317,ENSOCUG00000016772
GO:1901135	carbohydrate derivative metabolic process	biological_process	0.0026925	0.14942	57	918	714	17125	ENSOCUG00000004781,ENSOCUG00000003967,ENSOCUG00000004163,ENSOCUG00000007516,ENSOCUG00000006451,ENSOCUG00000004436,ENSOCUG00000023317,ENSOCUG00000003384,ENSOCUG00000005802,ENSOCUG00000022298,ENSOCUG00000023153,ENSOCUG00000003574,ENSOCUG00000015212,ENSOCUG00000022879,ENSOCUG00000025982,ENSOCUG00000025341,ENSOCUG00000014726,ENSOCUG00000016161,ENSOCUG00000001832,ENSOCUG00000004116,ENSOCUG00000010544,…
GO:0005978	glycogen biosynthetic process	biological_process	0.0026988	0.14942	6	918	26	17125	ENSOCUG00000001018,ENSOCUG00000013946,ENSOCUG00000004436,ENSOCUG00000015051,ENSOCUG00000009934,ENSOCUG00000003384
GO:0009250	glucan biosynthetic process	biological_process	0.0026988	0.14942	6	918	26	17125	ENSOCUG00000003384,ENSOCUG00000015051,ENSOCUG00000009934,ENSOCUG00000004436,ENSOCUG00000001018,ENSOCUG00000013946
GO:0006536	glutamate metabolic process	biological_process	0.0027067	0.14942	5	918	17	17125	ENSOCUG00000005956,ENSOCUG00000015315,ENSOCUG00000013796,ENSOCUG00000012805,ENSOCUG00000005528
GO:0048747	muscle fiber development	biological_process	0.0027155	0.14946	8	918	42	17125	ENSOCUG00000013251,ENSOCUG00000023317,ENSOCUG00000011097,ENSOCUG00000012980,ENSOCUG00000007566,ENSOCUG00000014515,ENSOCUG00000023161,ENSOCUG00000011942
GO:0030812	negative regulation of nucleotide catabolic process	biological_process	0.002758	0.15	3	918	6	17125	ENSOCUG00000023317,ENSOCUG00000016772,ENSOCUG00000011034
GO:0045820	negative regulation of glycolytic process	biological_process	0.002758	0.15	3	918	6	17125	ENSOCUG00000023317,ENSOCUG00000016772,ENSOCUG00000011034
GO:0051195	negative regulation of cofactor metabolic process	biological_process	0.002758	0.15	3	918	6	17125	ENSOCUG00000023317,ENSOCUG00000016772,ENSOCUG00000011034
GO:0051198	negative regulation of coenzyme metabolic process	biological_process	0.002758	0.15	3	918	6	17125	ENSOCUG00000011034,ENSOCUG00000016772,ENSOCUG00000023317
GO:0050801	ion homeostasis	biological_process	0.0027714	0.15028	36	918	394	17125	ENSOCUG00000008702,ENSOCUG00000006451,ENSOCUG00000008738,ENSOCUG00000011219,ENSOCUG00000016507,ENSOCUG00000000822,ENSOCUG00000012805,ENSOCUG00000012085,ENSOCUG00000013796,ENSOCUG00000024481,ENSOCUG00000010078,ENSOCUG00000002492,ENSOCUG00000014471,ENSOCUG00000006885,ENSOCUG00000017631,ENSOCUG00000013785,ENSOCUG00000014160,ENSOCUG00000004314,ENSOCUG00000008064,ENSOCUG00000027668,ENSOCUG00000022357,…
GO:0050849	negative regulation of calcium-mediated signaling	biological_process	0.0027903	0.15085	4	918	12	17125	ENSOCUG00000012560,ENSOCUG00000009934,ENSOCUG00000002086,ENSOCUG00000023317
GO:0046700	heterocycle catabolic process	biological_process	0.0028167	0.15184	23	918	220	17125	ENSOCUG00000015728,ENSOCUG00000008264,ENSOCUG00000009391,ENSOCUG00000023902,ENSOCUG00000013018,ENSOCUG00000006650,ENSOCUG00000006433,ENSOCUG00000016772,ENSOCUG00000005465,ENSOCUG00000021983,ENSOCUG00000010048,ENSOCUG00000014902,ENSOCUG00000006237,ENSOCUG00000004298,ENSOCUG00000015315,ENSOCUG00000023317,ENSOCUG00000004930,ENSOCUG00000004933,ENSOCUG00000027257,ENSOCUG00000011034,ENSOCUG00000005528,…
GO:0005976	polysaccharide metabolic process	biological_process	0.0028515	0.15326	10	918	63	17125	ENSOCUG00000025567,ENSOCUG00000013946,ENSOCUG00000001018,ENSOCUG00000023153,ENSOCUG00000000303,ENSOCUG00000004436,ENSOCUG00000015800,ENSOCUG00000003384,ENSOCUG00000009934,ENSOCUG00000015051
GO:0045732	positive regulation of protein catabolic process	biological_process	0.0029664	0.15897	15	918	118	17125	ENSOCUG00000006433,ENSOCUG00000006231,ENSOCUG00000006669,ENSOCUG00000001718,ENSOCUG00000001216,ENSOCUG00000024295,ENSOCUG00000005645,ENSOCUG00000000356,ENSOCUG00000004815,ENSOCUG00000017399,ENSOCUG00000003282,ENSOCUG00000005802,ENSOCUG00000023222,ENSOCUG00000012805,ENSOCUG00000010217
GO:0005778	peroxisomal membrane	cellular_component	0.0030002	0.15985	6	918	27	17125	ENSOCUG00000009815,ENSOCUG00000009630,ENSOCUG00000001670,ENSOCUG00000021413,ENSOCUG00000012924,ENSOCUG00000017625
GO:0031903	microbody membrane	cellular_component	0.0030002	0.15985	6	918	27	17125	ENSOCUG00000017625,ENSOCUG00000012924,ENSOCUG00000001670,ENSOCUG00000021413,ENSOCUG00000009815,ENSOCUG00000009630
GO:0010907	positive regulation of glucose metabolic process	biological_process	0.0030211	0.1605	5	918	19	17125	ENSOCUG00000009934,ENSOCUG00000023317,ENSOCUG00000001018,ENSOCUG00000027635,ENSOCUG00000004436
GO:0044428	nuclear part	cellular_component	0.0030307	0.16054	188	918	2766	17125	ENSOCUG00000027202,ENSOCUG00000023891,ENSOCUG00000008555,ENSOCUG00000012806,ENSOCUG00000007155,ENSOCUG00000006343,ENSOCUG00000013255,ENSOCUG00000012181,ENSOCUG00000014808,ENSOCUG00000002961,ENSOCUG00000020955,ENSOCUG00000024234,ENSOCUG00000007437,ENSOCUG00000015195,ENSOCUG00000012758,ENSOCUG00000006045,ENSOCUG00000004881,ENSOCUG00000004255,ENSOCUG00000022907,ENSOCUG00000022357,ENSOCUG00000001220,…
GO:0032463	negative regulation of protein homooligomerization	biological_process	0.0030472	0.16066	3	918	6	17125	ENSOCUG00000012972,ENSOCUG00000000356,ENSOCUG00000016820
GO:0004357	glutamate-cysteine ligase activity	molecular_function	0.003063	0.16066	2	918	2	17125	ENSOCUG00000013796,ENSOCUG00000012805
GO:0017109	glutamate-cysteine ligase complex	cellular_component	0.003063	0.16066	2	918	2	17125	ENSOCUG00000012805,ENSOCUG00000013796
GO:0006631	fatty acid metabolic process	biological_process	0.0030681	0.16066	20	918	182	17125	ENSOCUG00000002071,ENSOCUG00000013062,ENSOCUG00000010544,ENSOCUG00000009900,ENSOCUG00000029416,ENSOCUG00000009961,ENSOCUG00000000473,ENSOCUG00000012924,ENSOCUG00000015471,ENSOCUG00000007732,ENSOCUG00000027541,ENSOCUG00000017300,ENSOCUG00000005010,ENSOCUG00000009630,ENSOCUG00000022357,ENSOCUG00000017625,ENSOCUG00000004628,ENSOCUG00000008457,ENSOCUG00000022298,ENSOCUG00000009815
GO:0006390	transcription from mitochondrial promoter	biological_process	0.0031635	0.16519	4	918	12	17125	ENSOCUG00000010471,ENSOCUG00000004163,ENSOCUG00000022792,ENSOCUG00000013727
GO:0006767	water-soluble vitamin metabolic process	biological_process	0.0032258	0.16796	5	918	19	17125	ENSOCUG00000005954,ENSOCUG00000008702,ENSOCUG00000012805,ENSOCUG00000021541,ENSOCUG00000023725
GO:0016879	ligase activity, forming carbon-nitrogen bonds	molecular_function	0.003299	0.17072	7	918	36	17125	ENSOCUG00000009045,ENSOCUG00000016875,ENSOCUG00000029729,ENSOCUG00000012805,ENSOCUG00000013796,ENSOCUG00000025341,ENSOCUG00000008140
GO:0045978	negative regulation of nucleoside metabolic process	biological_process	0.0033067	0.17072	4	918	13	17125	ENSOCUG00000016772,ENSOCUG00000023317,ENSOCUG00000011034,ENSOCUG00000017750
GO:1903579	negative regulation of ATP metabolic process	biological_process	0.0033067	0.17072	4	918	13	17125	ENSOCUG00000017750,ENSOCUG00000023317,ENSOCUG00000016772,ENSOCUG00000011034
GO:0014850	response to muscle activity	biological_process	0.0034643	0.17835	4	918	11	17125	ENSOCUG00000026693,ENSOCUG00000003384,ENSOCUG00000024481,ENSOCUG00000010635
GO:0090276	regulation of peptide hormone secretion	biological_process	0.0035172	0.18042	12	918	89	17125	ENSOCUG00000008478,ENSOCUG00000007211,ENSOCUG00000022350,ENSOCUG00000009208,ENSOCUG00000005802,ENSOCUG00000010790,ENSOCUG00000013785,ENSOCUG00000001018,ENSOCUG00000027635,ENSOCUG00000004533,ENSOCUG00000026291,ENSOCUG00000016776
GO:0055001	muscle cell development	biological_process	0.0035461	0.18042	13	918	96	17125	ENSOCUG00000007155,ENSOCUG00000007566,ENSOCUG00000011942,ENSOCUG00000014515,ENSOCUG00000023161,ENSOCUG00000023317,ENSOCUG00000011097,ENSOCUG00000013251,ENSOCUG00000012560,ENSOCUG00000024481,ENSOCUG00000017419,ENSOCUG00000012693,ENSOCUG00000012980
GO:0004348	glucosylceramidase activity	molecular_function	0.0035536	0.18042	2	918	2	17125	ENSOCUG00000000356,ENSOCUG00000010248
GO:0008422	beta-glucosidase activity	molecular_function	0.0035536	0.18042	2	918	2	17125	ENSOCUG00000010248,ENSOCUG00000000356
GO:0050295	steryl-beta-glucosidase activity	molecular_function	0.0035536	0.18042	2	918	2	17125	ENSOCUG00000010248,ENSOCUG00000000356
GO:2000649	regulation of sodium ion transmembrane transporter activity	biological_process	0.0035838	0.18145	5	918	20	17125	ENSOCUG00000006867,ENSOCUG00000001034,ENSOCUG00000000822,ENSOCUG00000005794,ENSOCUG00000014471
GO:0071453	cellular response to oxygen levels	biological_process	0.0036871	0.18544	10	918	66	17125	ENSOCUG00000014904,ENSOCUG00000001718,ENSOCUG00000007732,ENSOCUG00000013785,ENSOCUG00000017852,ENSOCUG00000017631,ENSOCUG00000001216,ENSOCUG00000001009,ENSOCUG00000016394,ENSOCUG00000005092
GO:0043292	contractile fiber	cellular_component	0.0037076	0.18544	14	918	109	17125	ENSOCUG00000012980,ENSOCUG00000014414,ENSOCUG00000008777,ENSOCUG00000012693,ENSOCUG00000024481,ENSOCUG00000023317,ENSOCUG00000023161,ENSOCUG00000011696,ENSOCUG00000000968,ENSOCUG00000014182,ENSOCUG00000012972,ENSOCUG00000001757,ENSOCUG00000007566,ENSOCUG00000006329
GO:0044446	intracellular organelle part	cellular_component	0.0037187	0.18544	307	918	4908	17125	ENSOCUG00000008582,ENSOCUG00000009219,ENSOCUG00000007618,ENSOCUG00000022858,ENSOCUG00000005291,ENSOCUG00000002163,ENSOCUG00000006750,ENSOCUG00000003258,ENSOCUG00000003042,ENSOCUG00000016838,ENSOCUG00000013018,ENSOCUG00000003945,ENSOCUG00000010790,ENSOCUG00000000988,ENSOCUG00000003201,ENSOCUG00000010248,ENSOCUG00000016394,ENSOCUG00000017625,ENSOCUG00000001216,ENSOCUG00000017141,ENSOCUG00000001427,…
GO:0051196	regulation of coenzyme metabolic process	biological_process	0.0037565	0.18544	6	918	28	17125	ENSOCUG00000004436,ENSOCUG00000022357,ENSOCUG00000011034,ENSOCUG00000023317,ENSOCUG00000015728,ENSOCUG00000016772
GO:0014904	myotube cell development	biological_process	0.003758	0.18544	6	918	27	17125	ENSOCUG00000023317,ENSOCUG00000013251,ENSOCUG00000007566,ENSOCUG00000012980,ENSOCUG00000014515,ENSOCUG00000023161
GO:1901723	negative regulation of cell proliferation involved in kidney development	biological_process	0.0037865	0.18544	2	918	2	17125	ENSOCUG00000017750,ENSOCUG00000011097
GO:0031443	fast-twitch skeletal muscle fiber contraction	biological_process	0.0037906	0.18544	2	918	2	17125	ENSOCUG00000002688,ENSOCUG00000023317
GO:0031446	regulation of fast-twitch skeletal muscle fiber contraction	biological_process	0.0037906	0.18544	2	918	2	17125	ENSOCUG00000002688,ENSOCUG00000023317
GO:0031448	positive regulation of fast-twitch skeletal muscle fiber contraction	biological_process	0.0037906	0.18544	2	918	2	17125	ENSOCUG00000002688,ENSOCUG00000023317
GO:0004911	interleukin-2 receptor activity	molecular_function	0.0037914	0.18544	2	918	2	17125	ENSOCUG00000026402,ENSOCUG00000022539
GO:0019976	interleukin-2 binding	molecular_function	0.0037914	0.18544	2	918	2	17125	ENSOCUG00000022539,ENSOCUG00000026402
GO:0006635	fatty acid beta-oxidation	biological_process	0.0037928	0.18544	7	918	35	17125	ENSOCUG00000012924,ENSOCUG00000000473,ENSOCUG00000017625,ENSOCUG00000027541,ENSOCUG00000007732,ENSOCUG00000009630,ENSOCUG00000010544
GO:0016405	CoA-ligase activity	molecular_function	0.0037942	0.18544	3	918	6	17125	ENSOCUG00000025889,ENSOCUG00000017141,ENSOCUG00000012376
GO:0097632	extrinsic component of pre-autophagosomal structure membrane	cellular_component	0.0038214	0.18627	2	918	2	17125	ENSOCUG00000014723,ENSOCUG00000015070
GO:0046688	response to copper ion	biological_process	0.0038459	0.18697	4	918	12	17125	ENSOCUG00000002086,ENSOCUG00000012921,ENSOCUG00000001009,ENSOCUG00000022298
GO:0043532	angiostatin binding	molecular_function	0.0038568	0.18701	2	918	2	17125	ENSOCUG00000004881,ENSOCUG00000003967
GO:0048522	positive regulation of cellular process	biological_process	0.0039133	0.18924	217	918	3252	17125	ENSOCUG00000002641,ENSOCUG00000005551,ENSOCUG00000008582,ENSOCUG00000016354,ENSOCUG00000022858,ENSOCUG00000003042,ENSOCUG00000011960,ENSOCUG00000027635,ENSOCUG00000015434,ENSOCUG00000011238,ENSOCUG00000013571,ENSOCUG00000009934,ENSOCUG00000010790,ENSOCUG00000003201,ENSOCUG00000012335,ENSOCUG00000006237,ENSOCUG00000024295,ENSOCUG00000001216,ENSOCUG00000000784,ENSOCUG00000014904,ENSOCUG00000006669,…
GO:0033993	response to lipid	biological_process	0.0039387	0.18946	33	918	356	17125	ENSOCUG00000013785,ENSOCUG00000021569,ENSOCUG00000007732,ENSOCUG00000015471,ENSOCUG00000021993,ENSOCUG00000004161,ENSOCUG00000010794,ENSOCUG00000004886,ENSOCUG00000002492,ENSOCUG00000010078,ENSOCUG00000029416,ENSOCUG00000011097,ENSOCUG00000022298,ENSOCUG00000012180,ENSOCUG00000005967,ENSOCUG00000015564,ENSOCUG00000008738,ENSOCUG00000010937,ENSOCUG00000002819,ENSOCUG00000016083,ENSOCUG00000006343,…
GO:1990784	response to dsDNA	biological_process	0.0039557	0.18946	2	918	2	17125	ENSOCUG00000003950,ENSOCUG00000016820
GO:1990786	cellular response to dsDNA	biological_process	0.0039557	0.18946	2	918	2	17125	ENSOCUG00000003950,ENSOCUG00000016820
GO:0015399	primary active transmembrane transporter activity	molecular_function	0.0039787	0.18946	13	918	98	17125	ENSOCUG00000017631,ENSOCUG00000016507,ENSOCUG00000004642,ENSOCUG00000029623,ENSOCUG00000007887,ENSOCUG00000014160,ENSOCUG00000017956,ENSOCUG00000006867,ENSOCUG00000002688,ENSOCUG00000014338,ENSOCUG00000008011,ENSOCUG00000004357,ENSOCUG00000003967
GO:0015405	P-P-bond-hydrolysis-driven transmembrane transporter activity	molecular_function	0.0039787	0.18946	13	918	98	17125	ENSOCUG00000017956,ENSOCUG00000014160,ENSOCUG00000006867,ENSOCUG00000004642,ENSOCUG00000017631,ENSOCUG00000016507,ENSOCUG00000029623,ENSOCUG00000007887,ENSOCUG00000002688,ENSOCUG00000014338,ENSOCUG00000008011,ENSOCUG00000004357,ENSOCUG00000003967
GO:1902037	negative regulation of hematopoietic stem cell differentiation	biological_process	0.0039799	0.18946	2	918	2	17125	ENSOCUG00000001009,ENSOCUG00000006655
GO:0061396	regulation of transcription from RNA polymerase II promoter in response to copper ion	biological_process	0.0039964	0.18976	2	918	2	17125	ENSOCUG00000022298,ENSOCUG00000001009
GO:0051179	localization	biological_process	0.004015	0.19015	253	918	3874	17125	ENSOCUG00000008702,ENSOCUG00000012493,ENSOCUG00000008520,ENSOCUG00000005802,ENSOCUG00000011223,ENSOCUG00000008478,ENSOCUG00000007211,ENSOCUG00000000125,ENSOCUG00000021107,ENSOCUG00000004436,ENSOCUG00000003010,ENSOCUG00000011219,ENSOCUG00000010114,ENSOCUG00000012745,ENSOCUG00000022298,ENSOCUG00000023153,ENSOCUG00000015563,ENSOCUG00000009566,ENSOCUG00000002492,ENSOCUG00000012371,ENSOCUG00000029416,…
GO:0036294	cellular response to decreased oxygen levels	biological_process	0.004099	0.19268	9	918	56	17125	ENSOCUG00000016394,ENSOCUG00000005092,ENSOCUG00000014904,ENSOCUG00000001718,ENSOCUG00000007732,ENSOCUG00000013785,ENSOCUG00000017852,ENSOCUG00000001009,ENSOCUG00000001216
GO:0071456	cellular response to hypoxia	biological_process	0.004099	0.19268	9	918	56	17125	ENSOCUG00000001009,ENSOCUG00000001216,ENSOCUG00000014904,ENSOCUG00000001718,ENSOCUG00000007732,ENSOCUG00000013785,ENSOCUG00000017852,ENSOCUG00000005092,ENSOCUG00000016394
GO:0051649	establishment of localization in cell	biological_process	0.0041	0.19268	107	918	1494	17125	ENSOCUG00000013147,ENSOCUG00000021413,ENSOCUG00000005656,ENSOCUG00000005794,ENSOCUG00000011034,ENSOCUG00000029277,ENSOCUG00000024234,ENSOCUG00000011417,ENSOCUG00000006655,ENSOCUG00000026506,ENSOCUG00000014808,ENSOCUG00000013010,ENSOCUG00000016751,ENSOCUG00000004305,ENSOCUG00000005116,ENSOCUG00000023161,ENSOCUG00000006433,ENSOCUG00000015158,ENSOCUG00000014843,ENSOCUG00000000584,ENSOCUG00000014723,…
GO:0045445	myoblast differentiation	biological_process	0.0041854	0.1955	9	918	58	17125	ENSOCUG00000007732,ENSOCUG00000021569,ENSOCUG00000015434,ENSOCUG00000014904,ENSOCUG00000029416,ENSOCUG00000026533,ENSOCUG00000012980,ENSOCUG00000011097,ENSOCUG00000024481
GO:0034058	endosomal vesicle fusion	biological_process	0.0041866	0.1955	3	918	6	17125	ENSOCUG00000000676,ENSOCUG00000014843,ENSOCUG00000015024
GO:0006979	response to oxidative stress	biological_process	0.004192	0.1955	23	918	225	17125	ENSOCUG00000015131,ENSOCUG00000003010,ENSOCUG00000012972,ENSOCUG00000005389,ENSOCUG00000001718,ENSOCUG00000022298,ENSOCUG00000014904,ENSOCUG00000020902,ENSOCUG00000000784,ENSOCUG00000012152,ENSOCUG00000012488,ENSOCUG00000014833,ENSOCUG00000022357,ENSOCUG00000010471,ENSOCUG00000001009,ENSOCUG00000015434,ENSOCUG00000016241,ENSOCUG00000013060,ENSOCUG00000002086,ENSOCUG00000013796,ENSOCUG00000012805,…
GO:1902531	regulation of intracellular signal transduction	biological_process	0.0042205	0.19633	79	918	1033	17125	ENSOCUG00000027519,ENSOCUG00000010937,ENSOCUG00000005294,ENSOCUG00000004598,ENSOCUG00000012488,ENSOCUG00000023317,ENSOCUG00000004930,ENSOCUG00000000478,ENSOCUG00000012090,ENSOCUG00000016820,ENSOCUG00000024481,ENSOCUG00000011097,ENSOCUG00000007255,ENSOCUG00000001009,ENSOCUG00000013785,ENSOCUG00000002861,ENSOCUG00000012407,ENSOCUG00000014833,ENSOCUG00000009934,ENSOCUG00000003201,ENSOCUG00000008954,…
GO:0031432	titin binding	molecular_function	0.0042977	0.19929	3	918	7	17125	ENSOCUG00000013564,ENSOCUG00000024481,ENSOCUG00000009100
GO:0008541	proteasome regulatory particle, lid subcomplex	cellular_component	0.004306	0.19929	2	918	3	17125	ENSOCUG00000026246,ENSOCUG00000001418
GO:0010035	response to inorganic substance	biological_process	0.0043199	0.19943	22	918	211	17125	ENSOCUG00000002086,ENSOCUG00000024481,ENSOCUG00000005737,ENSOCUG00000002492,ENSOCUG00000010643,ENSOCUG00000014471,ENSOCUG00000001009,ENSOCUG00000012921,ENSOCUG00000015434,ENSOCUG00000023891,ENSOCUG00000029235,ENSOCUG00000006433,ENSOCUG00000013060,ENSOCUG00000012066,ENSOCUG00000004569,ENSOCUG00000015131,ENSOCUG00000012972,ENSOCUG00000011763,ENSOCUG00000002264,ENSOCUG00000005389,ENSOCUG00000022298,…
GO:0044085	cellular component biogenesis	biological_process	0.0044217	0.20362	118	918	1674	17125	ENSOCUG00000003038,ENSOCUG00000005545,ENSOCUG00000012560,ENSOCUG00000005794,ENSOCUG00000005656,ENSOCUG00000013760,ENSOCUG00000017419,ENSOCUG00000012693,ENSOCUG00000017196,ENSOCUG00000001220,ENSOCUG00000013147,ENSOCUG00000003973,ENSOCUG00000000356,ENSOCUG00000010763,ENSOCUG00000011763,ENSOCUG00000006655,ENSOCUG00000005548,ENSOCUG00000012504,ENSOCUG00000015070,ENSOCUG00000005465,ENSOCUG00000008495,…
GO:0051193	regulation of cofactor metabolic process	biological_process	0.0044331	0.20363	6	918	29	17125	ENSOCUG00000016772,ENSOCUG00000015728,ENSOCUG00000023317,ENSOCUG00000011034,ENSOCUG00000022357,ENSOCUG00000004436
GO:0009893	positive regulation of metabolic process	biological_process	0.0044842	0.20547	162	918	2350	17125	ENSOCUG00000005802,ENSOCUG00000012493,ENSOCUG00000004815,ENSOCUG00000004436,ENSOCUG00000000125,ENSOCUG00000013327,ENSOCUG00000003221,ENSOCUG00000004627,ENSOCUG00000005645,ENSOCUG00000015246,ENSOCUG00000005519,ENSOCUG00000015563,ENSOCUG00000022298,ENSOCUG00000010001,ENSOCUG00000009566,ENSOCUG00000023222,ENSOCUG00000003338,ENSOCUG00000012805,ENSOCUG00000013796,ENSOCUG00000010794,ENSOCUG00000029416,…
GO:0010604	positive regulation of macromolecule metabolic process	biological_process	0.0045462	0.20779	141	918	2013	17125	ENSOCUG00000005967,ENSOCUG00000008192,ENSOCUG00000006231,ENSOCUG00000001687,ENSOCUG00000005389,ENSOCUG00000010217,ENSOCUG00000012866,ENSOCUG00000025540,ENSOCUG00000016141,ENSOCUG00000007930,ENSOCUG00000001009,ENSOCUG00000015733,ENSOCUG00000001018,ENSOCUG00000024481,ENSOCUG00000011261,ENSOCUG00000011358,ENSOCUG00000011097,ENSOCUG00000004886,ENSOCUG00000001216,ENSOCUG00000006237,ENSOCUG00000024295,…
GO:0009719	response to endogenous stimulus	biological_process	0.004567	0.20822	63	918	785	17125	ENSOCUG00000005737,ENSOCUG00000006209,ENSOCUG00000000984,ENSOCUG00000003475,ENSOCUG00000016772,ENSOCUG00000002086,ENSOCUG00000023161,ENSOCUG00000014515,ENSOCUG00000005116,ENSOCUG00000023902,ENSOCUG00000000038,ENSOCUG00000016083,ENSOCUG00000006343,ENSOCUG00000001456,ENSOCUG00000003201,ENSOCUG00000013760,ENSOCUG00000007964,ENSOCUG00000022357,ENSOCUG00000016521,ENSOCUG00000011034,ENSOCUG00000000784,…
GO:0016877	ligase activity, forming carbon-sulfur bonds	molecular_function	0.0047014	0.21381	6	918	27	17125	ENSOCUG00000005010,ENSOCUG00000013062,ENSOCUG00000012376,ENSOCUG00000017141,ENSOCUG00000025889,ENSOCUG00000009900
GO:1900118	negative regulation of execution phase of apoptosis	biological_process	0.0047241	0.21387	3	918	7	17125	ENSOCUG00000027635,ENSOCUG00000006315,ENSOCUG00000003201
GO:0048011	neurotrophin TRK receptor signaling pathway	biological_process	0.004726	0.21387	4	918	13	17125	ENSOCUG00000000478,ENSOCUG00000009223,ENSOCUG00000004533,ENSOCUG00000013806
GO:0045214	sarcomere organization	biological_process	0.0047595	0.2144	6	918	28	17125	ENSOCUG00000017419,ENSOCUG00000012693,ENSOCUG00000012980,ENSOCUG00000024481,ENSOCUG00000012560,ENSOCUG00000007155
GO:0046983	protein dimerization activity	molecular_function	0.004761	0.2144	65	918	877	17125	ENSOCUG00000016354,ENSOCUG00000015789,ENSOCUG00000002819,ENSOCUG00000014466,ENSOCUG00000000222,ENSOCUG00000017132,ENSOCUG00000015434,ENSOCUG00000011960,ENSOCUG00000014075,ENSOCUG00000014289,ENSOCUG00000003042,ENSOCUG00000008954,ENSOCUG00000003201,ENSOCUG00000016521,ENSOCUG00000012407,ENSOCUG00000016747,ENSOCUG00000000784,ENSOCUG00000014904,ENSOCUG00000006342,ENSOCUG00000012972,ENSOCUG00000011261,…
GO:0006750	glutathione biosynthetic process	biological_process	0.0047929	0.2146	3	918	7	17125	ENSOCUG00000013796,ENSOCUG00000012805,ENSOCUG00000001009
GO:0005779	integral component of peroxisomal membrane	cellular_component	0.0048093	0.2146	4	918	14	17125	ENSOCUG00000017625,ENSOCUG00000009630,ENSOCUG00000001670,ENSOCUG00000021413
GO:0031231	intrinsic component of peroxisomal membrane	cellular_component	0.0048093	0.2146	4	918	14	17125	ENSOCUG00000017625,ENSOCUG00000009630,ENSOCUG00000021413,ENSOCUG00000001670
GO:0098588	bounding membrane of organelle	cellular_component	0.0048124	0.2146	66	918	868	17125	ENSOCUG00000006315,ENSOCUG00000025709,ENSOCUG00000012335,ENSOCUG00000000676,ENSOCUG00000009069,ENSOCUG00000017625,ENSOCUG00000001216,ENSOCUG00000011535,ENSOCUG00000016394,ENSOCUG00000003201,ENSOCUG00000010248,ENSOCUG00000000988,ENSOCUG00000015434,ENSOCUG00000005741,ENSOCUG00000022858,ENSOCUG00000014740,ENSOCUG00000012980,ENSOCUG00000009219,ENSOCUG00000016393,ENSOCUG00000014090,ENSOCUG00000017516,…
GO:0003012	muscle system process	biological_process	0.0048487	0.2157	21	918	200	17125	ENSOCUG00000002688,ENSOCUG00000010078,ENSOCUG00000003282,ENSOCUG00000008582,ENSOCUG00000011795,ENSOCUG00000027853,ENSOCUG00000023161,ENSOCUG00000014182,ENSOCUG00000000584,ENSOCUG00000010471,ENSOCUG00000012560,ENSOCUG00000013251,ENSOCUG00000003384,ENSOCUG00000012493,ENSOCUG00000023317,ENSOCUG00000017490,ENSOCUG00000006867,ENSOCUG00000017729,ENSOCUG00000001757,ENSOCUG00000016507,ENSOCUG00000016088
GO:0009142	nucleoside triphosphate biosynthetic process	biological_process	0.0049169	0.2182	7	918	44	17125	ENSOCUG00000003967,ENSOCUG00000006451,ENSOCUG00000017750,ENSOCUG00000006433,ENSOCUG00000022879,ENSOCUG00000005171,ENSOCUG00000004642
GO:0005777	peroxisome	cellular_component	0.0050002	0.22083	11	918	79	17125	ENSOCUG00000012924,ENSOCUG00000017625,ENSOCUG00000027541,ENSOCUG00000009815,ENSOCUG00000001670,ENSOCUG00000011521,ENSOCUG00000006521,ENSOCUG00000010508,ENSOCUG00000009630,ENSOCUG00000021413,ENSOCUG00000010544
GO:0042579	microbody	cellular_component	0.0050002	0.22083	11	918	79	17125	ENSOCUG00000009815,ENSOCUG00000027541,ENSOCUG00000001670,ENSOCUG00000012924,ENSOCUG00000017625,ENSOCUG00000009630,ENSOCUG00000021413,ENSOCUG00000010544,ENSOCUG00000011521,ENSOCUG00000010508,ENSOCUG00000006521
GO:0044264	cellular polysaccharide metabolic process	biological_process	0.0050398	0.22204	9	918	58	17125	ENSOCUG00000013946,ENSOCUG00000001018,ENSOCUG00000025567,ENSOCUG00000000303,ENSOCUG00000004436,ENSOCUG00000015800,ENSOCUG00000009934,ENSOCUG00000015051,ENSOCUG00000003384
GO:0015026	coreceptor activity	molecular_function	0.0050544	0.22215	4	918	14	17125	ENSOCUG00000004317,ENSOCUG00000006209,ENSOCUG00000016083,ENSOCUG00000016751
GO:0030688	preribosome, small subunit precursor	cellular_component	0.0050782	0.22231	3	918	7	17125	ENSOCUG00000004319,ENSOCUG00000016820,ENSOCUG00000022843
GO:0006352	DNA-templated transcription, initiation	biological_process	0.0050859	0.22231	10	918	72	17125	ENSOCUG00000011923,ENSOCUG00000011143,ENSOCUG00000022377,ENSOCUG00000005323,ENSOCUG00000023174,ENSOCUG00000015646,ENSOCUG00000005480,ENSOCUG00000002190,ENSOCUG00000013727,ENSOCUG00000022792
GO:0006560	proline metabolic process	biological_process	0.0050945	0.22231	3	918	7	17125	ENSOCUG00000009391,ENSOCUG00000015315,ENSOCUG00000005956
GO:2000021	regulation of ion homeostasis	biological_process	0.0051407	0.2238	13	918	104	17125	ENSOCUG00000006885,ENSOCUG00000014471,ENSOCUG00000013785,ENSOCUG00000023161,ENSOCUG00000011795,ENSOCUG00000008064,ENSOCUG00000013796,ENSOCUG00000012805,ENSOCUG00000008702,ENSOCUG00000024481,ENSOCUG00000008582,ENSOCUG00000010078,ENSOCUG00000001034
GO:0043130	ubiquitin binding	molecular_function	0.0052053	0.22554	10	918	67	17125	ENSOCUG00000023891,ENSOCUG00000001718,ENSOCUG00000025709,ENSOCUG00000015471,ENSOCUG00000025171,ENSOCUG00000013695,ENSOCUG00000006433,ENSOCUG00000009069,ENSOCUG00000012180,ENSOCUG00000013327
GO:0002082	regulation of oxidative phosphorylation	biological_process	0.0052054	0.22554	4	918	15	17125	ENSOCUG00000004163,ENSOCUG00000006433,ENSOCUG00000023317,ENSOCUG00000005802
GO:0071705	nitrogen compound transport	biological_process	0.0053403	0.23084	34	918	376	17125	ENSOCUG00000017852,ENSOCUG00000016776,ENSOCUG00000011417,ENSOCUG00000004158,ENSOCUG00000027668,ENSOCUG00000013147,ENSOCUG00000001334,ENSOCUG00000010790,ENSOCUG00000009943,ENSOCUG00000027635,ENSOCUG00000001685,ENSOCUG00000000098,ENSOCUG00000011686,ENSOCUG00000022298,ENSOCUG00000026246,ENSOCUG00000004163,ENSOCUG00000008478,ENSOCUG00000007211,ENSOCUG00000009630,ENSOCUG00000025548,ENSOCUG00000012066,…
GO:0016072	rRNA metabolic process	biological_process	0.005365	0.23089	11	918	84	17125	ENSOCUG00000012154,ENSOCUG00000009193,ENSOCUG00000022086,ENSOCUG00000016820,ENSOCUG00000008264,ENSOCUG00000013727,ENSOCUG00000022792,ENSOCUG00000004319,ENSOCUG00000017567,ENSOCUG00000022843,ENSOCUG00000002961
GO:0044438	microbody part	cellular_component	0.0053792	0.23089	6	918	30	17125	ENSOCUG00000017625,ENSOCUG00000012924,ENSOCUG00000021413,ENSOCUG00000001670,ENSOCUG00000009630,ENSOCUG00000009815
GO:0044439	peroxisomal part	cellular_component	0.0053792	0.23089	6	918	30	17125	ENSOCUG00000012924,ENSOCUG00000017625,ENSOCUG00000009630,ENSOCUG00000009815,ENSOCUG00000021413,ENSOCUG00000001670
GO:0005765	lysosomal membrane	cellular_component	0.0054321	0.23256	10	918	71	17125	ENSOCUG00000012371,ENSOCUG00000027668,ENSOCUG00000027062,ENSOCUG00000003790,ENSOCUG00000000466,ENSOCUG00000026197,ENSOCUG00000024513,ENSOCUG00000000356,ENSOCUG00000014090,ENSOCUG00000000676
GO:1902600	hydrogen ion transmembrane transport	biological_process	0.0054435	0.23256	11	918	94	17125	ENSOCUG00000011219,ENSOCUG00000003258,ENSOCUG00000004642,ENSOCUG00000017631,ENSOCUG00000026908,ENSOCUG00000004890,ENSOCUG00000015169,ENSOCUG00000011055,ENSOCUG00000003967,ENSOCUG00000006451,ENSOCUG00000022885
GO:0045744	negative regulation of G-protein coupled receptor protein signaling pathway	biological_process	0.0054857	0.23333	6	918	31	17125	ENSOCUG00000007211,ENSOCUG00000026291,ENSOCUG00000013060,ENSOCUG00000012806,ENSOCUG00000016088,ENSOCUG00000008582
GO:0005774	vacuolar membrane	cellular_component	0.0054869	0.23333	12	918	94	17125	ENSOCUG00000015070,ENSOCUG00000026197,ENSOCUG00000015169,ENSOCUG00000024513,ENSOCUG00000000676,ENSOCUG00000000356,ENSOCUG00000014090,ENSOCUG00000027668,ENSOCUG00000012371,ENSOCUG00000003790,ENSOCUG00000027062,ENSOCUG00000000466
GO:0044451	nucleoplasm part	cellular_component	0.0056717	0.24063	60	918	755	17125	ENSOCUG00000005967,ENSOCUG00000014151,ENSOCUG00000017516,ENSOCUG00000029133,ENSOCUG00000004878,ENSOCUG00000000034,ENSOCUG00000017534,ENSOCUG00000023738,ENSOCUG00000010001,ENSOCUG00000015563,ENSOCUG00000011223,ENSOCUG00000005802,ENSOCUG00000011896,ENSOCUG00000017378,ENSOCUG00000000697,ENSOCUG00000013327,ENSOCUG00000005323,ENSOCUG00000002992,ENSOCUG00000006409,ENSOCUG00000012921,ENSOCUG00000014518,…
GO:0009206	purine ribonucleoside triphosphate biosynthetic process	biological_process	0.0056948	0.24105	6	918	35	17125	ENSOCUG00000006433,ENSOCUG00000017750,ENSOCUG00000003967,ENSOCUG00000006451,ENSOCUG00000004642,ENSOCUG00000022879
GO:0030239	myofibril assembly	biological_process	0.0057193	0.24129	7	918	38	17125	ENSOCUG00000012980,ENSOCUG00000012693,ENSOCUG00000017419,ENSOCUG00000024481,ENSOCUG00000007566,ENSOCUG00000007155,ENSOCUG00000012560
GO:0071495	cellular response to endogenous stimulus	biological_process	0.0057269	0.24129	55	918	673	17125	ENSOCUG00000016507,ENSOCUG00000001687,ENSOCUG00000005078,ENSOCUG00000016614,ENSOCUG00000021541,ENSOCUG00000005294,ENSOCUG00000021679,ENSOCUG00000010937,ENSOCUG00000010133,ENSOCUG00000023066,ENSOCUG00000004436,ENSOCUG00000014534,ENSOCUG00000013806,ENSOCUG00000008478,ENSOCUG00000004163,ENSOCUG00000014518,ENSOCUG00000015728,ENSOCUG00000012081,ENSOCUG00000007302,ENSOCUG00000004533,ENSOCUG00000007732,…
GO:1903050	regulation of proteolysis involved in cellular protein catabolic process	biological_process	0.005771	0.24259	17	918	150	17125	ENSOCUG00000005645,ENSOCUG00000024295,ENSOCUG00000001418,ENSOCUG00000000356,ENSOCUG00000006231,ENSOCUG00000006669,ENSOCUG00000016747,ENSOCUG00000022298,ENSOCUG00000001718,ENSOCUG00000010217,ENSOCUG00000004815,ENSOCUG00000017399,ENSOCUG00000006433,ENSOCUG00000011595,ENSOCUG00000012805,ENSOCUG00000005092,ENSOCUG00000003282
GO:0046933	proton-transporting ATP synthase activity, rotational mechanism	molecular_function	0.0058078	0.24358	3	918	8	17125	ENSOCUG00000004642,ENSOCUG00000017631,ENSOCUG00000003967
GO:0051879	Hsp90 protein binding	molecular_function	0.0058851	0.24577	6	918	29	17125	ENSOCUG00000012921,ENSOCUG00000021025,ENSOCUG00000012834,ENSOCUG00000005092,ENSOCUG00000011386,ENSOCUG00000012090
GO:0006006	glucose metabolic process	biological_process	0.0058868	0.24577	12	918	93	17125	ENSOCUG00000015728,ENSOCUG00000005967,ENSOCUG00000022298,ENSOCUG00000001018,ENSOCUG00000027635,ENSOCUG00000025023,ENSOCUG00000015733,ENSOCUG00000023317,ENSOCUG00000009934,ENSOCUG00000022357,ENSOCUG00000029416,ENSOCUG00000004436
GO:0032024	positive regulation of insulin secretion	biological_process	0.0060027	0.25004	6	918	30	17125	ENSOCUG00000010790,ENSOCUG00000026291,ENSOCUG00000007211,ENSOCUG00000001018,ENSOCUG00000013785,ENSOCUG00000027635
GO:0072350	tricarboxylic acid metabolic process	biological_process	0.0060405	0.25104	6	918	31	17125	ENSOCUG00000015606,ENSOCUG00000025889,ENSOCUG00000009296,ENSOCUG00000009045,ENSOCUG00000010508,ENSOCUG00000012376
GO:0015078	hydrogen ion transmembrane transporter activity	molecular_function	0.0060633	0.25142	10	918	86	17125	ENSOCUG00000022885,ENSOCUG00000003967,ENSOCUG00000026908,ENSOCUG00000011055,ENSOCUG00000004890,ENSOCUG00000015169,ENSOCUG00000011219,ENSOCUG00000004642,ENSOCUG00000017631,ENSOCUG00000003258
GO:0010212	response to ionizing radiation	biological_process	0.0061937	0.25549	12	918	93	17125	ENSOCUG00000022350,ENSOCUG00000003201,ENSOCUG00000008954,ENSOCUG00000013327,ENSOCUG00000027263,ENSOCUG00000029416,ENSOCUG00000012972,ENSOCUG00000012921,ENSOCUG00000014289,ENSOCUG00000010763,ENSOCUG00000001687,ENSOCUG00000017546
GO:0050542	icosanoid binding	molecular_function	0.0062383	0.25549	2	918	3	17125	ENSOCUG00000008632,ENSOCUG00000009566
GO:0050543	icosatetraenoic acid binding	molecular_function	0.0062383	0.25549	2	918	3	17125	ENSOCUG00000009566,ENSOCUG00000008632
GO:0050544	arachidonic acid binding	molecular_function	0.0062383	0.25549	2	918	3	17125	ENSOCUG00000008632,ENSOCUG00000009566
GO:1901567	fatty acid derivative binding	molecular_function	0.0062383	0.25549	2	918	3	17125	ENSOCUG00000009566,ENSOCUG00000008632
GO:0019773	proteasome core complex, alpha-subunit complex	cellular_component	0.0062581	0.25549	3	918	8	17125	ENSOCUG00000010316,ENSOCUG00000013806,ENSOCUG00000013256
GO:0006364	rRNA processing	biological_process	0.0062591	0.25549	10	918	75	17125	ENSOCUG00000012154,ENSOCUG00000009193,ENSOCUG00000022086,ENSOCUG00000016820,ENSOCUG00000022792,ENSOCUG00000013727,ENSOCUG00000004319,ENSOCUG00000017567,ENSOCUG00000022843,ENSOCUG00000002961
GO:1904646	cellular response to beta-amyloid	biological_process	0.0063042	0.25676	5	918	21	17125	ENSOCUG00000002492,ENSOCUG00000005737,ENSOCUG00000016088,ENSOCUG00000002086,ENSOCUG00000012081
GO:0009145	purine nucleoside triphosphate biosynthetic process	biological_process	0.0065841	0.26757	6	918	36	17125	ENSOCUG00000004642,ENSOCUG00000022879,ENSOCUG00000006433,ENSOCUG00000006451,ENSOCUG00000003967,ENSOCUG00000017750
GO:0042581	specific granule	cellular_component	0.0066087	0.26798	4	918	14	17125	ENSOCUG00000021107,ENSOCUG00000010995,ENSOCUG00000001216,ENSOCUG00000004569
GO:0048545	response to steroid hormone	biological_process	0.0066589	0.26941	16	918	140	17125	ENSOCUG00000007732,ENSOCUG00000021569,ENSOCUG00000006343,ENSOCUG00000000038,ENSOCUG00000004161,ENSOCUG00000010794,ENSOCUG00000010078,ENSOCUG00000000984,ENSOCUG00000011097,ENSOCUG00000016772,ENSOCUG00000000784,ENSOCUG00000022907,ENSOCUG00000005967,ENSOCUG00000001456,ENSOCUG00000010937,ENSOCUG00000011034
GO:0031674	I band	cellular_component	0.0067438	0.27225	9	918	59	17125	ENSOCUG00000014414,ENSOCUG00000012693,ENSOCUG00000024481,ENSOCUG00000023317,ENSOCUG00000011696,ENSOCUG00000023161,ENSOCUG00000000968,ENSOCUG00000012972,ENSOCUG00000006329
GO:2001244	positive regulation of intrinsic apoptotic signaling pathway	biological_process	0.0068374	0.27477	7	918	45	17125	ENSOCUG00000017750,ENSOCUG00000008632,ENSOCUG00000000125,ENSOCUG00000004265,ENSOCUG00000006237,ENSOCUG00000012152,ENSOCUG00000009566
GO:0005776	autophagosome	cellular_component	0.0068416	0.27477	8	918	50	17125	ENSOCUG00000025171,ENSOCUG00000015070,ENSOCUG00000001718,ENSOCUG00000016241,ENSOCUG00000016834,ENSOCUG00000014723,ENSOCUG00000024513,ENSOCUG00000004305
GO:0034045	pre-autophagosomal structure membrane	cellular_component	0.0068513	0.27477	3	918	7	17125	ENSOCUG00000016393,ENSOCUG00000014723,ENSOCUG00000015070
GO:0051147	regulation of muscle cell differentiation	biological_process	0.0069529	0.27824	12	918	95	17125	ENSOCUG00000023317,ENSOCUG00000011097,ENSOCUG00000024481,ENSOCUG00000029416,ENSOCUG00000010078,ENSOCUG00000012980,ENSOCUG00000013147,ENSOCUG00000000944,ENSOCUG00000026533,ENSOCUG00000015434,ENSOCUG00000007732,ENSOCUG00000021569
GO:0006110	regulation of glycolytic process	biological_process	0.0069946	0.27869	5	918	23	17125	ENSOCUG00000011034,ENSOCUG00000023317,ENSOCUG00000016772,ENSOCUG00000015728,ENSOCUG00000004436
GO:0030811	regulation of nucleotide catabolic process	biological_process	0.0069946	0.27869	5	918	23	17125	ENSOCUG00000004436,ENSOCUG00000011034,ENSOCUG00000016772,ENSOCUG00000015728,ENSOCUG00000023317
GO:0001678	cellular glucose homeostasis	biological_process	0.0074075	0.29393	9	918	61	17125	ENSOCUG00000026291,ENSOCUG00000027635,ENSOCUG00000013785,ENSOCUG00000001018,ENSOCUG00000005116,ENSOCUG00000010790,ENSOCUG00000012493,ENSOCUG00000008478,ENSOCUG00000012090
GO:0046685	response to arsenic-containing substance	biological_process	0.0074092	0.29393	4	918	15	17125	ENSOCUG00000006433,ENSOCUG00000012921,ENSOCUG00000012805,ENSOCUG00000008702
GO:0044711	single-organism biosynthetic process	biological_process	0.0074416	0.29445	68	918	907	17125	ENSOCUG00000000584,ENSOCUG00000004642,ENSOCUG00000027865,ENSOCUG00000014777,ENSOCUG00000006433,ENSOCUG00000013812,ENSOCUG00000002071,ENSOCUG00000005954,ENSOCUG00000016088,ENSOCUG00000010763,ENSOCUG00000000356,ENSOCUG00000015195,ENSOCUG00000012504,ENSOCUG00000002264,ENSOCUG00000009815,ENSOCUG00000009045,ENSOCUG00000022357,ENSOCUG00000009306,ENSOCUG00000007904,ENSOCUG00000015728,ENSOCUG00000017750,…
GO:0006818	hydrogen transport	biological_process	0.0074704	0.29445	11	918	98	17125	ENSOCUG00000011219,ENSOCUG00000003258,ENSOCUG00000017631,ENSOCUG00000004642,ENSOCUG00000026908,ENSOCUG00000004890,ENSOCUG00000011055,ENSOCUG00000015169,ENSOCUG00000003967,ENSOCUG00000006451,ENSOCUG00000022885
GO:0015992	proton transport	biological_process	0.0074704	0.29445	11	918	98	17125	ENSOCUG00000022885,ENSOCUG00000006451,ENSOCUG00000003967,ENSOCUG00000011055,ENSOCUG00000004890,ENSOCUG00000015169,ENSOCUG00000026908,ENSOCUG00000017631,ENSOCUG00000004642,ENSOCUG00000003258,ENSOCUG00000011219
GO:0034655	nucleobase-containing compound catabolic process	biological_process	0.0075066	0.29524	19	918	187	17125	ENSOCUG00000016772,ENSOCUG00000005465,ENSOCUG00000021983,ENSOCUG00000014902,ENSOCUG00000015728,ENSOCUG00000008264,ENSOCUG00000013018,ENSOCUG00000023902,ENSOCUG00000006433,ENSOCUG00000006650,ENSOCUG00000004930,ENSOCUG00000023317,ENSOCUG00000011034,ENSOCUG00000027257,ENSOCUG00000004933,ENSOCUG00000005323,ENSOCUG00000004436,ENSOCUG00000006237,ENSOCUG00000004298
GO:0016070	RNA metabolic process	biological_process	0.0075314	0.29558	184	918	2789	17125	ENSOCUG00000014466,ENSOCUG00000002300,ENSOCUG00000022380,ENSOCUG00000027029,ENSOCUG00000002819,ENSOCUG00000016516,ENSOCUG00000010050,ENSOCUG00000014289,ENSOCUG00000000038,ENSOCUG00000011686,ENSOCUG00000029614,ENSOCUG00000002086,ENSOCUG00000006209,ENSOCUG00000015789,ENSOCUG00000006354,ENSOCUG00000005511,ENSOCUG00000016544,ENSOCUG00000016875,ENSOCUG00000017567,ENSOCUG00000011143,ENSOCUG00000012407,…
GO:0030258	lipid modification	biological_process	0.0076026	0.29774	16	918	139	17125	ENSOCUG00000010248,ENSOCUG00000000478,ENSOCUG00000009630,ENSOCUG00000016698,ENSOCUG00000017058,ENSOCUG00000017625,ENSOCUG00000000356,ENSOCUG00000010544,ENSOCUG00000029416,ENSOCUG00000007956,ENSOCUG00000005395,ENSOCUG00000007732,ENSOCUG00000027541,ENSOCUG00000004472,ENSOCUG00000012924,ENSOCUG00000000473
GO:2001070	starch binding	molecular_function	0.0076556	0.29917	2	918	3	17125	ENSOCUG00000025567,ENSOCUG00000010589
GO:0019184	nonribosomal peptide biosynthetic process	biological_process	0.0077016	0.29983	3	918	8	17125	ENSOCUG00000012805,ENSOCUG00000013796,ENSOCUG00000001009
GO:1901292	nucleoside phosphate catabolic process	biological_process	0.0077052	0.29983	8	918	54	17125	ENSOCUG00000004298,ENSOCUG00000006433,ENSOCUG00000015728,ENSOCUG00000004436,ENSOCUG00000014902,ENSOCUG00000023317,ENSOCUG00000016772,ENSOCUG00000011034
GO:0032006	regulation of TOR signaling	biological_process	0.0077331	0.30028	10	918	72	17125	ENSOCUG00000017750,ENSOCUG00000011238,ENSOCUG00000000356,ENSOCUG00000011535,ENSOCUG00000016521,ENSOCUG00000005294,ENSOCUG00000021679,ENSOCUG00000000466,ENSOCUG00000012834,ENSOCUG00000016772
GO:0016607	nuclear speck	cellular_component	0.0079519	0.30796	23	918	233	17125	ENSOCUG00000016516,ENSOCUG00000015169,ENSOCUG00000011386,ENSOCUG00000006750,ENSOCUG00000003274,ENSOCUG00000015081,ENSOCUG00000029416,ENSOCUG00000020955,ENSOCUG00000012758,ENSOCUG00000001427,ENSOCUG00000017534,ENSOCUG00000010001,ENSOCUG00000023738,ENSOCUG00000014904,ENSOCUG00000006669,ENSOCUG00000000784,ENSOCUG00000011417,ENSOCUG00000014151,ENSOCUG00000008954,ENSOCUG00000000133,ENSOCUG00000005323,…
GO:0022900	electron transport chain	biological_process	0.0079644	0.30796	11	918	109	17125	ENSOCUG00000022885,ENSOCUG00000000790,ENSOCUG00000004581,ENSOCUG00000013147,ENSOCUG00000012066,ENSOCUG00000015853,ENSOCUG00000026908,ENSOCUG00000015728,ENSOCUG00000025982,ENSOCUG00000003961,ENSOCUG00000003258
GO:0009201	ribonucleoside triphosphate biosynthetic process	biological_process	0.0080616	0.31106	6	918	37	17125	ENSOCUG00000004642,ENSOCUG00000022879,ENSOCUG00000006433,ENSOCUG00000017750,ENSOCUG00000003967,ENSOCUG00000006451
GO:0032868	response to insulin	biological_process	0.0080923	0.31109	14	918	120	17125	ENSOCUG00000016614,ENSOCUG00000004533,ENSOCUG00000005116,ENSOCUG00000014515,ENSOCUG00000016507,ENSOCUG00000008478,ENSOCUG00000007964,ENSOCUG00000022357,ENSOCUG00000004163,ENSOCUG00000013806,ENSOCUG00000004436,ENSOCUG00000003475,ENSOCUG00000012493,ENSOCUG00000009208
GO:0055082	cellular chemical homeostasis	biological_process	0.0080965	0.31109	31	918	352	17125	ENSOCUG00000002688,ENSOCUG00000002492,ENSOCUG00000010078,ENSOCUG00000024481,ENSOCUG00000008582,ENSOCUG00000006209,ENSOCUG00000012085,ENSOCUG00000023161,ENSOCUG00000005116,ENSOCUG00000004314,ENSOCUG00000014160,ENSOCUG00000001018,ENSOCUG00000013785,ENSOCUG00000027635,ENSOCUG00000026291,ENSOCUG00000029623,ENSOCUG00000006885,ENSOCUG00000017631,ENSOCUG00000014289,ENSOCUG00000003003,ENSOCUG00000008478,…
GO:0051171	regulation of nitrogen compound metabolic process	biological_process	0.008187	0.31355	171	918	2552	17125	ENSOCUG00000003338,ENSOCUG00000012805,ENSOCUG00000010794,ENSOCUG00000002492,ENSOCUG00000029416,ENSOCUG00000012921,ENSOCUG00000015728,ENSOCUG00000021569,ENSOCUG00000007732,ENSOCUG00000005802,ENSOCUG00000012493,ENSOCUG00000024103,ENSOCUG00000013327,ENSOCUG00000004436,ENSOCUG00000009811,ENSOCUG00000003221,ENSOCUG00000003010,ENSOCUG00000005078,ENSOCUG00000022298,ENSOCUG00000023153,ENSOCUG00000010001,…
GO:1903362	regulation of cellular protein catabolic process	biological_process	0.0081946	0.31355	18	918	168	17125	ENSOCUG00000010217,ENSOCUG00000005802,ENSOCUG00000017399,ENSOCUG00000004815,ENSOCUG00000000356,ENSOCUG00000001418,ENSOCUG00000024295,ENSOCUG00000005645,ENSOCUG00000001718,ENSOCUG00000022298,ENSOCUG00000016747,ENSOCUG00000006669,ENSOCUG00000006231,ENSOCUG00000005092,ENSOCUG00000012805,ENSOCUG00000011595,ENSOCUG00000003282,ENSOCUG00000006433
GO:0002793	positive regulation of peptide secretion	biological_process	0.008227	0.31413	7	918	43	17125	ENSOCUG00000009566,ENSOCUG00000010790,ENSOCUG00000026291,ENSOCUG00000007211,ENSOCUG00000013785,ENSOCUG00000001018,ENSOCUG00000027635
GO:0006754	ATP biosynthetic process	biological_process	0.0083117	0.31671	5	918	27	17125	ENSOCUG00000004642,ENSOCUG00000017750,ENSOCUG00000003967,ENSOCUG00000006451,ENSOCUG00000006433
GO:0044437	vacuolar part	cellular_component	0.008381	0.31869	12	918	99	17125	ENSOCUG00000000356,ENSOCUG00000000676,ENSOCUG00000014090,ENSOCUG00000024513,ENSOCUG00000015070,ENSOCUG00000026197,ENSOCUG00000015169,ENSOCUG00000000466,ENSOCUG00000003790,ENSOCUG00000027062,ENSOCUG00000012371,ENSOCUG00000027668
GO:1902494	catalytic complex	cellular_component	0.008399	0.31871	55	918	719	17125	ENSOCUG00000002861,ENSOCUG00000013946,ENSOCUG00000023698,ENSOCUG00000022505,ENSOCUG00000007059,ENSOCUG00000001023,ENSOCUG00000014778,ENSOCUG00000015728,ENSOCUG00000002543,ENSOCUG00000007255,ENSOCUG00000012805,ENSOCUG00000013796,ENSOCUG00000009208,ENSOCUG00000023738,ENSOCUG00000008457,ENSOCUG00000021027,ENSOCUG00000029133,ENSOCUG00000002992,ENSOCUG00000004436,ENSOCUG00000000790,ENSOCUG00000011896,…
GO:0014889	muscle atrophy	biological_process	0.0084246	0.31875	3	918	8	17125	ENSOCUG00000023317,ENSOCUG00000010471,ENSOCUG00000017490
GO:0006396	RNA processing	biological_process	0.0084348	0.31875	43	918	535	17125	ENSOCUG00000007618,ENSOCUG00000002961,ENSOCUG00000002163,ENSOCUG00000012181,ENSOCUG00000013727,ENSOCUG00000022967,ENSOCUG00000025183,ENSOCUG00000005116,ENSOCUG00000028001,ENSOCUG00000027202,ENSOCUG00000004933,ENSOCUG00000017567,ENSOCUG00000009306,ENSOCUG00000005511,ENSOCUG00000011417,ENSOCUG00000004255,ENSOCUG00000001427,ENSOCUG00000012154,ENSOCUG00000000945,ENSOCUG00000011097,ENSOCUG00000011491,…
GO:0032270	positive regulation of cellular protein metabolic process	biological_process	0.0085214	0.32033	68	918	898	17125	ENSOCUG00000004436,ENSOCUG00000004815,ENSOCUG00000005802,ENSOCUG00000026197,ENSOCUG00000015563,ENSOCUG00000001718,ENSOCUG00000012180,ENSOCUG00000005645,ENSOCUG00000015246,ENSOCUG00000015737,ENSOCUG00000003282,ENSOCUG00000010078,ENSOCUG00000002492,ENSOCUG00000009566,ENSOCUG00000009208,ENSOCUG00000003338,ENSOCUG00000012805,ENSOCUG00000026291,ENSOCUG00000004533,ENSOCUG00000017750,ENSOCUG00000017631,…
GO:0005521	lamin binding	molecular_function	0.0085232	0.32033	3	918	8	17125	ENSOCUG00000024234,ENSOCUG00000004170,ENSOCUG00000011417
GO:0034637	cellular carbohydrate biosynthetic process	biological_process	0.008529	0.32033	7	918	42	17125	ENSOCUG00000017058,ENSOCUG00000003384,ENSOCUG00000015051,ENSOCUG00000009934,ENSOCUG00000004436,ENSOCUG00000001018,ENSOCUG00000013946
GO:0006391	transcription initiation from mitochondrial promoter	biological_process	0.0085745	0.32091	2	918	3	17125	ENSOCUG00000022792,ENSOCUG00000013727
GO:0046007	negative regulation of activated T cell proliferation	biological_process	0.0085794	0.32091	3	918	8	17125	ENSOCUG00000004930,ENSOCUG00000002086,ENSOCUG00000017419
GO:0006119	oxidative phosphorylation	biological_process	0.0086606	0.3228	7	918	50	17125	ENSOCUG00000006433,ENSOCUG00000004581,ENSOCUG00000013147,ENSOCUG00000004163,ENSOCUG00000005802,ENSOCUG00000023317,ENSOCUG00000025982
GO:0008514	organic anion transmembrane transporter activity	molecular_function	0.0086652	0.3228	11	918	82	17125	ENSOCUG00000004158,ENSOCUG00000011686,ENSOCUG00000009630,ENSOCUG00000027668,ENSOCUG00000009943,ENSOCUG00000012066,ENSOCUG00000016776,ENSOCUG00000001685,ENSOCUG00000014905,ENSOCUG00000007887,ENSOCUG00000000098
GO:0044208	'de novo' AMP biosynthetic process	biological_process	0.0087156	0.32401	2	918	3	17125	ENSOCUG00000025341,ENSOCUG00000016161
GO:0006734	NADH metabolic process	biological_process	0.00874	0.32426	3	918	8	17125	ENSOCUG00000006433,ENSOCUG00000015728,ENSOCUG00000023317
GO:0004618	phosphoglycerate kinase activity	molecular_function	0.0087641	0.3245	2	918	3	17125	ENSOCUG00000014726,ENSOCUG00000025100
GO:0030170	pyridoxal phosphate binding	molecular_function	0.0088558	0.32723	8	918	50	17125	ENSOCUG00000008551,ENSOCUG00000003211,ENSOCUG00000017050,ENSOCUG00000020955,ENSOCUG00000000703,ENSOCUG00000021541,ENSOCUG00000015621,ENSOCUG00000000788
GO:1900103	positive regulation of endoplasmic reticulum unfolded protein response	biological_process	0.0089478	0.32997	3	918	9	17125	ENSOCUG00000005116,ENSOCUG00000012090,ENSOCUG00000007930
GO:0043492	ATPase activity, coupled to movement of substances	molecular_function	0.0090003	0.33124	13	918	105	17125	ENSOCUG00000014338,ENSOCUG00000008011,ENSOCUG00000002688,ENSOCUG00000003967,ENSOCUG00000004357,ENSOCUG00000029623,ENSOCUG00000017631,ENSOCUG00000016507,ENSOCUG00000004642,ENSOCUG00000007887,ENSOCUG00000014160,ENSOCUG00000017956,ENSOCUG00000006867
GO:0009063	cellular amino acid catabolic process	biological_process	0.0090347	0.33184	9	918	63	17125	ENSOCUG00000009391,ENSOCUG00000021541,ENSOCUG00000004660,ENSOCUG00000013139,ENSOCUG00000015315,ENSOCUG00000001227,ENSOCUG00000020955,ENSOCUG00000005528,ENSOCUG00000010048
GO:0019395	fatty acid oxidation	biological_process	0.0090615	0.33216	8	918	51	17125	ENSOCUG00000009630,ENSOCUG00000029416,ENSOCUG00000010544,ENSOCUG00000027541,ENSOCUG00000007732,ENSOCUG00000012924,ENSOCUG00000000473,ENSOCUG00000017625
GO:0002790	peptide secretion	biological_process	0.0091151	0.33346	14	918	125	17125	ENSOCUG00000007211,ENSOCUG00000008478,ENSOCUG00000022350,ENSOCUG00000009566,ENSOCUG00000010790,ENSOCUG00000005802,ENSOCUG00000009208,ENSOCUG00000026291,ENSOCUG00000004533,ENSOCUG00000013785,ENSOCUG00000001018,ENSOCUG00000027635,ENSOCUG00000016776,ENSOCUG00000004161
GO:0042326	negative regulation of phosphorylation	biological_process	0.0092415	0.33741	25	918	268	17125	ENSOCUG00000015737,ENSOCUG00000010078,ENSOCUG00000015789,ENSOCUG00000007255,ENSOCUG00000016772,ENSOCUG00000002086,ENSOCUG00000011097,ENSOCUG00000021115,ENSOCUG00000000653,ENSOCUG00000017750,ENSOCUG00000011386,ENSOCUG00000008668,ENSOCUG00000014723,ENSOCUG00000006750,ENSOCUG00000012806,ENSOCUG00000008954,ENSOCUG00000017419,ENSOCUG00000011034,ENSOCUG00000023317,ENSOCUG00000015563,ENSOCUG00000004607,…
GO:0000271	polysaccharide biosynthetic process	biological_process	0.009372	0.34149	7	918	42	17125	ENSOCUG00000003384,ENSOCUG00000009934,ENSOCUG00000015051,ENSOCUG00000004436,ENSOCUG00000013946,ENSOCUG00000001018,ENSOCUG00000023153
GO:0044270	cellular nitrogen compound catabolic process	biological_process	0.0094848	0.34492	21	918	216	17125	ENSOCUG00000004298,ENSOCUG00000006237,ENSOCUG00000005323,ENSOCUG00000004436,ENSOCUG00000023317,ENSOCUG00000004930,ENSOCUG00000027257,ENSOCUG00000004933,ENSOCUG00000011034,ENSOCUG00000005528,ENSOCUG00000023902,ENSOCUG00000013018,ENSOCUG00000006650,ENSOCUG00000006433,ENSOCUG00000015728,ENSOCUG00000008264,ENSOCUG00000014902,ENSOCUG00000010048,ENSOCUG00000005465,ENSOCUG00000016772,ENSOCUG00000021983
GO:1901660	calcium ion export	biological_process	0.0095533	0.3455	2	918	3	17125	ENSOCUG00000029623,ENSOCUG00000016507
GO:1990034	calcium ion export from cell	biological_process	0.0095533	0.3455	2	918	3	17125	ENSOCUG00000029623,ENSOCUG00000016507
GO:0055085	transmembrane transport	biological_process	0.0095799	0.3455	74	918	990	17125	ENSOCUG00000016776,ENSOCUG00000006867,ENSOCUG00000017625,ENSOCUG00000004158,ENSOCUG00000011795,ENSOCUG00000001272,ENSOCUG00000000222,ENSOCUG00000026908,ENSOCUG00000027635,ENSOCUG00000023120,ENSOCUG00000003258,ENSOCUG00000000098,ENSOCUG00000014740,ENSOCUG00000011686,ENSOCUG00000002086,ENSOCUG00000017956,ENSOCUG00000016507,ENSOCUG00000025548,ENSOCUG00000009630,ENSOCUG00000004357,ENSOCUG00000004163,…
GO:0003009	skeletal muscle contraction	biological_process	0.0095917	0.3455	4	918	16	17125	ENSOCUG00000002688,ENSOCUG00000013251,ENSOCUG00000001757,ENSOCUG00000023317
GO:0009165	nucleotide biosynthetic process	biological_process	0.009595	0.3455	17	918	171	17125	ENSOCUG00000006451,ENSOCUG00000003967,ENSOCUG00000002264,ENSOCUG00000015195,ENSOCUG00000025341,ENSOCUG00000022879,ENSOCUG00000001832,ENSOCUG00000016161,ENSOCUG00000016088,ENSOCUG00000014902,ENSOCUG00000029637,ENSOCUG00000002805,ENSOCUG00000017750,ENSOCUG00000006433,ENSOCUG00000004642,ENSOCUG00000007904,ENSOCUG00000005171
GO:0043620	regulation of DNA-templated transcription in response to stress	biological_process	0.0096918	0.3483	6	918	33	17125	ENSOCUG00000011696,ENSOCUG00000014904,ENSOCUG00000012921,ENSOCUG00000007930,ENSOCUG00000001009,ENSOCUG00000012806
GO:0043470	regulation of carbohydrate catabolic process	biological_process	0.010014	0.35814	5	918	25	17125	ENSOCUG00000004436,ENSOCUG00000011034,ENSOCUG00000023317,ENSOCUG00000016772,ENSOCUG00000015728
GO:0043471	regulation of cellular carbohydrate catabolic process	biological_process	0.010014	0.35814	5	918	25	17125	ENSOCUG00000004436,ENSOCUG00000011034,ENSOCUG00000015728,ENSOCUG00000016772,ENSOCUG00000023317
GO:1902305	regulation of sodium ion transmembrane transport	biological_process	0.010024	0.35814	5	918	25	17125	ENSOCUG00000005794,ENSOCUG00000000822,ENSOCUG00000014471,ENSOCUG00000006867,ENSOCUG00000001034
GO:0045662	negative regulation of myoblast differentiation	biological_process	0.010073	0.35831	4	918	18	17125	ENSOCUG00000011097,ENSOCUG00000021569,ENSOCUG00000007732,ENSOCUG00000026533
GO:0004774	succinate-CoA ligase activity	molecular_function	0.010098	0.35831	2	918	3	17125	ENSOCUG00000025889,ENSOCUG00000012376
GO:0004775	succinate-CoA ligase (ADP-forming) activity	molecular_function	0.010098	0.35831	2	918	3	17125	ENSOCUG00000012376,ENSOCUG00000025889
GO:0046326	positive regulation of glucose import	biological_process	0.010117	0.35831	5	918	25	17125	ENSOCUG00000029416,ENSOCUG00000004533,ENSOCUG00000004436,ENSOCUG00000012493,ENSOCUG00000001009
GO:0007623	circadian rhythm	biological_process	0.010127	0.35831	13	918	108	17125	ENSOCUG00000006513,ENSOCUG00000006343,ENSOCUG00000005967,ENSOCUG00000016141,ENSOCUG00000000581,ENSOCUG00000001023,ENSOCUG00000009045,ENSOCUG00000000145,ENSOCUG00000011896,ENSOCUG00000022350,ENSOCUG00000005465,ENSOCUG00000014534,ENSOCUG00000005323
GO:1901293	nucleoside phosphate biosynthetic process	biological_process	0.010214	0.36072	17	918	172	17125	ENSOCUG00000006451,ENSOCUG00000003967,ENSOCUG00000025341,ENSOCUG00000022879,ENSOCUG00000001832,ENSOCUG00000016088,ENSOCUG00000016161,ENSOCUG00000002264,ENSOCUG00000015195,ENSOCUG00000002805,ENSOCUG00000014902,ENSOCUG00000029637,ENSOCUG00000005171,ENSOCUG00000007904,ENSOCUG00000004642,ENSOCUG00000017750,ENSOCUG00000006433
GO:1990204	oxidoreductase complex	cellular_component	0.010322	0.36326	8	918	64	17125	ENSOCUG00000000790,ENSOCUG00000004581,ENSOCUG00000017722,ENSOCUG00000022357,ENSOCUG00000015728,ENSOCUG00000015606,ENSOCUG00000008457,ENSOCUG00000013139
GO:0003254	regulation of membrane depolarization	biological_process	0.010326	0.36326	5	918	25	17125	ENSOCUG00000001034,ENSOCUG00000011795,ENSOCUG00000012805,ENSOCUG00000013796,ENSOCUG00000014471
GO:0008277	regulation of G-protein coupled receptor protein signaling pathway	biological_process	0.010348	0.36331	9	918	68	17125	ENSOCUG00000008582,ENSOCUG00000016751,ENSOCUG00000007211,ENSOCUG00000010078,ENSOCUG00000012806,ENSOCUG00000016088,ENSOCUG00000026291,ENSOCUG00000014515,ENSOCUG00000013060
GO:0023021	termination of signal transduction	biological_process	0.010386	0.36398	2	918	3	17125	ENSOCUG00000000356,ENSOCUG00000015737
GO:0006680	glucosylceramide catabolic process	biological_process	0.010459	0.36582	2	918	3	17125	ENSOCUG00000000356,ENSOCUG00000010248
GO:0098592	cytoplasmic side of apical plasma membrane	cellular_component	0.010669	0.37247	2	918	3	17125	ENSOCUG00000010790,ENSOCUG00000017917
GO:0071499	cellular response to laminar fluid shear stress	biological_process	0.010862	0.37764	2	918	3	17125	ENSOCUG00000001009,ENSOCUG00000009045
GO:0051881	regulation of mitochondrial membrane potential	biological_process	0.010881	0.37764	7	918	48	17125	ENSOCUG00000013796,ENSOCUG00000012805,ENSOCUG00000011386,ENSOCUG00000004163,ENSOCUG00000006451,ENSOCUG00000003201,ENSOCUG00000006433
GO:1990604	IRE1-TRAF2-ASK1 complex	cellular_component	0.010914	0.37764	2	918	3	17125	ENSOCUG00000015434,ENSOCUG00000012090
GO:0097629	extrinsic component of omegasome membrane	cellular_component	0.010965	0.37764	2	918	3	17125	ENSOCUG00000015070,ENSOCUG00000014723
GO:1903349	omegasome membrane	cellular_component	0.010965	0.37764	2	918	3	17125	ENSOCUG00000014723,ENSOCUG00000015070
GO:1990462	omegasome	cellular_component	0.010965	0.37764	2	918	3	17125	ENSOCUG00000015070,ENSOCUG00000014723
GO:0051400	BH domain binding	molecular_function	0.011009	0.37764	2	918	4	17125	ENSOCUG00000003201,ENSOCUG00000012152
GO:0051434	BH3 domain binding	molecular_function	0.011009	0.37764	2	918	4	17125	ENSOCUG00000012152,ENSOCUG00000003201
GO:0003010	voluntary skeletal muscle contraction	biological_process	0.011084	0.37764	2	918	3	17125	ENSOCUG00000002688,ENSOCUG00000023317
GO:0014721	twitch skeletal muscle contraction	biological_process	0.011084	0.37764	2	918	3	17125	ENSOCUG00000002688,ENSOCUG00000023317
GO:0014724	regulation of twitch skeletal muscle contraction	biological_process	0.011084	0.37764	2	918	3	17125	ENSOCUG00000002688,ENSOCUG00000023317
GO:0072110	glomerular mesangial cell proliferation	biological_process	0.011085	0.37764	2	918	3	17125	ENSOCUG00000011097,ENSOCUG00000016354
GO:0072124	regulation of glomerular mesangial cell proliferation	biological_process	0.011085	0.37764	2	918	3	17125	ENSOCUG00000016354,ENSOCUG00000011097
GO:0019900	kinase binding	molecular_function	0.011161	0.37865	36	918	417	17125	ENSOCUG00000004607,ENSOCUG00000023153,ENSOCUG00000026693,ENSOCUG00000001718,ENSOCUG00000003384,ENSOCUG00000010471,ENSOCUG00000012921,ENSOCUG00000015083,ENSOCUG00000017463,ENSOCUG00000021993,ENSOCUG00000001023,ENSOCUG00000026291,ENSOCUG00000004533,ENSOCUG00000011358,ENSOCUG00000023611,ENSOCUG00000003282,ENSOCUG00000029416,ENSOCUG00000017619,ENSOCUG00000024295,ENSOCUG00000007437,ENSOCUG00000006315,…
GO:0071478	cellular response to radiation	biological_process	0.011169	0.37865	12	918	102	17125	ENSOCUG00000022350,ENSOCUG00000029416,ENSOCUG00000027263,ENSOCUG00000008954,ENSOCUG00000003201,ENSOCUG00000010763,ENSOCUG00000012921,ENSOCUG00000012972,ENSOCUG00000016241,ENSOCUG00000001687,ENSOCUG00000005116,ENSOCUG00000004314
GO:0016668	oxidoreductase activity, acting on a sulfur group of donors, NAD(P) as acceptor	molecular_function	0.011177	0.37865	3	918	9	17125	ENSOCUG00000014726,ENSOCUG00000003961,ENSOCUG00000016557
GO:0034440	lipid oxidation	biological_process	0.011454	0.38732	8	918	53	17125	ENSOCUG00000027541,ENSOCUG00000007732,ENSOCUG00000017625,ENSOCUG00000000473,ENSOCUG00000012924,ENSOCUG00000010544,ENSOCUG00000029416,ENSOCUG00000009630
GO:0051647	nucleus localization	biological_process	0.011495	0.388	4	918	15	17125	ENSOCUG00000003282,ENSOCUG00000010039,ENSOCUG00000024234,ENSOCUG00000004170
GO:1903313	positive regulation of mRNA metabolic process	biological_process	0.011569	0.38961	6	918	34	17125	ENSOCUG00000012181,ENSOCUG00000005323,ENSOCUG00000015081,ENSOCUG00000004930,ENSOCUG00000027257,ENSOCUG00000012921
GO:0006099	tricarboxylic acid cycle	biological_process	0.011588	0.38961	5	918	26	17125	ENSOCUG00000010508,ENSOCUG00000012376,ENSOCUG00000015606,ENSOCUG00000009296,ENSOCUG00000025889
GO:0045725	positive regulation of glycogen biosynthetic process	biological_process	0.011628	0.38961	3	918	10	17125	ENSOCUG00000004436,ENSOCUG00000001018,ENSOCUG00000009934
GO:0070875	positive regulation of glycogen metabolic process	biological_process	0.011628	0.38961	3	918	10	17125	ENSOCUG00000001018,ENSOCUG00000004436,ENSOCUG00000009934
GO:0071383	cellular response to steroid hormone stimulus	biological_process	0.011738	0.39259	12	918	99	17125	ENSOCUG00000000784,ENSOCUG00000021569,ENSOCUG00000007732,ENSOCUG00000000038,ENSOCUG00000006343,ENSOCUG00000022907,ENSOCUG00000010794,ENSOCUG00000001456,ENSOCUG00000010078,ENSOCUG00000000984,ENSOCUG00000016772,ENSOCUG00000011097
GO:1904645	response to beta-amyloid	biological_process	0.011773	0.39303	5	918	24	17125	ENSOCUG00000005737,ENSOCUG00000002492,ENSOCUG00000016088,ENSOCUG00000002086,ENSOCUG00000012081
GO:0045182	translation regulator activity	molecular_function	0.011863	0.39533	5	918	26	17125	ENSOCUG00000017792,ENSOCUG00000003475,ENSOCUG00000001456,ENSOCUG00000021541,ENSOCUG00000013760
GO:0050662	coenzyme binding	molecular_function	0.012025	0.39967	16	918	148	17125	ENSOCUG00000003038,ENSOCUG00000011359,ENSOCUG00000010508,ENSOCUG00000023309,ENSOCUG00000012305,ENSOCUG00000001227,ENSOCUG00000005954,ENSOCUG00000011521,ENSOCUG00000012805,ENSOCUG00000009296,ENSOCUG00000009074,ENSOCUG00000003961,ENSOCUG00000012924,ENSOCUG00000015728,ENSOCUG00000007031,ENSOCUG00000025023
GO:0009166	nucleotide catabolic process	biological_process	0.012037	0.39967	7	918	47	17125	ENSOCUG00000014902,ENSOCUG00000004436,ENSOCUG00000006433,ENSOCUG00000011034,ENSOCUG00000015728,ENSOCUG00000016772,ENSOCUG00000023317
GO:2000379	positive regulation of reactive oxygen species metabolic process	biological_process	0.012156	0.40288	7	918	46	17125	ENSOCUG00000008954,ENSOCUG00000004436,ENSOCUG00000011386,ENSOCUG00000002492,ENSOCUG00000029416,ENSOCUG00000009045,ENSOCUG00000001009
GO:0042178	xenobiotic catabolic process	biological_process	0.012306	0.40713	2	918	4	17125	ENSOCUG00000008702,ENSOCUG00000003038
GO:0043457	regulation of cellular respiration	biological_process	0.012346	0.40771	4	918	17	17125	ENSOCUG00000002949,ENSOCUG00000023317,ENSOCUG00000017750,ENSOCUG00000006433
GO:0012505	endomembrane system	cellular_component	0.012418	0.40933	135	918	2002	17125	ENSOCUG00000010078,ENSOCUG00000000944,ENSOCUG00000005092,ENSOCUG00000015169,ENSOCUG00000000157,ENSOCUG00000006885,ENSOCUG00000015759,ENSOCUG00000021272,ENSOCUG00000004170,ENSOCUG00000001718,ENSOCUG00000011934,ENSOCUG00000026197,ENSOCUG00000017326,ENSOCUG00000011698,ENSOCUG00000020964,ENSOCUG00000014808,ENSOCUG00000004265,ENSOCUG00000011228,ENSOCUG00000015158,ENSOCUG00000014723,ENSOCUG00000003790,…
GO:0051427	hormone receptor binding	molecular_function	0.012665	0.41673	11	918	89	17125	ENSOCUG00000016953,ENSOCUG00000010937,ENSOCUG00000005323,ENSOCUG00000010794,ENSOCUG00000014777,ENSOCUG00000005967,ENSOCUG00000014151,ENSOCUG00000022380,ENSOCUG00000008932,ENSOCUG00000000784,ENSOCUG00000004533
GO:0071702	organic substance transport	biological_process	0.012843	0.42185	94	918	1341	17125	ENSOCUG00000011535,ENSOCUG00000004158,ENSOCUG00000010790,ENSOCUG00000014833,ENSOCUG00000005471,ENSOCUG00000016776,ENSOCUG00000025709,ENSOCUG00000017625,ENSOCUG00000010791,ENSOCUG00000000676,ENSOCUG00000006522,ENSOCUG00000017303,ENSOCUG00000011686,ENSOCUG00000014740,ENSOCUG00000005291,ENSOCUG00000008582,ENSOCUG00000002086,ENSOCUG00000004303,ENSOCUG00000027635,ENSOCUG00000000098,ENSOCUG00000015388,…
GO:0072329	monocarboxylic acid catabolic process	biological_process	0.0129	0.42296	8	918	54	17125	ENSOCUG00000010544,ENSOCUG00000009630,ENSOCUG00000004660,ENSOCUG00000007732,ENSOCUG00000027541,ENSOCUG00000017625,ENSOCUG00000000473,ENSOCUG00000012924
GO:0000052	citrulline metabolic process	biological_process	0.012977	0.4247	3	918	9	17125	ENSOCUG00000014777,ENSOCUG00000009045,ENSOCUG00000005956
GO:1901606	alpha-amino acid catabolic process	biological_process	0.013051	0.42614	8	918	56	17125	ENSOCUG00000010048,ENSOCUG00000001227,ENSOCUG00000005528,ENSOCUG00000020955,ENSOCUG00000004660,ENSOCUG00000021541,ENSOCUG00000015315,ENSOCUG00000009391
GO:0035966	response to topologically incorrect protein	biological_process	0.013067	0.42614	9	918	68	17125	ENSOCUG00000005116,ENSOCUG00000011696,ENSOCUG00000006433,ENSOCUG00000025709,ENSOCUG00000012921,ENSOCUG00000001009,ENSOCUG00000007930,ENSOCUG00000000038,ENSOCUG00000012090
GO:1902533	positive regulation of intracellular signal transduction	biological_process	0.013202	0.42978	46	918	584	17125	ENSOCUG00000004968,ENSOCUG00000010078,ENSOCUG00000003282,ENSOCUG00000002492,ENSOCUG00000009566,ENSOCUG00000011097,ENSOCUG00000013785,ENSOCUG00000007732,ENSOCUG00000017750,ENSOCUG00000002861,ENSOCUG00000004533,ENSOCUG00000026291,ENSOCUG00000025793,ENSOCUG00000017631,ENSOCUG00000003137,ENSOCUG00000003517,ENSOCUG00000000125,ENSOCUG00000004436,ENSOCUG00000012090,ENSOCUG00000000478,ENSOCUG00000027519,…
GO:0042176	regulation of protein catabolic process	biological_process	0.013295	0.43204	24	918	257	17125	ENSOCUG00000006433,ENSOCUG00000005092,ENSOCUG00000009691,ENSOCUG00000012805,ENSOCUG00000023222,ENSOCUG00000011595,ENSOCUG00000003282,ENSOCUG00000008565,ENSOCUG00000000356,ENSOCUG00000024295,ENSOCUG00000001418,ENSOCUG00000005645,ENSOCUG00000001216,ENSOCUG00000022298,ENSOCUG00000001718,ENSOCUG00000006669,ENSOCUG00000016747,ENSOCUG00000006231,ENSOCUG00000010217,ENSOCUG00000005802,ENSOCUG00000007058,…
GO:0034249	negative regulation of cellular amide metabolic process	biological_process	0.013356	0.43313	10	918	80	17125	ENSOCUG00000021541,ENSOCUG00000012504,ENSOCUG00000010791,ENSOCUG00000017399,ENSOCUG00000001456,ENSOCUG00000002086,ENSOCUG00000003475,ENSOCUG00000017792,ENSOCUG00000004930,ENSOCUG00000011034
GO:0040015	negative regulation of multicellular organism growth	biological_process	0.013391	0.43313	3	918	9	17125	ENSOCUG00000016088,ENSOCUG00000010937,ENSOCUG00000005737
GO:0006172	ADP biosynthetic process	biological_process	0.01347	0.43313	2	918	4	17125	ENSOCUG00000005171,ENSOCUG00000001832
GO:0009136	purine nucleoside diphosphate biosynthetic process	biological_process	0.01347	0.43313	2	918	4	17125	ENSOCUG00000005171,ENSOCUG00000001832
GO:0009180	purine ribonucleoside diphosphate biosynthetic process	biological_process	0.01347	0.43313	2	918	4	17125	ENSOCUG00000005171,ENSOCUG00000001832
GO:0009188	ribonucleoside diphosphate biosynthetic process	biological_process	0.01347	0.43313	2	918	4	17125	ENSOCUG00000005171,ENSOCUG00000001832
GO:0046883	regulation of hormone secretion	biological_process	0.013503	0.43342	13	918	118	17125	ENSOCUG00000022350,ENSOCUG00000010790,ENSOCUG00000004502,ENSOCUG00000005802,ENSOCUG00000009208,ENSOCUG00000008478,ENSOCUG00000007211,ENSOCUG00000013785,ENSOCUG00000001018,ENSOCUG00000027635,ENSOCUG00000026291,ENSOCUG00000004533,ENSOCUG00000016776
GO:0015101	organic cation transmembrane transporter activity	molecular_function	0.013758	0.44085	3	918	9	17125	ENSOCUG00000009630,ENSOCUG00000001685,ENSOCUG00000004158
GO:0002028	regulation of sodium ion transport	biological_process	0.013859	0.44223	6	918	36	17125	ENSOCUG00000006867,ENSOCUG00000001034,ENSOCUG00000014471,ENSOCUG00000005794,ENSOCUG00000016088,ENSOCUG00000000822
GO:0071241	cellular response to inorganic substance	biological_process	0.013879	0.44223	11	918	91	17125	ENSOCUG00000029235,ENSOCUG00000023891,ENSOCUG00000022298,ENSOCUG00000002264,ENSOCUG00000001687,ENSOCUG00000001009,ENSOCUG00000011763,ENSOCUG00000012921,ENSOCUG00000005737,ENSOCUG00000002086,ENSOCUG00000024481
GO:0038179	neurotrophin signaling pathway	biological_process	0.013891	0.44223	4	918	17	17125	ENSOCUG00000004533,ENSOCUG00000013806,ENSOCUG00000009223,ENSOCUG00000000478
GO:0014902	myotube differentiation	biological_process	0.013899	0.44223	9	918	66	17125	ENSOCUG00000007566,ENSOCUG00000014515,ENSOCUG00000023161,ENSOCUG00000023317,ENSOCUG00000013251,ENSOCUG00000013806,ENSOCUG00000029416,ENSOCUG00000000944,ENSOCUG00000012980
GO:0010942	positive regulation of cell death	biological_process	0.013922	0.44223	30	918	353	17125	ENSOCUG00000002492,ENSOCUG00000000927,ENSOCUG00000002086,ENSOCUG00000011097,ENSOCUG00000004265,ENSOCUG00000009208,ENSOCUG00000009566,ENSOCUG00000011386,ENSOCUG00000017750,ENSOCUG00000016241,ENSOCUG00000015434,ENSOCUG00000006433,ENSOCUG00000003042,ENSOCUG00000014289,ENSOCUG00000007930,ENSOCUG00000000478,ENSOCUG00000008632,ENSOCUG00000010471,ENSOCUG00000013760,ENSOCUG00000008954,ENSOCUG00000006435,…
GO:0042886	amide transport	biological_process	0.013946	0.44223	16	918	155	17125	ENSOCUG00000007211,ENSOCUG00000008478,ENSOCUG00000005802,ENSOCUG00000010790,ENSOCUG00000016776,ENSOCUG00000017852,ENSOCUG00000011686,ENSOCUG00000009566,ENSOCUG00000009208,ENSOCUG00000022350,ENSOCUG00000004533,ENSOCUG00000026291,ENSOCUG00000013785,ENSOCUG00000001018,ENSOCUG00000027635,ENSOCUG00000004161
GO:0010827	regulation of glucose transport	biological_process	0.014099	0.44592	7	918	47	17125	ENSOCUG00000004436,ENSOCUG00000017303,ENSOCUG00000029416,ENSOCUG00000004533,ENSOCUG00000008478,ENSOCUG00000001009,ENSOCUG00000012493
GO:1900543	negative regulation of purine nucleotide metabolic process	biological_process	0.014111	0.44592	4	918	19	17125	ENSOCUG00000017750,ENSOCUG00000016772,ENSOCUG00000023317,ENSOCUG00000011034
GO:0043065	positive regulation of apoptotic process	biological_process	0.014175	0.44648	28	918	325	17125	ENSOCUG00000012152,ENSOCUG00000010096,ENSOCUG00000013760,ENSOCUG00000000478,ENSOCUG00000010471,ENSOCUG00000008632,ENSOCUG00000008954,ENSOCUG00000006435,ENSOCUG00000000125,ENSOCUG00000003973,ENSOCUG00000006237,ENSOCUG00000013296,ENSOCUG00000015255,ENSOCUG00000026197,ENSOCUG00000009159,ENSOCUG00000004265,ENSOCUG00000011097,ENSOCUG00000002086,ENSOCUG00000009566,ENSOCUG00000009208,ENSOCUG00000000927,…
GO:0014823	response to activity	biological_process	0.014178	0.44648	4	918	16	17125	ENSOCUG00000026693,ENSOCUG00000024481,ENSOCUG00000003384,ENSOCUG00000010635
GO:0010828	positive regulation of glucose transport	biological_process	0.014474	0.45431	5	918	27	17125	ENSOCUG00000004436,ENSOCUG00000029416,ENSOCUG00000004533,ENSOCUG00000012493,ENSOCUG00000001009
GO:0010906	regulation of glucose metabolic process	biological_process	0.014476	0.45431	8	918	58	17125	ENSOCUG00000023317,ENSOCUG00000009934,ENSOCUG00000004436,ENSOCUG00000022357,ENSOCUG00000005967,ENSOCUG00000022298,ENSOCUG00000027635,ENSOCUG00000001018
GO:0016868	intramolecular transferase activity, phosphotransferases	molecular_function	0.014513	0.45471	3	918	10	17125	ENSOCUG00000000286,ENSOCUG00000027853,ENSOCUG00000005709
GO:0019210	kinase inhibitor activity	molecular_function	0.014649	0.45817	6	918	40	17125	ENSOCUG00000017419,ENSOCUG00000015789,ENSOCUG00000006750,ENSOCUG00000024295,ENSOCUG00000017619,ENSOCUG00000021115
GO:0010508	positive regulation of autophagy	biological_process	0.014699	0.45895	9	918	67	17125	ENSOCUG00000016241,ENSOCUG00000017750,ENSOCUG00000016088,ENSOCUG00000010471,ENSOCUG00000000125,ENSOCUG00000004305,ENSOCUG00000012834,ENSOCUG00000012407,ENSOCUG00000005551
GO:0045979	positive regulation of nucleoside metabolic process	biological_process	0.014807	0.46034	4	918	19	17125	ENSOCUG00000015728,ENSOCUG00000023317,ENSOCUG00000006433,ENSOCUG00000004436
GO:1903580	positive regulation of ATP metabolic process	biological_process	0.014807	0.46034	4	918	19	17125	ENSOCUG00000023317,ENSOCUG00000015728,ENSOCUG00000006433,ENSOCUG00000004436
GO:0050786	RAGE receptor binding	molecular_function	0.014819	0.46034	2	918	6	17125	ENSOCUG00000008632,ENSOCUG00000009566
GO:0061178	regulation of insulin secretion involved in cellular response to glucose stimulus	biological_process	0.014847	0.46044	5	918	26	17125	ENSOCUG00000026291,ENSOCUG00000008478,ENSOCUG00000013785,ENSOCUG00000027635,ENSOCUG00000010790
GO:0072111	cell proliferation involved in kidney development	biological_process	0.014912	0.46166	3	918	9	17125	ENSOCUG00000011097,ENSOCUG00000017750,ENSOCUG00000016354
GO:0005770	late endosome	cellular_component	0.015026	0.4644	13	918	117	17125	ENSOCUG00000001604,ENSOCUG00000003790,ENSOCUG00000004305,ENSOCUG00000023666,ENSOCUG00000014338,ENSOCUG00000005737,ENSOCUG00000022858,ENSOCUG00000012371,ENSOCUG00000011763,ENSOCUG00000006885,ENSOCUG00000000676,ENSOCUG00000025171,ENSOCUG00000014160
GO:0009062	fatty acid catabolic process	biological_process	0.015366	0.47322	7	918	45	17125	ENSOCUG00000010544,ENSOCUG00000007732,ENSOCUG00000027541,ENSOCUG00000009630,ENSOCUG00000017625,ENSOCUG00000012924,ENSOCUG00000000473
GO:0055103	ligase regulator activity	molecular_function	0.015373	0.47322	3	918	10	17125	ENSOCUG00000024295,ENSOCUG00000015246,ENSOCUG00000024481
GO:0007041	lysosomal transport	biological_process	0.015388	0.47322	8	918	55	17125	ENSOCUG00000012371,ENSOCUG00000013806,ENSOCUG00000023666,ENSOCUG00000015024,ENSOCUG00000003950,ENSOCUG00000000676,ENSOCUG00000014723,ENSOCUG00000014843
GO:0044233	ER-mitochondrion membrane contact site	cellular_component	0.015462	0.47468	3	918	10	17125	ENSOCUG00000014723,ENSOCUG00000005010,ENSOCUG00000012085
GO:0019901	protein kinase binding	molecular_function	0.015527	0.47589	32	918	369	17125	ENSOCUG00000008668,ENSOCUG00000011386,ENSOCUG00000015434,ENSOCUG00000014515,ENSOCUG00000025171,ENSOCUG00000013941,ENSOCUG00000015789,ENSOCUG00000016393,ENSOCUG00000029614,ENSOCUG00000017619,ENSOCUG00000024295,ENSOCUG00000006315,ENSOCUG00000006867,ENSOCUG00000007437,ENSOCUG00000011034,ENSOCUG00000012693,ENSOCUG00000017419,ENSOCUG00000003201,ENSOCUG00000015083,ENSOCUG00000017463,ENSOCUG00000021993,…
GO:0009914	hormone transport	biological_process	0.015629	0.47693	16	918	160	17125	ENSOCUG00000009208,ENSOCUG00000022350,ENSOCUG00000004161,ENSOCUG00000000098,ENSOCUG00000010995,ENSOCUG00000004533,ENSOCUG00000026291,ENSOCUG00000027635,ENSOCUG00000013785,ENSOCUG00000001018,ENSOCUG00000010790,ENSOCUG00000005802,ENSOCUG00000004502,ENSOCUG00000007211,ENSOCUG00000008478,ENSOCUG00000016776
GO:0016740	transferase activity	molecular_function	0.01563	0.47693	124	918	1820	17125	ENSOCUG00000017771,ENSOCUG00000022792,ENSOCUG00000012444,ENSOCUG00000014726,ENSOCUG00000029517,ENSOCUG00000022879,ENSOCUG00000015621,ENSOCUG00000009159,ENSOCUG00000017733,ENSOCUG00000003384,ENSOCUG00000010096,ENSOCUG00000003211,ENSOCUG00000008702,ENSOCUG00000014534,ENSOCUG00000024358,ENSOCUG00000004436,ENSOCUG00000008738,ENSOCUG00000003679,ENSOCUG00000002533,ENSOCUG00000014518,ENSOCUG00000014471,…
GO:0065008	regulation of biological quality	biological_process	0.015657	0.47693	145	918	2169	17125	ENSOCUG00000023222,ENSOCUG00000013796,ENSOCUG00000012805,ENSOCUG00000002492,ENSOCUG00000029416,ENSOCUG00000017631,ENSOCUG00000014471,ENSOCUG00000004533,ENSOCUG00000012493,ENSOCUG00000005802,ENSOCUG00000008702,ENSOCUG00000021107,ENSOCUG00000004436,ENSOCUG00000004815,ENSOCUG00000008478,ENSOCUG00000007211,ENSOCUG00000015564,ENSOCUG00000011219,ENSOCUG00000022298,ENSOCUG00000015563,ENSOCUG00000002071,…
GO:0035967	cellular response to topologically incorrect protein	biological_process	0.015665	0.47693	8	918	59	17125	ENSOCUG00000006433,ENSOCUG00000011696,ENSOCUG00000005116,ENSOCUG00000025709,ENSOCUG00000001009,ENSOCUG00000012921,ENSOCUG00000007930,ENSOCUG00000012090
GO:0006167	AMP biosynthetic process	biological_process	0.015894	0.4831	2	918	4	17125	ENSOCUG00000025341,ENSOCUG00000016161
GO:0016813	hydrolase activity, acting on carbon-nitrogen (but not peptide) bonds, in linear amidines	molecular_function	0.016019	0.48607	3	918	10	17125	ENSOCUG00000014777,ENSOCUG00000026657,ENSOCUG00000000584
GO:0046434	organophosphate catabolic process	biological_process	0.016046	0.48611	11	918	95	17125	ENSOCUG00000011034,ENSOCUG00000023317,ENSOCUG00000016772,ENSOCUG00000004436,ENSOCUG00000014902,ENSOCUG00000015737,ENSOCUG00000017058,ENSOCUG00000015728,ENSOCUG00000006433,ENSOCUG00000004298,ENSOCUG00000009815
GO:0002029	desensitization of G-protein coupled receptor protein signaling pathway	biological_process	0.016107	0.48634	3	918	11	17125	ENSOCUG00000016088,ENSOCUG00000008582,ENSOCUG00000026291
GO:0022401	negative adaptation of signaling pathway	biological_process	0.016107	0.48634	3	918	11	17125	ENSOCUG00000026291,ENSOCUG00000008582,ENSOCUG00000016088
GO:0030072	peptide hormone secretion	biological_process	0.016139	0.4865	13	918	121	17125	ENSOCUG00000007211,ENSOCUG00000008478,ENSOCUG00000022350,ENSOCUG00000010790,ENSOCUG00000005802,ENSOCUG00000009208,ENSOCUG00000004533,ENSOCUG00000026291,ENSOCUG00000001018,ENSOCUG00000013785,ENSOCUG00000027635,ENSOCUG00000016776,ENSOCUG00000004161
GO:0051146	striated muscle cell differentiation	biological_process	0.016218	0.48802	16	918	154	17125	ENSOCUG00000011942,ENSOCUG00000023161,ENSOCUG00000014515,ENSOCUG00000007566,ENSOCUG00000007155,ENSOCUG00000029416,ENSOCUG00000000944,ENSOCUG00000012980,ENSOCUG00000011097,ENSOCUG00000024481,ENSOCUG00000012693,ENSOCUG00000017419,ENSOCUG00000013806,ENSOCUG00000023317,ENSOCUG00000012560,ENSOCUG00000013251
GO:0000050	urea cycle	biological_process	0.016256	0.48802	2	918	4	17125	ENSOCUG00000000584,ENSOCUG00000009045
GO:0043068	positive regulation of programmed cell death	biological_process	0.016269	0.48802	28	918	329	17125	ENSOCUG00000000927,ENSOCUG00000009566,ENSOCUG00000009208,ENSOCUG00000004265,ENSOCUG00000002086,ENSOCUG00000011097,ENSOCUG00000006433,ENSOCUG00000015434,ENSOCUG00000016241,ENSOCUG00000017750,ENSOCUG00000007930,ENSOCUG00000014289,ENSOCUG00000003042,ENSOCUG00000008954,ENSOCUG00000006435,ENSOCUG00000000125,ENSOCUG00000013760,ENSOCUG00000000478,ENSOCUG00000010471,ENSOCUG00000008632,ENSOCUG00000010096,…
GO:0045912	negative regulation of carbohydrate metabolic process	biological_process	0.016433	0.49077	5	918	28	17125	ENSOCUG00000001018,ENSOCUG00000023153,ENSOCUG00000023317,ENSOCUG00000016772,ENSOCUG00000011034
GO:0017025	TBP-class protein binding	molecular_function	0.016434	0.49077	3	918	11	17125	ENSOCUG00000015646,ENSOCUG00000023174,ENSOCUG00000009266
GO:0097305	response to alcohol	biological_process	0.016441	0.49077	11	918	92	17125	ENSOCUG00000010937,ENSOCUG00000011034,ENSOCUG00000016772,ENSOCUG00000003201,ENSOCUG00000001456,ENSOCUG00000010078,ENSOCUG00000022907,ENSOCUG00000006343,ENSOCUG00000022298,ENSOCUG00000013785,ENSOCUG00000016241
GO:0051050	positive regulation of transport	biological_process	0.016487	0.49077	41	918	515	17125	ENSOCUG00000022858,ENSOCUG00000002086,ENSOCUG00000008582,ENSOCUG00000027635,ENSOCUG00000005116,ENSOCUG00000014843,ENSOCUG00000011535,ENSOCUG00000014833,ENSOCUG00000013251,ENSOCUG00000010790,ENSOCUG00000005794,ENSOCUG00000006867,ENSOCUG00000012335,ENSOCUG00000016088,ENSOCUG00000005548,ENSOCUG00000029416,ENSOCUG00000010078,ENSOCUG00000002492,ENSOCUG00000010794,ENSOCUG00000011097,ENSOCUG00000009566,…
GO:0055080	cation homeostasis	biological_process	0.016495	0.49077	29	918	340	17125	ENSOCUG00000003003,ENSOCUG00000008738,ENSOCUG00000006451,ENSOCUG00000022357,ENSOCUG00000008702,ENSOCUG00000008064,ENSOCUG00000011055,ENSOCUG00000005739,ENSOCUG00000006867,ENSOCUG00000014904,ENSOCUG00000017729,ENSOCUG00000016507,ENSOCUG00000011219,ENSOCUG00000002688,ENSOCUG00000002492,ENSOCUG00000010078,ENSOCUG00000006209,ENSOCUG00000008582,ENSOCUG00000024481,ENSOCUG00000012085,ENSOCUG00000014160,…
GO:0006101	citrate metabolic process	biological_process	0.016521	0.49077	5	918	28	17125	ENSOCUG00000025889,ENSOCUG00000015606,ENSOCUG00000009296,ENSOCUG00000010508,ENSOCUG00000012376
GO:0035725	sodium ion transmembrane transport	biological_process	0.016563	0.49082	10	918	78	17125	ENSOCUG00000005794,ENSOCUG00000001034,ENSOCUG00000000822,ENSOCUG00000014471,ENSOCUG00000017729,ENSOCUG00000011219,ENSOCUG00000004890,ENSOCUG00000011055,ENSOCUG00000011795,ENSOCUG00000006867
GO:0032008	positive regulation of TOR signaling	biological_process	0.016577	0.49082	5	918	28	17125	ENSOCUG00000011535,ENSOCUG00000017750,ENSOCUG00000011238,ENSOCUG00000000466,ENSOCUG00000005294
GO:0044271	cellular nitrogen compound biosynthetic process	biological_process	0.016675	0.49231	195	918	3180	17125	ENSOCUG00000014904,ENSOCUG00000000784,ENSOCUG00000017625,ENSOCUG00000010791,ENSOCUG00000012972,ENSOCUG00000012335,ENSOCUG00000024295,ENSOCUG00000017303,ENSOCUG00000005680,ENSOCUG00000023174,ENSOCUG00000005011,ENSOCUG00000003475,ENSOCUG00000027635,ENSOCUG00000015434,ENSOCUG00000006750,ENSOCUG00000013727,ENSOCUG00000016083,ENSOCUG00000025540,ENSOCUG00000012866,ENSOCUG00000023156,ENSOCUG00000002951,…
GO:0030684	preribosome	cellular_component	0.016695	0.49231	4	918	19	17125	ENSOCUG00000016820,ENSOCUG00000004319,ENSOCUG00000022843,ENSOCUG00000002961
GO:0032268	regulation of cellular protein metabolic process	biological_process	0.016708	0.49231	109	918	1589	17125	ENSOCUG00000027164,ENSOCUG00000012806,ENSOCUG00000008668,ENSOCUG00000014723,ENSOCUG00000011386,ENSOCUG00000006433,ENSOCUG00000014515,ENSOCUG00000011034,ENSOCUG00000012560,ENSOCUG00000009306,ENSOCUG00000013760,ENSOCUG00000017419,ENSOCUG00000009223,ENSOCUG00000001034,ENSOCUG00000001456,ENSOCUG00000013147,ENSOCUG00000001418,ENSOCUG00000003973,ENSOCUG00000013296,ENSOCUG00000000356,ENSOCUG00000011417,…
GO:0002020	protease binding	molecular_function	0.016773	0.49345	9	918	70	17125	ENSOCUG00000016820,ENSOCUG00000006315,ENSOCUG00000005741,ENSOCUG00000023161,ENSOCUG00000006433,ENSOCUG00000002086,ENSOCUG00000025487,ENSOCUG00000000927,ENSOCUG00000017399
GO:0033692	cellular polysaccharide biosynthetic process	biological_process	0.016968	0.49837	6	918	37	17125	ENSOCUG00000003384,ENSOCUG00000015051,ENSOCUG00000009934,ENSOCUG00000004436,ENSOCUG00000001018,ENSOCUG00000013946
GO:0050848	regulation of calcium-mediated signaling	biological_process	0.017084	0.50098	6	918	38	17125	ENSOCUG00000012560,ENSOCUG00000023317,ENSOCUG00000002086,ENSOCUG00000009934,ENSOCUG00000022357,ENSOCUG00000011386
GO:0006875	cellular metal ion homeostasis	biological_process	0.017183	0.50308	23	918	259	17125	ENSOCUG00000002688,ENSOCUG00000010078,ENSOCUG00000002492,ENSOCUG00000008582,ENSOCUG00000006209,ENSOCUG00000024481,ENSOCUG00000012085,ENSOCUG00000014160,ENSOCUG00000023161,ENSOCUG00000004314,ENSOCUG00000013785,ENSOCUG00000017631,ENSOCUG00000006885,ENSOCUG00000029623,ENSOCUG00000014289,ENSOCUG00000003003,ENSOCUG00000008738,ENSOCUG00000006451,ENSOCUG00000008702,ENSOCUG00000008064,ENSOCUG00000006867,…
GO:1903069	regulation of ER-associated ubiquitin-dependent protein catabolic process	biological_process	0.01723	0.5036	2	918	4	17125	ENSOCUG00000001718,ENSOCUG00000011595
GO:0046982	protein heterodimerization activity	molecular_function	0.017256	0.5036	26	918	330	17125	ENSOCUG00000012921,ENSOCUG00000007930,ENSOCUG00000007155,ENSOCUG00000002819,ENSOCUG00000014515,ENSOCUG00000005116,ENSOCUG00000016931,ENSOCUG00000007732,ENSOCUG00000012805,ENSOCUG00000013796,ENSOCUG00000022377,ENSOCUG00000001405,ENSOCUG00000015210,ENSOCUG00000016747,ENSOCUG00000005480,ENSOCUG00000014904,ENSOCUG00000000784,ENSOCUG00000005648,ENSOCUG00000006342,ENSOCUG00000005294,ENSOCUG00000012407,…
GO:0045980	negative regulation of nucleotide metabolic process	biological_process	0.017308	0.50433	4	918	20	17125	ENSOCUG00000017750,ENSOCUG00000023317,ENSOCUG00000016772,ENSOCUG00000011034
GO:0010467	gene expression	biological_process	0.017377	0.50555	221	918	3630	17125	ENSOCUG00000011223,ENSOCUG00000005802,ENSOCUG00000012493,ENSOCUG00000024103,ENSOCUG00000022843,ENSOCUG00000009811,ENSOCUG00000004436,ENSOCUG00000004815,ENSOCUG00000003010,ENSOCUG00000003462,ENSOCUG00000004627,ENSOCUG00000003221,ENSOCUG00000014726,ENSOCUG00000022298,ENSOCUG00000010001,ENSOCUG00000017733,ENSOCUG00000015563,ENSOCUG00000005078,ENSOCUG00000012805,ENSOCUG00000003338,ENSOCUG00000009566,…
GO:0038165	oncostatin-M-mediated signaling pathway	biological_process	0.017456	0.50704	2	918	4	17125	ENSOCUG00000003333,ENSOCUG00000010199
GO:0006531	aspartate metabolic process	biological_process	0.017578	0.50928	2	918	4	17125	ENSOCUG00000009045,ENSOCUG00000001227
GO:0006562	proline catabolic process	biological_process	0.017589	0.50928	2	918	4	17125	ENSOCUG00000009391,ENSOCUG00000015315
GO:0012501	programmed cell death	biological_process	0.017674	0.51089	72	918	1006	17125	ENSOCUG00000002688,ENSOCUG00000012834,ENSOCUG00000004265,ENSOCUG00000013060,ENSOCUG00000005116,ENSOCUG00000006433,ENSOCUG00000013147,ENSOCUG00000022357,ENSOCUG00000013760,ENSOCUG00000004933,ENSOCUG00000011034,ENSOCUG00000014367,ENSOCUG00000013296,ENSOCUG00000003973,ENSOCUG00000011293,ENSOCUG00000003282,ENSOCUG00000009208,ENSOCUG00000023222,ENSOCUG00000009566,ENSOCUG00000013796,ENSOCUG00000012805,…
GO:1900034	regulation of cellular response to heat	biological_process	0.017714	0.51089	2	918	4	17125	ENSOCUG00000011386,ENSOCUG00000012921
GO:1902589	single-organism organelle organization	biological_process	0.017728	0.51089	113	918	1629	17125	ENSOCUG00000017516,ENSOCUG00000022831,ENSOCUG00000024513,ENSOCUG00000016614,ENSOCUG00000000034,ENSOCUG00000017490,ENSOCUG00000004598,ENSOCUG00000007987,ENSOCUG00000027519,ENSOCUG00000009404,ENSOCUG00000000821,ENSOCUG00000010471,ENSOCUG00000004163,ENSOCUG00000006451,ENSOCUG00000021993,ENSOCUG00000013785,ENSOCUG00000008704,ENSOCUG00000007059,ENSOCUG00000015024,ENSOCUG00000001670,ENSOCUG00000015733,…
GO:2000112	regulation of cellular macromolecule biosynthetic process	biological_process	0.017841	0.51228	152	918	2293	17125	ENSOCUG00000012805,ENSOCUG00000003338,ENSOCUG00000029416,ENSOCUG00000002492,ENSOCUG00000010794,ENSOCUG00000012921,ENSOCUG00000021569,ENSOCUG00000007732,ENSOCUG00000024103,ENSOCUG00000005802,ENSOCUG00000012493,ENSOCUG00000004436,ENSOCUG00000009811,ENSOCUG00000003010,ENSOCUG00000003221,ENSOCUG00000015563,ENSOCUG00000010001,ENSOCUG00000022298,ENSOCUG00000005078,ENSOCUG00000000984,ENSOCUG00000022377,…
GO:0002832	negative regulation of response to biotic stimulus	biological_process	0.017847	0.51228	5	918	28	17125	ENSOCUG00000024295,ENSOCUG00000016820,ENSOCUG00000000584,ENSOCUG00000025709,ENSOCUG00000013675
GO:0061136	regulation of proteasomal protein catabolic process	biological_process	0.01786	0.51228	14	918	131	17125	ENSOCUG00000001718,ENSOCUG00000022298,ENSOCUG00000016747,ENSOCUG00000006669,ENSOCUG00000006231,ENSOCUG00000006433,ENSOCUG00000000356,ENSOCUG00000024295,ENSOCUG00000001418,ENSOCUG00000004815,ENSOCUG00000010217,ENSOCUG00000005092,ENSOCUG00000012805,ENSOCUG00000011595
GO:0009889	regulation of biosynthetic process	biological_process	0.017934	0.51297	164	918	2499	17125	ENSOCUG00000013600,ENSOCUG00000026291,ENSOCUG00000009560,ENSOCUG00000016241,ENSOCUG00000017750,ENSOCUG00000014518,ENSOCUG00000003137,ENSOCUG00000004968,ENSOCUG00000011923,ENSOCUG00000010078,ENSOCUG00000022942,ENSOCUG00000012512,ENSOCUG00000027895,ENSOCUG00000010731,ENSOCUG00000010039,ENSOCUG00000022792,ENSOCUG00000023182,ENSOCUG00000000145,ENSOCUG00000023066,ENSOCUG00000013060,ENSOCUG00000014406,…
GO:0030136	clathrin-coated vesicle	cellular_component	0.01794	0.51297	8	918	58	17125	ENSOCUG00000013806,ENSOCUG00000022858,ENSOCUG00000002719,ENSOCUG00000011960,ENSOCUG00000023153,ENSOCUG00000014160,ENSOCUG00000000676,ENSOCUG00000015835
GO:0048638	regulation of developmental growth	biological_process	0.018215	0.52001	18	918	182	17125	ENSOCUG00000015471,ENSOCUG00000007732,ENSOCUG00000011386,ENSOCUG00000014471,ENSOCUG00000007155,ENSOCUG00000021993,ENSOCUG00000005737,ENSOCUG00000029416,ENSOCUG00000003282,ENSOCUG00000002071,ENSOCUG00000024481,ENSOCUG00000011097,ENSOCUG00000016088,ENSOCUG00000004436,ENSOCUG00000012560,ENSOCUG00000011034,ENSOCUG00000010937,ENSOCUG00000023317
GO:0016226	iron-sulfur cluster assembly	biological_process	0.018296	0.52069	3	918	11	17125	ENSOCUG00000017050,ENSOCUG00000001498,ENSOCUG00000006655
GO:0031163	metallo-sulfur cluster assembly	biological_process	0.018296	0.52069	3	918	11	17125	ENSOCUG00000017050,ENSOCUG00000001498,ENSOCUG00000006655
GO:0008092	cytoskeletal protein binding	molecular_function	0.018394	0.52098	48	918	617	17125	ENSOCUG00000022858,ENSOCUG00000000833,ENSOCUG00000002086,ENSOCUG00000011386,ENSOCUG00000000968,ENSOCUG00000010050,ENSOCUG00000012806,ENSOCUG00000015835,ENSOCUG00000001034,ENSOCUG00000001220,ENSOCUG00000016394,ENSOCUG00000009306,ENSOCUG00000008632,ENSOCUG00000012693,ENSOCUG00000012560,ENSOCUG00000012407,ENSOCUG00000008140,ENSOCUG00000022183,ENSOCUG00000015514,ENSOCUG00000010763,ENSOCUG00000012335,…
GO:0010918	positive regulation of mitochondrial membrane potential	biological_process	0.018433	0.52098	2	918	5	17125	ENSOCUG00000006433,ENSOCUG00000006451
GO:0045838	positive regulation of membrane potential	biological_process	0.018433	0.52098	2	918	5	17125	ENSOCUG00000006451,ENSOCUG00000006433
GO:0019902	phosphatase binding	molecular_function	0.018444	0.52098	13	918	116	17125	ENSOCUG00000027164,ENSOCUG00000029416,ENSOCUG00000003282,ENSOCUG00000011034,ENSOCUG00000012834,ENSOCUG00000015051,ENSOCUG00000006433,ENSOCUG00000005116,ENSOCUG00000013060,ENSOCUG00000015563,ENSOCUG00000015434,ENSOCUG00000008668,ENSOCUG00000003042
GO:0022607	cellular component assembly	biological_process	0.01847	0.52098	107	918	1569	17125	ENSOCUG00000000790,ENSOCUG00000004163,ENSOCUG00000000478,ENSOCUG00000006451,ENSOCUG00000027519,ENSOCUG00000004598,ENSOCUG00000015646,ENSOCUG00000004930,ENSOCUG00000008457,ENSOCUG00000001687,ENSOCUG00000021541,ENSOCUG00000002190,ENSOCUG00000016614,ENSOCUG00000016161,ENSOCUG00000001498,ENSOCUG00000014151,ENSOCUG00000026246,ENSOCUG00000022831,ENSOCUG00000016820,ENSOCUG00000023829,ENSOCUG00000000945,…
GO:0060392	negative regulation of SMAD protein import into nucleus	biological_process	0.018486	0.52098	2	918	4	17125	ENSOCUG00000007302,ENSOCUG00000010133
GO:0031701	angiotensin receptor binding	molecular_function	0.018527	0.52098	2	918	4	17125	ENSOCUG00000026291,ENSOCUG00000000478
GO:0009058	biosynthetic process	biological_process	0.018533	0.52098	243	918	4008	17125	ENSOCUG00000025690,ENSOCUG00000009934,ENSOCUG00000005987,ENSOCUG00000000784,ENSOCUG00000014904,ENSOCUG00000017625,ENSOCUG00000010791,ENSOCUG00000012972,ENSOCUG00000012335,ENSOCUG00000006237,ENSOCUG00000024295,ENSOCUG00000017303,ENSOCUG00000009900,ENSOCUG00000005680,ENSOCUG00000023174,ENSOCUG00000008582,ENSOCUG00000002641,ENSOCUG00000005011,ENSOCUG00000003475,ENSOCUG00000027635,ENSOCUG00000015434,…
GO:0030813	positive regulation of nucleotide catabolic process	biological_process	0.01869	0.52296	3	918	11	17125	ENSOCUG00000004436,ENSOCUG00000023317,ENSOCUG00000015728
GO:0051194	positive regulation of cofactor metabolic process	biological_process	0.01869	0.52296	3	918	11	17125	ENSOCUG00000004436,ENSOCUG00000015728,ENSOCUG00000023317
GO:0051197	positive regulation of coenzyme metabolic process	biological_process	0.01869	0.52296	3	918	11	17125	ENSOCUG00000023317,ENSOCUG00000015728,ENSOCUG00000004436
GO:0005525	GTP binding	molecular_function	0.018724	0.52314	26	918	328	17125	ENSOCUG00000012376,ENSOCUG00000017452,ENSOCUG00000023473,ENSOCUG00000008245,ENSOCUG00000005402,ENSOCUG00000005294,ENSOCUG00000016521,ENSOCUG00000015759,ENSOCUG00000004436,ENSOCUG00000021413,ENSOCUG00000025341,ENSOCUG00000014090,ENSOCUG00000012588,ENSOCUG00000024087,ENSOCUG00000005529,ENSOCUG00000003574,ENSOCUG00000026192,ENSOCUG00000028024,ENSOCUG00000022858,ENSOCUG00000024432,ENSOCUG00000002955,…
GO:0042325	regulation of phosphorylation	biological_process	0.018768	0.52356	66	918	905	17125	ENSOCUG00000024295,ENSOCUG00000006237,ENSOCUG00000017619,ENSOCUG00000005739,ENSOCUG00000006354,ENSOCUG00000008954,ENSOCUG00000006750,ENSOCUG00000015434,ENSOCUG00000000653,ENSOCUG00000027635,ENSOCUG00000025171,ENSOCUG00000016772,ENSOCUG00000002086,ENSOCUG00000015789,ENSOCUG00000008582,ENSOCUG00000016393,ENSOCUG00000016354,ENSOCUG00000004607,ENSOCUG00000000034,ENSOCUG00000012488,ENSOCUG00000023317,…
GO:0009898	cytoplasmic side of plasma membrane	cellular_component	0.018801	0.52368	9	918	73	17125	ENSOCUG00000010790,ENSOCUG00000013251,ENSOCUG00000003790,ENSOCUG00000001034,ENSOCUG00000005656,ENSOCUG00000004607,ENSOCUG00000014515,ENSOCUG00000017917,ENSOCUG00000002861
GO:0015695	organic cation transport	biological_process	0.018904	0.52434	3	918	10	17125	ENSOCUG00000009630,ENSOCUG00000004158,ENSOCUG00000001685
GO:0044275	cellular carbohydrate catabolic process	biological_process	0.018904	0.52434	6	918	39	17125	ENSOCUG00000011034,ENSOCUG00000016772,ENSOCUG00000015728,ENSOCUG00000023317,ENSOCUG00000025567,ENSOCUG00000004436
GO:0061470	T follicular helper cell differentiation	biological_process	0.01891	0.52434	2	918	4	17125	ENSOCUG00000007155,ENSOCUG00000004930
GO:0035325	Toll-like receptor binding	molecular_function	0.019013	0.52639	3	918	11	17125	ENSOCUG00000002492,ENSOCUG00000008632,ENSOCUG00000009566
GO:0032885	regulation of polysaccharide biosynthetic process	biological_process	0.019245	0.53202	4	918	19	17125	ENSOCUG00000009934,ENSOCUG00000004436,ENSOCUG00000001018,ENSOCUG00000023153
GO:0071396	cellular response to lipid	biological_process	0.019321	0.5333	23	918	253	17125	ENSOCUG00000000984,ENSOCUG00000016772,ENSOCUG00000011097,ENSOCUG00000010794,ENSOCUG00000029416,ENSOCUG00000002492,ENSOCUG00000010078,ENSOCUG00000006343,ENSOCUG00000000038,ENSOCUG00000021993,ENSOCUG00000002819,ENSOCUG00000015471,ENSOCUG00000007732,ENSOCUG00000013785,ENSOCUG00000021569,ENSOCUG00000003790,ENSOCUG00000001456,ENSOCUG00000008738,ENSOCUG00000022907,ENSOCUG00000024295,ENSOCUG00000015564,…
GO:0019318	hexose metabolic process	biological_process	0.019389	0.53405	13	918	121	17125	ENSOCUG00000005967,ENSOCUG00000015728,ENSOCUG00000015733,ENSOCUG00000025023,ENSOCUG00000027635,ENSOCUG00000001018,ENSOCUG00000022298,ENSOCUG00000009934,ENSOCUG00000023317,ENSOCUG00000004436,ENSOCUG00000029416,ENSOCUG00000022357,ENSOCUG00000007516
GO:0017111	nucleoside-triphosphatase activity	molecular_function	0.019406	0.53405	49	918	644	17125	ENSOCUG00000005011,ENSOCUG00000026192,ENSOCUG00000002163,ENSOCUG00000022858,ENSOCUG00000002688,ENSOCUG00000014338,ENSOCUG00000026506,ENSOCUG00000002955,ENSOCUG00000015835,ENSOCUG00000007887,ENSOCUG00000003042,ENSOCUG00000004642,ENSOCUG00000029623,ENSOCUG00000006433,ENSOCUG00000024699,ENSOCUG00000004933,ENSOCUG00000023473,ENSOCUG00000017452,ENSOCUG00000015372,ENSOCUG00000016521,ENSOCUG00000012638,…
GO:0010556	regulation of macromolecule biosynthetic process	biological_process	0.019492	0.53562	157	918	2383	17125	ENSOCUG00000000145,ENSOCUG00000023066,ENSOCUG00000023182,ENSOCUG00000022792,ENSOCUG00000010039,ENSOCUG00000010731,ENSOCUG00000004968,ENSOCUG00000011923,ENSOCUG00000027895,ENSOCUG00000010078,ENSOCUG00000012512,ENSOCUG00000022942,ENSOCUG00000003137,ENSOCUG00000014518,ENSOCUG00000013600,ENSOCUG00000016241,ENSOCUG00000026291,ENSOCUG00000009560,ENSOCUG00000017750,ENSOCUG00000012560,ENSOCUG00000015401,…
GO:0045240	dihydrolipoyl dehydrogenase complex	cellular_component	0.019591	0.53694	2	918	4	17125	ENSOCUG00000015606,ENSOCUG00000013139
GO:0007034	vacuolar transport	biological_process	0.019599	0.53694	9	918	70	17125	ENSOCUG00000012371,ENSOCUG00000013806,ENSOCUG00000029277,ENSOCUG00000023666,ENSOCUG00000015024,ENSOCUG00000003950,ENSOCUG00000000676,ENSOCUG00000014723,ENSOCUG00000014843
GO:0018130	heterocycle biosynthetic process	biological_process	0.019714	0.53927	161	918	2468	17125	ENSOCUG00000023182,ENSOCUG00000003967,ENSOCUG00000014534,ENSOCUG00000023066,ENSOCUG00000000145,ENSOCUG00000010039,ENSOCUG00000022792,ENSOCUG00000022942,ENSOCUG00000027895,ENSOCUG00000010078,ENSOCUG00000004968,ENSOCUG00000005956,ENSOCUG00000011923,ENSOCUG00000010731,ENSOCUG00000009560,ENSOCUG00000016241,ENSOCUG00000026291,ENSOCUG00000017750,ENSOCUG00000013600,ENSOCUG00000003137,ENSOCUG00000014518,…
GO:0016748	succinyltransferase activity	molecular_function	0.01979	0.54054	2	918	4	17125	ENSOCUG00000008551,ENSOCUG00000015606
GO:0051173	positive regulation of nitrogen compound metabolic process	biological_process	0.019908	0.54298	93	918	1325	17125	ENSOCUG00000017619,ENSOCUG00000000784,ENSOCUG00000014904,ENSOCUG00000012407,ENSOCUG00000011143,ENSOCUG00000000038,ENSOCUG00000010050,ENSOCUG00000014289,ENSOCUG00000002819,ENSOCUG00000015434,ENSOCUG00000027635,ENSOCUG00000022380,ENSOCUG00000027029,ENSOCUG00000002300,ENSOCUG00000006209,ENSOCUG00000002641,ENSOCUG00000011686,ENSOCUG00000014151,ENSOCUG00000008192,ENSOCUG00000005967,ENSOCUG00000015255,…
GO:0097165	nuclear stress granule	cellular_component	0.020269	0.55109	2	918	4	17125	ENSOCUG00000005511,ENSOCUG00000012921
GO:0019871	sodium channel inhibitor activity	molecular_function	0.020278	0.55109	2	918	4	17125	ENSOCUG00000017303,ENSOCUG00000014471
GO:0051659	maintenance of mitochondrion location	biological_process	0.020334	0.55109	2	918	4	17125	ENSOCUG00000012085,ENSOCUG00000002688
GO:1901474	azole transmembrane transporter activity	molecular_function	0.020401	0.55109	2	918	4	17125	ENSOCUG00000025548,ENSOCUG00000011686
GO:0006461	protein complex assembly	biological_process	0.020414	0.55109	62	918	865	17125	ENSOCUG00000002190,ENSOCUG00000010001,ENSOCUG00000021541,ENSOCUG00000001687,ENSOCUG00000008457,ENSOCUG00000016820,ENSOCUG00000008833,ENSOCUG00000017326,ENSOCUG00000022831,ENSOCUG00000026246,ENSOCUG00000016161,ENSOCUG00000004163,ENSOCUG00000006451,ENSOCUG00000015759,ENSOCUG00000004436,ENSOCUG00000000790,ENSOCUG00000021107,ENSOCUG00000005802,ENSOCUG00000004533,ENSOCUG00000013785,ENSOCUG00000015733,…
GO:0070271	protein complex biogenesis	biological_process	0.020414	0.55109	62	918	865	17125	ENSOCUG00000001687,ENSOCUG00000008457,ENSOCUG00000002190,ENSOCUG00000010001,ENSOCUG00000021541,ENSOCUG00000022831,ENSOCUG00000026246,ENSOCUG00000016161,ENSOCUG00000008833,ENSOCUG00000016820,ENSOCUG00000017326,ENSOCUG00000000790,ENSOCUG00000004436,ENSOCUG00000021107,ENSOCUG00000015759,ENSOCUG00000004163,ENSOCUG00000006451,ENSOCUG00000005802,ENSOCUG00000004314,ENSOCUG00000015733,ENSOCUG00000004533,…
GO:0007032	endosome organization	biological_process	0.020416	0.55109	5	918	29	17125	ENSOCUG00000001604,ENSOCUG00000012488,ENSOCUG00000005446,ENSOCUG00000017640,ENSOCUG00000000125
GO:1903825	organic acid transmembrane transport	biological_process	0.020505	0.55195	6	918	37	17125	ENSOCUG00000009943,ENSOCUG00000016776,ENSOCUG00000027668,ENSOCUG00000001685,ENSOCUG00000004158,ENSOCUG00000011686
GO:0051246	regulation of protein metabolic process	biological_process	0.020532	0.55195	116	918	1715	17125	ENSOCUG00000027164,ENSOCUG00000008668,ENSOCUG00000014723,ENSOCUG00000012806,ENSOCUG00000010316,ENSOCUG00000014515,ENSOCUG00000006433,ENSOCUG00000011386,ENSOCUG00000011034,ENSOCUG00000012560,ENSOCUG00000013147,ENSOCUG00000001034,ENSOCUG00000001456,ENSOCUG00000017419,ENSOCUG00000009223,ENSOCUG00000007058,ENSOCUG00000009306,ENSOCUG00000013760,ENSOCUG00000016088,ENSOCUG00000011417,ENSOCUG00000013296,…
GO:0051148	negative regulation of muscle cell differentiation	biological_process	0.020538	0.55195	6	918	41	17125	ENSOCUG00000011097,ENSOCUG00000021569,ENSOCUG00000007732,ENSOCUG00000013147,ENSOCUG00000000944,ENSOCUG00000026533
GO:0015849	organic acid transport	biological_process	0.020617	0.55244	16	918	159	17125	ENSOCUG00000000098,ENSOCUG00000001685,ENSOCUG00000007732,ENSOCUG00000010544,ENSOCUG00000002492,ENSOCUG00000011686,ENSOCUG00000016776,ENSOCUG00000009815,ENSOCUG00000022298,ENSOCUG00000009943,ENSOCUG00000014833,ENSOCUG00000012066,ENSOCUG00000001334,ENSOCUG00000004158,ENSOCUG00000027668,ENSOCUG00000009630
GO:0046942	carboxylic acid transport	biological_process	0.020617	0.55244	16	918	159	17125	ENSOCUG00000010544,ENSOCUG00000011686,ENSOCUG00000002492,ENSOCUG00000007732,ENSOCUG00000001685,ENSOCUG00000000098,ENSOCUG00000001334,ENSOCUG00000009630,ENSOCUG00000027668,ENSOCUG00000004158,ENSOCUG00000009943,ENSOCUG00000012066,ENSOCUG00000014833,ENSOCUG00000016776,ENSOCUG00000009815,ENSOCUG00000022298
GO:0043415	positive regulation of skeletal muscle tissue regeneration	biological_process	0.020773	0.55581	2	918	5	17125	ENSOCUG00000024481,ENSOCUG00000007732
GO:2000651	positive regulation of sodium ion transmembrane transporter activity	biological_process	0.020884	0.55797	2	918	4	17125	ENSOCUG00000006867,ENSOCUG00000000822
GO:0038110	interleukin-2-mediated signaling pathway	biological_process	0.020947	0.55803	2	918	4	17125	ENSOCUG00000026402,ENSOCUG00000022539
GO:0071352	cellular response to interleukin-2	biological_process	0.020947	0.55803	2	918	4	17125	ENSOCUG00000022539,ENSOCUG00000026402
GO:0004897	ciliary neurotrophic factor receptor activity	molecular_function	0.021031	0.55867	2	918	4	17125	ENSOCUG00000016354,ENSOCUG00000003333
GO:0097136	Bcl-2 family protein complex	cellular_component	0.021033	0.55867	2	918	6	17125	ENSOCUG00000003201,ENSOCUG00000012152
GO:0035662	Toll-like receptor 4 binding	molecular_function	0.021143	0.5608	2	918	5	17125	ENSOCUG00000008632,ENSOCUG00000009566
GO:0071214	cellular response to abiotic stimulus	biological_process	0.021295	0.56224	17	918	175	17125	ENSOCUG00000012921,ENSOCUG00000016241,ENSOCUG00000005116,ENSOCUG00000004314,ENSOCUG00000011696,ENSOCUG00000022350,ENSOCUG00000024481,ENSOCUG00000011686,ENSOCUG00000029416,ENSOCUG00000027263,ENSOCUG00000010763,ENSOCUG00000012972,ENSOCUG00000011763,ENSOCUG00000001687,ENSOCUG00000010096,ENSOCUG00000008954,ENSOCUG00000003201
GO:0098655	cation transmembrane transport	biological_process	0.021318	0.56224	36	918	453	17125	ENSOCUG00000013251,ENSOCUG00000005794,ENSOCUG00000027668,ENSOCUG00000004158,ENSOCUG00000001034,ENSOCUG00000017729,ENSOCUG00000011763,ENSOCUG00000005548,ENSOCUG00000006867,ENSOCUG00000011055,ENSOCUG00000002086,ENSOCUG00000011686,ENSOCUG00000002688,ENSOCUG00000004642,ENSOCUG00000029623,ENSOCUG00000003258,ENSOCUG00000026908,ENSOCUG00000011795,ENSOCUG00000023161,ENSOCUG00000004890,ENSOCUG00000008702,…
GO:0010952	positive regulation of peptidase activity	biological_process	0.02134	0.56224	11	918	100	17125	ENSOCUG00000004696,ENSOCUG00000009208,ENSOCUG00000009566,ENSOCUG00000008632,ENSOCUG00000005737,ENSOCUG00000014289,ENSOCUG00000003973,ENSOCUG00000001418,ENSOCUG00000026197,ENSOCUG00000006433,ENSOCUG00000015434
GO:0044802	single-organism membrane organization	biological_process	0.021361	0.56224	42	918	545	17125	ENSOCUG00000010078,ENSOCUG00000012371,ENSOCUG00000023829,ENSOCUG00000007956,ENSOCUG00000024481,ENSOCUG00000015363,ENSOCUG00000001670,ENSOCUG00000015024,ENSOCUG00000003950,ENSOCUG00000006451,ENSOCUG00000000125,ENSOCUG00000021107,ENSOCUG00000004598,ENSOCUG00000001718,ENSOCUG00000017956,ENSOCUG00000022433,ENSOCUG00000015564,ENSOCUG00000024513,ENSOCUG00000002086,ENSOCUG00000004305,ENSOCUG00000009219,…
GO:0098662	inorganic cation transmembrane transport	biological_process	0.021391	0.56224	33	918	409	17125	ENSOCUG00000000822,ENSOCUG00000016507,ENSOCUG00000011219,ENSOCUG00000001718,ENSOCUG00000008702,ENSOCUG00000003967,ENSOCUG00000006451,ENSOCUG00000014471,ENSOCUG00000017631,ENSOCUG00000010643,ENSOCUG00000012081,ENSOCUG00000004314,ENSOCUG00000015169,ENSOCUG00000022132,ENSOCUG00000022885,ENSOCUG00000005548,ENSOCUG00000017729,ENSOCUG00000011763,ENSOCUG00000011055,ENSOCUG00000006867,ENSOCUG00000005794,…
GO:0016491	oxidoreductase activity	molecular_function	0.021411	0.56224	47	918	640	17125	ENSOCUG00000003038,ENSOCUG00000010327,ENSOCUG00000011359,ENSOCUG00000022628,ENSOCUG00000015853,ENSOCUG00000026756,ENSOCUG00000010508,ENSOCUG00000017722,ENSOCUG00000012305,ENSOCUG00000007724,ENSOCUG00000013139,ENSOCUG00000005954,ENSOCUG00000002505,ENSOCUG00000000479,ENSOCUG00000009296,ENSOCUG00000012924,ENSOCUG00000027865,ENSOCUG00000009074,ENSOCUG00000003258,ENSOCUG00000009391,ENSOCUG00000026908,…
GO:1902036	regulation of hematopoietic stem cell differentiation	biological_process	0.021412	0.56224	2	918	4	17125	ENSOCUG00000006655,ENSOCUG00000001009
GO:0090192	regulation of glomerulus development	biological_process	0.021488	0.56267	2	918	4	17125	ENSOCUG00000016354,ENSOCUG00000011097
GO:0008286	insulin receptor signaling pathway	biological_process	0.02149	0.56267	8	918	61	17125	ENSOCUG00000004533,ENSOCUG00000016614,ENSOCUG00000005116,ENSOCUG00000014515,ENSOCUG00000008478,ENSOCUG00000022357,ENSOCUG00000004436,ENSOCUG00000003475
GO:0043500	muscle adaptation	biological_process	0.021697	0.56729	7	918	50	17125	ENSOCUG00000017490,ENSOCUG00000010471,ENSOCUG00000003282,ENSOCUG00000012493,ENSOCUG00000012560,ENSOCUG00000003384,ENSOCUG00000023317
GO:0046323	glucose import	biological_process	0.021795	0.56835	6	918	41	17125	ENSOCUG00000001009,ENSOCUG00000012493,ENSOCUG00000004436,ENSOCUG00000013806,ENSOCUG00000029416,ENSOCUG00000004533
GO:0043401	steroid hormone mediated signaling pathway	biological_process	0.021826	0.56835	7	918	48	17125	ENSOCUG00000000784,ENSOCUG00000010078,ENSOCUG00000007732,ENSOCUG00000000038,ENSOCUG00000000984,ENSOCUG00000022907,ENSOCUG00000011097
GO:0015833	peptide transport	biological_process	0.021831	0.56835	14	918	138	17125	ENSOCUG00000004161,ENSOCUG00000004533,ENSOCUG00000026291,ENSOCUG00000013785,ENSOCUG00000001018,ENSOCUG00000027635,ENSOCUG00000016776,ENSOCUG00000022350,ENSOCUG00000009566,ENSOCUG00000005802,ENSOCUG00000009208,ENSOCUG00000010790,ENSOCUG00000007211,ENSOCUG00000008478
GO:0031326	regulation of cellular biosynthetic process	biological_process	0.021863	0.56839	161	918	2462	17125	ENSOCUG00000010794,ENSOCUG00000002492,ENSOCUG00000029416,ENSOCUG00000003338,ENSOCUG00000012805,ENSOCUG00000021569,ENSOCUG00000007732,ENSOCUG00000012921,ENSOCUG00000004436,ENSOCUG00000009811,ENSOCUG00000012493,ENSOCUG00000005802,ENSOCUG00000024103,ENSOCUG00000005078,ENSOCUG00000022298,ENSOCUG00000010001,ENSOCUG00000015563,ENSOCUG00000003221,ENSOCUG00000003010,ENSOCUG00000022377,ENSOCUG00000000984,…
GO:0031400	negative regulation of protein modification process	biological_process	0.021922	0.56911	35	918	431	17125	ENSOCUG00000015471,ENSOCUG00000026291,ENSOCUG00000017750,ENSOCUG00000013785,ENSOCUG00000012805,ENSOCUG00000011491,ENSOCUG00000007255,ENSOCUG00000021115,ENSOCUG00000011097,ENSOCUG00000024481,ENSOCUG00000010078,ENSOCUG00000015737,ENSOCUG00000004607,ENSOCUG00000015570,ENSOCUG00000000822,ENSOCUG00000015563,ENSOCUG00000005648,ENSOCUG00000012493,ENSOCUG00000004815,ENSOCUG00000012806,ENSOCUG00000003042,…
GO:1903513	endoplasmic reticulum to cytosol transport	biological_process	0.022133	0.57354	6	918	40	17125	ENSOCUG00000025709,ENSOCUG00000006433,ENSOCUG00000023161,ENSOCUG00000008702,ENSOCUG00000015388,ENSOCUG00000008064
GO:0031116	positive regulation of microtubule polymerization	biological_process	0.022173	0.57354	4	918	19	17125	ENSOCUG00000012335,ENSOCUG00000011386,ENSOCUG00000013147,ENSOCUG00000013060
GO:0070884	regulation of calcineurin-NFAT signaling cascade	biological_process	0.022187	0.57354	4	918	20	17125	ENSOCUG00000012560,ENSOCUG00000009934,ENSOCUG00000002086,ENSOCUG00000023317
GO:0098771	inorganic ion homeostasis	biological_process	0.022261	0.57411	29	918	348	17125	ENSOCUG00000002688,ENSOCUG00000002492,ENSOCUG00000010078,ENSOCUG00000006209,ENSOCUG00000008582,ENSOCUG00000024481,ENSOCUG00000012085,ENSOCUG00000014160,ENSOCUG00000004314,ENSOCUG00000023161,ENSOCUG00000004890,ENSOCUG00000013785,ENSOCUG00000006885,ENSOCUG00000017631,ENSOCUG00000029623,ENSOCUG00000014289,ENSOCUG00000003003,ENSOCUG00000008738,ENSOCUG00000006451,ENSOCUG00000022357,ENSOCUG00000008702,…
GO:0051254	positive regulation of RNA metabolic process	biological_process	0.022271	0.57411	81	918	1138	17125	ENSOCUG00000004886,ENSOCUG00000015081,ENSOCUG00000024481,ENSOCUG00000011261,ENSOCUG00000011097,ENSOCUG00000022350,ENSOCUG00000015733,ENSOCUG00000008943,ENSOCUG00000007930,ENSOCUG00000016141,ENSOCUG00000001009,ENSOCUG00000000478,ENSOCUG00000012090,ENSOCUG00000010471,ENSOCUG00000025540,ENSOCUG00000005323,ENSOCUG00000004930,ENSOCUG00000012866,ENSOCUG00000007993,ENSOCUG00000015210,ENSOCUG00000005389,…
GO:0046785	microtubule polymerization	biological_process	0.022433	0.57727	7	918	49	17125	ENSOCUG00000017326,ENSOCUG00000012335,ENSOCUG00000010248,ENSOCUG00000013147,ENSOCUG00000013060,ENSOCUG00000001220,ENSOCUG00000011386
GO:0019219	regulation of nucleobase-containing compound metabolic process	biological_process	0.022457	0.57727	157	918	2390	17125	ENSOCUG00000005078,ENSOCUG00000017733,ENSOCUG00000015563,ENSOCUG00000010001,ENSOCUG00000022298,ENSOCUG00000003221,ENSOCUG00000003010,ENSOCUG00000009811,ENSOCUG00000004436,ENSOCUG00000013327,ENSOCUG00000024103,ENSOCUG00000005802,ENSOCUG00000012493,ENSOCUG00000021569,ENSOCUG00000007732,ENSOCUG00000012921,ENSOCUG00000015728,ENSOCUG00000010794,ENSOCUG00000029416,ENSOCUG00000002492,ENSOCUG00000003338,…
GO:0031146	SCF-dependent proteasomal ubiquitin-dependent protein catabolic process	biological_process	0.022641	0.58118	4	918	19	17125	ENSOCUG00000002543,ENSOCUG00000011896,ENSOCUG00000015888,ENSOCUG00000022505
GO:0031032	actomyosin structure organization	biological_process	0.022675	0.58125	13	918	119	17125	ENSOCUG00000024481,ENSOCUG00000027519,ENSOCUG00000012560,ENSOCUG00000017419,ENSOCUG00000012693,ENSOCUG00000023182,ENSOCUG00000012980,ENSOCUG00000007566,ENSOCUG00000007155,ENSOCUG00000026291,ENSOCUG00000010039,ENSOCUG00000005116,ENSOCUG00000013060
GO:0042383	sarcolemma	cellular_component	0.02276	0.58262	8	918	59	17125	ENSOCUG00000025567,ENSOCUG00000023161,ENSOCUG00000006867,ENSOCUG00000011942,ENSOCUG00000000968,ENSOCUG00000026736,ENSOCUG00000008833,ENSOCUG00000024481
GO:0010677	negative regulation of cellular carbohydrate metabolic process	biological_process	0.022914	0.58573	4	918	21	17125	ENSOCUG00000023317,ENSOCUG00000016772,ENSOCUG00000011034,ENSOCUG00000001018
GO:0045261	proton-transporting ATP synthase complex, catalytic core F(1)	cellular_component	0.022983	0.58668	2	918	5	17125	ENSOCUG00000004642,ENSOCUG00000003967
GO:0046879	hormone secretion	biological_process	0.023046	0.58748	15	918	154	17125	ENSOCUG00000008478,ENSOCUG00000007211,ENSOCUG00000022350,ENSOCUG00000009208,ENSOCUG00000004502,ENSOCUG00000005802,ENSOCUG00000010790,ENSOCUG00000013785,ENSOCUG00000001018,ENSOCUG00000027635,ENSOCUG00000004533,ENSOCUG00000026291,ENSOCUG00000016776,ENSOCUG00000010995,ENSOCUG00000004161
GO:0035770	ribonucleoprotein granule	cellular_component	0.023086	0.58766	14	918	135	17125	ENSOCUG00000000133,ENSOCUG00000000562,ENSOCUG00000008867,ENSOCUG00000001456,ENSOCUG00000004930,ENSOCUG00000005465,ENSOCUG00000010217,ENSOCUG00000022350,ENSOCUG00000026980,ENSOCUG00000011386,ENSOCUG00000006433,ENSOCUG00000013256,ENSOCUG00000012921,ENSOCUG00000005511
GO:1904062	regulation of cation transmembrane transport	biological_process	0.023174	0.58767	11	918	101	17125	ENSOCUG00000013251,ENSOCUG00000005794,ENSOCUG00000008702,ENSOCUG00000002086,ENSOCUG00000001034,ENSOCUG00000014471,ENSOCUG00000000822,ENSOCUG00000005548,ENSOCUG00000012081,ENSOCUG00000006867,ENSOCUG00000001718
GO:0008219	cell death	biological_process	0.023183	0.58767	76	918	1082	17125	ENSOCUG00000003517,ENSOCUG00000007732,ENSOCUG00000017750,ENSOCUG00000021569,ENSOCUG00000026291,ENSOCUG00000016241,ENSOCUG00000023222,ENSOCUG00000009208,ENSOCUG00000009566,ENSOCUG00000013796,ENSOCUG00000012805,ENSOCUG00000011293,ENSOCUG00000002492,ENSOCUG00000003282,ENSOCUG00000009159,ENSOCUG00000026197,ENSOCUG00000001718,ENSOCUG00000010096,ENSOCUG00000012152,ENSOCUG00000000125,ENSOCUG00000013060,…
GO:0016265	death	biological_process	0.023183	0.58767	76	918	1082	17125	ENSOCUG00000015434,ENSOCUG00000027635,ENSOCUG00000014289,ENSOCUG00000003042,ENSOCUG00000001990,ENSOCUG00000005737,ENSOCUG00000016772,ENSOCUG00000002086,ENSOCUG00000008582,ENSOCUG00000016393,ENSOCUG00000000784,ENSOCUG00000006315,ENSOCUG00000006237,ENSOCUG00000017619,ENSOCUG00000012972,ENSOCUG00000011535,ENSOCUG00000008632,ENSOCUG00000008954,ENSOCUG00000003201,ENSOCUG00000009934,ENSOCUG00000002861,…
GO:0097306	cellular response to alcohol	biological_process	0.023286	0.58942	8	918	60	17125	ENSOCUG00000013785,ENSOCUG00000022298,ENSOCUG00000016241,ENSOCUG00000022907,ENSOCUG00000006343,ENSOCUG00000001456,ENSOCUG00000010078,ENSOCUG00000016772
GO:0032460	negative regulation of protein oligomerization	biological_process	0.023315	0.58942	3	918	12	17125	ENSOCUG00000012972,ENSOCUG00000000356,ENSOCUG00000016820
GO:0008645	hexose transport	biological_process	0.023771	0.59927	8	918	63	17125	ENSOCUG00000004533,ENSOCUG00000001009,ENSOCUG00000004436,ENSOCUG00000017303,ENSOCUG00000029416,ENSOCUG00000013806,ENSOCUG00000008478,ENSOCUG00000012493
GO:0015758	glucose transport	biological_process	0.023771	0.59927	8	918	63	17125	ENSOCUG00000008478,ENSOCUG00000029416,ENSOCUG00000013806,ENSOCUG00000017303,ENSOCUG00000004436,ENSOCUG00000012493,ENSOCUG00000004533,ENSOCUG00000001009
GO:0044249	cellular biosynthetic process	biological_process	0.023835	0.60006	234	918	3873	17125	ENSOCUG00000006354,ENSOCUG00000017619,ENSOCUG00000011143,ENSOCUG00000011535,ENSOCUG00000016544,ENSOCUG00000016875,ENSOCUG00000012407,ENSOCUG00000017792,ENSOCUG00000011662,ENSOCUG00000016516,ENSOCUG00000002819,ENSOCUG00000002300,ENSOCUG00000022380,ENSOCUG00000027029,ENSOCUG00000014466,ENSOCUG00000000038,ENSOCUG00000014289,ENSOCUG00000010050,ENSOCUG00000029614,ENSOCUG00000002451,ENSOCUG00000014902,…
GO:0045935	positive regulation of nucleobase-containing compound metabolic process	biological_process	0.024115	0.60628	88	918	1253	17125	ENSOCUG00000012181,ENSOCUG00000000984,ENSOCUG00000016953,ENSOCUG00000026980,ENSOCUG00000006433,ENSOCUG00000013060,ENSOCUG00000005116,ENSOCUG00000014777,ENSOCUG00000007155,ENSOCUG00000003003,ENSOCUG00000013147,ENSOCUG00000011034,ENSOCUG00000003790,ENSOCUG00000027257,ENSOCUG00000004933,ENSOCUG00000010763,ENSOCUG00000016088,ENSOCUG00000011417,ENSOCUG00000029416,ENSOCUG00000022942,ENSOCUG00000002492,…
GO:0031970	organelle envelope lumen	cellular_component	0.024194	0.60743	6	918	48	17125	ENSOCUG00000010114,ENSOCUG00000006451,ENSOCUG00000001832,ENSOCUG00000005802,ENSOCUG00000004358,ENSOCUG00000012571
GO:0032462	regulation of protein homooligomerization	biological_process	0.024385	0.61138	3	918	13	17125	ENSOCUG00000000356,ENSOCUG00000016820,ENSOCUG00000012972
GO:0071243	cellular response to arsenic-containing substance	biological_process	0.024557	0.61398	3	918	12	17125	ENSOCUG00000006433,ENSOCUG00000008702,ENSOCUG00000012921
GO:0043531	ADP binding	molecular_function	0.024563	0.61398	4	918	19	17125	ENSOCUG00000006433,ENSOCUG00000012090,ENSOCUG00000012805,ENSOCUG00000021025
GO:0097009	energy homeostasis	biological_process	0.024589	0.61398	4	918	20	17125	ENSOCUG00000011034,ENSOCUG00000002805,ENSOCUG00000017750,ENSOCUG00000002492
GO:0045981	positive regulation of nucleotide metabolic process	biological_process	0.024876	0.61864	5	918	32	17125	ENSOCUG00000015728,ENSOCUG00000023317,ENSOCUG00000016088,ENSOCUG00000004436,ENSOCUG00000006433
GO:1900544	positive regulation of purine nucleotide metabolic process	biological_process	0.024876	0.61864	5	918	32	17125	ENSOCUG00000006433,ENSOCUG00000004436,ENSOCUG00000016088,ENSOCUG00000023317,ENSOCUG00000015728
GO:0015711	organic anion transport	biological_process	0.024877	0.61864	21	918	229	17125	ENSOCUG00000011686,ENSOCUG00000002492,ENSOCUG00000010544,ENSOCUG00000007732,ENSOCUG00000001685,ENSOCUG00000000098,ENSOCUG00000007887,ENSOCUG00000014905,ENSOCUG00000004158,ENSOCUG00000009630,ENSOCUG00000005656,ENSOCUG00000027668,ENSOCUG00000001334,ENSOCUG00000012066,ENSOCUG00000014833,ENSOCUG00000010790,ENSOCUG00000009943,ENSOCUG00000009815,ENSOCUG00000022298,ENSOCUG00000016776,ENSOCUG00000017956
GO:0016651	oxidoreductase activity, acting on NAD(P)H	molecular_function	0.024956	0.61929	7	918	56	17125	ENSOCUG00000000790,ENSOCUG00000016557,ENSOCUG00000017722,ENSOCUG00000014726,ENSOCUG00000003038,ENSOCUG00000003961,ENSOCUG00000025982
GO:0032846	positive regulation of homeostatic process	biological_process	0.02498	0.61929	13	918	123	17125	ENSOCUG00000004158,ENSOCUG00000010471,ENSOCUG00000010078,ENSOCUG00000029416,ENSOCUG00000010790,ENSOCUG00000024481,ENSOCUG00000011034,ENSOCUG00000002641,ENSOCUG00000008555,ENSOCUG00000027635,ENSOCUG00000026291,ENSOCUG00000006885,ENSOCUG00000017631
GO:0034599	cellular response to oxidative stress	biological_process	0.025004	0.61929	15	918	151	17125	ENSOCUG00000012152,ENSOCUG00000014833,ENSOCUG00000002492,ENSOCUG00000008777,ENSOCUG00000010471,ENSOCUG00000022357,ENSOCUG00000015131,ENSOCUG00000001009,ENSOCUG00000022298,ENSOCUG00000001718,ENSOCUG00000014904,ENSOCUG00000000784,ENSOCUG00000016241,ENSOCUG00000015434,ENSOCUG00000013060
GO:0032881	regulation of polysaccharide metabolic process	biological_process	0.025074	0.62018	4	918	21	17125	ENSOCUG00000009934,ENSOCUG00000004436,ENSOCUG00000023153,ENSOCUG00000001018
GO:0032869	cellular response to insulin stimulus	biological_process	0.025156	0.62137	11	918	99	17125	ENSOCUG00000003475,ENSOCUG00000004163,ENSOCUG00000008478,ENSOCUG00000007964,ENSOCUG00000022357,ENSOCUG00000004436,ENSOCUG00000016507,ENSOCUG00000016614,ENSOCUG00000004533,ENSOCUG00000005116,ENSOCUG00000014515
GO:2000060	positive regulation of protein ubiquitination involved in ubiquitin-dependent protein catabolic process	biological_process	0.025236	0.62252	3	918	11	17125	ENSOCUG00000003282,ENSOCUG00000017399,ENSOCUG00000005645
GO:0009266	response to temperature stimulus	biological_process	0.025404	0.62582	10	918	87	17125	ENSOCUG00000012921,ENSOCUG00000016088,ENSOCUG00000017619,ENSOCUG00000006433,ENSOCUG00000011696,ENSOCUG00000016241,ENSOCUG00000011386,ENSOCUG00000022298,ENSOCUG00000008582,ENSOCUG00000012805
GO:0051247	positive regulation of protein metabolic process	biological_process	0.02547	0.62607	69	918	964	17125	ENSOCUG00000024481,ENSOCUG00000011358,ENSOCUG00000011097,ENSOCUG00000013785,ENSOCUG00000004598,ENSOCUG00000027519,ENSOCUG00000004696,ENSOCUG00000012488,ENSOCUG00000010217,ENSOCUG00000017399,ENSOCUG00000000478,ENSOCUG00000012090,ENSOCUG00000015255,ENSOCUG00000006231,ENSOCUG00000016393,ENSOCUG00000008582,ENSOCUG00000002086,ENSOCUG00000005737,ENSOCUG00000016354,ENSOCUG00000014289,ENSOCUG00000003042,…
GO:0045900	negative regulation of translational elongation	biological_process	0.025483	0.62607	1	918	1	17125	ENSOCUG00000010791
GO:0023058	adaptation of signaling pathway	biological_process	0.025536	0.62653	3	918	13	17125	ENSOCUG00000008582,ENSOCUG00000016088,ENSOCUG00000026291
GO:0031072	heat shock protein binding	molecular_function	0.025673	0.62906	9	918	74	17125	ENSOCUG00000005092,ENSOCUG00000012834,ENSOCUG00000021025,ENSOCUG00000012090,ENSOCUG00000004815,ENSOCUG00000013255,ENSOCUG00000005513,ENSOCUG00000012921,ENSOCUG00000011386
GO:0009605	response to external stimulus	biological_process	0.025816	0.63167	89	918	1307	17125	ENSOCUG00000000466,ENSOCUG00000010096,ENSOCUG00000025677,ENSOCUG00000015564,ENSOCUG00000012180,ENSOCUG00000022298,ENSOCUG00000001718,ENSOCUG00000009566,ENSOCUG00000009208,ENSOCUG00000029416,ENSOCUG00000012371,ENSOCUG00000002492,ENSOCUG00000010078,ENSOCUG00000029637,ENSOCUG00000003950,ENSOCUG00000005513,ENSOCUG00000026291,ENSOCUG00000007732,ENSOCUG00000015169,ENSOCUG00000003790,ENSOCUG00000012560,…
GO:0044242	cellular lipid catabolic process	biological_process	0.025899	0.63167	13	918	124	17125	ENSOCUG00000015737,ENSOCUG00000009630,ENSOCUG00000010248,ENSOCUG00000010544,ENSOCUG00000012924,ENSOCUG00000000356,ENSOCUG00000004628,ENSOCUG00000000473,ENSOCUG00000016088,ENSOCUG00000017625,ENSOCUG00000027541,ENSOCUG00000007732,ENSOCUG00000009815
GO:0015919	peroxisomal membrane transport	biological_process	0.025917	0.63167	2	918	5	17125	ENSOCUG00000001670,ENSOCUG00000021413
GO:0045046	protein import into peroxisome membrane	biological_process	0.025917	0.63167	2	918	5	17125	ENSOCUG00000001670,ENSOCUG00000021413
GO:0006950	response to stress	biological_process	0.026087	0.63495	135	918	2052	17125	ENSOCUG00000006237,ENSOCUG00000024295,ENSOCUG00000006754,ENSOCUG00000012972,ENSOCUG00000001216,ENSOCUG00000025709,ENSOCUG00000014904,ENSOCUG00000000784,ENSOCUG00000009934,ENSOCUG00000016521,ENSOCUG00000016394,ENSOCUG00000003201,ENSOCUG00000015388,ENSOCUG00000015434,ENSOCUG00000005551,ENSOCUG00000004197,ENSOCUG00000017516,ENSOCUG00000016820,ENSOCUG00000022831,ENSOCUG00000024513,ENSOCUG00000005389,…
GO:0090277	positive regulation of peptide hormone secretion	biological_process	0.026283	0.63748	6	918	42	17125	ENSOCUG00000010790,ENSOCUG00000013785,ENSOCUG00000001018,ENSOCUG00000027635,ENSOCUG00000007211,ENSOCUG00000026291
GO:0005451	monovalent cation:proton antiporter activity	molecular_function	0.026295	0.63748	3	918	11	17125	ENSOCUG00000011219,ENSOCUG00000004890,ENSOCUG00000011055
GO:0015385	sodium:proton antiporter activity	molecular_function	0.026295	0.63748	3	918	11	17125	ENSOCUG00000011219,ENSOCUG00000011055,ENSOCUG00000004890
GO:0043067	regulation of programmed cell death	biological_process	0.0264	0.63851	60	918	835	17125	ENSOCUG00000001990,ENSOCUG00000005737,ENSOCUG00000002086,ENSOCUG00000004265,ENSOCUG00000016393,ENSOCUG00000008582,ENSOCUG00000027635,ENSOCUG00000015434,ENSOCUG00000005116,ENSOCUG00000013060,ENSOCUG00000006433,ENSOCUG00000014289,ENSOCUG00000003042,ENSOCUG00000008632,ENSOCUG00000011535,ENSOCUG00000013760,ENSOCUG00000013147,ENSOCUG00000003201,ENSOCUG00000008954,ENSOCUG00000004933,ENSOCUG00000011034,…
GO:0031334	positive regulation of protein complex assembly	biological_process	0.026416	0.63851	15	918	156	17125	ENSOCUG00000002492,ENSOCUG00000023829,ENSOCUG00000013147,ENSOCUG00000011143,ENSOCUG00000015789,ENSOCUG00000013785,ENSOCUG00000011386,ENSOCUG00000022380,ENSOCUG00000002190,ENSOCUG00000013060,ENSOCUG00000006433,ENSOCUG00000001687,ENSOCUG00000012335,ENSOCUG00000010050,ENSOCUG00000006329
GO:0002176	male germ cell proliferation	biological_process	0.026484	0.63851	2	918	5	17125	ENSOCUG00000017300,ENSOCUG00000000481
GO:0036093	germ cell proliferation	biological_process	0.026484	0.63851	2	918	5	17125	ENSOCUG00000017300,ENSOCUG00000000481
GO:0010950	positive regulation of endopeptidase activity	biological_process	0.026512	0.63851	10	918	91	17125	ENSOCUG00000009208,ENSOCUG00000009566,ENSOCUG00000008632,ENSOCUG00000005737,ENSOCUG00000014289,ENSOCUG00000003973,ENSOCUG00000001418,ENSOCUG00000015434,ENSOCUG00000026197,ENSOCUG00000006433
GO:0015645	fatty acid ligase activity	molecular_function	0.02675	0.64301	3	918	11	17125	ENSOCUG00000013062,ENSOCUG00000005010,ENSOCUG00000009900
GO:0032561	guanyl ribonucleotide binding	molecular_function	0.02678	0.64301	26	918	338	17125	ENSOCUG00000021413,ENSOCUG00000004436,ENSOCUG00000016521,ENSOCUG00000015759,ENSOCUG00000005402,ENSOCUG00000008245,ENSOCUG00000005294,ENSOCUG00000023473,ENSOCUG00000017452,ENSOCUG00000012376,ENSOCUG00000005529,ENSOCUG00000003574,ENSOCUG00000012588,ENSOCUG00000024087,ENSOCUG00000025341,ENSOCUG00000014090,ENSOCUG00000000108,ENSOCUG00000010530,ENSOCUG00000026506,ENSOCUG00000002955,ENSOCUG00000022858,…
GO:0019903	protein phosphatase binding	molecular_function	0.026804	0.64301	10	918	84	17125	ENSOCUG00000015434,ENSOCUG00000006433,ENSOCUG00000005116,ENSOCUG00000013060,ENSOCUG00000003042,ENSOCUG00000008668,ENSOCUG00000029416,ENSOCUG00000003282,ENSOCUG00000015051,ENSOCUG00000011034
GO:0030371	translation repressor activity	molecular_function	0.026853	0.64336	3	918	13	17125	ENSOCUG00000021541,ENSOCUG00000003475,ENSOCUG00000017792
GO:1900029	positive regulation of ruffle assembly	biological_process	0.027003	0.6461	2	918	5	17125	ENSOCUG00000008555,ENSOCUG00000016614
GO:0005639	integral component of nuclear inner membrane	cellular_component	0.027192	0.64807	2	918	5	17125	ENSOCUG00000004170,ENSOCUG00000024234
GO:0031229	intrinsic component of nuclear inner membrane	cellular_component	0.027192	0.64807	2	918	5	17125	ENSOCUG00000004170,ENSOCUG00000024234
GO:0044453	nuclear membrane part	cellular_component	0.027192	0.64807	2	918	5	17125	ENSOCUG00000024234,ENSOCUG00000004170
GO:0030018	Z disc	cellular_component	0.027265	0.6488	7	918	51	17125	ENSOCUG00000023317,ENSOCUG00000024481,ENSOCUG00000012972,ENSOCUG00000000968,ENSOCUG00000012693,ENSOCUG00000011696,ENSOCUG00000014414
GO:1990234	transferase complex	cellular_component	0.027293	0.6488	37	918	477	17125	ENSOCUG00000017625,ENSOCUG00000006237,ENSOCUG00000006045,ENSOCUG00000015070,ENSOCUG00000005480,ENSOCUG00000009934,ENSOCUG00000017001,ENSOCUG00000006301,ENSOCUG00000015888,ENSOCUG00000002397,ENSOCUG00000017419,ENSOCUG00000014723,ENSOCUG00000015606,ENSOCUG00000015434,ENSOCUG00000002300,ENSOCUG00000016393,ENSOCUG00000009219,ENSOCUG00000012980,ENSOCUG00000022377,ENSOCUG00000001990,ENSOCUG00000012181,…
GO:0010959	regulation of metal ion transport	biological_process	0.027352	0.64936	18	918	195	17125	ENSOCUG00000010078,ENSOCUG00000002086,ENSOCUG00000024481,ENSOCUG00000001018,ENSOCUG00000013785,ENSOCUG00000027635,ENSOCUG00000012081,ENSOCUG00000014471,ENSOCUG00000001034,ENSOCUG00000008702,ENSOCUG00000013251,ENSOCUG00000005794,ENSOCUG00000006867,ENSOCUG00000001718,ENSOCUG00000016507,ENSOCUG00000005548,ENSOCUG00000000822,ENSOCUG00000016088
GO:1903136	cuprous ion binding	molecular_function	0.027483	0.65163	2	918	6	17125	ENSOCUG00000014160,ENSOCUG00000002086
GO:0043255	regulation of carbohydrate biosynthetic process	biological_process	0.027575	0.65295	7	918	53	17125	ENSOCUG00000009934,ENSOCUG00000004436,ENSOCUG00000010078,ENSOCUG00000001018,ENSOCUG00000027635,ENSOCUG00000022357,ENSOCUG00000023153
GO:0019627	urea metabolic process	biological_process	0.027657	0.65407	2	918	5	17125	ENSOCUG00000000584,ENSOCUG00000009045
GO:0019001	guanyl nucleotide binding	molecular_function	0.027792	0.6564	26	918	339	17125	ENSOCUG00000014090,ENSOCUG00000025341,ENSOCUG00000012588,ENSOCUG00000024087,ENSOCUG00000005529,ENSOCUG00000003574,ENSOCUG00000012376,ENSOCUG00000023473,ENSOCUG00000017452,ENSOCUG00000005402,ENSOCUG00000008245,ENSOCUG00000005294,ENSOCUG00000016521,ENSOCUG00000015759,ENSOCUG00000004436,ENSOCUG00000021413,ENSOCUG00000027280,ENSOCUG00000029692,ENSOCUG00000026192,ENSOCUG00000028024,ENSOCUG00000024432,…
GO:1904428	negative regulation of tubulin deacetylation	biological_process	0.027958	0.65947	2	918	5	17125	ENSOCUG00000015570,ENSOCUG00000011386
GO:0033615	mitochondrial proton-transporting ATP synthase complex assembly	biological_process	0.028151	0.66319	1	918	1	17125	ENSOCUG00000017196
GO:0048312	intracellular distribution of mitochondria	biological_process	0.02823	0.66419	2	918	5	17125	ENSOCUG00000011386,ENSOCUG00000015112
GO:0045117	azole transport	biological_process	0.028347	0.66562	3	918	12	17125	ENSOCUG00000011686,ENSOCUG00000010995,ENSOCUG00000025548
GO:0090304	nucleic acid metabolic process	biological_process	0.028387	0.66562	201	918	3180	17125	ENSOCUG00000014778,ENSOCUG00000004319,ENSOCUG00000007930,ENSOCUG00000016141,ENSOCUG00000001009,ENSOCUG00000015024,ENSOCUG00000015733,ENSOCUG00000011696,ENSOCUG00000029135,ENSOCUG00000011097,ENSOCUG00000011491,ENSOCUG00000011261,ENSOCUG00000024481,ENSOCUG00000000945,ENSOCUG00000014647,ENSOCUG00000027263,ENSOCUG00000004886,ENSOCUG00000017525,ENSOCUG00000016820,ENSOCUG00000008192,ENSOCUG00000005967,…
GO:0006811	ion transport	biological_process	0.0284	0.66562	73	918	1037	17125	ENSOCUG00000006867,ENSOCUG00000016776,ENSOCUG00000004158,ENSOCUG00000008064,ENSOCUG00000014833,ENSOCUG00000010790,ENSOCUG00000026908,ENSOCUG00000027635,ENSOCUG00000000222,ENSOCUG00000011795,ENSOCUG00000000098,ENSOCUG00000003258,ENSOCUG00000011686,ENSOCUG00000014740,ENSOCUG00000002086,ENSOCUG00000008582,ENSOCUG00000016532,ENSOCUG00000017956,ENSOCUG00000006513,ENSOCUG00000016507,ENSOCUG00000006451,…
GO:0035773	insulin secretion involved in cellular response to glucose stimulus	biological_process	0.028536	0.66703	5	918	31	17125	ENSOCUG00000010790,ENSOCUG00000013785,ENSOCUG00000027635,ENSOCUG00000008478,ENSOCUG00000026291
GO:0042551	neuron maturation	biological_process	0.028571	0.66703	5	918	30	17125	ENSOCUG00000013147,ENSOCUG00000026203,ENSOCUG00000000784,ENSOCUG00000015665,ENSOCUG00000015363
GO:0015749	monosaccharide transport	biological_process	0.028585	0.66703	8	918	65	17125	ENSOCUG00000001009,ENSOCUG00000004533,ENSOCUG00000012493,ENSOCUG00000004436,ENSOCUG00000017303,ENSOCUG00000029416,ENSOCUG00000013806,ENSOCUG00000008478
GO:0070120	ciliary neurotrophic factor-mediated signaling pathway	biological_process	0.028606	0.66703	2	918	5	17125	ENSOCUG00000016354,ENSOCUG00000003333
GO:1902911	protein kinase complex	cellular_component	0.028708	0.66812	7	918	53	17125	ENSOCUG00000009208,ENSOCUG00000016393,ENSOCUG00000017419,ENSOCUG00000015434,ENSOCUG00000013946,ENSOCUG00000015070,ENSOCUG00000004436
GO:0000980	RNA polymerase II distal enhancer sequence-specific DNA binding	molecular_function	0.028725	0.66812	7	918	53	17125	ENSOCUG00000004968,ENSOCUG00000022298,ENSOCUG00000025540,ENSOCUG00000008943,ENSOCUG00000005323,ENSOCUG00000001009,ENSOCUG00000022350
GO:0035579	specific granule membrane	cellular_component	0.028812	0.66857	1	918	1	17125	ENSOCUG00000021107
GO:0003997	acyl-CoA oxidase activity	molecular_function	0.028854	0.66857	2	918	5	17125	ENSOCUG00000012924,ENSOCUG00000027541
GO:0070669	response to interleukin-2	biological_process	0.028859	0.66857	2	918	5	17125	ENSOCUG00000026402,ENSOCUG00000022539
GO:0036041	long-chain fatty acid binding	molecular_function	0.02889	0.66857	3	918	13	17125	ENSOCUG00000009566,ENSOCUG00000007732,ENSOCUG00000008632
GO:0006812	cation transport	biological_process	0.028935	0.66875	51	918	698	17125	ENSOCUG00000027668,ENSOCUG00000004158,ENSOCUG00000001034,ENSOCUG00000008064,ENSOCUG00000009943,ENSOCUG00000013251,ENSOCUG00000005794,ENSOCUG00000006867,ENSOCUG00000011055,ENSOCUG00000017729,ENSOCUG00000011763,ENSOCUG00000005548,ENSOCUG00000016088,ENSOCUG00000011686,ENSOCUG00000002688,ENSOCUG00000002086,ENSOCUG00000008582,ENSOCUG00000001685,ENSOCUG00000026908,ENSOCUG00000027635,ENSOCUG00000023161,…
GO:0005504	fatty acid binding	molecular_function	0.029067	0.67095	4	918	23	17125	ENSOCUG00000009566,ENSOCUG00000007445,ENSOCUG00000008632,ENSOCUG00000007732
GO:0006915	apoptotic process	biological_process	0.029189	0.67293	69	918	984	17125	ENSOCUG00000002190,ENSOCUG00000013733,ENSOCUG00000015255,ENSOCUG00000017516,ENSOCUG00000006435,ENSOCUG00000013806,ENSOCUG00000012090,ENSOCUG00000000478,ENSOCUG00000010471,ENSOCUG00000011696,ENSOCUG00000007930,ENSOCUG00000001009,ENSOCUG00000002543,ENSOCUG00000012397,ENSOCUG00000000927,ENSOCUG00000024481,ENSOCUG00000011097,ENSOCUG00000000784,ENSOCUG00000006315,ENSOCUG00000012972,ENSOCUG00000006237,…
GO:0048523	negative regulation of cellular process	biological_process	0.029253	0.67312	183	918	2863	17125	ENSOCUG00000010096,ENSOCUG00000012493,ENSOCUG00000008702,ENSOCUG00000012152,ENSOCUG00000004815,ENSOCUG00000013327,ENSOCUG00000007211,ENSOCUG00000005645,ENSOCUG00000003010,ENSOCUG00000015563,ENSOCUG00000010001,ENSOCUG00000012805,ENSOCUG00000013796,ENSOCUG00000010794,ENSOCUG00000008005,ENSOCUG00000029416,ENSOCUG00000002492,ENSOCUG00000015737,ENSOCUG00000012921,ENSOCUG00000014471,ENSOCUG00000003517,…
GO:0031328	positive regulation of cellular biosynthetic process	biological_process	0.029271	0.67312	89	918	1284	17125	ENSOCUG00000012921,ENSOCUG00000026291,ENSOCUG00000016241,ENSOCUG00000021569,ENSOCUG00000007732,ENSOCUG00000017750,ENSOCUG00000010731,ENSOCUG00000003338,ENSOCUG00000010794,ENSOCUG00000004968,ENSOCUG00000011923,ENSOCUG00000029416,ENSOCUG00000010078,ENSOCUG00000022942,ENSOCUG00000002492,ENSOCUG00000003221,ENSOCUG00000015563,ENSOCUG00000010039,ENSOCUG00000022298,ENSOCUG00000010001,ENSOCUG00000000145,…
GO:0070191	methionine-R-sulfoxide reductase activity	molecular_function	0.029375	0.67467	1	918	1	17125	ENSOCUG00000022831
GO:0015179	L-amino acid transmembrane transporter activity	molecular_function	0.029415	0.67475	5	918	30	17125	ENSOCUG00000027668,ENSOCUG00000001685,ENSOCUG00000011686,ENSOCUG00000012066,ENSOCUG00000009943
GO:0042364	water-soluble vitamin biosynthetic process	biological_process	0.029518	0.67575	2	918	5	17125	ENSOCUG00000023725,ENSOCUG00000005954
GO:0043014	alpha-tubulin binding	molecular_function	0.029533	0.67575	4	918	22	17125	ENSOCUG00000010763,ENSOCUG00000014090,ENSOCUG00000008140,ENSOCUG00000016614
GO:2000377	regulation of reactive oxygen species metabolic process	biological_process	0.029671	0.67735	10	918	92	17125	ENSOCUG00000011386,ENSOCUG00000009045,ENSOCUG00000000584,ENSOCUG00000001009,ENSOCUG00000004163,ENSOCUG00000002492,ENSOCUG00000010471,ENSOCUG00000029416,ENSOCUG00000008954,ENSOCUG00000004436
GO:0000151	ubiquitin ligase complex	cellular_component	0.029677	0.67735	15	918	155	17125	ENSOCUG00000004358,ENSOCUG00000009219,ENSOCUG00000007255,ENSOCUG00000009934,ENSOCUG00000011896,ENSOCUG00000012980,ENSOCUG00000006301,ENSOCUG00000015888,ENSOCUG00000002397,ENSOCUG00000002438,ENSOCUG00000002543,ENSOCUG00000006237,ENSOCUG00000002861,ENSOCUG00000022505,ENSOCUG00000023698
GO:0055065	metal ion homeostasis	biological_process	0.029851	0.68048	25	918	300	17125	ENSOCUG00000008702,ENSOCUG00000008064,ENSOCUG00000006451,ENSOCUG00000008738,ENSOCUG00000003003,ENSOCUG00000016507,ENSOCUG00000017729,ENSOCUG00000014904,ENSOCUG00000006867,ENSOCUG00000005739,ENSOCUG00000012085,ENSOCUG00000006209,ENSOCUG00000008582,ENSOCUG00000024481,ENSOCUG00000010078,ENSOCUG00000002492,ENSOCUG00000002688,ENSOCUG00000014289,ENSOCUG00000006885,ENSOCUG00000017631,ENSOCUG00000029623,…
GO:0051480	cytosolic calcium ion homeostasis	biological_process	0.029916	0.68112	13	918	129	17125	ENSOCUG00000029623,ENSOCUG00000016507,ENSOCUG00000023161,ENSOCUG00000004314,ENSOCUG00000013785,ENSOCUG00000005739,ENSOCUG00000024481,ENSOCUG00000008582,ENSOCUG00000008064,ENSOCUG00000008702,ENSOCUG00000008738,ENSOCUG00000002492,ENSOCUG00000010078
GO:0051252	regulation of RNA metabolic process	biological_process	0.02996	0.68127	144	918	2199	17125	ENSOCUG00000002086,ENSOCUG00000006209,ENSOCUG00000011686,ENSOCUG00000029614,ENSOCUG00000014289,ENSOCUG00000010050,ENSOCUG00000000038,ENSOCUG00000022380,ENSOCUG00000002300,ENSOCUG00000027029,ENSOCUG00000014466,ENSOCUG00000016516,ENSOCUG00000002819,ENSOCUG00000012407,ENSOCUG00000016544,ENSOCUG00000011143,ENSOCUG00000006354,ENSOCUG00000022350,ENSOCUG00000015081,ENSOCUG00000004757,ENSOCUG00000029290,…
GO:0005758	mitochondrial intermembrane space	cellular_component	0.029997	0.68128	5	918	39	17125	ENSOCUG00000012571,ENSOCUG00000001832,ENSOCUG00000005802,ENSOCUG00000006451,ENSOCUG00000010114
GO:0015631	tubulin binding	molecular_function	0.030099	0.68273	20	918	223	17125	ENSOCUG00000010794,ENSOCUG00000023829,ENSOCUG00000009566,ENSOCUG00000002086,ENSOCUG00000011386,ENSOCUG00000012806,ENSOCUG00000001220,ENSOCUG00000004438,ENSOCUG00000016394,ENSOCUG00000008632,ENSOCUG00000004358,ENSOCUG00000012407,ENSOCUG00000009404,ENSOCUG00000008140,ENSOCUG00000016614,ENSOCUG00000000676,ENSOCUG00000014090,ENSOCUG00000017326,ENSOCUG00000010763,ENSOCUG00000012335
GO:0016818	hydrolase activity, acting on acid anhydrides, in phosphorus-containing anhydrides	molecular_function	0.030274	0.68585	50	918	680	17125	ENSOCUG00000026192,ENSOCUG00000005011,ENSOCUG00000014338,ENSOCUG00000002955,ENSOCUG00000026506,ENSOCUG00000002688,ENSOCUG00000022858,ENSOCUG00000002163,ENSOCUG00000029623,ENSOCUG00000004642,ENSOCUG00000015835,ENSOCUG00000003042,ENSOCUG00000007887,ENSOCUG00000006433,ENSOCUG00000004933,ENSOCUG00000017452,ENSOCUG00000023473,ENSOCUG00000024699,ENSOCUG00000021413,ENSOCUG00000016521,ENSOCUG00000012638,…
GO:0000002	mitochondrial genome maintenance	biological_process	0.030466	0.68871	4	918	21	17125	ENSOCUG00000006451,ENSOCUG00000017750,ENSOCUG00000004163,ENSOCUG00000006409
GO:0019438	aromatic compound biosynthetic process	biological_process	0.030475	0.68871	159	918	2467	17125	ENSOCUG00000008943,ENSOCUG00000008932,ENSOCUG00000012397,ENSOCUG00000029290,ENSOCUG00000004757,ENSOCUG00000022350,ENSOCUG00000005648,ENSOCUG00000002190,ENSOCUG00000021541,ENSOCUG00000015210,ENSOCUG00000007993,ENSOCUG00000029133,ENSOCUG00000005573,ENSOCUG00000014151,ENSOCUG00000001832,ENSOCUG00000016161,ENSOCUG00000005323,ENSOCUG00000010471,ENSOCUG00000004163,ENSOCUG00000000478,ENSOCUG00000006451,…
GO:0043618	regulation of transcription from RNA polymerase II promoter in response to stress	biological_process	0.030547	0.68949	5	918	31	17125	ENSOCUG00000014904,ENSOCUG00000011696,ENSOCUG00000007930,ENSOCUG00000012921,ENSOCUG00000001009
GO:2001056	positive regulation of cysteine-type endopeptidase activity	biological_process	0.030746	0.69313	9	918	80	17125	ENSOCUG00000008632,ENSOCUG00000005737,ENSOCUG00000009208,ENSOCUG00000009566,ENSOCUG00000006433,ENSOCUG00000026197,ENSOCUG00000015434,ENSOCUG00000014289,ENSOCUG00000003973
GO:1901858	regulation of mitochondrial DNA metabolic process	biological_process	0.030852	0.69467	2	918	5	17125	ENSOCUG00000017750,ENSOCUG00000006451
GO:0032436	positive regulation of proteasomal ubiquitin-dependent protein catabolic process	biological_process	0.031025	0.6977	6	918	41	17125	ENSOCUG00000001718,ENSOCUG00000006669,ENSOCUG00000006433,ENSOCUG00000000356,ENSOCUG00000024295,ENSOCUG00000012805
GO:0051262	protein tetramerization	biological_process	0.031109	0.69874	10	918	90	17125	ENSOCUG00000004436,ENSOCUG00000005656,ENSOCUG00000003038,ENSOCUG00000015733,ENSOCUG00000004314,ENSOCUG00000021541,ENSOCUG00000011763,ENSOCUG00000016161,ENSOCUG00000006329,ENSOCUG00000008833
GO:0048518	positive regulation of biological process	biological_process	0.031378	0.70392	234	918	3701	17125	ENSOCUG00000012181,ENSOCUG00000021291,ENSOCUG00000005465,ENSOCUG00000004265,ENSOCUG00000016953,ENSOCUG00000023902,ENSOCUG00000013060,ENSOCUG00000008555,ENSOCUG00000014777,ENSOCUG00000012806,ENSOCUG00000006329,ENSOCUG00000014723,ENSOCUG00000007155,ENSOCUG00000009223,ENSOCUG00000002073,ENSOCUG00000013760,ENSOCUG00000027257,ENSOCUG00000004933,ENSOCUG00000003790,ENSOCUG00000017852,ENSOCUG00000024234,…
GO:0033120	positive regulation of RNA splicing	biological_process	0.031432	0.70427	4	918	21	17125	ENSOCUG00000005116,ENSOCUG00000015081,ENSOCUG00000005323,ENSOCUG00000012090
GO:0097264	self proteolysis	biological_process	0.031505	0.70504	2	918	5	17125	ENSOCUG00000024481,ENSOCUG00000005737
GO:0090407	organophosphate biosynthetic process	biological_process	0.031727	0.70666	24	918	296	17125	ENSOCUG00000006451,ENSOCUG00000003967,ENSOCUG00000024358,ENSOCUG00000002264,ENSOCUG00000015195,ENSOCUG00000025341,ENSOCUG00000022879,ENSOCUG00000016161,ENSOCUG00000001832,ENSOCUG00000016088,ENSOCUG00000010078,ENSOCUG00000002805,ENSOCUG00000004281,ENSOCUG00000029637,ENSOCUG00000027154,ENSOCUG00000014902,ENSOCUG00000000703,ENSOCUG00000002071,ENSOCUG00000008582,ENSOCUG00000017750,ENSOCUG00000006433,…
GO:0009746	response to hexose	biological_process	0.031732	0.70666	8	918	66	17125	ENSOCUG00000010790,ENSOCUG00000009208,ENSOCUG00000008478,ENSOCUG00000012090,ENSOCUG00000026291,ENSOCUG00000013785,ENSOCUG00000027635,ENSOCUG00000001018
GO:0009749	response to glucose	biological_process	0.031732	0.70666	8	918	66	17125	ENSOCUG00000027635,ENSOCUG00000001018,ENSOCUG00000013785,ENSOCUG00000026291,ENSOCUG00000010790,ENSOCUG00000009208,ENSOCUG00000008478,ENSOCUG00000012090
GO:0034284	response to monosaccharide	biological_process	0.031732	0.70666	8	918	66	17125	ENSOCUG00000013785,ENSOCUG00000027635,ENSOCUG00000001018,ENSOCUG00000026291,ENSOCUG00000008478,ENSOCUG00000012090,ENSOCUG00000010790,ENSOCUG00000009208
GO:0016817	hydrolase activity, acting on acid anhydrides	molecular_function	0.031973	0.71082	50	918	682	17125	ENSOCUG00000006433,ENSOCUG00000029623,ENSOCUG00000004642,ENSOCUG00000007887,ENSOCUG00000015835,ENSOCUG00000003042,ENSOCUG00000014338,ENSOCUG00000026506,ENSOCUG00000002955,ENSOCUG00000002688,ENSOCUG00000002163,ENSOCUG00000022858,ENSOCUG00000026192,ENSOCUG00000005011,ENSOCUG00000004534,ENSOCUG00000006867,ENSOCUG00000024087,ENSOCUG00000012588,ENSOCUG00000010763,ENSOCUG00000006237,ENSOCUG00000021413,…
GO:0034767	positive regulation of ion transmembrane transport	biological_process	0.032015	0.71082	7	918	53	17125	ENSOCUG00000006867,ENSOCUG00000027635,ENSOCUG00000008702,ENSOCUG00000013251,ENSOCUG00000000822,ENSOCUG00000005548,ENSOCUG00000016088
GO:1901576	organic substance biosynthetic process	biological_process	0.032035	0.71082	236	918	3936	17125	ENSOCUG00000008932,ENSOCUG00000008943,ENSOCUG00000012397,ENSOCUG00000016888,ENSOCUG00000029290,ENSOCUG00000004757,ENSOCUG00000022350,ENSOCUG00000021541,ENSOCUG00000002190,ENSOCUG00000023725,ENSOCUG00000005648,ENSOCUG00000007993,ENSOCUG00000015210,ENSOCUG00000004005,ENSOCUG00000005573,ENSOCUG00000004628,ENSOCUG00000029133,ENSOCUG00000004793,ENSOCUG00000016161,ENSOCUG00000015255,ENSOCUG00000001832,…
GO:0000774	adenyl-nucleotide exchange factor activity	molecular_function	0.032096	0.71132	2	918	7	17125	ENSOCUG00000004815,ENSOCUG00000011696
GO:0005388	calcium-transporting ATPase activity	molecular_function	0.032473	0.71808	3	918	12	17125	ENSOCUG00000002688,ENSOCUG00000029623,ENSOCUG00000016507
GO:0009133	nucleoside diphosphate biosynthetic process	biological_process	0.032509	0.71808	2	918	6	17125	ENSOCUG00000005171,ENSOCUG00000001832
GO:0044769	ATPase activity, coupled to transmembrane movement of ions, rotational mechanism	molecular_function	0.032569	0.71808	3	918	15	17125	ENSOCUG00000004642,ENSOCUG00000017631,ENSOCUG00000003967
GO:0071384	cellular response to corticosteroid stimulus	biological_process	0.032597	0.71808	4	918	22	17125	ENSOCUG00000006343,ENSOCUG00000000038,ENSOCUG00000016772,ENSOCUG00000001456
GO:0071385	cellular response to glucocorticoid stimulus	biological_process	0.032597	0.71808	4	918	22	17125	ENSOCUG00000001456,ENSOCUG00000000038,ENSOCUG00000006343,ENSOCUG00000016772
GO:0046477	glycosylceramide catabolic process	biological_process	0.032788	0.72076	2	918	5	17125	ENSOCUG00000010248,ENSOCUG00000000356
GO:0045118	azole transporter activity	molecular_function	0.032801	0.72076	2	918	5	17125	ENSOCUG00000025548,ENSOCUG00000011686
GO:0006678	glucosylceramide metabolic process	biological_process	0.032837	0.72076	2	918	5	17125	ENSOCUG00000000356,ENSOCUG00000010248
GO:0010038	response to metal ion	biological_process	0.032989	0.72266	13	918	130	17125	ENSOCUG00000024481,ENSOCUG00000004569,ENSOCUG00000002086,ENSOCUG00000012066,ENSOCUG00000005737,ENSOCUG00000001009,ENSOCUG00000014471,ENSOCUG00000011763,ENSOCUG00000012921,ENSOCUG00000010643,ENSOCUG00000022298,ENSOCUG00000005389,ENSOCUG00000029235
GO:0015926	glucosidase activity	molecular_function	0.033046	0.72266	2	918	5	17125	ENSOCUG00000010248,ENSOCUG00000000356
GO:0006874	cellular calcium ion homeostasis	biological_process	0.033064	0.72266	17	918	186	17125	ENSOCUG00000016507,ENSOCUG00000006867,ENSOCUG00000005739,ENSOCUG00000008064,ENSOCUG00000008702,ENSOCUG00000006451,ENSOCUG00000008738,ENSOCUG00000029623,ENSOCUG00000013785,ENSOCUG00000004314,ENSOCUG00000023161,ENSOCUG00000012085,ENSOCUG00000024481,ENSOCUG00000008582,ENSOCUG00000002492,ENSOCUG00000010078,ENSOCUG00000002688
GO:0008643	carbohydrate transport	biological_process	0.033146	0.72266	9	918	79	17125	ENSOCUG00000029416,ENSOCUG00000013806,ENSOCUG00000008478,ENSOCUG00000004436,ENSOCUG00000017303,ENSOCUG00000012493,ENSOCUG00000004533,ENSOCUG00000017852,ENSOCUG00000001009
GO:0008195	phosphatidate phosphatase activity	molecular_function	0.033151	0.72266	2	918	5	17125	ENSOCUG00000012372,ENSOCUG00000004472
GO:0033673	negative regulation of kinase activity	biological_process	0.03316	0.72266	14	918	146	17125	ENSOCUG00000011386,ENSOCUG00000024295,ENSOCUG00000012806,ENSOCUG00000017619,ENSOCUG00000000356,ENSOCUG00000004607,ENSOCUG00000006750,ENSOCUG00000008668,ENSOCUG00000017419,ENSOCUG00000015737,ENSOCUG00000008954,ENSOCUG00000011097,ENSOCUG00000021115,ENSOCUG00000015789
GO:0005768	endosome	cellular_component	0.033247	0.72369	33	918	411	17125	ENSOCUG00000000125,ENSOCUG00000015759,ENSOCUG00000013806,ENSOCUG00000027062,ENSOCUG00000012488,ENSOCUG00000026197,ENSOCUG00000010114,ENSOCUG00000020964,ENSOCUG00000017326,ENSOCUG00000010078,ENSOCUG00000015737,ENSOCUG00000012371,ENSOCUG00000001604,ENSOCUG00000023666,ENSOCUG00000015024,ENSOCUG00000014160,ENSOCUG00000006885,ENSOCUG00000016394,ENSOCUG00000003790,ENSOCUG00000006315,ENSOCUG00000011763,…
GO:1903715	regulation of aerobic respiration	biological_process	0.033623	0.72827	2	918	5	17125	ENSOCUG00000023317,ENSOCUG00000006433
GO:1901654	response to ketone	biological_process	0.033628	0.72827	7	918	54	17125	ENSOCUG00000016083,ENSOCUG00000005967,ENSOCUG00000006343,ENSOCUG00000016772,ENSOCUG00000003201,ENSOCUG00000001456,ENSOCUG00000013785
GO:0006936	muscle contraction	biological_process	0.033659	0.72827	15	918	157	17125	ENSOCUG00000011795,ENSOCUG00000027853,ENSOCUG00000023161,ENSOCUG00000006867,ENSOCUG00000014182,ENSOCUG00000001757,ENSOCUG00000016507,ENSOCUG00000017729,ENSOCUG00000016088,ENSOCUG00000000584,ENSOCUG00000002688,ENSOCUG00000010078,ENSOCUG00000013251,ENSOCUG00000008582,ENSOCUG00000023317
GO:0006868	glutamine transport	biological_process	0.033688	0.72827	2	918	5	17125	ENSOCUG00000011686,ENSOCUG00000009943
GO:0015186	L-glutamine transmembrane transporter activity	molecular_function	0.033688	0.72827	2	918	5	17125	ENSOCUG00000009943,ENSOCUG00000011686
GO:0072109	glomerular mesangium development	biological_process	0.033713	0.72827	2	918	5	17125	ENSOCUG00000011097,ENSOCUG00000016354
GO:0043039	tRNA aminoacylation	biological_process	0.033735	0.72827	6	918	41	17125	ENSOCUG00000015789,ENSOCUG00000016888,ENSOCUG00000000684,ENSOCUG00000022463,ENSOCUG00000014165,ENSOCUG00000016875
GO:0061024	membrane organization	biological_process	0.033873	0.73038	45	918	610	17125	ENSOCUG00000025487,ENSOCUG00000010078,ENSOCUG00000002492,ENSOCUG00000012371,ENSOCUG00000023829,ENSOCUG00000007956,ENSOCUG00000024481,ENSOCUG00000015363,ENSOCUG00000001670,ENSOCUG00000015024,ENSOCUG00000003950,ENSOCUG00000006451,ENSOCUG00000000125,ENSOCUG00000021107,ENSOCUG00000007445,ENSOCUG00000004598,ENSOCUG00000001718,ENSOCUG00000017956,ENSOCUG00000022433,ENSOCUG00000015564,ENSOCUG00000024513,…
GO:0034616	response to laminar fluid shear stress	biological_process	0.033957	0.73133	2	918	5	17125	ENSOCUG00000009045,ENSOCUG00000001009
GO:0061318	renal filtration cell differentiation	biological_process	0.034179	0.73272	3	918	12	17125	ENSOCUG00000015835,ENSOCUG00000011097,ENSOCUG00000012493
GO:0072112	glomerular visceral epithelial cell differentiation	biological_process	0.034179	0.73272	3	918	12	17125	ENSOCUG00000012493,ENSOCUG00000011097,ENSOCUG00000015835
GO:0031257	cell trailing edge membrane	cellular_component	0.034181	0.73272	1	918	1	17125	ENSOCUG00000025793
GO:0031259	uropod membrane	cellular_component	0.034181	0.73272	1	918	1	17125	ENSOCUG00000025793
GO:0004860	protein kinase inhibitor activity	molecular_function	0.034398	0.73517	5	918	36	17125	ENSOCUG00000006750,ENSOCUG00000024295,ENSOCUG00000017619,ENSOCUG00000021115,ENSOCUG00000017419
GO:0097193	intrinsic apoptotic signaling pathway	biological_process	0.034446	0.73517	17	918	192	17125	ENSOCUG00000008632,ENSOCUG00000022357,ENSOCUG00000012090,ENSOCUG00000000125,ENSOCUG00000003201,ENSOCUG00000009934,ENSOCUG00000012152,ENSOCUG00000001718,ENSOCUG00000006237,ENSOCUG00000002688,ENSOCUG00000016772,ENSOCUG00000004265,ENSOCUG00000009566,ENSOCUG00000015434,ENSOCUG00000017750,ENSOCUG00000005116,ENSOCUG00000001009
GO:0001784	phosphotyrosine binding	molecular_function	0.034476	0.73517	5	918	31	17125	ENSOCUG00000009923,ENSOCUG00000008738,ENSOCUG00000004533,ENSOCUG00000005116,ENSOCUG00000001034
GO:0072503	cellular divalent inorganic cation homeostasis	biological_process	0.034477	0.73517	18	918	201	17125	ENSOCUG00000002688,ENSOCUG00000002492,ENSOCUG00000010078,ENSOCUG00000008582,ENSOCUG00000024481,ENSOCUG00000012085,ENSOCUG00000004314,ENSOCUG00000023161,ENSOCUG00000013785,ENSOCUG00000006885,ENSOCUG00000029623,ENSOCUG00000008738,ENSOCUG00000006451,ENSOCUG00000008702,ENSOCUG00000008064,ENSOCUG00000005739,ENSOCUG00000006867,ENSOCUG00000016507
GO:0016197	endosomal transport	biological_process	0.034529	0.73517	16	918	171	17125	ENSOCUG00000006433,ENSOCUG00000023880,ENSOCUG00000015024,ENSOCUG00000003950,ENSOCUG00000014518,ENSOCUG00000014843,ENSOCUG00000014723,ENSOCUG00000013010,ENSOCUG00000012371,ENSOCUG00000023666,ENSOCUG00000005471,ENSOCUG00000000676,ENSOCUG00000013806,ENSOCUG00000015759,ENSOCUG00000029210,ENSOCUG00000012488
GO:0006468	protein phosphorylation	biological_process	0.034536	0.73517	88	918	1276	17125	ENSOCUG00000027263,ENSOCUG00000014647,ENSOCUG00000007255,ENSOCUG00000011097,ENSOCUG00000011358,ENSOCUG00000013785,ENSOCUG00000015083,ENSOCUG00000000790,ENSOCUG00000012090,ENSOCUG00000000478,ENSOCUG00000004598,ENSOCUG00000027519,ENSOCUG00000012488,ENSOCUG00000000034,ENSOCUG00000004607,ENSOCUG00000016820,ENSOCUG00000016354,ENSOCUG00000016393,ENSOCUG00000007618,ENSOCUG00000015789,ENSOCUG00000008582,…
GO:0015036	disulfide oxidoreductase activity	molecular_function	0.034602	0.73571	4	918	25	17125	ENSOCUG00000002505,ENSOCUG00000008702,ENSOCUG00000003961,ENSOCUG00000015853
GO:0046364	monosaccharide biosynthetic process	biological_process	0.034736	0.73772	6	918	43	17125	ENSOCUG00000015733,ENSOCUG00000027635,ENSOCUG00000001018,ENSOCUG00000022357,ENSOCUG00000023725,ENSOCUG00000015728
GO:1901098	positive regulation of autophagosome maturation	biological_process	0.034835	0.73877	2	918	5	17125	ENSOCUG00000016088,ENSOCUG00000004305
GO:0035606	peptidyl-cysteine S-trans-nitrosylation	biological_process	0.034867	0.73877	1	918	1	17125	ENSOCUG00000008632
GO:0001933	negative regulation of protein phosphorylation	biological_process	0.035094	0.74273	21	918	243	17125	ENSOCUG00000008954,ENSOCUG00000017419,ENSOCUG00000000822,ENSOCUG00000004607,ENSOCUG00000000356,ENSOCUG00000024295,ENSOCUG00000017619,ENSOCUG00000015563,ENSOCUG00000015789,ENSOCUG00000021115,ENSOCUG00000002086,ENSOCUG00000011097,ENSOCUG00000007255,ENSOCUG00000010078,ENSOCUG00000015737,ENSOCUG00000008668,ENSOCUG00000014723,ENSOCUG00000006750,ENSOCUG00000012806,ENSOCUG00000017750,ENSOCUG00000000653
GO:0019904	protein domain specific binding	molecular_function	0.035329	0.74683	29	918	357	17125	ENSOCUG00000016844,ENSOCUG00000004436,ENSOCUG00000003201,ENSOCUG00000013147,ENSOCUG00000010497,ENSOCUG00000004158,ENSOCUG00000017419,ENSOCUG00000004358,ENSOCUG00000003790,ENSOCUG00000002719,ENSOCUG00000012152,ENSOCUG00000011055,ENSOCUG00000010039,ENSOCUG00000022298,ENSOCUG00000005967,ENSOCUG00000012335,ENSOCUG00000022858,ENSOCUG00000022942,ENSOCUG00000003282,ENSOCUG00000015789,ENSOCUG00000013941,…
GO:0043280	positive regulation of cysteine-type endopeptidase activity involved in apoptotic process	biological_process	0.035468	0.74891	8	918	70	17125	ENSOCUG00000009208,ENSOCUG00000009566,ENSOCUG00000008632,ENSOCUG00000014289,ENSOCUG00000003973,ENSOCUG00000015434,ENSOCUG00000006433,ENSOCUG00000026197
GO:0031967	organelle envelope	cellular_component	0.035713	0.75235	37	918	526	17125	ENSOCUG00000004581,ENSOCUG00000003201,ENSOCUG00000004569,ENSOCUG00000015514,ENSOCUG00000024234,ENSOCUG00000012571,ENSOCUG00000014808,ENSOCUG00000002086,ENSOCUG00000016393,ENSOCUG00000016516,ENSOCUG00000027865,ENSOCUG00000003258,ENSOCUG00000004642,ENSOCUG00000004163,ENSOCUG00000006451,ENSOCUG00000010471,ENSOCUG00000012090,ENSOCUG00000003967,ENSOCUG00000004436,ENSOCUG00000000790,ENSOCUG00000017378,…
GO:0031975	envelope	cellular_component	0.035713	0.75235	37	918	526	17125	ENSOCUG00000017294,ENSOCUG00000007059,ENSOCUG00000002949,ENSOCUG00000010078,ENSOCUG00000011293,ENSOCUG00000000944,ENSOCUG00000001832,ENSOCUG00000015563,ENSOCUG00000010114,ENSOCUG00000015210,ENSOCUG00000008457,ENSOCUG00000004999,ENSOCUG00000017378,ENSOCUG00000004358,ENSOCUG00000011223,ENSOCUG00000005802,ENSOCUG00000004170,ENSOCUG00000012090,ENSOCUG00000004163,ENSOCUG00000010471,ENSOCUG00000006451,…
GO:0035257	nuclear hormone receptor binding	molecular_function	0.03586	0.75294	9	918	77	17125	ENSOCUG00000016953,ENSOCUG00000010794,ENSOCUG00000005323,ENSOCUG00000014151,ENSOCUG00000005967,ENSOCUG00000014777,ENSOCUG00000008932,ENSOCUG00000000784,ENSOCUG00000022380
GO:0005979	regulation of glycogen biosynthetic process	biological_process	0.035864	0.75294	3	918	14	17125	ENSOCUG00000009934,ENSOCUG00000001018,ENSOCUG00000004436
GO:0010962	regulation of glucan biosynthetic process	biological_process	0.035864	0.75294	3	918	14	17125	ENSOCUG00000009934,ENSOCUG00000004436,ENSOCUG00000001018
GO:0015171	amino acid transmembrane transporter activity	molecular_function	0.035961	0.75411	6	918	42	17125	ENSOCUG00000009943,ENSOCUG00000000098,ENSOCUG00000012066,ENSOCUG00000001685,ENSOCUG00000011686,ENSOCUG00000027668
GO:0004667	prostaglandin-D synthase activity	molecular_function	0.036017	0.75442	1	918	1	17125	ENSOCUG00000017300
GO:0070513	death domain binding	molecular_function	0.036094	0.75517	2	918	7	17125	ENSOCUG00000003201,ENSOCUG00000012152
GO:0051259	protein oligomerization	biological_process	0.036208	0.7564	25	918	305	17125	ENSOCUG00000005656,ENSOCUG00000015759,ENSOCUG00000006451,ENSOCUG00000004436,ENSOCUG00000003038,ENSOCUG00000005794,ENSOCUG00000010001,ENSOCUG00000021541,ENSOCUG00000008833,ENSOCUG00000016820,ENSOCUG00000000356,ENSOCUG00000012972,ENSOCUG00000011763,ENSOCUG00000016161,ENSOCUG00000011293,ENSOCUG00000002086,ENSOCUG00000022132,ENSOCUG00000007031,ENSOCUG00000006433,ENSOCUG00000014515,ENSOCUG00000015733,…
GO:0034220	ion transmembrane transport	biological_process	0.03633	0.7564	48	918	648	17125	ENSOCUG00000001034,ENSOCUG00000027668,ENSOCUG00000004158,ENSOCUG00000009943,ENSOCUG00000013251,ENSOCUG00000005794,ENSOCUG00000016776,ENSOCUG00000011055,ENSOCUG00000006867,ENSOCUG00000011763,ENSOCUG00000017729,ENSOCUG00000016088,ENSOCUG00000005548,ENSOCUG00000002688,ENSOCUG00000005123,ENSOCUG00000014740,ENSOCUG00000011686,ENSOCUG00000002086,ENSOCUG00000011732,ENSOCUG00000023161,ENSOCUG00000011795,…
GO:0032042	mitochondrial DNA metabolic process	biological_process	0.036332	0.7564	3	918	13	17125	ENSOCUG00000006409,ENSOCUG00000017750,ENSOCUG00000006451
GO:0006469	negative regulation of protein kinase activity	biological_process	0.036341	0.7564	13	918	134	17125	ENSOCUG00000008668,ENSOCUG00000006750,ENSOCUG00000004607,ENSOCUG00000000356,ENSOCUG00000012806,ENSOCUG00000017619,ENSOCUG00000024295,ENSOCUG00000015789,ENSOCUG00000021115,ENSOCUG00000011097,ENSOCUG00000008954,ENSOCUG00000015737,ENSOCUG00000017419
GO:0051384	response to glucocorticoid	biological_process	0.036359	0.7564	5	918	33	17125	ENSOCUG00000001456,ENSOCUG00000016772,ENSOCUG00000004161,ENSOCUG00000000038,ENSOCUG00000006343
GO:0033002	muscle cell proliferation	biological_process	0.036482	0.75743	9	918	76	17125	ENSOCUG00000024295,ENSOCUG00000007155,ENSOCUG00000007732,ENSOCUG00000000653,ENSOCUG00000011097,ENSOCUG00000016354,ENSOCUG00000017419,ENSOCUG00000001990,ENSOCUG00000029416
GO:0023014	signal transduction by protein phosphorylation	biological_process	0.036495	0.75743	36	918	463	17125	ENSOCUG00000013296,ENSOCUG00000000356,ENSOCUG00000024295,ENSOCUG00000016088,ENSOCUG00000005739,ENSOCUG00000009223,ENSOCUG00000008954,ENSOCUG00000014289,ENSOCUG00000012806,ENSOCUG00000027635,ENSOCUG00000000653,ENSOCUG00000015434,ENSOCUG00000014515,ENSOCUG00000025171,ENSOCUG00000008582,ENSOCUG00000016393,ENSOCUG00000000822,ENSOCUG00000027519,ENSOCUG00000010096,ENSOCUG00000004598,ENSOCUG00000012090,…
GO:0019774	proteasome core complex, beta-subunit complex	cellular_component	0.036543	0.75743	1	918	1	17125	ENSOCUG00000002598
GO:0034098	VCP-NPL4-UFD1 AAA ATPase complex	cellular_component	0.036574	0.75743	2	918	6	17125	ENSOCUG00000006433,ENSOCUG00000025709
GO:1902475	L-alpha-amino acid transmembrane transport	biological_process	0.037044	0.7663	3	918	13	17125	ENSOCUG00000027668,ENSOCUG00000001685,ENSOCUG00000011686
GO:0070820	tertiary granule	cellular_component	0.037206	0.76871	2	918	6	17125	ENSOCUG00000021107,ENSOCUG00000001216
GO:0045893	positive regulation of transcription, DNA-templated	biological_process	0.037263	0.76871	74	918	1053	17125	ENSOCUG00000012181,ENSOCUG00000000984,ENSOCUG00000016953,ENSOCUG00000026980,ENSOCUG00000005116,ENSOCUG00000013060,ENSOCUG00000014777,ENSOCUG00000007155,ENSOCUG00000013147,ENSOCUG00000003790,ENSOCUG00000011034,ENSOCUG00000010763,ENSOCUG00000016088,ENSOCUG00000011417,ENSOCUG00000022942,ENSOCUG00000002492,ENSOCUG00000010078,ENSOCUG00000029416,ENSOCUG00000011923,ENSOCUG00000010794,ENSOCUG00000004968,…
GO:0006986	response to unfolded protein	biological_process	0.037286	0.76871	7	918	57	17125	ENSOCUG00000001009,ENSOCUG00000007930,ENSOCUG00000000038,ENSOCUG00000012921,ENSOCUG00000012090,ENSOCUG00000005116,ENSOCUG00000011696
GO:0031112	positive regulation of microtubule polymerization or depolymerization	biological_process	0.037338	0.76892	4	918	22	17125	ENSOCUG00000011386,ENSOCUG00000013147,ENSOCUG00000013060,ENSOCUG00000012335
GO:0030234	enzyme regulator activity	molecular_function	0.037451	0.77018	41	918	560	17125	ENSOCUG00000004815,ENSOCUG00000023182,ENSOCUG00000004696,ENSOCUG00000012488,ENSOCUG00000000034,ENSOCUG00000023725,ENSOCUG00000005519,ENSOCUG00000015570,ENSOCUG00000015246,ENSOCUG00000003010,ENSOCUG00000004628,ENSOCUG00000010794,ENSOCUG00000008565,ENSOCUG00000011595,ENSOCUG00000024481,ENSOCUG00000009691,ENSOCUG00000021115,ENSOCUG00000011358,ENSOCUG00000015051,ENSOCUG00000011696,ENSOCUG00000013785,…
GO:0043038	amino acid activation	biological_process	0.037559	0.77018	6	918	42	17125	ENSOCUG00000016888,ENSOCUG00000015789,ENSOCUG00000000684,ENSOCUG00000022463,ENSOCUG00000014165,ENSOCUG00000016875
GO:0051150	regulation of smooth muscle cell differentiation	biological_process	0.037561	0.77018	3	918	13	17125	ENSOCUG00000011097,ENSOCUG00000013147,ENSOCUG00000010078
GO:0090303	positive regulation of wound healing	biological_process	0.037568	0.77018	5	918	32	17125	ENSOCUG00000001009,ENSOCUG00000024481,ENSOCUG00000007732,ENSOCUG00000002492,ENSOCUG00000013785
GO:0033017	sarcoplasmic reticulum membrane	cellular_component	0.037659	0.77119	3	918	13	17125	ENSOCUG00000002688,ENSOCUG00000012980,ENSOCUG00000023161
GO:1901362	organic cyclic compound biosynthetic process	biological_process	0.03771	0.77136	162	918	2535	17125	ENSOCUG00000007437,ENSOCUG00000015195,ENSOCUG00000012758,ENSOCUG00000002264,ENSOCUG00000016088,ENSOCUG00000022907,ENSOCUG00000012560,ENSOCUG00000015401,ENSOCUG00000003790,ENSOCUG00000027257,ENSOCUG00000013060,ENSOCUG00000023902,ENSOCUG00000014406,ENSOCUG00000007155,ENSOCUG00000002807,ENSOCUG00000014777,ENSOCUG00000012806,ENSOCUG00000012181,ENSOCUG00000000703,ENSOCUG00000016953,ENSOCUG00000010039,…
GO:0031648	protein destabilization	biological_process	0.037818	0.77273	5	918	32	17125	ENSOCUG00000011896,ENSOCUG00000002086,ENSOCUG00000024481,ENSOCUG00000017625,ENSOCUG00000017399
GO:0009891	positive regulation of biosynthetic process	biological_process	0.037969	0.77494	89	918	1301	17125	ENSOCUG00000010731,ENSOCUG00000003338,ENSOCUG00000029416,ENSOCUG00000002492,ENSOCUG00000022942,ENSOCUG00000010078,ENSOCUG00000010794,ENSOCUG00000004968,ENSOCUG00000011923,ENSOCUG00000012921,ENSOCUG00000026291,ENSOCUG00000016241,ENSOCUG00000021569,ENSOCUG00000007732,ENSOCUG00000017750,ENSOCUG00000000145,ENSOCUG00000005802,ENSOCUG00000012493,ENSOCUG00000023182,ENSOCUG00000004436,ENSOCUG00000003221,…
GO:0051604	protein maturation	biological_process	0.038115	0.77705	17	918	191	17125	ENSOCUG00000010945,ENSOCUG00000006209,ENSOCUG00000009566,ENSOCUG00000005737,ENSOCUG00000011293,ENSOCUG00000023891,ENSOCUG00000011960,ENSOCUG00000006433,ENSOCUG00000005395,ENSOCUG00000006451,ENSOCUG00000008632,ENSOCUG00000004815,ENSOCUG00000017399,ENSOCUG00000003973,ENSOCUG00000004627,ENSOCUG00000014726,ENSOCUG00000001498
GO:1902554	serine/threonine protein kinase complex	cellular_component	0.038423	0.78247	5	918	33	17125	ENSOCUG00000009208,ENSOCUG00000016393,ENSOCUG00000015070,ENSOCUG00000017419,ENSOCUG00000013946
GO:0006996	organelle organization	biological_process	0.038543	0.78403	145	918	2233	17125	ENSOCUG00000009404,ENSOCUG00000027519,ENSOCUG00000004598,ENSOCUG00000007987,ENSOCUG00000012488,ENSOCUG00000004930,ENSOCUG00000010471,ENSOCUG00000006451,ENSOCUG00000000821,ENSOCUG00000004163,ENSOCUG00000013806,ENSOCUG00000017490,ENSOCUG00000016614,ENSOCUG00000001604,ENSOCUG00000002263,ENSOCUG00000022350,ENSOCUG00000008962,ENSOCUG00000021993,ENSOCUG00000007059,ENSOCUG00000008704,ENSOCUG00000013785,…
GO:0017062	respiratory chain complex III assembly	biological_process	0.038728	0.78519	2	918	7	17125	ENSOCUG00000005802,ENSOCUG00000004163
GO:0034551	mitochondrial respiratory chain complex III assembly	biological_process	0.038728	0.78519	2	918	7	17125	ENSOCUG00000004163,ENSOCUG00000005802
GO:0097033	mitochondrial respiratory chain complex III biogenesis	biological_process	0.038728	0.78519	2	918	7	17125	ENSOCUG00000005802,ENSOCUG00000004163
GO:0034248	regulation of cellular amide metabolic process	biological_process	0.038832	0.78642	18	918	203	17125	ENSOCUG00000012512,ENSOCUG00000002086,ENSOCUG00000003475,ENSOCUG00000001009,ENSOCUG00000010471,ENSOCUG00000013760,ENSOCUG00000009306,ENSOCUG00000017399,ENSOCUG00000001456,ENSOCUG00000017792,ENSOCUG00000004930,ENSOCUG00000005802,ENSOCUG00000011034,ENSOCUG00000021541,ENSOCUG00000012504,ENSOCUG00000017619,ENSOCUG00000015255,ENSOCUG00000010791
GO:0005147	oncostatin-M receptor binding	molecular_function	0.039031	0.78735	1	918	1	17125	ENSOCUG00000010199
GO:0050660	flavin adenine dinucleotide binding	molecular_function	0.039151	0.78735	8	918	65	17125	ENSOCUG00000001227,ENSOCUG00000011521,ENSOCUG00000005954,ENSOCUG00000011359,ENSOCUG00000012924,ENSOCUG00000003961,ENSOCUG00000009074,ENSOCUG00000012305
GO:0004129	cytochrome-c oxidase activity	molecular_function	0.03916	0.78735	3	918	22	17125	ENSOCUG00000022885,ENSOCUG00000026908,ENSOCUG00000003258
GO:0015002	heme-copper terminal oxidase activity	molecular_function	0.03916	0.78735	3	918	22	17125	ENSOCUG00000003258,ENSOCUG00000026908,ENSOCUG00000022885
GO:0016675	oxidoreductase activity, acting on a heme group of donors	molecular_function	0.03916	0.78735	3	918	22	17125	ENSOCUG00000026908,ENSOCUG00000022885,ENSOCUG00000003258
GO:0016676	oxidoreductase activity, acting on a heme group of donors, oxygen as acceptor	molecular_function	0.03916	0.78735	3	918	22	17125	ENSOCUG00000026908,ENSOCUG00000022885,ENSOCUG00000003258
GO:0051289	protein homotetramerization	biological_process	0.039185	0.78735	7	918	57	17125	ENSOCUG00000005656,ENSOCUG00000021541,ENSOCUG00000015733,ENSOCUG00000006329,ENSOCUG00000008833,ENSOCUG00000003038,ENSOCUG00000011763
GO:0034660	ncRNA metabolic process	biological_process	0.039222	0.78735	23	918	276	17125	ENSOCUG00000013727,ENSOCUG00000022463,ENSOCUG00000016888,ENSOCUG00000009875,ENSOCUG00000004319,ENSOCUG00000000684,ENSOCUG00000008264,ENSOCUG00000014165,ENSOCUG00000012703,ENSOCUG00000028001,ENSOCUG00000027202,ENSOCUG00000015789,ENSOCUG00000002961,ENSOCUG00000022792,ENSOCUG00000016820,ENSOCUG00000022086,ENSOCUG00000012154,ENSOCUG00000009193,ENSOCUG00000000697,ENSOCUG00000004930,ENSOCUG00000017567,…
GO:0044089	positive regulation of cellular component biogenesis	biological_process	0.039442	0.79091	27	918	329	17125	ENSOCUG00000001687,ENSOCUG00000016614,ENSOCUG00000010039,ENSOCUG00000002190,ENSOCUG00000005548,ENSOCUG00000012335,ENSOCUG00000013147,ENSOCUG00000011143,ENSOCUG00000000478,ENSOCUG00000023182,ENSOCUG00000013760,ENSOCUG00000027519,ENSOCUG00000013571,ENSOCUG00000013060,ENSOCUG00000008555,ENSOCUG00000006433,ENSOCUG00000013785,ENSOCUG00000011386,ENSOCUG00000022380,ENSOCUG00000021993,ENSOCUG00000006329,…
GO:0008190	eukaryotic initiation factor 4E binding	molecular_function	0.039503	0.79127	2	918	6	17125	ENSOCUG00000003475,ENSOCUG00000017792
GO:0043254	regulation of protein complex assembly	biological_process	0.039668	0.79326	23	918	277	17125	ENSOCUG00000010248,ENSOCUG00000011143,ENSOCUG00000013147,ENSOCUG00000002190,ENSOCUG00000015070,ENSOCUG00000001687,ENSOCUG00000016820,ENSOCUG00000000356,ENSOCUG00000012335,ENSOCUG00000000676,ENSOCUG00000012972,ENSOCUG00000023829,ENSOCUG00000002492,ENSOCUG00000015789,ENSOCUG00000004533,ENSOCUG00000013785,ENSOCUG00000011386,ENSOCUG00000022380,ENSOCUG00000006433,ENSOCUG00000013060,ENSOCUG00000006329,…
GO:0010941	regulation of cell death	biological_process	0.039689	0.79326	63	918	901	17125	ENSOCUG00000012397,ENSOCUG00000001009,ENSOCUG00000007930,ENSOCUG00000003517,ENSOCUG00000011696,ENSOCUG00000021569,ENSOCUG00000017750,ENSOCUG00000026291,ENSOCUG00000016241,ENSOCUG00000002861,ENSOCUG00000024481,ENSOCUG00000023222,ENSOCUG00000009208,ENSOCUG00000009566,ENSOCUG00000013796,ENSOCUG00000011097,ENSOCUG00000012805,ENSOCUG00000011293,ENSOCUG00000002492,ENSOCUG00000003282,ENSOCUG00000000927,…
GO:0017148	negative regulation of translation	biological_process	0.039848	0.79425	8	918	69	17125	ENSOCUG00000010791,ENSOCUG00000021541,ENSOCUG00000011034,ENSOCUG00000017792,ENSOCUG00000004930,ENSOCUG00000003475,ENSOCUG00000017399,ENSOCUG00000001456
GO:0042981	regulation of apoptotic process	biological_process	0.039848	0.79425	58	918	823	17125	ENSOCUG00000004265,ENSOCUG00000002086,ENSOCUG00000016393,ENSOCUG00000008582,ENSOCUG00000001990,ENSOCUG00000005737,ENSOCUG00000003042,ENSOCUG00000014289,ENSOCUG00000015434,ENSOCUG00000027635,ENSOCUG00000006433,ENSOCUG00000005116,ENSOCUG00000011034,ENSOCUG00000004933,ENSOCUG00000013760,ENSOCUG00000011535,ENSOCUG00000008632,ENSOCUG00000003201,ENSOCUG00000008954,ENSOCUG00000013147,ENSOCUG00000003973,…
GO:0071387	cellular response to cortisol stimulus	biological_process	0.039868	0.79425	1	918	1	17125	ENSOCUG00000006343
GO:0009987	cellular process	biological_process	0.039962	0.79525	687	918	12283	17125	ENSOCUG00000025548,ENSOCUG00000011896,ENSOCUG00000010217,ENSOCUG00000004358,ENSOCUG00000004502,ENSOCUG00000015665,ENSOCUG00000017516,ENSOCUG00000015570,ENSOCUG00000015731,ENSOCUG00000011491,ENSOCUG00000011358,ENSOCUG00000024481,ENSOCUG00000023698,ENSOCUG00000029135,ENSOCUG00000014160,ENSOCUG00000011696,ENSOCUG00000014778,ENSOCUG00000004161,ENSOCUG00000001009,ENSOCUG00000009961,ENSOCUG00000010589,…
GO:0015804	neutral amino acid transport	biological_process	0.040166	0.79703	4	918	22	17125	ENSOCUG00000009943,ENSOCUG00000001685,ENSOCUG00000011686,ENSOCUG00000022298
GO:0017004	cytochrome complex assembly	biological_process	0.040231	0.79703	3	918	18	17125	ENSOCUG00000004163,ENSOCUG00000005802,ENSOCUG00000012571
GO:0047485	protein N-terminus binding	molecular_function	0.040283	0.79703	7	918	59	17125	ENSOCUG00000016516,ENSOCUG00000013147,ENSOCUG00000008954,ENSOCUG00000015741,ENSOCUG00000011678,ENSOCUG00000002263,ENSOCUG00000012924
GO:0017080	sodium channel regulator activity	molecular_function	0.040294	0.79703	3	918	15	17125	ENSOCUG00000014471,ENSOCUG00000001034,ENSOCUG00000017303
GO:0071025	RNA surveillance	biological_process	0.040338	0.79703	2	918	6	17125	ENSOCUG00000023902,ENSOCUG00000004933
GO:0060191	regulation of lipase activity	biological_process	0.040424	0.79703	5	918	35	17125	ENSOCUG00000015471,ENSOCUG00000013806,ENSOCUG00000008738,ENSOCUG00000004628,ENSOCUG00000008582
GO:0032269	negative regulation of cellular protein metabolic process	biological_process	0.040429	0.79703	49	918	679	17125	ENSOCUG00000008954,ENSOCUG00000001034,ENSOCUG00000001456,ENSOCUG00000017419,ENSOCUG00000012560,ENSOCUG00000011034,ENSOCUG00000017792,ENSOCUG00000006315,ENSOCUG00000016747,ENSOCUG00000010791,ENSOCUG00000012972,ENSOCUG00000000356,ENSOCUG00000024295,ENSOCUG00000017619,ENSOCUG00000027164,ENSOCUG00000015789,ENSOCUG00000002086,ENSOCUG00000003475,ENSOCUG00000011386,ENSOCUG00000000653,ENSOCUG00000008668,…
GO:0036435	K48-linked polyubiquitin binding	molecular_function	0.040488	0.79703	2	918	6	17125	ENSOCUG00000006433,ENSOCUG00000025709
GO:0071941	nitrogen cycle metabolic process	biological_process	0.040491	0.79703	2	918	6	17125	ENSOCUG00000009045,ENSOCUG00000000584
GO:0031802	type 5 metabotropic glutamate receptor binding	molecular_function	0.04053	0.79703	1	918	1	17125	ENSOCUG00000002086
GO:0035256	G-protein coupled glutamate receptor binding	molecular_function	0.04053	0.79703	1	918	1	17125	ENSOCUG00000002086
GO:0016462	pyrophosphatase activity	molecular_function	0.040642	0.79837	49	918	677	17125	ENSOCUG00000006433,ENSOCUG00000004642,ENSOCUG00000029623,ENSOCUG00000003042,ENSOCUG00000015835,ENSOCUG00000007887,ENSOCUG00000002688,ENSOCUG00000014338,ENSOCUG00000002955,ENSOCUG00000026506,ENSOCUG00000002163,ENSOCUG00000022858,ENSOCUG00000026192,ENSOCUG00000005011,ENSOCUG00000012588,ENSOCUG00000024087,ENSOCUG00000006867,ENSOCUG00000004534,ENSOCUG00000006237,ENSOCUG00000010763,ENSOCUG00000021413,…
GO:0071822	protein complex subunit organization	biological_process	0.040941	0.80247	76	918	1117	17125	ENSOCUG00000002086,ENSOCUG00000002641,ENSOCUG00000026111,ENSOCUG00000009219,ENSOCUG00000015789,ENSOCUG00000000968,ENSOCUG00000022380,ENSOCUG00000025171,ENSOCUG00000010050,ENSOCUG00000011143,ENSOCUG00000010248,ENSOCUG00000009266,ENSOCUG00000012335,ENSOCUG00000000676,ENSOCUG00000012571,ENSOCUG00000012972,ENSOCUG00000023829,ENSOCUG00000013785,ENSOCUG00000015733,ENSOCUG00000004314,ENSOCUG00000021993,…
GO:0008135	translation factor activity, RNA binding	molecular_function	0.040991	0.80247	7	918	63	17125	ENSOCUG00000012512,ENSOCUG00000006650,ENSOCUG00000002451,ENSOCUG00000001456,ENSOCUG00000000481,ENSOCUG00000015255,ENSOCUG00000003462
GO:1901533	negative regulation of hematopoietic progenitor cell differentiation	biological_process	0.040993	0.80247	2	918	6	17125	ENSOCUG00000006655,ENSOCUG00000001009
GO:0031960	response to corticosteroid	biological_process	0.041094	0.80247	5	918	34	17125	ENSOCUG00000000038,ENSOCUG00000006343,ENSOCUG00000004161,ENSOCUG00000016772,ENSOCUG00000001456
GO:0072311	glomerular epithelial cell differentiation	biological_process	0.041181	0.80247	3	918	13	17125	ENSOCUG00000015835,ENSOCUG00000011097,ENSOCUG00000012493
GO:2001169	regulation of ATP biosynthetic process	biological_process	0.041322	0.80247	2	918	6	17125	ENSOCUG00000017750,ENSOCUG00000006433
GO:0048511	rhythmic process	biological_process	0.041345	0.80247	15	918	158	17125	ENSOCUG00000022350,ENSOCUG00000011896,ENSOCUG00000005465,ENSOCUG00000000145,ENSOCUG00000010471,ENSOCUG00000005323,ENSOCUG00000014534,ENSOCUG00000003201,ENSOCUG00000000581,ENSOCUG00000006513,ENSOCUG00000016141,ENSOCUG00000005967,ENSOCUG00000006343,ENSOCUG00000009045,ENSOCUG00000001023
GO:0031113	regulation of microtubule polymerization	biological_process	0.041367	0.80247	5	918	33	17125	ENSOCUG00000013147,ENSOCUG00000013060,ENSOCUG00000010248,ENSOCUG00000011386,ENSOCUG00000012335
GO:0032418	lysosome localization	biological_process	0.041384	0.80247	5	918	34	17125	ENSOCUG00000014090,ENSOCUG00000010995,ENSOCUG00000008555,ENSOCUG00000010114,ENSOCUG00000016614
GO:0014874	response to stimulus involved in regulation of muscle adaptation	biological_process	0.04157	0.80247	2	918	6	17125	ENSOCUG00000003384,ENSOCUG00000023317
GO:0030003	cellular cation homeostasis	biological_process	0.041574	0.80247	23	918	282	17125	ENSOCUG00000006451,ENSOCUG00000008738,ENSOCUG00000003003,ENSOCUG00000008702,ENSOCUG00000008064,ENSOCUG00000005739,ENSOCUG00000006867,ENSOCUG00000016507,ENSOCUG00000010078,ENSOCUG00000002492,ENSOCUG00000002688,ENSOCUG00000012085,ENSOCUG00000006209,ENSOCUG00000008582,ENSOCUG00000024481,ENSOCUG00000013785,ENSOCUG00000014160,ENSOCUG00000023161,ENSOCUG00000004314,ENSOCUG00000014289,ENSOCUG00000006885,…
GO:0014070	response to organic cyclic compound	biological_process	0.041582	0.80247	29	918	357	17125	ENSOCUG00000007732,ENSOCUG00000013785,ENSOCUG00000021569,ENSOCUG00000023161,ENSOCUG00000004161,ENSOCUG00000015728,ENSOCUG00000003950,ENSOCUG00000000038,ENSOCUG00000006343,ENSOCUG00000010078,ENSOCUG00000002492,ENSOCUG00000010794,ENSOCUG00000004197,ENSOCUG00000016772,ENSOCUG00000011097,ENSOCUG00000000984,ENSOCUG00000000784,ENSOCUG00000021541,ENSOCUG00000022298,ENSOCUG00000001687,ENSOCUG00000016820,…
GO:0006625	protein targeting to peroxisome	biological_process	0.041604	0.80247	3	918	14	17125	ENSOCUG00000021413,ENSOCUG00000001670,ENSOCUG00000017625
GO:0043574	peroxisomal transport	biological_process	0.041604	0.80247	3	918	14	17125	ENSOCUG00000021413,ENSOCUG00000001670,ENSOCUG00000017625
GO:0072662	protein localization to peroxisome	biological_process	0.041604	0.80247	3	918	14	17125	ENSOCUG00000001670,ENSOCUG00000021413,ENSOCUG00000017625
GO:0072663	establishment of protein localization to peroxisome	biological_process	0.041604	0.80247	3	918	14	17125	ENSOCUG00000001670,ENSOCUG00000021413,ENSOCUG00000017625
GO:0070201	regulation of establishment of protein localization	biological_process	0.041634	0.80247	31	918	396	17125	ENSOCUG00000029416,ENSOCUG00000002492,ENSOCUG00000010794,ENSOCUG00000002086,ENSOCUG00000011097,ENSOCUG00000022350,ENSOCUG00000008582,ENSOCUG00000009208,ENSOCUG00000004533,ENSOCUG00000026291,ENSOCUG00000017917,ENSOCUG00000013785,ENSOCUG00000027635,ENSOCUG00000001018,ENSOCUG00000011386,ENSOCUG00000007302,ENSOCUG00000011696,ENSOCUG00000005116,ENSOCUG00000000584,ENSOCUG00000007211,ENSOCUG00000011535,…
GO:0033234	negative regulation of protein sumoylation	biological_process	0.041659	0.80247	2	918	6	17125	ENSOCUG00000024481,ENSOCUG00000005648
GO:0004862	cAMP-dependent protein kinase inhibitor activity	molecular_function	0.041698	0.80247	2	918	7	17125	ENSOCUG00000017419,ENSOCUG00000021115
GO:0033588	Elongator holoenzyme complex	cellular_component	0.041805	0.80247	2	918	6	17125	ENSOCUG00000000034,ENSOCUG00000000697
GO:0019050	suppression by virus of host apoptotic process	biological_process	0.041857	0.80247	1	918	1	17125	ENSOCUG00000003201
GO:0039526	modulation by virus of host apoptotic process	biological_process	0.041857	0.80247	1	918	1	17125	ENSOCUG00000003201
GO:0046898	response to cycloheximide	biological_process	0.041857	0.80247	1	918	1	17125	ENSOCUG00000003201
GO:0010557	positive regulation of macromolecule biosynthetic process	biological_process	0.041937	0.80315	85	918	1241	17125	ENSOCUG00000012181,ENSOCUG00000016953,ENSOCUG00000000984,ENSOCUG00000005116,ENSOCUG00000013060,ENSOCUG00000026980,ENSOCUG00000007155,ENSOCUG00000014777,ENSOCUG00000003003,ENSOCUG00000013147,ENSOCUG00000009306,ENSOCUG00000011034,ENSOCUG00000003790,ENSOCUG00000011417,ENSOCUG00000016088,ENSOCUG00000010763,ENSOCUG00000000356,ENSOCUG00000011923,ENSOCUG00000010794,ENSOCUG00000004968,ENSOCUG00000010078,…
GO:0097194	execution phase of apoptosis	biological_process	0.042009	0.8037	5	918	35	17125	ENSOCUG00000009208,ENSOCUG00000003201,ENSOCUG00000006435,ENSOCUG00000027635,ENSOCUG00000006315
GO:0019955	cytokine binding	molecular_function	0.042138	0.80533	8	918	69	17125	ENSOCUG00000025677,ENSOCUG00000004161,ENSOCUG00000016083,ENSOCUG00000026402,ENSOCUG00000004317,ENSOCUG00000006209,ENSOCUG00000016354,ENSOCUG00000022539
GO:0030379	neurotensin receptor activity, non-G-protein coupled	molecular_function	0.04239	0.80929	1	918	1	17125	ENSOCUG00000013806
GO:0046887	positive regulation of hormone secretion	biological_process	0.042575	0.81136	7	918	59	17125	ENSOCUG00000026291,ENSOCUG00000007211,ENSOCUG00000004533,ENSOCUG00000013785,ENSOCUG00000027635,ENSOCUG00000001018,ENSOCUG00000010790
GO:0046943	carboxylic acid transmembrane transporter activity	molecular_function	0.042649	0.81136	8	918	67	17125	ENSOCUG00000009943,ENSOCUG00000012066,ENSOCUG00000011686,ENSOCUG00000004158,ENSOCUG00000027668,ENSOCUG00000000098,ENSOCUG00000016776,ENSOCUG00000001685
GO:0000313	organellar ribosome	cellular_component	0.042837	0.81136	6	918	57	17125	ENSOCUG00000009859,ENSOCUG00000004207,ENSOCUG00000001767,ENSOCUG00000027419,ENSOCUG00000002951,ENSOCUG00000008457
GO:0005761	mitochondrial ribosome	cellular_component	0.042837	0.81136	6	918	57	17125	ENSOCUG00000009859,ENSOCUG00000004207,ENSOCUG00000001767,ENSOCUG00000002951,ENSOCUG00000027419,ENSOCUG00000008457
GO:0009236	cobalamin biosynthetic process	biological_process	0.042864	0.81136	1	918	1	17125	ENSOCUG00000005954
GO:0033787	cyanocobalamin reductase (cyanide-eliminating) activity	molecular_function	0.042864	0.81136	1	918	1	17125	ENSOCUG00000005954
GO:0000965	mitochondrial RNA 3'-end processing	biological_process	0.042867	0.81136	2	918	6	17125	ENSOCUG00000004933,ENSOCUG00000012703
GO:0044232	organelle membrane contact site	cellular_component	0.042896	0.81136	3	918	14	17125	ENSOCUG00000005010,ENSOCUG00000014723,ENSOCUG00000012085
GO:0050790	regulation of catalytic activity	biological_process	0.042947	0.81148	88	918	1315	17125	ENSOCUG00000002086,ENSOCUG00000005011,ENSOCUG00000008582,ENSOCUG00000015789,ENSOCUG00000005737,ENSOCUG00000014289,ENSOCUG00000003042,ENSOCUG00000006750,ENSOCUG00000027635,ENSOCUG00000015434,ENSOCUG00000008632,ENSOCUG00000008954,ENSOCUG00000006522,ENSOCUG00000017619,ENSOCUG00000024295,ENSOCUG00000012972,ENSOCUG00000006315,ENSOCUG00000015514,ENSOCUG00000000784,ENSOCUG00000006867,ENSOCUG00000006354,…
GO:0098562	cytoplasmic side of membrane	cellular_component	0.043013	0.81189	9	918	84	17125	ENSOCUG00000002861,ENSOCUG00000017917,ENSOCUG00000014515,ENSOCUG00000004607,ENSOCUG00000005656,ENSOCUG00000001034,ENSOCUG00000013251,ENSOCUG00000003790,ENSOCUG00000010790
GO:0071712	ER-associated misfolded protein catabolic process	biological_process	0.043167	0.81396	2	918	6	17125	ENSOCUG00000006433,ENSOCUG00000025709
GO:0032845	negative regulation of homeostatic process	biological_process	0.043411	0.81704	11	918	108	17125	ENSOCUG00000008582,ENSOCUG00000024481,ENSOCUG00000008702,ENSOCUG00000008064,ENSOCUG00000010078,ENSOCUG00000012397,ENSOCUG00000006655,ENSOCUG00000023161,ENSOCUG00000015563,ENSOCUG00000013018,ENSOCUG00000013785
GO:1903508	positive regulation of nucleic acid-templated transcription	biological_process	0.04342	0.81704	76	918	1096	17125	ENSOCUG00000011034,ENSOCUG00000003790,ENSOCUG00000003003,ENSOCUG00000013147,ENSOCUG00000016088,ENSOCUG00000011417,ENSOCUG00000010763,ENSOCUG00000000984,ENSOCUG00000016953,ENSOCUG00000012181,ENSOCUG00000007155,ENSOCUG00000014777,ENSOCUG00000013060,ENSOCUG00000005116,ENSOCUG00000026980,ENSOCUG00000012493,ENSOCUG00000000145,ENSOCUG00000004436,ENSOCUG00000023182,ENSOCUG00000003221,ENSOCUG00000010001,…
GO:0031402	sodium ion binding	molecular_function	0.043579	0.81919	2	918	6	17125	ENSOCUG00000024481,ENSOCUG00000006867
GO:0035774	positive regulation of insulin secretion involved in cellular response to glucose stimulus	biological_process	0.043709	0.81988	3	918	14	17125	ENSOCUG00000010790,ENSOCUG00000026291,ENSOCUG00000027635
GO:0003333	amino acid transmembrane transport	biological_process	0.043853	0.81988	4	918	23	17125	ENSOCUG00000011686,ENSOCUG00000001685,ENSOCUG00000027668,ENSOCUG00000009943
GO:0031312	extrinsic component of organelle membrane	cellular_component	0.043871	0.81988	4	918	23	17125	ENSOCUG00000010248,ENSOCUG00000015070,ENSOCUG00000023666,ENSOCUG00000014723
GO:1990000	amyloid fibril formation	biological_process	0.043909	0.81988	2	918	6	17125	ENSOCUG00000011386,ENSOCUG00000002492
GO:0046324	regulation of glucose import	biological_process	0.044094	0.81988	5	918	36	17125	ENSOCUG00000004436,ENSOCUG00000004533,ENSOCUG00000029416,ENSOCUG00000001009,ENSOCUG00000012493
GO:0043417	negative regulation of skeletal muscle tissue regeneration	biological_process	0.044183	0.81988	1	918	1	17125	ENSOCUG00000012560
GO:0043901	negative regulation of multi-organism process	biological_process	0.044205	0.81988	11	918	110	17125	ENSOCUG00000029328,ENSOCUG00000024295,ENSOCUG00000016820,ENSOCUG00000000584,ENSOCUG00000025709,ENSOCUG00000013675,ENSOCUG00000015741,ENSOCUG00000009208,ENSOCUG00000012407,ENSOCUG00000017300,ENSOCUG00000002492
GO:0034982	mitochondrial protein processing	biological_process	0.04447	0.81988	2	918	6	17125	ENSOCUG00000011293,ENSOCUG00000006451
GO:0045742	positive regulation of epidermal growth factor receptor signaling pathway	biological_process	0.044682	0.81988	3	918	15	17125	ENSOCUG00000013760,ENSOCUG00000010078,ENSOCUG00000000478
GO:0010608	posttranscriptional regulation of gene expression	biological_process	0.044786	0.81988	21	918	247	17125	ENSOCUG00000017792,ENSOCUG00000004930,ENSOCUG00000005802,ENSOCUG00000011034,ENSOCUG00000000562,ENSOCUG00000010471,ENSOCUG00000009306,ENSOCUG00000005323,ENSOCUG00000013760,ENSOCUG00000017399,ENSOCUG00000001456,ENSOCUG00000017619,ENSOCUG00000015255,ENSOCUG00000010791,ENSOCUG00000021541,ENSOCUG00000011097,ENSOCUG00000005465,ENSOCUG00000003475,ENSOCUG00000007618,ENSOCUG00000012512,ENSOCUG00000014723
GO:0015217	ADP transmembrane transporter activity	molecular_function	0.044865	0.81988	1	918	1	17125	ENSOCUG00000009630
GO:0015228	coenzyme A transmembrane transporter activity	molecular_function	0.044865	0.81988	1	918	1	17125	ENSOCUG00000009630
GO:0015230	FAD transmembrane transporter activity	molecular_function	0.044865	0.81988	1	918	1	17125	ENSOCUG00000009630
GO:0015880	coenzyme A transport	biological_process	0.044865	0.81988	1	918	1	17125	ENSOCUG00000009630
GO:0015883	FAD transport	biological_process	0.044865	0.81988	1	918	1	17125	ENSOCUG00000009630
GO:0035349	coenzyme A transmembrane transport	biological_process	0.044865	0.81988	1	918	1	17125	ENSOCUG00000009630
GO:0035350	FAD transmembrane transport	biological_process	0.044865	0.81988	1	918	1	17125	ENSOCUG00000009630
GO:0035352	NAD transmembrane transport	biological_process	0.044865	0.81988	1	918	1	17125	ENSOCUG00000009630
GO:0044610	FMN transmembrane transporter activity	molecular_function	0.044865	0.81988	1	918	1	17125	ENSOCUG00000009630
GO:0051724	NAD transporter activity	molecular_function	0.044865	0.81988	1	918	1	17125	ENSOCUG00000009630
GO:0071077	adenosine 3',5'-bisphosphate transmembrane transporter activity	molecular_function	0.044865	0.81988	1	918	1	17125	ENSOCUG00000009630
GO:0071106	adenosine 3',5'-bisphosphate transmembrane transport	biological_process	0.044865	0.81988	1	918	1	17125	ENSOCUG00000009630
GO:0080121	AMP transport	biological_process	0.044865	0.81988	1	918	1	17125	ENSOCUG00000009630
GO:0080122	AMP transmembrane transporter activity	molecular_function	0.044865	0.81988	1	918	1	17125	ENSOCUG00000009630
GO:0008526	phosphatidylinositol transporter activity	molecular_function	0.044895	0.81988	2	918	6	17125	ENSOCUG00000005656,ENSOCUG00000010790
GO:0060229	lipase activator activity	molecular_function	0.045337	0.81988	2	918	6	17125	ENSOCUG00000015471,ENSOCUG00000004628
GO:0098798	mitochondrial protein complex	cellular_component	0.045496	0.81988	9	918	106	17125	ENSOCUG00000004581,ENSOCUG00000000790,ENSOCUG00000003967,ENSOCUG00000022357,ENSOCUG00000004933,ENSOCUG00000008457,ENSOCUG00000013139,ENSOCUG00000003258,ENSOCUG00000004642
GO:0045859	regulation of protein kinase activity	biological_process	0.045688	0.81988	33	918	433	17125	ENSOCUG00000002086,ENSOCUG00000015789,ENSOCUG00000008582,ENSOCUG00000012806,ENSOCUG00000008668,ENSOCUG00000006750,ENSOCUG00000015434,ENSOCUG00000027635,ENSOCUG00000013760,ENSOCUG00000017419,ENSOCUG00000008954,ENSOCUG00000024295,ENSOCUG00000017619,ENSOCUG00000013296,ENSOCUG00000000356,ENSOCUG00000016088,ENSOCUG00000021115,ENSOCUG00000011097,ENSOCUG00000011358,ENSOCUG00000015737,ENSOCUG00000003282,…
GO:1903426	regulation of reactive oxygen species biosynthetic process	biological_process	0.045699	0.81988	5	918	37	17125	ENSOCUG00000000584,ENSOCUG00000004436,ENSOCUG00000009045,ENSOCUG00000002492,ENSOCUG00000004163
GO:0004879	RNA polymerase II transcription factor activity, ligand-activated sequence-specific DNA binding	molecular_function	0.04573	0.81988	5	918	33	17125	ENSOCUG00000000784,ENSOCUG00000007732,ENSOCUG00000011034,ENSOCUG00000022907,ENSOCUG00000000984
GO:0098531	transcription factor activity, direct ligand regulated sequence-specific DNA binding	molecular_function	0.04573	0.81988	5	918	33	17125	ENSOCUG00000022907,ENSOCUG00000000984,ENSOCUG00000011034,ENSOCUG00000007732,ENSOCUG00000000784
GO:1902680	positive regulation of RNA biosynthetic process	biological_process	0.045827	0.81988	76	918	1099	17125	ENSOCUG00000002492,ENSOCUG00000010078,ENSOCUG00000022942,ENSOCUG00000029416,ENSOCUG00000011923,ENSOCUG00000010794,ENSOCUG00000004968,ENSOCUG00000003338,ENSOCUG00000010731,ENSOCUG00000007732,ENSOCUG00000021569,ENSOCUG00000017750,ENSOCUG00000026291,ENSOCUG00000016241,ENSOCUG00000012921,ENSOCUG00000023182,ENSOCUG00000004436,ENSOCUG00000012493,ENSOCUG00000000145,ENSOCUG00000010001,ENSOCUG00000022298,…
GO:0019240	citrulline biosynthetic process	biological_process	0.045871	0.81988	2	918	6	17125	ENSOCUG00000005956,ENSOCUG00000014777
GO:0070391	response to lipoteichoic acid	biological_process	0.045891	0.81988	2	918	6	17125	ENSOCUG00000002492,ENSOCUG00000029416
GO:0071223	cellular response to lipoteichoic acid	biological_process	0.045891	0.81988	2	918	6	17125	ENSOCUG00000029416,ENSOCUG00000002492
GO:0010563	negative regulation of phosphorus metabolic process	biological_process	0.045903	0.81988	28	918	355	17125	ENSOCUG00000023317,ENSOCUG00000012560,ENSOCUG00000011034,ENSOCUG00000017419,ENSOCUG00000008954,ENSOCUG00000024295,ENSOCUG00000017619,ENSOCUG00000000356,ENSOCUG00000004607,ENSOCUG00000000822,ENSOCUG00000015563,ENSOCUG00000016772,ENSOCUG00000007255,ENSOCUG00000002086,ENSOCUG00000011097,ENSOCUG00000021115,ENSOCUG00000015789,ENSOCUG00000010078,ENSOCUG00000015737,ENSOCUG00000027164,ENSOCUG00000012806,…
GO:0045936	negative regulation of phosphate metabolic process	biological_process	0.045903	0.81988	28	918	355	17125	ENSOCUG00000004607,ENSOCUG00000000822,ENSOCUG00000017619,ENSOCUG00000024295,ENSOCUG00000000356,ENSOCUG00000015563,ENSOCUG00000012560,ENSOCUG00000011034,ENSOCUG00000023317,ENSOCUG00000008954,ENSOCUG00000017419,ENSOCUG00000008668,ENSOCUG00000014723,ENSOCUG00000006750,ENSOCUG00000012806,ENSOCUG00000003042,ENSOCUG00000000653,ENSOCUG00000017750,ENSOCUG00000011386,ENSOCUG00000015789,ENSOCUG00000007255,…
GO:0006692	prostanoid metabolic process	biological_process	0.045908	0.81988	4	918	25	17125	ENSOCUG00000009815,ENSOCUG00000015471,ENSOCUG00000017300,ENSOCUG00000012924
GO:0006693	prostaglandin metabolic process	biological_process	0.045908	0.81988	4	918	25	17125	ENSOCUG00000015471,ENSOCUG00000009815,ENSOCUG00000012924,ENSOCUG00000017300
GO:0061723	glycophagy	biological_process	0.045977	0.81988	1	918	1	17125	ENSOCUG00000025567
GO:1901216	positive regulation of neuron death	biological_process	0.045993	0.81988	5	918	35	17125	ENSOCUG00000002086,ENSOCUG00000012152,ENSOCUG00000010471,ENSOCUG00000011386,ENSOCUG00000015434
GO:0015605	organophosphate ester transmembrane transporter activity	molecular_function	0.046223	0.81988	3	918	15	17125	ENSOCUG00000004163,ENSOCUG00000014740,ENSOCUG00000009630
GO:0071447	cellular response to hydroperoxide	biological_process	0.046532	0.81988	2	918	6	17125	ENSOCUG00000002492,ENSOCUG00000016241
GO:0006515	misfolded or incompletely synthesized protein catabolic process	biological_process	0.046557	0.81988	3	918	14	17125	ENSOCUG00000025709,ENSOCUG00000006433,ENSOCUG00000011293
GO:0032412	regulation of ion transmembrane transporter activity	biological_process	0.046566	0.81988	10	918	98	17125	ENSOCUG00000013251,ENSOCUG00000005794,ENSOCUG00000008702,ENSOCUG00000002086,ENSOCUG00000001034,ENSOCUG00000014471,ENSOCUG00000000822,ENSOCUG00000016088,ENSOCUG00000006867,ENSOCUG00000001718
GO:0060193	positive regulation of lipase activity	biological_process	0.046569	0.81988	4	918	25	17125	ENSOCUG00000008582,ENSOCUG00000004628,ENSOCUG00000008738,ENSOCUG00000015471
GO:0043715	2,3-diketo-5-methylthiopentyl-1-phosphate enolase activity	molecular_function	0.046629	0.81988	1	918	1	17125	ENSOCUG00000013812
GO:0043716	2-hydroxy-3-keto-5-methylthiopentenyl-1-phosphate phosphatase activity	molecular_function	0.046629	0.81988	1	918	1	17125	ENSOCUG00000013812
GO:0043874	acireductone synthase activity	molecular_function	0.046629	0.81988	1	918	1	17125	ENSOCUG00000013812
GO:0004164	diphthine synthase activity	molecular_function	0.046748	0.81988	1	918	1	17125	ENSOCUG00000010523
GO:0034764	positive regulation of transmembrane transport	biological_process	0.046795	0.81988	7	918	58	17125	ENSOCUG00000006867,ENSOCUG00000027635,ENSOCUG00000008702,ENSOCUG00000013251,ENSOCUG00000005548,ENSOCUG00000000822,ENSOCUG00000016088
GO:0030162	regulation of proteolysis	biological_process	0.046836	0.81988	34	918	455	17125	ENSOCUG00000006669,ENSOCUG00000016747,ENSOCUG00000006315,ENSOCUG00000001418,ENSOCUG00000024295,ENSOCUG00000003973,ENSOCUG00000000356,ENSOCUG00000012972,ENSOCUG00000001216,ENSOCUG00000008632,ENSOCUG00000001034,ENSOCUG00000015434,ENSOCUG00000006433,ENSOCUG00000010316,ENSOCUG00000014289,ENSOCUG00000005737,ENSOCUG00000022298,ENSOCUG00000001718,ENSOCUG00000026197,ENSOCUG00000006231,ENSOCUG00000005645,…
GO:0070417	cellular response to cold	biological_process	0.046886	0.81988	2	918	6	17125	ENSOCUG00000017619,ENSOCUG00000022298
GO:0016557	peroxisome membrane biogenesis	biological_process	0.046914	0.81988	1	918	1	17125	ENSOCUG00000001670
GO:0032581	ER-dependent peroxisome organization	biological_process	0.046914	0.81988	1	918	1	17125	ENSOCUG00000001670
GO:0005635	nuclear envelope	cellular_component	0.047021	0.81988	19	918	223	17125	ENSOCUG00000015514,ENSOCUG00000015563,ENSOCUG00000024234,ENSOCUG00000015210,ENSOCUG00000012090,ENSOCUG00000004436,ENSOCUG00000017378,ENSOCUG00000004999,ENSOCUG00000011223,ENSOCUG00000004170,ENSOCUG00000004358,ENSOCUG00000004569,ENSOCUG00000016516,ENSOCUG00000007059,ENSOCUG00000010078,ENSOCUG00000014808,ENSOCUG00000000944,ENSOCUG00000002086,ENSOCUG00000016393
GO:0034654	nucleobase-containing compound biosynthetic process	biological_process	0.047249	0.81988	154	918	2421	17125	ENSOCUG00000003338,ENSOCUG00000012805,ENSOCUG00000029637,ENSOCUG00000010794,ENSOCUG00000029416,ENSOCUG00000002492,ENSOCUG00000012921,ENSOCUG00000021569,ENSOCUG00000007732,ENSOCUG00000024103,ENSOCUG00000012493,ENSOCUG00000009811,ENSOCUG00000004436,ENSOCUG00000003221,ENSOCUG00000003010,ENSOCUG00000022879,ENSOCUG00000005078,ENSOCUG00000015563,ENSOCUG00000022298,ENSOCUG00000010001,ENSOCUG00000000984,…
GO:0010647	positive regulation of cell communication	biological_process	0.047271	0.81988	70	918	1018	17125	ENSOCUG00000025793,ENSOCUG00000003137,ENSOCUG00000017631,ENSOCUG00000014518,ENSOCUG00000003517,ENSOCUG00000007732,ENSOCUG00000017750,ENSOCUG00000004533,ENSOCUG00000026291,ENSOCUG00000003338,ENSOCUG00000009566,ENSOCUG00000004968,ENSOCUG00000002492,ENSOCUG00000003282,ENSOCUG00000010078,ENSOCUG00000000822,ENSOCUG00000012180,ENSOCUG00000015563,ENSOCUG00000012152,ENSOCUG00000000466,ENSOCUG00000000125,…
GO:0004326	tetrahydrofolylpolyglutamate synthase activity	molecular_function	0.047338	0.81988	1	918	1	17125	ENSOCUG00000029729
GO:0046900	tetrahydrofolylpolyglutamate metabolic process	biological_process	0.047338	0.81988	1	918	1	17125	ENSOCUG00000029729
GO:0046901	tetrahydrofolylpolyglutamate biosynthetic process	biological_process	0.047338	0.81988	1	918	1	17125	ENSOCUG00000029729
GO:0051238	sequestering of metal ion	biological_process	0.047345	0.81988	8	918	72	17125	ENSOCUG00000008582,ENSOCUG00000024481,ENSOCUG00000008702,ENSOCUG00000008064,ENSOCUG00000010078,ENSOCUG00000006885,ENSOCUG00000023161,ENSOCUG00000013785
GO:0098660	inorganic ion transmembrane transport	biological_process	0.04742	0.81988	35	918	464	17125	ENSOCUG00000006451,ENSOCUG00000003967,ENSOCUG00000008702,ENSOCUG00000022531,ENSOCUG00000001718,ENSOCUG00000011219,ENSOCUG00000016507,ENSOCUG00000000822,ENSOCUG00000022885,ENSOCUG00000022132,ENSOCUG00000015169,ENSOCUG00000004314,ENSOCUG00000010643,ENSOCUG00000012081,ENSOCUG00000014471,ENSOCUG00000017631,ENSOCUG00000004158,ENSOCUG00000001034,ENSOCUG00000013251,ENSOCUG00000005794,ENSOCUG00000006867,…
GO:0043270	positive regulation of ion transport	biological_process	0.047423	0.81988	12	918	124	17125	ENSOCUG00000027635,ENSOCUG00000006867,ENSOCUG00000000822,ENSOCUG00000016088,ENSOCUG00000005548,ENSOCUG00000006513,ENSOCUG00000016507,ENSOCUG00000010078,ENSOCUG00000024481,ENSOCUG00000013251,ENSOCUG00000014833,ENSOCUG00000008702
GO:0070873	regulation of glycogen metabolic process	biological_process	0.047433	0.81988	3	918	16	17125	ENSOCUG00000004436,ENSOCUG00000001018,ENSOCUG00000009934
GO:0015985	energy coupled proton transport, down electrochemical gradient	biological_process	0.047448	0.81988	3	918	19	17125	ENSOCUG00000004642,ENSOCUG00000003967,ENSOCUG00000006451
GO:0015986	ATP synthesis coupled proton transport	biological_process	0.047448	0.81988	3	918	19	17125	ENSOCUG00000004642,ENSOCUG00000006451,ENSOCUG00000003967
GO:0043549	regulation of kinase activity	biological_process	0.047816	0.81988	36	918	479	17125	ENSOCUG00000012180,ENSOCUG00000004607,ENSOCUG00000000034,ENSOCUG00000012488,ENSOCUG00000004598,ENSOCUG00000003384,ENSOCUG00000000478,ENSOCUG00000012090,ENSOCUG00000004436,ENSOCUG00000003517,ENSOCUG00000015083,ENSOCUG00000004533,ENSOCUG00000011097,ENSOCUG00000011358,ENSOCUG00000021115,ENSOCUG00000003282,ENSOCUG00000015737,ENSOCUG00000000356,ENSOCUG00000013296,ENSOCUG00000024295,ENSOCUG00000017619,…
GO:0051174	regulation of phosphorus metabolic process	biological_process	0.047869	0.81988	72	918	1049	17125	ENSOCUG00000025793,ENSOCUG00000017631,ENSOCUG00000003517,ENSOCUG00000015728,ENSOCUG00000016154,ENSOCUG00000017750,ENSOCUG00000026291,ENSOCUG00000004533,ENSOCUG00000021115,ENSOCUG00000010078,ENSOCUG00000015737,ENSOCUG00000002492,ENSOCUG00000003282,ENSOCUG00000012180,ENSOCUG00000000822,ENSOCUG00000015563,ENSOCUG00000005802,ENSOCUG00000003384,ENSOCUG00000004436,ENSOCUG00000014723,ENSOCUG00000008668,…
GO:0034470	ncRNA processing	biological_process	0.047884	0.81988	16	918	186	17125	ENSOCUG00000009193,ENSOCUG00000012154,ENSOCUG00000022086,ENSOCUG00000016820,ENSOCUG00000022792,ENSOCUG00000017567,ENSOCUG00000022843,ENSOCUG00000000697,ENSOCUG00000012703,ENSOCUG00000028001,ENSOCUG00000027202,ENSOCUG00000014165,ENSOCUG00000013727,ENSOCUG00000004319,ENSOCUG00000009875,ENSOCUG00000002961
GO:0050685	positive regulation of mRNA processing	biological_process	0.047887	0.81988	4	918	24	17125	ENSOCUG00000012181,ENSOCUG00000005323,ENSOCUG00000015081,ENSOCUG00000012921
GO:0006127	glycerophosphate shuttle	biological_process	0.047918	0.81988	1	918	1	17125	ENSOCUG00000015728
GO:0031593	polyubiquitin binding	molecular_function	0.048285	0.81988	5	918	34	17125	ENSOCUG00000012180,ENSOCUG00000006433,ENSOCUG00000013327,ENSOCUG00000025709,ENSOCUG00000001718
GO:0042776	mitochondrial ATP synthesis coupled proton transport	biological_process	0.048374	0.81988	1	918	1	17125	ENSOCUG00000006451
GO:0090297	positive regulation of mitochondrial DNA replication	biological_process	0.048374	0.81988	1	918	1	17125	ENSOCUG00000006451
GO:1900208	regulation of cardiolipin metabolic process	biological_process	0.048374	0.81988	1	918	1	17125	ENSOCUG00000006451
GO:1900210	positive regulation of cardiolipin metabolic process	biological_process	0.048374	0.81988	1	918	1	17125	ENSOCUG00000006451
GO:1990046	stress-induced mitochondrial fusion	biological_process	0.048374	0.81988	1	918	1	17125	ENSOCUG00000006451
GO:1903506	regulation of nucleic acid-templated transcription	biological_process	0.048483	0.81988	135	918	2089	17125	ENSOCUG00000021569,ENSOCUG00000007732,ENSOCUG00000012921,ENSOCUG00000002492,ENSOCUG00000029416,ENSOCUG00000010794,ENSOCUG00000012805,ENSOCUG00000003338,ENSOCUG00000010001,ENSOCUG00000022298,ENSOCUG00000015563,ENSOCUG00000005078,ENSOCUG00000003010,ENSOCUG00000003221,ENSOCUG00000004436,ENSOCUG00000009811,ENSOCUG00000012493,ENSOCUG00000024103,ENSOCUG00000026980,ENSOCUG00000005116,ENSOCUG00000017651,…
GO:0090400	stress-induced premature senescence	biological_process	0.048516	0.81988	2	918	6	17125	ENSOCUG00000029416,ENSOCUG00000014833
GO:0016840	carbon-nitrogen lyase activity	molecular_function	0.048569	0.81988	2	918	6	17125	ENSOCUG00000005528,ENSOCUG00000016161
GO:0071361	cellular response to ethanol	biological_process	0.048587	0.81988	2	918	6	17125	ENSOCUG00000013785,ENSOCUG00000016241
GO:0097190	apoptotic signaling pathway	biological_process	0.048637	0.81988	29	918	379	17125	ENSOCUG00000000784,ENSOCUG00000001718,ENSOCUG00000006315,ENSOCUG00000006237,ENSOCUG00000013806,ENSOCUG00000008632,ENSOCUG00000000478,ENSOCUG00000012090,ENSOCUG00000022357,ENSOCUG00000010471,ENSOCUG00000003201,ENSOCUG00000006435,ENSOCUG00000000125,ENSOCUG00000009934,ENSOCUG00000012152,ENSOCUG00000015434,ENSOCUG00000007732,ENSOCUG00000017750,ENSOCUG00000005116,ENSOCUG00000011696,ENSOCUG00000001009,…
GO:0045643	regulation of eosinophil differentiation	biological_process	0.048756	0.81988	1	918	1	17125	ENSOCUG00000024295
GO:0045645	positive regulation of eosinophil differentiation	biological_process	0.048756	0.81988	1	918	1	17125	ENSOCUG00000024295
GO:0061090	positive regulation of sequestering of zinc ion	biological_process	0.048779	0.81988	1	918	1	17125	ENSOCUG00000006885
GO:0002947	tumor necrosis factor receptor superfamily complex	cellular_component	0.048912	0.81988	1	918	1	17125	ENSOCUG00000006315
GO:0070474	positive regulation of uterine smooth muscle contraction	biological_process	0.048912	0.81988	1	918	1	17125	ENSOCUG00000010078
GO:2000722	regulation of cardiac vascular smooth muscle cell differentiation	biological_process	0.048912	0.81988	1	918	1	17125	ENSOCUG00000010078
GO:2000724	positive regulation of cardiac vascular smooth muscle cell differentiation	biological_process	0.048912	0.81988	1	918	1	17125	ENSOCUG00000010078
GO:0006886	intracellular protein transport	biological_process	0.04901	0.81988	35	918	472	17125	ENSOCUG00000003010,ENSOCUG00000004793,ENSOCUG00000023153,ENSOCUG00000016614,ENSOCUG00000010133,ENSOCUG00000008478,ENSOCUG00000007211,ENSOCUG00000011696,ENSOCUG00000001670,ENSOCUG00000015024,ENSOCUG00000007302,ENSOCUG00000004533,ENSOCUG00000011097,ENSOCUG00000023666,ENSOCUG00000010794,ENSOCUG00000002492,ENSOCUG00000029416,ENSOCUG00000012371,ENSOCUG00000006655,ENSOCUG00000017625,ENSOCUG00000010791,…
GO:0036003	positive regulation of transcription from RNA polymerase II promoter in response to stress	biological_process	0.049051	0.81988	3	918	15	17125	ENSOCUG00000012921,ENSOCUG00000007930,ENSOCUG00000001009
GO:0033263	CORVET complex	cellular_component	0.049075	0.81988	2	918	6	17125	ENSOCUG00000012371,ENSOCUG00000015024
GO:0035226	glutamate-cysteine ligase catalytic subunit binding	molecular_function	0.049133	0.81988	1	918	1	17125	ENSOCUG00000013796
GO:0035227	regulation of glutamate-cysteine ligase activity	biological_process	0.049133	0.81988	1	918	1	17125	ENSOCUG00000013796
GO:0035229	positive regulation of glutamate-cysteine ligase activity	biological_process	0.049133	0.81988	1	918	1	17125	ENSOCUG00000013796
GO:0010902	positive regulation of very-low-density lipoprotein particle remodeling	biological_process	0.049309	0.81988	1	918	1	17125	ENSOCUG00000004628
GO:0022411	cellular component disassembly	biological_process	0.049345	0.81988	16	918	180	17125	ENSOCUG00000000356,ENSOCUG00000017516,ENSOCUG00000011417,ENSOCUG00000015255,ENSOCUG00000005545,ENSOCUG00000009404,ENSOCUG00000006435,ENSOCUG00000014777,ENSOCUG00000014723,ENSOCUG00000006650,ENSOCUG00000006433,ENSOCUG00000016772,ENSOCUG00000009208,ENSOCUG00000001604,ENSOCUG00000005551,ENSOCUG00000016393
GO:1901184	regulation of ERBB signaling pathway	biological_process	0.0494	0.81988	5	918	35	17125	ENSOCUG00000010078,ENSOCUG00000000478,ENSOCUG00000013760,ENSOCUG00000005737,ENSOCUG00000004607
GO:0051646	mitochondrion localization	biological_process	0.049424	0.81988	4	918	24	17125	ENSOCUG00000011386,ENSOCUG00000002688,ENSOCUG00000015112,ENSOCUG00000012085
GO:0046006	regulation of activated T cell proliferation	biological_process	0.049443	0.81988	3	918	16	17125	ENSOCUG00000004930,ENSOCUG00000002086,ENSOCUG00000017419
GO:0071606	chemokine (C-C motif) ligand 4 production	biological_process	0.049678	0.81988	1	918	1	17125	ENSOCUG00000000584
GO:0071643	regulation of chemokine (C-C motif) ligand 4 production	biological_process	0.049678	0.81988	1	918	1	17125	ENSOCUG00000000584
GO:0071644	negative regulation of chemokine (C-C motif) ligand 4 production	biological_process	0.049678	0.81988	1	918	1	17125	ENSOCUG00000000584
GO:0043603	cellular amide metabolic process	biological_process	0.049709	0.81988	51	918	870	17125	ENSOCUG00000012805,ENSOCUG00000000481,ENSOCUG00000013796,ENSOCUG00000012512,ENSOCUG00000023846,ENSOCUG00000015737,ENSOCUG00000001009,ENSOCUG00000016888,ENSOCUG00000003679,ENSOCUG00000027419,ENSOCUG00000014165,ENSOCUG00000005802,ENSOCUG00000004930,ENSOCUG00000017399,ENSOCUG00000014534,ENSOCUG00000010471,ENSOCUG00000029729,ENSOCUG00000003462,ENSOCUG00000015255,ENSOCUG00000002951,ENSOCUG00000022298,…
GO:0048640	negative regulation of developmental growth	biological_process	0.049712	0.81988	6	918	46	17125	ENSOCUG00000011097,ENSOCUG00000010937,ENSOCUG00000016088,ENSOCUG00000012560,ENSOCUG00000003282,ENSOCUG00000005737
GO:0005342	organic acid transmembrane transporter activity	molecular_function	0.049748	0.81988	8	918	69	17125	ENSOCUG00000012066,ENSOCUG00000009943,ENSOCUG00000004158,ENSOCUG00000011686,ENSOCUG00000027668,ENSOCUG00000000098,ENSOCUG00000001685,ENSOCUG00000016776
GO:0000165	MAPK cascade	biological_process	0.049795	0.81988	35	918	460	17125	ENSOCUG00000007255,ENSOCUG00000011097,ENSOCUG00000029416,ENSOCUG00000010078,ENSOCUG00000002492,ENSOCUG00000015737,ENSOCUG00000017631,ENSOCUG00000012921,ENSOCUG00000025793,ENSOCUG00000026291,ENSOCUG00000004533,ENSOCUG00000013785,ENSOCUG00000017750,ENSOCUG00000010096,ENSOCUG00000004598,ENSOCUG00000027519,ENSOCUG00000012090,ENSOCUG00000004436,ENSOCUG00000000822,ENSOCUG00000016393,ENSOCUG00000008582,…
GO:0006906	vesicle fusion	biological_process	0.05024	0.81988	5	918	37	17125	ENSOCUG00000000676,ENSOCUG00000014843,ENSOCUG00000015024,ENSOCUG00000014515,ENSOCUG00000021107
GO:0097428	protein maturation by iron-sulfur cluster transfer	biological_process	0.050256	0.81988	2	918	8	17125	ENSOCUG00000001498,ENSOCUG00000010945
GO:0070481	nuclear-transcribed mRNA catabolic process, non-stop decay	biological_process	0.050275	0.81988	1	918	1	17125	ENSOCUG00000023902
GO:0042803	protein homodimerization activity	molecular_function	0.050453	0.81988	39	918	530	17125	ENSOCUG00000011034,ENSOCUG00000004933,ENSOCUG00000005794,ENSOCUG00000012407,ENSOCUG00000008954,ENSOCUG00000022357,ENSOCUG00000012972,ENSOCUG00000016088,ENSOCUG00000007437,ENSOCUG00000006342,ENSOCUG00000016747,ENSOCUG00000015789,ENSOCUG00000005954,ENSOCUG00000012834,ENSOCUG00000002688,ENSOCUG00000016354,ENSOCUG00000007155,ENSOCUG00000014777,ENSOCUG00000003042,ENSOCUG00000002819,ENSOCUG00000014515,…
GO:0051899	membrane depolarization	biological_process	0.050598	0.81988	5	918	37	17125	ENSOCUG00000011795,ENSOCUG00000001034,ENSOCUG00000013796,ENSOCUG00000012805,ENSOCUG00000014471
GO:0051130	positive regulation of cellular component organization	biological_process	0.050631	0.81988	56	918	782	17125	ENSOCUG00000005551,ENSOCUG00000015789,ENSOCUG00000002641,ENSOCUG00000002086,ENSOCUG00000004305,ENSOCUG00000021291,ENSOCUG00000014843,ENSOCUG00000006329,ENSOCUG00000010050,ENSOCUG00000013060,ENSOCUG00000006433,ENSOCUG00000008555,ENSOCUG00000022380,ENSOCUG00000027635,ENSOCUG00000011386,ENSOCUG00000012600,ENSOCUG00000005794,ENSOCUG00000013251,ENSOCUG00000013571,ENSOCUG00000013147,ENSOCUG00000011143,…
GO:0030135	coated vesicle	cellular_component	0.05085	0.81988	10	918	98	17125	ENSOCUG00000000988,ENSOCUG00000002719,ENSOCUG00000009219,ENSOCUG00000013806,ENSOCUG00000022858,ENSOCUG00000000676,ENSOCUG00000015835,ENSOCUG00000023153,ENSOCUG00000011960,ENSOCUG00000014160
GO:2001141	regulation of RNA biosynthetic process	biological_process	0.050968	0.81988	135	918	2093	17125	ENSOCUG00000016544,ENSOCUG00000011143,ENSOCUG00000012407,ENSOCUG00000006354,ENSOCUG00000011686,ENSOCUG00000029614,ENSOCUG00000002086,ENSOCUG00000006209,ENSOCUG00000002300,ENSOCUG00000027029,ENSOCUG00000022380,ENSOCUG00000014466,ENSOCUG00000016516,ENSOCUG00000002819,ENSOCUG00000014289,ENSOCUG00000010050,ENSOCUG00000000038,ENSOCUG00000000478,ENSOCUG00000010471,ENSOCUG00000005323,ENSOCUG00000015646,…
GO:0000956	nuclear-transcribed mRNA catabolic process	biological_process	0.050993	0.81988	8	918	74	17125	ENSOCUG00000004930,ENSOCUG00000005465,ENSOCUG00000021983,ENSOCUG00000027257,ENSOCUG00000005323,ENSOCUG00000023902,ENSOCUG00000013018,ENSOCUG00000006650
GO:0006599	phosphagen metabolic process	biological_process	0.051202	0.81988	1	918	1	17125	ENSOCUG00000027154
GO:0006603	phosphocreatine metabolic process	biological_process	0.051202	0.81988	1	918	1	17125	ENSOCUG00000027154
GO:0042396	phosphagen biosynthetic process	biological_process	0.051202	0.81988	1	918	1	17125	ENSOCUG00000027154
GO:0046314	phosphocreatine biosynthetic process	biological_process	0.051202	0.81988	1	918	1	17125	ENSOCUG00000027154
GO:1904064	positive regulation of cation transmembrane transport	biological_process	0.051274	0.81988	5	918	36	17125	ENSOCUG00000000822,ENSOCUG00000005548,ENSOCUG00000013251,ENSOCUG00000008702,ENSOCUG00000006867
GO:0048239	negative regulation of DNA recombination at telomere	biological_process	0.051522	0.81988	1	918	1	17125	ENSOCUG00000015563
GO:0072695	regulation of DNA recombination at telomere	biological_process	0.051522	0.81988	1	918	1	17125	ENSOCUG00000015563
GO:0006218	uridine catabolic process	biological_process	0.051876	0.81988	1	918	1	17125	ENSOCUG00000014902
GO:0046108	uridine metabolic process	biological_process	0.051876	0.81988	1	918	1	17125	ENSOCUG00000014902
GO:0006355	regulation of transcription, DNA-templated	biological_process	0.052087	0.81988	132	918	2044	17125	ENSOCUG00000022792,ENSOCUG00000010039,ENSOCUG00000000145,ENSOCUG00000023066,ENSOCUG00000023182,ENSOCUG00000003137,ENSOCUG00000014518,ENSOCUG00000013600,ENSOCUG00000017750,ENSOCUG00000016241,ENSOCUG00000026291,ENSOCUG00000009560,ENSOCUG00000010731,ENSOCUG00000011923,ENSOCUG00000004968,ENSOCUG00000027895,ENSOCUG00000010078,ENSOCUG00000022942,ENSOCUG00000022907,ENSOCUG00000016088,ENSOCUG00000012758,…
GO:0008890	glycine C-acetyltransferase activity	molecular_function	0.052147	0.81988	1	918	1	17125	ENSOCUG00000020955
GO:0045309	protein phosphorylated amino acid binding	molecular_function	0.052298	0.81988	5	918	35	17125	ENSOCUG00000008738,ENSOCUG00000004533,ENSOCUG00000005116,ENSOCUG00000001034,ENSOCUG00000009923
GO:0051348	negative regulation of transferase activity	biological_process	0.052391	0.81988	16	918	184	17125	ENSOCUG00000012806,ENSOCUG00000006750,ENSOCUG00000008668,ENSOCUG00000011386,ENSOCUG00000021115,ENSOCUG00000005011,ENSOCUG00000011097,ENSOCUG00000015789,ENSOCUG00000015737,ENSOCUG00000000356,ENSOCUG00000017619,ENSOCUG00000024295,ENSOCUG00000004607,ENSOCUG00000017419,ENSOCUG00000008954,ENSOCUG00000004815
GO:0048487	beta-tubulin binding	molecular_function	0.052433	0.81988	4	918	28	17125	ENSOCUG00000014090,ENSOCUG00000008140,ENSOCUG00000016614,ENSOCUG00000010794
GO:1900117	regulation of execution phase of apoptosis	biological_process	0.052675	0.81988	3	918	16	17125	ENSOCUG00000027635,ENSOCUG00000006315,ENSOCUG00000003201
GO:0030877	beta-catenin destruction complex	cellular_component	0.052683	0.81988	2	918	7	17125	ENSOCUG00000004358,ENSOCUG00000006669
GO:0071312	cellular response to alkaloid	biological_process	0.053181	0.81988	3	918	15	17125	ENSOCUG00000023161,ENSOCUG00000003201,ENSOCUG00000001687
GO:1902175	regulation of oxidative stress-induced intrinsic apoptotic signaling pathway	biological_process	0.053264	0.81988	3	918	16	17125	ENSOCUG00000001718,ENSOCUG00000001009,ENSOCUG00000012152
GO:0008445	D-aspartate oxidase activity	molecular_function	0.053388	0.81988	1	918	1	17125	ENSOCUG00000001227
GO:0015922	aspartate oxidase activity	molecular_function	0.053388	0.81988	1	918	1	17125	ENSOCUG00000001227
GO:0071326	cellular response to monosaccharide stimulus	biological_process	0.053466	0.81988	6	918	48	17125	ENSOCUG00000026291,ENSOCUG00000008478,ENSOCUG00000013785,ENSOCUG00000012090,ENSOCUG00000027635,ENSOCUG00000010790
GO:0071331	cellular response to hexose stimulus	biological_process	0.053466	0.81988	6	918	48	17125	ENSOCUG00000026291,ENSOCUG00000027635,ENSOCUG00000013785,ENSOCUG00000008478,ENSOCUG00000012090,ENSOCUG00000010790
GO:0071333	cellular response to glucose stimulus	biological_process	0.053466	0.81988	6	918	48	17125	ENSOCUG00000010790,ENSOCUG00000026291,ENSOCUG00000013785,ENSOCUG00000027635,ENSOCUG00000008478,ENSOCUG00000012090
GO:0002472	macrophage antigen processing and presentation	biological_process	0.05353	0.81988	1	918	1	17125	ENSOCUG00000013675
GO:0002616	regulation of macrophage antigen processing and presentation	biological_process	0.05353	0.81988	1	918	1	17125	ENSOCUG00000013675
GO:0002617	negative regulation of macrophage antigen processing and presentation	biological_process	0.05353	0.81988	1	918	1	17125	ENSOCUG00000013675
GO:1902307	positive regulation of sodium ion transmembrane transport	biological_process	0.053542	0.81988	2	918	7	17125	ENSOCUG00000006867,ENSOCUG00000000822
GO:1900101	regulation of endoplasmic reticulum unfolded protein response	biological_process	0.053694	0.81988	3	918	16	17125	ENSOCUG00000012090,ENSOCUG00000005116,ENSOCUG00000007930
GO:0033178	proton-transporting two-sector ATPase complex, catalytic domain	cellular_component	0.054027	0.81988	3	918	17	17125	ENSOCUG00000004642,ENSOCUG00000017631,ENSOCUG00000003967
GO:1901186	positive regulation of ERBB signaling pathway	biological_process	0.054114	0.81988	3	918	16	17125	ENSOCUG00000000478,ENSOCUG00000010078,ENSOCUG00000013760
GO:0050879	multicellular organismal movement	biological_process	0.054167	0.81988	4	918	26	17125	ENSOCUG00000002688,ENSOCUG00000013251,ENSOCUG00000001757,ENSOCUG00000023317
GO:0050881	musculoskeletal movement	biological_process	0.054167	0.81988	4	918	26	17125	ENSOCUG00000001757,ENSOCUG00000013251,ENSOCUG00000023317,ENSOCUG00000002688
GO:0031647	regulation of protein stability	biological_process	0.054212	0.81988	16	918	186	17125	ENSOCUG00000024481,ENSOCUG00000005092,ENSOCUG00000002641,ENSOCUG00000002086,ENSOCUG00000011696,ENSOCUG00000005116,ENSOCUG00000023891,ENSOCUG00000005217,ENSOCUG00000014471,ENSOCUG00000017399,ENSOCUG00000004815,ENSOCUG00000008478,ENSOCUG00000011896,ENSOCUG00000006867,ENSOCUG00000017625,ENSOCUG00000012972
GO:0004059	aralkylamine N-acetyltransferase activity	molecular_function	0.054253	0.81988	1	918	1	17125	ENSOCUG00000014534
GO:0004060	arylamine N-acetyltransferase activity	molecular_function	0.054253	0.81988	1	918	1	17125	ENSOCUG00000014534
GO:0030186	melatonin metabolic process	biological_process	0.054253	0.81988	1	918	1	17125	ENSOCUG00000014534
GO:0030187	melatonin biosynthetic process	biological_process	0.054253	0.81988	1	918	1	17125	ENSOCUG00000014534
GO:0007519	skeletal muscle tissue development	biological_process	0.054286	0.81988	11	918	112	17125	ENSOCUG00000007155,ENSOCUG00000007566,ENSOCUG00000023161,ENSOCUG00000014515,ENSOCUG00000013251,ENSOCUG00000012560,ENSOCUG00000005802,ENSOCUG00000023317,ENSOCUG00000005092,ENSOCUG00000012980,ENSOCUG00000029416
GO:0090360	platelet-derived growth factor production	biological_process	0.054286	0.81988	1	918	1	17125	ENSOCUG00000000653
GO:0090361	regulation of platelet-derived growth factor production	biological_process	0.054286	0.81988	1	918	1	17125	ENSOCUG00000000653
GO:0014808	release of sequestered calcium ion into cytosol by sarcoplasmic reticulum	biological_process	0.054389	0.81988	3	918	16	17125	ENSOCUG00000008064,ENSOCUG00000008702,ENSOCUG00000023161
GO:0005090	Sar guanyl-nucleotide exchange factor activity	molecular_function	0.054452	0.81988	1	918	1	17125	ENSOCUG00000006522
GO:0001540	beta-amyloid binding	molecular_function	0.054474	0.81988	5	918	36	17125	ENSOCUG00000004436,ENSOCUG00000002492,ENSOCUG00000016088,ENSOCUG00000012972,ENSOCUG00000002086
GO:0031071	cysteine desulfurase activity	molecular_function	0.054501	0.81988	1	918	1	17125	ENSOCUG00000017050
GO:0006473	protein acetylation	biological_process	0.054536	0.81988	13	918	138	17125	ENSOCUG00000010114,ENSOCUG00000002300,ENSOCUG00000017750,ENSOCUG00000015563,ENSOCUG00000026291,ENSOCUG00000015733,ENSOCUG00000000034,ENSOCUG00000007059,ENSOCUG00000001990,ENSOCUG00000013147,ENSOCUG00000014534,ENSOCUG00000022350,ENSOCUG00000012493
GO:0009743	response to carbohydrate	biological_process	0.054691	0.81988	8	918	73	17125	ENSOCUG00000010790,ENSOCUG00000009208,ENSOCUG00000008478,ENSOCUG00000012090,ENSOCUG00000001018,ENSOCUG00000027635,ENSOCUG00000013785,ENSOCUG00000026291
GO:0006873	cellular ion homeostasis	biological_process	0.054759	0.81988	23	918	290	17125	ENSOCUG00000008738,ENSOCUG00000006451,ENSOCUG00000003003,ENSOCUG00000008702,ENSOCUG00000008064,ENSOCUG00000006867,ENSOCUG00000005739,ENSOCUG00000016507,ENSOCUG00000002492,ENSOCUG00000010078,ENSOCUG00000002688,ENSOCUG00000012085,ENSOCUG00000006209,ENSOCUG00000008582,ENSOCUG00000024481,ENSOCUG00000013785,ENSOCUG00000014160,ENSOCUG00000023161,ENSOCUG00000004314,ENSOCUG00000014289,ENSOCUG00000017631,…
GO:0004340	glucokinase activity	molecular_function	0.054793	0.81988	1	918	1	17125	ENSOCUG00000001018
GO:0009730	detection of carbohydrate stimulus	biological_process	0.054793	0.81988	1	918	1	17125	ENSOCUG00000001018
GO:0009732	detection of hexose stimulus	biological_process	0.054793	0.81988	1	918	1	17125	ENSOCUG00000001018
GO:0034287	detection of monosaccharide stimulus	biological_process	0.054793	0.81988	1	918	1	17125	ENSOCUG00000001018
GO:0051594	detection of glucose	biological_process	0.054793	0.81988	1	918	1	17125	ENSOCUG00000001018
GO:0004334	fumarylacetoacetase activity	molecular_function	0.054952	0.81988	1	918	1	17125	ENSOCUG00000004660
GO:1901999	homogentisate metabolic process	biological_process	0.054952	0.81988	1	918	1	17125	ENSOCUG00000004660
GO:1902000	homogentisate catabolic process	biological_process	0.054952	0.81988	1	918	1	17125	ENSOCUG00000004660
GO:0004675	transmembrane receptor protein serine/threonine kinase activity	molecular_function	0.054977	0.81988	3	918	15	17125	ENSOCUG00000016083,ENSOCUG00000006209,ENSOCUG00000009208
GO:0034620	cellular response to unfolded protein	biological_process	0.055215	0.81988	6	918	50	17125	ENSOCUG00000012090,ENSOCUG00000011696,ENSOCUG00000005116,ENSOCUG00000012921,ENSOCUG00000007930,ENSOCUG00000001009
GO:0006020	inositol metabolic process	biological_process	0.055275	0.81988	2	918	7	17125	ENSOCUG00000013147,ENSOCUG00000017058
GO:0006557	S-adenosylmethioninamine biosynthetic process	biological_process	0.0554	0.81988	1	918	1	17125	ENSOCUG00000005680
GO:0046499	S-adenosylmethioninamine metabolic process	biological_process	0.0554	0.81988	1	918	1	17125	ENSOCUG00000005680
GO:0014827	intestine smooth muscle contraction	biological_process	0.055445	0.81988	1	918	1	17125	ENSOCUG00000008582
GO:0032048	cardiolipin metabolic process	biological_process	0.055491	0.81988	2	918	7	17125	ENSOCUG00000013147,ENSOCUG00000006451
GO:0048147	negative regulation of fibroblast proliferation	biological_process	0.055583	0.81988	3	918	17	17125	ENSOCUG00000016241,ENSOCUG00000022380,ENSOCUG00000017625
GO:1903012	positive regulation of bone development	biological_process	0.055703	0.81988	2	918	7	17125	ENSOCUG00000023317,ENSOCUG00000017631
GO:0061408	positive regulation of transcription from RNA polymerase II promoter in response to heat stress	biological_process	0.055712	0.81988	1	918	1	17125	ENSOCUG00000012921
GO:1900365	positive regulation of mRNA polyadenylation	biological_process	0.055712	0.81988	1	918	1	17125	ENSOCUG00000012921
GO:1903533	regulation of protein targeting	biological_process	0.055775	0.81988	9	918	85	17125	ENSOCUG00000029416,ENSOCUG00000002492,ENSOCUG00000010133,ENSOCUG00000011097,ENSOCUG00000002086,ENSOCUG00000005794,ENSOCUG00000007302,ENSOCUG00000011696,ENSOCUG00000005116
GO:0043623	cellular protein complex assembly	biological_process	0.05584	0.81988	28	918	376	17125	ENSOCUG00000023829,ENSOCUG00000002492,ENSOCUG00000003282,ENSOCUG00000008495,ENSOCUG00000013060,ENSOCUG00000013785,ENSOCUG00000022380,ENSOCUG00000011386,ENSOCUG00000006329,ENSOCUG00000010050,ENSOCUG00000021993,ENSOCUG00000010248,ENSOCUG00000000790,ENSOCUG00000017196,ENSOCUG00000013147,ENSOCUG00000001220,ENSOCUG00000021107,ENSOCUG00000004163,ENSOCUG00000005802,ENSOCUG00000008457,ENSOCUG00000009266,…
GO:0010468	regulation of gene expression	biological_process	0.055896	0.81988	163	918	2570	17125	ENSOCUG00000027558,ENSOCUG00000017651,ENSOCUG00000005116,ENSOCUG00000026980,ENSOCUG00000011386,ENSOCUG00000000984,ENSOCUG00000022377,ENSOCUG00000011417,ENSOCUG00000010763,ENSOCUG00000005480,ENSOCUG00000011034,ENSOCUG00000001456,ENSOCUG00000013147,ENSOCUG00000015820,ENSOCUG00000009306,ENSOCUG00000012921,ENSOCUG00000007732,ENSOCUG00000021569,ENSOCUG00000003338,ENSOCUG00000012805,ENSOCUG00000010794,…
GO:0008631	intrinsic apoptotic signaling pathway in response to oxidative stress	biological_process	0.055943	0.81988	4	918	27	17125	ENSOCUG00000001718,ENSOCUG00000015434,ENSOCUG00000001009,ENSOCUG00000012152
GO:0001162	RNA polymerase II intronic transcription regulatory region sequence-specific DNA binding	molecular_function	0.056114	0.81988	2	918	7	17125	ENSOCUG00000012921,ENSOCUG00000005967
GO:0055074	calcium ion homeostasis	biological_process	0.056178	0.81988	17	918	198	17125	ENSOCUG00000008582,ENSOCUG00000024481,ENSOCUG00000012085,ENSOCUG00000002688,ENSOCUG00000002492,ENSOCUG00000010078,ENSOCUG00000029623,ENSOCUG00000004314,ENSOCUG00000023161,ENSOCUG00000013785,ENSOCUG00000008702,ENSOCUG00000008064,ENSOCUG00000008738,ENSOCUG00000006451,ENSOCUG00000016507,ENSOCUG00000006867,ENSOCUG00000005739
GO:0090063	positive regulation of microtubule nucleation	biological_process	0.056387	0.81988	1	918	1	17125	ENSOCUG00000013147
GO:0060590	ATPase regulator activity	molecular_function	0.056389	0.81988	4	918	29	17125	ENSOCUG00000006867,ENSOCUG00000015514,ENSOCUG00000004815,ENSOCUG00000011696
GO:0051365	cellular response to potassium ion starvation	biological_process	0.056468	0.81988	1	918	1	17125	ENSOCUG00000011686
GO:0061402	positive regulation of transcription from RNA polymerase II promoter in response to acidic pH	biological_process	0.056468	0.81988	1	918	1	17125	ENSOCUG00000011686
GO:0006094	gluconeogenesis	biological_process	0.056704	0.81988	5	918	37	17125	ENSOCUG00000001018,ENSOCUG00000027635,ENSOCUG00000022357,ENSOCUG00000015733,ENSOCUG00000015728
GO:0042391	regulation of membrane potential	biological_process	0.056765	0.81988	19	918	228	17125	ENSOCUG00000013796,ENSOCUG00000012805,ENSOCUG00000005123,ENSOCUG00000002492,ENSOCUG00000007155,ENSOCUG00000014471,ENSOCUG00000010643,ENSOCUG00000011795,ENSOCUG00000006433,ENSOCUG00000011386,ENSOCUG00000003201,ENSOCUG00000013147,ENSOCUG00000001034,ENSOCUG00000004163,ENSOCUG00000006451,ENSOCUG00000006513,ENSOCUG00000000356,ENSOCUG00000013733,ENSOCUG00000006867
GO:0007169	transmembrane receptor protein tyrosine kinase signaling pathway	biological_process	0.056947	0.81988	28	918	353	17125	ENSOCUG00000011034,ENSOCUG00000010937,ENSOCUG00000023066,ENSOCUG00000004436,ENSOCUG00000013806,ENSOCUG00000013760,ENSOCUG00000008478,ENSOCUG00000000478,ENSOCUG00000022357,ENSOCUG00000009223,ENSOCUG00000004607,ENSOCUG00000003010,ENSOCUG00000005078,ENSOCUG00000016614,ENSOCUG00000003475,ENSOCUG00000029416,ENSOCUG00000005737,ENSOCUG00000010078,ENSOCUG00000003282,ENSOCUG00000008668,ENSOCUG00000017463,…
GO:1901607	alpha-amino acid biosynthetic process	biological_process	0.057059	0.81988	6	918	48	17125	ENSOCUG00000021541,ENSOCUG00000013812,ENSOCUG00000029729,ENSOCUG00000009045,ENSOCUG00000005956,ENSOCUG00000014777
GO:0090075	relaxation of muscle	biological_process	0.057231	0.81988	3	918	17	17125	ENSOCUG00000023317,ENSOCUG00000006867,ENSOCUG00000002688
GO:0008465	glycerate dehydrogenase activity	molecular_function	0.057252	0.81988	1	918	1	17125	ENSOCUG00000007031
GO:0016618	hydroxypyruvate reductase activity	molecular_function	0.057252	0.81988	1	918	1	17125	ENSOCUG00000007031
GO:0030267	glyoxylate reductase (NADP) activity	molecular_function	0.057252	0.81988	1	918	1	17125	ENSOCUG00000007031
GO:0016829	lyase activity	molecular_function	0.057305	0.81988	13	918	142	17125	ENSOCUG00000010187,ENSOCUG00000007904,ENSOCUG00000016161,ENSOCUG00000000788,ENSOCUG00000000473,ENSOCUG00000006329,ENSOCUG00000002264,ENSOCUG00000000703,ENSOCUG00000009399,ENSOCUG00000005528,ENSOCUG00000002108,ENSOCUG00000005680,ENSOCUG00000010762
GO:0045931	positive regulation of mitotic cell cycle	biological_process	0.057315	0.81988	10	918	99	17125	ENSOCUG00000011223,ENSOCUG00000017792,ENSOCUG00000004436,ENSOCUG00000001456,ENSOCUG00000013147,ENSOCUG00000005737,ENSOCUG00000012921,ENSOCUG00000012335,ENSOCUG00000004533,ENSOCUG00000012745
GO:0044255	cellular lipid metabolic process	biological_process	0.057406	0.81988	42	918	582	17125	ENSOCUG00000014723,ENSOCUG00000004472,ENSOCUG00000012924,ENSOCUG00000000473,ENSOCUG00000027541,ENSOCUG00000013062,ENSOCUG00000002071,ENSOCUG00000008582,ENSOCUG00000004265,ENSOCUG00000009900,ENSOCUG00000017625,ENSOCUG00000016088,ENSOCUG00000000356,ENSOCUG00000009815,ENSOCUG00000012504,ENSOCUG00000005010,ENSOCUG00000016698,ENSOCUG00000011662,ENSOCUG00000013147,ENSOCUG00000010248,ENSOCUG00000022357,…
GO:0016324	apical plasma membrane	cellular_component	0.057517	0.81988	13	918	136	17125	ENSOCUG00000003282,ENSOCUG00000016354,ENSOCUG00000004158,ENSOCUG00000010790,ENSOCUG00000004598,ENSOCUG00000015731,ENSOCUG00000011055,ENSOCUG00000017917,ENSOCUG00000002264,ENSOCUG00000008294,ENSOCUG00000006867,ENSOCUG00000016088,ENSOCUG00000016543
GO:0072357	PTW/PP1 phosphatase complex	cellular_component	0.05762	0.81988	2	918	7	17125	ENSOCUG00000000334,ENSOCUG00000001023
GO:0033961	cis-stilbene-oxide hydrolase activity	molecular_function	0.057668	0.81988	1	918	1	17125	ENSOCUG00000011934
GO:1904457	positive regulation of neuronal action potential	biological_process	0.057679	0.81988	1	918	1	17125	ENSOCUG00000000356
GO:0004740	pyruvate dehydrogenase (acetyl-transferring) kinase activity	molecular_function	0.057712	0.81988	1	918	1	17125	ENSOCUG00000022357
GO:0005967	mitochondrial pyruvate dehydrogenase complex	cellular_component	0.057712	0.81988	1	918	1	17125	ENSOCUG00000022357
GO:0000053	argininosuccinate metabolic process	biological_process	0.057822	0.81988	1	918	1	17125	ENSOCUG00000009045
GO:0004055	argininosuccinate synthase activity	molecular_function	0.057822	0.81988	1	918	1	17125	ENSOCUG00000009045
GO:0030172	troponin C binding	molecular_function	0.057876	0.81988	1	918	1	17125	ENSOCUG00000001757
GO:0030899	calcium-dependent ATPase activity	molecular_function	0.057876	0.81988	1	918	1	17125	ENSOCUG00000001757
GO:0042306	regulation of protein import into nucleus	biological_process	0.057899	0.81988	7	918	59	17125	ENSOCUG00000011097,ENSOCUG00000010133,ENSOCUG00000002492,ENSOCUG00000029416,ENSOCUG00000011696,ENSOCUG00000005116,ENSOCUG00000007302
GO:0016042	lipid catabolic process	biological_process	0.057935	0.81988	17	918	199	17125	ENSOCUG00000009630,ENSOCUG00000010248,ENSOCUG00000017196,ENSOCUG00000000356,ENSOCUG00000004628,ENSOCUG00000017625,ENSOCUG00000016088,ENSOCUG00000005519,ENSOCUG00000009815,ENSOCUG00000015737,ENSOCUG00000010544,ENSOCUG00000000473,ENSOCUG00000012924,ENSOCUG00000007732,ENSOCUG00000013785,ENSOCUG00000000446,ENSOCUG00000027541
GO:0017038	protein import	biological_process	0.057963	0.81988	13	918	141	17125	ENSOCUG00000017625,ENSOCUG00000003010,ENSOCUG00000004793,ENSOCUG00000011696,ENSOCUG00000001670,ENSOCUG00000005116,ENSOCUG00000007302,ENSOCUG00000011034,ENSOCUG00000011097,ENSOCUG00000010133,ENSOCUG00000021413,ENSOCUG00000002492,ENSOCUG00000029416
GO:0010070	zygote asymmetric cell division	biological_process	0.058004	0.81988	1	918	1	17125	ENSOCUG00000012806
GO:0016485	protein processing	biological_process	0.05828	0.81988	15	918	171	17125	ENSOCUG00000003973,ENSOCUG00000014726,ENSOCUG00000004627,ENSOCUG00000023891,ENSOCUG00000011960,ENSOCUG00000005395,ENSOCUG00000006433,ENSOCUG00000009566,ENSOCUG00000006209,ENSOCUG00000006451,ENSOCUG00000008632,ENSOCUG00000005737,ENSOCUG00000011293,ENSOCUG00000017399,ENSOCUG00000004815
GO:0005947	mitochondrial alpha-ketoglutarate dehydrogenase complex	cellular_component	0.05831	0.81988	1	918	1	17125	ENSOCUG00000013139
GO:0030062	mitochondrial tricarboxylic acid cycle enzyme complex	cellular_component	0.05831	0.81988	1	918	1	17125	ENSOCUG00000013139
GO:0072702	response to methyl methanesulfonate	biological_process	0.05833	0.81988	1	918	1	17125	ENSOCUG00000016241
GO:0072703	cellular response to methyl methanesulfonate	biological_process	0.05833	0.81988	1	918	1	17125	ENSOCUG00000016241
GO:0045239	tricarboxylic acid cycle enzyme complex	cellular_component	0.058523	0.81988	2	918	7	17125	ENSOCUG00000013139,ENSOCUG00000015606
GO:0001101	response to acid chemical	biological_process	0.058638	0.81988	12	918	127	17125	ENSOCUG00000017852,ENSOCUG00000013785,ENSOCUG00000021541,ENSOCUG00000016083,ENSOCUG00000021993,ENSOCUG00000003201,ENSOCUG00000008738,ENSOCUG00000016521,ENSOCUG00000002492,ENSOCUG00000013760,ENSOCUG00000021679,ENSOCUG00000005294
GO:1903169	regulation of calcium ion transmembrane transport	biological_process	0.058679	0.81988	5	918	37	17125	ENSOCUG00000013251,ENSOCUG00000008702,ENSOCUG00000012081,ENSOCUG00000006867,ENSOCUG00000001718
GO:0005150	interleukin-1, Type I receptor binding	molecular_function	0.058682	0.81988	1	918	1	17125	ENSOCUG00000004161
GO:0005151	interleukin-1, Type II receptor binding	molecular_function	0.058682	0.81988	1	918	1	17125	ENSOCUG00000004161
GO:0045352	interleukin-1 Type I receptor antagonist activity	molecular_function	0.058682	0.81988	1	918	1	17125	ENSOCUG00000004161
GO:0045353	interleukin-1 Type II receptor antagonist activity	molecular_function	0.058682	0.81988	1	918	1	17125	ENSOCUG00000004161
GO:0038100	nodal binding	molecular_function	0.058718	0.81988	1	918	1	17125	ENSOCUG00000009208
GO:2001184	positive regulation of interleukin-12 secretion	biological_process	0.058718	0.81988	1	918	1	17125	ENSOCUG00000029416
GO:0004595	pantetheine-phosphate adenylyltransferase activity	molecular_function	0.058817	0.81988	1	918	1	17125	ENSOCUG00000015195
GO:0016301	kinase activity	molecular_function	0.058845	0.81988	50	918	685	17125	ENSOCUG00000022781,ENSOCUG00000025100,ENSOCUG00000024295,ENSOCUG00000015705,ENSOCUG00000006669,ENSOCUG00000015070,ENSOCUG00000015195,ENSOCUG00000014367,ENSOCUG00000009934,ENSOCUG00000004316,ENSOCUG00000022357,ENSOCUG00000005991,ENSOCUG00000016083,ENSOCUG00000015434,ENSOCUG00000011238,ENSOCUG00000013060,ENSOCUG00000002819,ENSOCUG00000006056,ENSOCUG00000006209,ENSOCUG00000007618,ENSOCUG00000000833,…
GO:0009755	hormone-mediated signaling pathway	biological_process	0.058852	0.81988	8	918	73	17125	ENSOCUG00000011097,ENSOCUG00000000984,ENSOCUG00000010078,ENSOCUG00000022907,ENSOCUG00000000038,ENSOCUG00000007732,ENSOCUG00000004533,ENSOCUG00000000784
GO:0008386	cholesterol monooxygenase (side-chain-cleaving) activity	molecular_function	0.058939	0.81988	1	918	1	17125	ENSOCUG00000027865
GO:0016713	oxidoreductase activity, acting on paired donors, with incorporation or reduction of molecular oxygen, reduced iron-sulfur protein as one donor, and incorporation of one atom of oxygen	molecular_function	0.058939	0.81988	1	918	1	17125	ENSOCUG00000027865
GO:0046548	retinal rod cell development	biological_process	0.059052	0.81988	2	918	7	17125	ENSOCUG00000004314,ENSOCUG00000000581
GO:0023056	positive regulation of signaling	biological_process	0.059562	0.81988	68	918	1000	17125	ENSOCUG00000015563,ENSOCUG00000000822,ENSOCUG00000012180,ENSOCUG00000004436,ENSOCUG00000000125,ENSOCUG00000007211,ENSOCUG00000012152,ENSOCUG00000000466,ENSOCUG00000004533,ENSOCUG00000026291,ENSOCUG00000007732,ENSOCUG00000017750,ENSOCUG00000003137,ENSOCUG00000014518,ENSOCUG00000017631,ENSOCUG00000025793,ENSOCUG00000003517,ENSOCUG00000004968,ENSOCUG00000010078,ENSOCUG00000003282,ENSOCUG00000002492,…
GO:0006924	activation-induced cell death of T cells	biological_process	0.059562	0.81988	1	918	1	17125	ENSOCUG00000012397
GO:0070235	regulation of activation-induced cell death of T cells	biological_process	0.059562	0.81988	1	918	1	17125	ENSOCUG00000012397
GO:0070236	negative regulation of activation-induced cell death of T cells	biological_process	0.059562	0.81988	1	918	1	17125	ENSOCUG00000012397
GO:0006357	regulation of transcription from RNA polymerase II promoter	biological_process	0.059563	0.81988	81	918	1201	17125	ENSOCUG00000014151,ENSOCUG00000005967,ENSOCUG00000005573,ENSOCUG00000007993,ENSOCUG00000015210,ENSOCUG00000000034,ENSOCUG00000005389,ENSOCUG00000005648,ENSOCUG00000002190,ENSOCUG00000027519,ENSOCUG00000012866,ENSOCUG00000010471,ENSOCUG00000025540,ENSOCUG00000005323,ENSOCUG00000007930,ENSOCUG00000016141,ENSOCUG00000001009,ENSOCUG00000015733,ENSOCUG00000011696,ENSOCUG00000008943,ENSOCUG00000011261,…
GO:0030513	positive regulation of BMP signaling pathway	biological_process	0.05958	0.81988	4	918	26	17125	ENSOCUG00000014518,ENSOCUG00000012335,ENSOCUG00000011097,ENSOCUG00000023902
GO:0004021	L-alanine:2-oxoglutarate aminotransferase activity	molecular_function	0.05975	0.81988	1	918	1	17125	ENSOCUG00000015621
GO:0047635	alanine-oxo-acid transaminase activity	molecular_function	0.05975	0.81988	1	918	1	17125	ENSOCUG00000015621
GO:1903707	negative regulation of hemopoiesis	biological_process	0.059816	0.81988	9	918	89	17125	ENSOCUG00000006655,ENSOCUG00000001009,ENSOCUG00000014289,ENSOCUG00000024295,ENSOCUG00000005116,ENSOCUG00000013675,ENSOCUG00000011097,ENSOCUG00000004930,ENSOCUG00000012181
GO:1900259	regulation of RNA-directed RNA polymerase activity	biological_process	0.059817	0.81988	1	918	1	17125	ENSOCUG00000005011
GO:1900260	negative regulation of RNA-directed RNA polymerase activity	biological_process	0.059817	0.81988	1	918	1	17125	ENSOCUG00000005011
GO:0006534	cysteine metabolic process	biological_process	0.059903	0.81988	2	918	7	17125	ENSOCUG00000012805,ENSOCUG00000013796
GO:0004149	dihydrolipoyllysine-residue succinyltransferase activity	molecular_function	0.059907	0.81988	1	918	1	17125	ENSOCUG00000015606
GO:0016751	S-succinyltransferase activity	molecular_function	0.059907	0.81988	1	918	1	17125	ENSOCUG00000015606
GO:1990175	EH domain binding	molecular_function	0.059945	0.81988	1	918	1	17125	ENSOCUG00000002719
GO:0072010	glomerular epithelium development	biological_process	0.059963	0.81988	3	918	15	17125	ENSOCUG00000011097,ENSOCUG00000015835,ENSOCUG00000012493
GO:0090649	response to oxygen-glucose deprivation	biological_process	0.060007	0.81988	1	918	1	17125	ENSOCUG00000017852
GO:0090650	cellular response to oxygen-glucose deprivation	biological_process	0.060007	0.81988	1	918	1	17125	ENSOCUG00000017852
GO:0070060	'de novo' actin filament nucleation	biological_process	0.060037	0.81988	1	918	1	17125	ENSOCUG00000010050
GO:0051928	positive regulation of calcium ion transport	biological_process	0.060059	0.81988	7	918	61	17125	ENSOCUG00000008702,ENSOCUG00000016507,ENSOCUG00000013251,ENSOCUG00000024481,ENSOCUG00000006867,ENSOCUG00000027635,ENSOCUG00000010078
GO:0097682	intracellular phosphatidylinositol-3,5-bisphosphate-sensitive cation channel activity	molecular_function	0.060271	0.81988	1	918	1	17125	ENSOCUG00000011763
GO:0004341	gluconolactonase activity	molecular_function	0.060325	0.81988	1	918	1	17125	ENSOCUG00000023725
GO:0019220	regulation of phosphate metabolic process	biological_process	0.060327	0.81988	71	918	1047	17125	ENSOCUG00000014515,ENSOCUG00000006433,ENSOCUG00000011386,ENSOCUG00000008668,ENSOCUG00000014723,ENSOCUG00000012806,ENSOCUG00000027164,ENSOCUG00000011417,ENSOCUG00000016088,ENSOCUG00000013296,ENSOCUG00000000356,ENSOCUG00000009223,ENSOCUG00000017419,ENSOCUG00000013760,ENSOCUG00000011034,ENSOCUG00000012560,ENSOCUG00000016154,ENSOCUG00000017750,ENSOCUG00000004533,ENSOCUG00000026291,ENSOCUG00000025793,…
GO:0003996	acyl-CoA ligase activity	molecular_function	0.060442	0.81988	1	918	1	17125	ENSOCUG00000017141
GO:0047760	butyrate-CoA ligase activity	molecular_function	0.060442	0.81988	1	918	1	17125	ENSOCUG00000017141
GO:0032414	positive regulation of ion transmembrane transporter activity	biological_process	0.060515	0.81988	5	918	36	17125	ENSOCUG00000006867,ENSOCUG00000013251,ENSOCUG00000000822,ENSOCUG00000016088,ENSOCUG00000008702
GO:1903070	negative regulation of ER-associated ubiquitin-dependent protein catabolic process	biological_process	0.060583	0.81988	1	918	1	17125	ENSOCUG00000011595
GO:0033925	mannosyl-glycoprotein endo-beta-N-acetylglucosaminidase activity	molecular_function	0.060601	0.81988	1	918	1	17125	ENSOCUG00000023753
GO:0060668	regulation of branching involved in salivary gland morphogenesis by extracellular matrix-epithelial cell signaling	biological_process	0.060705	0.81988	1	918	1	17125	ENSOCUG00000015665
GO:1903893	positive regulation of ATF6-mediated unfolded protein response	biological_process	0.060705	0.81988	1	918	1	17125	ENSOCUG00000007930
GO:0000996	core DNA-dependent RNA polymerase binding promoter specificity activity	molecular_function	0.060717	0.81988	1	918	1	17125	ENSOCUG00000010471
GO:0034246	mitochondrial RNA polymerase binding promoter specificity activity	molecular_function	0.060717	0.81988	1	918	1	17125	ENSOCUG00000010471
GO:1901340	negative regulation of store-operated calcium channel activity	biological_process	0.060804	0.81988	1	918	1	17125	ENSOCUG00000001718
GO:0000145	exocyst	cellular_component	0.06082	0.81988	3	918	15	17125	ENSOCUG00000001604,ENSOCUG00000011678,ENSOCUG00000017917
GO:1903576	response to L-arginine	biological_process	0.060928	0.81988	1	918	1	17125	ENSOCUG00000021679
GO:1903577	cellular response to L-arginine	biological_process	0.060928	0.81988	1	918	1	17125	ENSOCUG00000021679
GO:0052745	inositol phosphate phosphatase activity	molecular_function	0.060967	0.81988	2	918	7	17125	ENSOCUG00000005395,ENSOCUG00000017058
GO:0061695	transferase complex, transferring phosphorus-containing groups	cellular_component	0.061043	0.81988	14	918	158	17125	ENSOCUG00000022377,ENSOCUG00000004436,ENSOCUG00000017419,ENSOCUG00000002992,ENSOCUG00000012181,ENSOCUG00000009208,ENSOCUG00000016393,ENSOCUG00000015070,ENSOCUG00000013946,ENSOCUG00000015434,ENSOCUG00000005480,ENSOCUG00000017625,ENSOCUG00000014723,ENSOCUG00000029133
GO:0001508	action potential	biological_process	0.061057	0.81988	7	918	62	17125	ENSOCUG00000007155,ENSOCUG00000010643,ENSOCUG00000000356,ENSOCUG00000011795,ENSOCUG00000001034,ENSOCUG00000002492,ENSOCUG00000013733
GO:0047676	arachidonate-CoA ligase activity	molecular_function	0.061178	0.81988	1	918	1	17125	ENSOCUG00000005010
GO:0051020	GTPase binding	molecular_function	0.061278	0.81988	18	918	206	17125	ENSOCUG00000011678,ENSOCUG00000016888,ENSOCUG00000017631,ENSOCUG00000014723,ENSOCUG00000014843,ENSOCUG00000023829,ENSOCUG00000001604,ENSOCUG00000012834,ENSOCUG00000015070,ENSOCUG00000006522,ENSOCUG00000016394,ENSOCUG00000007211,ENSOCUG00000006451,ENSOCUG00000016521,ENSOCUG00000005294,ENSOCUG00000004502,ENSOCUG00000011571,ENSOCUG00000012488
GO:0008625	extrinsic apoptotic signaling pathway via death domain receptors	biological_process	0.061281	0.81988	6	918	50	17125	ENSOCUG00000006315,ENSOCUG00000013806,ENSOCUG00000005116,ENSOCUG00000003201,ENSOCUG00000006435,ENSOCUG00000011696
GO:0003881	CDP-diacylglycerol-inositol 3-phosphatidyltransferase activity	molecular_function	0.061303	0.81988	1	918	1	17125	ENSOCUG00000024358
GO:1900170	negative regulation of glucocorticoid mediated signaling pathway	biological_process	0.061405	0.81988	1	918	1	17125	ENSOCUG00000000038
GO:1902211	regulation of prolactin signaling pathway	biological_process	0.061405	0.81988	1	918	1	17125	ENSOCUG00000000038
GO:1902213	positive regulation of prolactin signaling pathway	biological_process	0.061405	0.81988	1	918	1	17125	ENSOCUG00000000038
GO:0045429	positive regulation of nitric oxide biosynthetic process	biological_process	0.061444	0.81988	3	918	17	17125	ENSOCUG00000004436,ENSOCUG00000009045,ENSOCUG00000002492
GO:0032625	interleukin-21 production	biological_process	0.061446	0.81988	1	918	1	17125	ENSOCUG00000007155
GO:0072619	interleukin-21 secretion	biological_process	0.061446	0.81988	1	918	1	17125	ENSOCUG00000007155
GO:0098582	innate vocalization behavior	biological_process	0.061446	0.81988	1	918	1	17125	ENSOCUG00000007155
GO:1901249	regulation of lung goblet cell differentiation	biological_process	0.061446	0.81988	1	918	1	17125	ENSOCUG00000007155
GO:1901250	negative regulation of lung goblet cell differentiation	biological_process	0.061446	0.81988	1	918	1	17125	ENSOCUG00000007155
GO:1903514	calcium ion transport from endoplasmic reticulum to cytosol	biological_process	0.061486	0.81988	3	918	17	17125	ENSOCUG00000023161,ENSOCUG00000008702,ENSOCUG00000008064
GO:0042883	cysteine transport	biological_process	0.061509	0.81988	1	918	1	17125	ENSOCUG00000022298
GO:1903353	regulation of nucleus organization	biological_process	0.061509	0.81988	1	918	1	17125	ENSOCUG00000022298
GO:0007500	mesodermal cell fate determination	biological_process	0.061531	0.81988	1	918	1	17125	ENSOCUG00000011097
GO:0048390	intermediate mesoderm morphogenesis	biological_process	0.061531	0.81988	1	918	1	17125	ENSOCUG00000011097
GO:0048391	intermediate mesoderm formation	biological_process	0.061531	0.81988	1	918	1	17125	ENSOCUG00000011097
GO:0048392	intermediate mesodermal cell differentiation	biological_process	0.061531	0.81988	1	918	1	17125	ENSOCUG00000011097
GO:0055018	regulation of cardiac muscle fiber development	biological_process	0.061531	0.81988	1	918	1	17125	ENSOCUG00000011097
GO:0055020	positive regulation of cardiac muscle fiber development	biological_process	0.061531	0.81988	1	918	1	17125	ENSOCUG00000011097
GO:0060503	bud dilation involved in lung branching	biological_process	0.061531	0.81988	1	918	1	17125	ENSOCUG00000011097
GO:0061149	BMP signaling pathway involved in ureter morphogenesis	biological_process	0.061531	0.81988	1	918	1	17125	ENSOCUG00000011097
GO:0061150	renal system segmentation	biological_process	0.061531	0.81988	1	918	1	17125	ENSOCUG00000011097
GO:0061151	BMP signaling pathway involved in renal system segmentation	biological_process	0.061531	0.81988	1	918	1	17125	ENSOCUG00000011097
GO:0061155	pulmonary artery endothelial tube morphogenesis	biological_process	0.061531	0.81988	1	918	1	17125	ENSOCUG00000011097
GO:0061216	regulation of transcription from RNA polymerase II promoter involved in mesonephros development	biological_process	0.061531	0.81988	1	918	1	17125	ENSOCUG00000011097
GO:0071893	BMP signaling pathway involved in nephric duct formation	biological_process	0.061531	0.81988	1	918	1	17125	ENSOCUG00000011097
GO:0072096	negative regulation of branch elongation involved in ureteric bud branching	biological_process	0.061531	0.81988	1	918	1	17125	ENSOCUG00000011097
GO:0072097	negative regulation of branch elongation involved in ureteric bud branching by BMP signaling pathway	biological_process	0.061531	0.81988	1	918	1	17125	ENSOCUG00000011097
GO:0072099	anterior/posterior pattern specification involved in ureteric bud development	biological_process	0.061531	0.81988	1	918	1	17125	ENSOCUG00000011097
GO:0072100	specification of ureteric bud anterior/posterior symmetry	biological_process	0.061531	0.81988	1	918	1	17125	ENSOCUG00000011097
GO:0072101	specification of ureteric bud anterior/posterior symmetry by BMP signaling pathway	biological_process	0.061531	0.81988	1	918	1	17125	ENSOCUG00000011097
GO:0072125	negative regulation of glomerular mesangial cell proliferation	biological_process	0.061531	0.81988	1	918	1	17125	ENSOCUG00000011097
GO:0072192	ureter epithelial cell differentiation	biological_process	0.061531	0.81988	1	918	1	17125	ENSOCUG00000011097
GO:0072200	negative regulation of mesenchymal cell proliferation involved in ureter development	biological_process	0.061531	0.81988	1	918	1	17125	ENSOCUG00000011097
GO:0090191	negative regulation of branching involved in ureteric bud morphogenesis	biological_process	0.061531	0.81988	1	918	1	17125	ENSOCUG00000011097
GO:0090194	negative regulation of glomerulus development	biological_process	0.061531	0.81988	1	918	1	17125	ENSOCUG00000011097
GO:1901964	positive regulation of cell proliferation involved in outflow tract morphogenesis	biological_process	0.061531	0.81988	1	918	1	17125	ENSOCUG00000011097
GO:2000004	regulation of metanephric S-shaped body morphogenesis	biological_process	0.061531	0.81988	1	918	1	17125	ENSOCUG00000011097
GO:2000005	negative regulation of metanephric S-shaped body morphogenesis	biological_process	0.061531	0.81988	1	918	1	17125	ENSOCUG00000011097
GO:2000006	regulation of metanephric comma-shaped body morphogenesis	biological_process	0.061531	0.81988	1	918	1	17125	ENSOCUG00000011097
GO:2000007	negative regulation of metanephric comma-shaped body morphogenesis	biological_process	0.061531	0.81988	1	918	1	17125	ENSOCUG00000011097
GO:0000451	rRNA 2'-O-methylation	biological_process	0.061567	0.81988	1	918	1	17125	ENSOCUG00000004319
GO:0000453	enzyme-directed rRNA 2'-O-methylation	biological_process	0.061567	0.81988	1	918	1	17125	ENSOCUG00000004319
GO:1990092	calcium-dependent self proteolysis	biological_process	0.061568	0.81988	1	918	1	17125	ENSOCUG00000024481
GO:0032127	dense core granule membrane	cellular_component	0.061569	0.81988	1	918	1	17125	ENSOCUG00000001216
GO:1904481	response to tetrahydrofolate	biological_process	0.061573	0.81988	1	918	1	17125	ENSOCUG00000021541
GO:1904482	cellular response to tetrahydrofolate	biological_process	0.061573	0.81988	1	918	1	17125	ENSOCUG00000021541
GO:0008609	alkylglycerone-phosphate synthase activity	molecular_function	0.061582	0.81988	1	918	1	17125	ENSOCUG00000011521
GO:1990519	mitochondrial pyrimidine nucleotide import	biological_process	0.061591	0.81988	1	918	1	17125	ENSOCUG00000004163
GO:0003842	1-pyrroline-5-carboxylate dehydrogenase activity	molecular_function	0.061593	0.81988	1	918	1	17125	ENSOCUG00000015315
GO:0010133	proline catabolic process to glutamate	biological_process	0.061593	0.81988	1	918	1	17125	ENSOCUG00000015315
GO:0042728	flavin-containing compound catabolic process	biological_process	0.061596	0.81988	1	918	1	17125	ENSOCUG00000006433
GO:0072389	flavin adenine dinucleotide catabolic process	biological_process	0.061596	0.81988	1	918	1	17125	ENSOCUG00000006433
GO:1903004	regulation of protein K63-linked deubiquitination	biological_process	0.061596	0.81988	1	918	1	17125	ENSOCUG00000006433
GO:1903006	positive regulation of protein K63-linked deubiquitination	biological_process	0.061596	0.81988	1	918	1	17125	ENSOCUG00000006433
GO:1903007	positive regulation of Lys63-specific deubiquitinase activity	biological_process	0.061596	0.81988	1	918	1	17125	ENSOCUG00000006433
GO:1990730	VCP-NSFL1C complex	cellular_component	0.061596	0.81988	1	918	1	17125	ENSOCUG00000006433
GO:0033123	positive regulation of purine nucleotide catabolic process	biological_process	0.061596	0.81988	1	918	1	17125	ENSOCUG00000023317
GO:1900159	positive regulation of bone mineralization involved in bone maturation	biological_process	0.061596	0.81988	1	918	1	17125	ENSOCUG00000023317
GO:1902690	positive regulation of NAD metabolic process	biological_process	0.061596	0.81988	1	918	1	17125	ENSOCUG00000023317
GO:1904025	positive regulation of glucose catabolic process to lactate via pyruvate	biological_process	0.061596	0.81988	1	918	1	17125	ENSOCUG00000023317
GO:0047325	inositol tetrakisphosphate 1-kinase activity	molecular_function	0.061596	0.81988	1	918	1	17125	ENSOCUG00000016543
GO:0052725	inositol-1,3,4-trisphosphate 6-kinase activity	molecular_function	0.061596	0.81988	1	918	1	17125	ENSOCUG00000016543
GO:0052726	inositol-1,3,4-trisphosphate 5-kinase activity	molecular_function	0.061596	0.81988	1	918	1	17125	ENSOCUG00000016543
GO:0070543	response to linoleic acid	biological_process	0.061596	0.81988	1	918	1	17125	ENSOCUG00000002492
GO:0070892	lipoteichoic acid receptor activity	molecular_function	0.061596	0.81988	1	918	1	17125	ENSOCUG00000002492
GO:0004941	beta2-adrenergic receptor activity	molecular_function	0.061596	0.81988	1	918	1	17125	ENSOCUG00000016088
GO:0051380	norepinephrine binding	molecular_function	0.061596	0.81988	1	918	1	17125	ENSOCUG00000016088
GO:0100024	regulation of carbohydrate metabolic process by transcription from RNA polymerase II promoter	biological_process	0.061596	0.81988	1	918	1	17125	ENSOCUG00000011261
GO:1900402	regulation of carbohydrate metabolic process by regulation of transcription from RNA polymerase II promoter	biological_process	0.061596	0.81988	1	918	1	17125	ENSOCUG00000011261
GO:1901585	regulation of acid-sensing ion channel activity	biological_process	0.061596	0.81988	1	918	1	17125	ENSOCUG00000005794
GO:0070740	tubulin-glutamic acid ligase activity	molecular_function	0.061596	0.81988	1	918	1	17125	ENSOCUG00000008140
GO:0009372	quorum sensing	biological_process	0.061597	0.81988	1	918	1	17125	ENSOCUG00000004158
GO:0052097	interspecies quorum sensing	biological_process	0.061597	0.81988	1	918	1	17125	ENSOCUG00000004158
GO:0052106	quorum sensing involved in interaction with host	biological_process	0.061597	0.81988	1	918	1	17125	ENSOCUG00000004158
GO:0060456	positive regulation of digestive system process	biological_process	0.061597	0.81988	1	918	1	17125	ENSOCUG00000004158
GO:0060730	regulation of intestinal epithelial structure maintenance	biological_process	0.061597	0.81988	1	918	1	17125	ENSOCUG00000004158
GO:0060731	positive regulation of intestinal epithelial structure maintenance	biological_process	0.061597	0.81988	1	918	1	17125	ENSOCUG00000004158
GO:0070715	sodium-dependent organic cation transport	biological_process	0.061597	0.81988	1	918	1	17125	ENSOCUG00000004158
GO:0047933	glucose-1,6-bisphosphate synthase activity	molecular_function	0.061597	0.81988	1	918	1	17125	ENSOCUG00000005709
GO:0036290	protein trans-autophosphorylation	biological_process	0.061598	0.81988	1	918	1	17125	ENSOCUG00000012090
GO:0070054	mRNA splicing, via endonucleolytic cleavage and ligation	biological_process	0.061598	0.81988	1	918	1	17125	ENSOCUG00000012090
GO:1990579	peptidyl-serine trans-autophosphorylation	biological_process	0.061598	0.81988	1	918	1	17125	ENSOCUG00000012090
GO:0010428	methyl-CpNpG binding	molecular_function	0.061598	0.81988	1	918	1	17125	ENSOCUG00000007437
GO:0006104	succinyl-CoA metabolic process	biological_process	0.0616	0.81988	1	918	1	17125	ENSOCUG00000012376
GO:0016005	phospholipase A2 activator activity	molecular_function	0.061602	0.81988	1	918	1	17125	ENSOCUG00000015471
GO:0045183	translation factor activity, non-nucleic acid binding	molecular_function	0.061602	0.81988	1	918	1	17125	ENSOCUG00000013760
GO:0052658	inositol-1,4,5-trisphosphate 5-phosphatase activity	molecular_function	0.061604	0.81988	1	918	1	17125	ENSOCUG00000005395
GO:0004349	glutamate 5-kinase activity	molecular_function	0.061608	0.81988	1	918	1	17125	ENSOCUG00000005956
GO:0004350	glutamate-5-semialdehyde dehydrogenase activity	molecular_function	0.061608	0.81988	1	918	1	17125	ENSOCUG00000005956
GO:0006592	ornithine biosynthetic process	biological_process	0.061608	0.81988	1	918	1	17125	ENSOCUG00000005956
GO:0019202	amino acid kinase activity	molecular_function	0.061608	0.81988	1	918	1	17125	ENSOCUG00000005956
GO:0061649	ubiquitinated histone binding	molecular_function	0.061608	0.81988	1	918	1	17125	ENSOCUG00000014647
GO:0036494	positive regulation of translation initiation in response to endoplasmic reticulum stress	biological_process	0.061611	0.81988	1	918	1	17125	ENSOCUG00000017619
GO:0008160	protein tyrosine phosphatase activator activity	molecular_function	0.061614	0.81988	1	918	1	17125	ENSOCUG00000003042
GO:0010938	cytoplasmic microtubule depolymerization	biological_process	0.061619	0.81988	1	918	1	17125	ENSOCUG00000009404
GO:0060404	axonemal microtubule depolymerization	biological_process	0.061619	0.81988	1	918	1	17125	ENSOCUG00000009404
GO:0070462	plus-end specific microtubule depolymerization	biological_process	0.061619	0.81988	1	918	1	17125	ENSOCUG00000009404
GO:0010814	substance P catabolic process	biological_process	0.061626	0.81988	1	918	1	17125	ENSOCUG00000011960
GO:0010816	calcitonin catabolic process	biological_process	0.061626	0.81988	1	918	1	17125	ENSOCUG00000011960
GO:0034959	endothelin maturation	biological_process	0.061626	0.81988	1	918	1	17125	ENSOCUG00000011960
GO:0042144	vacuole fusion, non-autophagic	biological_process	0.061636	0.81988	1	918	1	17125	ENSOCUG00000000676
GO:0000224	peptide-N4-(N-acetyl-beta-glucosaminyl)asparagine amidase activity	molecular_function	0.061639	0.81988	1	918	1	17125	ENSOCUG00000015362
GO:0031370	eukaryotic initiation factor 4G binding	molecular_function	0.061668	0.81988	1	918	1	17125	ENSOCUG00000001456
GO:0008269	JAK pathway signal transduction adaptor activity	molecular_function	0.061687	0.81988	1	918	1	17125	ENSOCUG00000010937
GO:0019932	second-messenger-mediated signaling	biological_process	0.061722	0.81988	12	918	131	17125	ENSOCUG00000006867,ENSOCUG00000011386,ENSOCUG00000011763,ENSOCUG00000000790,ENSOCUG00000002492,ENSOCUG00000022357,ENSOCUG00000012560,ENSOCUG00000008582,ENSOCUG00000009934,ENSOCUG00000003475,ENSOCUG00000023317,ENSOCUG00000002086
GO:0002523	leukocyte migration involved in inflammatory response	biological_process	0.061844	0.81988	2	918	8	17125	ENSOCUG00000009566,ENSOCUG00000008632
GO:0051780	behavioral response to nutrient	biological_process	0.061864	0.81988	1	918	1	17125	ENSOCUG00000016776
GO:0035945	mitochondrial ncRNA surveillance	biological_process	0.061872	0.81988	1	918	1	17125	ENSOCUG00000004933
GO:0035946	mitochondrial mRNA surveillance	biological_process	0.061872	0.81988	1	918	1	17125	ENSOCUG00000004933
GO:0071026	cytoplasmic RNA surveillance	biological_process	0.061872	0.81988	1	918	1	17125	ENSOCUG00000004933
GO:2000827	mitochondrial RNA surveillance	biological_process	0.061872	0.81988	1	918	1	17125	ENSOCUG00000004933
GO:0010848	regulation of chromatin disassembly	biological_process	0.061908	0.81988	1	918	1	17125	ENSOCUG00000014777
GO:0045298	tubulin complex	cellular_component	0.061914	0.81988	1	918	1	17125	ENSOCUG00000011386
GO:0006402	mRNA catabolic process	biological_process	0.06196	0.81988	9	918	89	17125	ENSOCUG00000006650,ENSOCUG00000013018,ENSOCUG00000023902,ENSOCUG00000005323,ENSOCUG00000021983,ENSOCUG00000027257,ENSOCUG00000004933,ENSOCUG00000005465,ENSOCUG00000004930
GO:0070202	regulation of establishment of protein localization to chromosome	biological_process	0.06202	0.81988	1	918	1	17125	ENSOCUG00000001687
GO:0003271	smoothened signaling pathway involved in regulation of secondary heart field cardioblast proliferation	biological_process	0.06205	0.81988	1	918	1	17125	ENSOCUG00000010018
GO:0005009	insulin-activated receptor activity	molecular_function	0.062125	0.81988	1	918	1	17125	ENSOCUG00000004436
GO:0033108	mitochondrial respiratory chain complex assembly	biological_process	0.06224	0.81988	5	918	47	17125	ENSOCUG00000005802,ENSOCUG00000012571,ENSOCUG00000008457,ENSOCUG00000000790,ENSOCUG00000004163
GO:0031703	type 2 angiotensin receptor binding	molecular_function	0.06229	0.81988	1	918	1	17125	ENSOCUG00000000478
GO:0060053	neurofilament cytoskeleton	cellular_component	0.062302	0.81988	1	918	1	17125	ENSOCUG00000016614
GO:0018401	peptidyl-proline hydroxylation to 4-hydroxy-L-proline	biological_process	0.062409	0.81988	1	918	1	17125	ENSOCUG00000023222
GO:0019826	oxygen sensor activity	molecular_function	0.062409	0.81988	1	918	1	17125	ENSOCUG00000023222
GO:0070119	ciliary neurotrophic factor binding	molecular_function	0.06241	0.81988	1	918	1	17125	ENSOCUG00000016354
GO:0050115	myosin-light-chain-phosphatase activity	molecular_function	0.062481	0.81988	1	918	1	17125	ENSOCUG00000001023
GO:0002031	G-protein coupled receptor internalization	biological_process	0.062554	0.81988	2	918	8	17125	ENSOCUG00000026291,ENSOCUG00000008582
GO:0004018	N6-(1,2-dicarboxyethyl)AMP AMP-lyase (fumarate-forming) activity	molecular_function	0.062557	0.81988	1	918	1	17125	ENSOCUG00000016161
GO:0070626	(S)-2-(5-amino-1-(5-phospho-D-ribosyl)imidazole-4-carboxamido)succinate AMP-lyase (fumarate-forming) activity	molecular_function	0.062557	0.81988	1	918	1	17125	ENSOCUG00000016161
GO:0008265	Mo-molybdopterin cofactor sulfurase activity	molecular_function	0.062693	0.81988	1	918	1	17125	ENSOCUG00000000703
GO:0098900	regulation of action potential	biological_process	0.062731	0.81988	4	918	26	17125	ENSOCUG00000007155,ENSOCUG00000000356,ENSOCUG00000001034,ENSOCUG00000002492
GO:0051463	negative regulation of cortisol secretion	biological_process	0.062762	0.81988	1	918	1	17125	ENSOCUG00000004533
GO:0060125	negative regulation of growth hormone secretion	biological_process	0.062762	0.81988	1	918	1	17125	ENSOCUG00000004533
GO:0061582	intestinal epithelial cell migration	biological_process	0.062762	0.81988	1	918	1	17125	ENSOCUG00000004533
GO:0022904	respiratory electron transport chain	biological_process	0.062782	0.81988	5	918	46	17125	ENSOCUG00000013147,ENSOCUG00000004581,ENSOCUG00000012066,ENSOCUG00000015728,ENSOCUG00000025982
GO:0010817	regulation of hormone levels	biological_process	0.062821	0.81988	20	918	248	17125	ENSOCUG00000001018,ENSOCUG00000013785,ENSOCUG00000011960,ENSOCUG00000027635,ENSOCUG00000004533,ENSOCUG00000026291,ENSOCUG00000010995,ENSOCUG00000027865,ENSOCUG00000000098,ENSOCUG00000004161,ENSOCUG00000001227,ENSOCUG00000022350,ENSOCUG00000009208,ENSOCUG00000016776,ENSOCUG00000008478,ENSOCUG00000007211,ENSOCUG00000014534,ENSOCUG00000010790,ENSOCUG00000004502,ENSOCUG00000005802
GO:0022898	regulation of transmembrane transporter activity	biological_process	0.062833	0.81988	10	918	104	17125	ENSOCUG00000008702,ENSOCUG00000002086,ENSOCUG00000013251,ENSOCUG00000005794,ENSOCUG00000001034,ENSOCUG00000014471,ENSOCUG00000016088,ENSOCUG00000000822,ENSOCUG00000006867,ENSOCUG00000001718
GO:0005865	striated muscle thin filament	cellular_component	0.062933	0.81988	2	918	9	17125	ENSOCUG00000001757,ENSOCUG00000007566
GO:0044458	motile cilium assembly	biological_process	0.062957	0.81988	3	918	16	17125	ENSOCUG00000010018,ENSOCUG00000008704,ENSOCUG00000003973
GO:0009069	serine family amino acid metabolic process	biological_process	0.063024	0.81988	4	918	28	17125	ENSOCUG00000021541,ENSOCUG00000013812,ENSOCUG00000013796,ENSOCUG00000012805
GO:0070539	linoleic acid binding	molecular_function	0.063041	0.81988	1	918	1	17125	ENSOCUG00000007732
GO:0004699	calcium-independent protein kinase C activity	molecular_function	0.063113	0.81988	1	918	1	17125	ENSOCUG00000013785
GO:2001029	regulation of cellular glucuronidation	biological_process	0.063113	0.81988	1	918	1	17125	ENSOCUG00000013785
GO:2001031	positive regulation of cellular glucuronidation	biological_process	0.063113	0.81988	1	918	1	17125	ENSOCUG00000013785
GO:0034414	tRNA 3'-trailer cleavage, endonucleolytic	biological_process	0.063127	0.81988	1	918	1	17125	ENSOCUG00000012703
GO:0072684	mitochondrial tRNA 3'-trailer cleavage, endonucleolytic	biological_process	0.063127	0.81988	1	918	1	17125	ENSOCUG00000012703
GO:0015238	drug transmembrane transporter activity	molecular_function	0.063177	0.81988	2	918	7	17125	ENSOCUG00000025548,ENSOCUG00000011686
GO:0071788	endoplasmic reticulum tubular network maintenance	biological_process	0.063191	0.81988	1	918	1	17125	ENSOCUG00000008962
GO:0004397	histidine ammonia-lyase activity	molecular_function	0.063281	0.81988	1	918	1	17125	ENSOCUG00000005528
GO:0015942	formate metabolic process	biological_process	0.063281	0.81988	1	918	1	17125	ENSOCUG00000005528
GO:0019557	histidine catabolic process to glutamate and formate	biological_process	0.063281	0.81988	1	918	1	17125	ENSOCUG00000005528
GO:0090522	vesicle tethering involved in exocytosis	biological_process	0.063294	0.81988	1	918	1	17125	ENSOCUG00000011678
GO:0043250	sodium-dependent organic anion transmembrane transporter activity	molecular_function	0.06332	0.81988	1	918	1	17125	ENSOCUG00000014905
GO:0043251	sodium-dependent organic anion transport	biological_process	0.06332	0.81988	1	918	1	17125	ENSOCUG00000014905
GO:0032887	regulation of spindle elongation	biological_process	0.063411	0.81988	1	918	1	17125	ENSOCUG00000012335
GO:0032888	regulation of mitotic spindle elongation	biological_process	0.063411	0.81988	1	918	1	17125	ENSOCUG00000012335
GO:0055028	cortical microtubule	cellular_component	0.063411	0.81988	1	918	1	17125	ENSOCUG00000012335
GO:0055048	anastral spindle assembly	biological_process	0.063411	0.81988	1	918	1	17125	ENSOCUG00000012335
GO:0071988	protein localization to spindle pole body	biological_process	0.063411	0.81988	1	918	1	17125	ENSOCUG00000012335
GO:1902363	regulation of protein localization to spindle pole body	biological_process	0.063411	0.81988	1	918	1	17125	ENSOCUG00000012335
GO:1902365	positive regulation of protein localization to spindle pole body	biological_process	0.063411	0.81988	1	918	1	17125	ENSOCUG00000012335
GO:1902846	positive regulation of mitotic spindle elongation	biological_process	0.063411	0.81988	1	918	1	17125	ENSOCUG00000012335
GO:0008458	carnitine O-octanoyltransferase activity	molecular_function	0.063477	0.81988	1	918	1	17125	ENSOCUG00000010544
GO:0016414	O-octanoyltransferase activity	molecular_function	0.063477	0.81988	1	918	1	17125	ENSOCUG00000010544
GO:0016415	octanoyltransferase activity	molecular_function	0.063477	0.81988	1	918	1	17125	ENSOCUG00000010544
GO:0004115	3',5'-cyclic-AMP phosphodiesterase activity	molecular_function	0.06358	0.82025	2	918	7	17125	ENSOCUG00000001428,ENSOCUG00000008175
GO:0030091	protein repair	biological_process	0.06365	0.82025	1	918	2	17125	ENSOCUG00000022831
GO:0033743	peptide-methionine (R)-S-oxide reductase activity	molecular_function	0.06365	0.82025	1	918	2	17125	ENSOCUG00000022831
GO:0034040	lipid-transporting ATPase activity	molecular_function	0.063685	0.82025	1	918	1	17125	ENSOCUG00000017956
GO:0034699	response to luteinizing hormone	biological_process	0.06387	0.82149	1	918	1	17125	ENSOCUG00000016083
GO:0070123	transforming growth factor beta receptor activity, type III	molecular_function	0.06387	0.82149	1	918	1	17125	ENSOCUG00000016083
GO:0030140	trans-Golgi network transport vesicle	cellular_component	0.063916	0.82149	3	918	16	17125	ENSOCUG00000014160,ENSOCUG00000022858,ENSOCUG00000013806
GO:0023057	negative regulation of signaling	biological_process	0.064011	0.82158	54	918	770	17125	ENSOCUG00000003201,ENSOCUG00000013760,ENSOCUG00000012560,ENSOCUG00000003790,ENSOCUG00000009934,ENSOCUG00000006315,ENSOCUG00000025709,ENSOCUG00000006669,ENSOCUG00000000784,ENSOCUG00000016088,ENSOCUG00000000356,ENSOCUG00000024295,ENSOCUG00000005737,ENSOCUG00000016393,ENSOCUG00000006209,ENSOCUG00000008582,ENSOCUG00000002086,ENSOCUG00000016772,ENSOCUG00000012834,ENSOCUG00000014515,ENSOCUG00000013060,…
GO:0045989	positive regulation of striated muscle contraction	biological_process	0.064062	0.82158	2	918	7	17125	ENSOCUG00000023317,ENSOCUG00000002688
GO:0072507	divalent inorganic cation homeostasis	biological_process	0.064086	0.82158	18	918	216	17125	ENSOCUG00000023161,ENSOCUG00000004314,ENSOCUG00000013785,ENSOCUG00000006885,ENSOCUG00000029623,ENSOCUG00000002688,ENSOCUG00000002492,ENSOCUG00000010078,ENSOCUG00000008582,ENSOCUG00000024481,ENSOCUG00000012085,ENSOCUG00000006867,ENSOCUG00000005739,ENSOCUG00000016507,ENSOCUG00000006451,ENSOCUG00000008738,ENSOCUG00000008702,ENSOCUG00000008064
GO:0060538	skeletal muscle organ development	biological_process	0.064102	0.82158	11	918	115	17125	ENSOCUG00000029416,ENSOCUG00000012980,ENSOCUG00000023317,ENSOCUG00000005092,ENSOCUG00000005802,ENSOCUG00000013251,ENSOCUG00000012560,ENSOCUG00000014515,ENSOCUG00000023161,ENSOCUG00000007566,ENSOCUG00000007155
GO:0031109	microtubule polymerization or depolymerization	biological_process	0.064188	0.82211	8	918	74	17125	ENSOCUG00000013060,ENSOCUG00000011386,ENSOCUG00000017326,ENSOCUG00000012335,ENSOCUG00000013147,ENSOCUG00000001220,ENSOCUG00000010248,ENSOCUG00000009404
GO:0006865	amino acid transport	biological_process	0.064514	0.82571	8	918	72	17125	ENSOCUG00000001685,ENSOCUG00000022298,ENSOCUG00000000098,ENSOCUG00000001334,ENSOCUG00000027668,ENSOCUG00000011686,ENSOCUG00000009943,ENSOCUG00000012066
GO:0023051	regulation of signaling	biological_process	0.064692	0.82741	126	918	1956	17125	ENSOCUG00000006237,ENSOCUG00000024295,ENSOCUG00000012335,ENSOCUG00000016776,ENSOCUG00000005471,ENSOCUG00000006669,ENSOCUG00000005739,ENSOCUG00000000784,ENSOCUG00000006315,ENSOCUG00000025709,ENSOCUG00000012407,ENSOCUG00000010790,ENSOCUG00000014833,ENSOCUG00000009934,ENSOCUG00000003201,ENSOCUG00000008954,ENSOCUG00000010018,ENSOCUG00000016521,ENSOCUG00000011535,ENSOCUG00000008632,ENSOCUG00000000038,…
GO:0019898	extrinsic component of membrane	cellular_component	0.064921	0.82961	11	918	116	17125	ENSOCUG00000005656,ENSOCUG00000006451,ENSOCUG00000010248,ENSOCUG00000023666,ENSOCUG00000013251,ENSOCUG00000002719,ENSOCUG00000015070,ENSOCUG00000014515,ENSOCUG00000012335,ENSOCUG00000004607,ENSOCUG00000014723
GO:1903788	positive regulation of glutathione biosynthetic process	biological_process	0.064986	0.82961	1	918	1	17125	ENSOCUG00000001009
GO:0050996	positive regulation of lipid catabolic process	biological_process	0.065	0.82961	3	918	16	17125	ENSOCUG00000004628,ENSOCUG00000016088,ENSOCUG00000013785
GO:0007595	lactation	biological_process	0.065238	0.83207	3	918	17	17125	ENSOCUG00000002071,ENSOCUG00000010937,ENSOCUG00000013760
GO:0061061	muscle structure development	biological_process	0.065633	0.83652	28	918	365	17125	ENSOCUG00000014904,ENSOCUG00000012972,ENSOCUG00000012444,ENSOCUG00000026533,ENSOCUG00000013147,ENSOCUG00000017419,ENSOCUG00000012693,ENSOCUG00000013806,ENSOCUG00000005802,ENSOCUG00000012560,ENSOCUG00000013251,ENSOCUG00000023317,ENSOCUG00000023161,ENSOCUG00000014515,ENSOCUG00000027029,ENSOCUG00000007732,ENSOCUG00000011942,ENSOCUG00000021569,ENSOCUG00000015434,ENSOCUG00000007566,ENSOCUG00000007155,…
GO:0090238	positive regulation of arachidonic acid secretion	biological_process	0.065737	0.83681	1	918	1	17125	ENSOCUG00000014833
GO:0065003	macromolecular complex assembly	biological_process	0.065747	0.83681	70	918	1062	17125	ENSOCUG00000008833,ENSOCUG00000017326,ENSOCUG00000010001,ENSOCUG00000005802,ENSOCUG00000015759,ENSOCUG00000004436,ENSOCUG00000021107,ENSOCUG00000012921,ENSOCUG00000004533,ENSOCUG00000022132,ENSOCUG00000002492,ENSOCUG00000003282,ENSOCUG00000011923,ENSOCUG00000011293,ENSOCUG00000000356,ENSOCUG00000010763,ENSOCUG00000011763,ENSOCUG00000015070,ENSOCUG00000003038,ENSOCUG00000005545,ENSOCUG00000005794,…
GO:0071900	regulation of protein serine/threonine kinase activity	biological_process	0.065896	0.83813	21	918	264	17125	ENSOCUG00000015083,ENSOCUG00000003517,ENSOCUG00000012806,ENSOCUG00000006750,ENSOCUG00000004533,ENSOCUG00000015434,ENSOCUG00000021115,ENSOCUG00000011358,ENSOCUG00000011097,ENSOCUG00000008582,ENSOCUG00000015737,ENSOCUG00000013296,ENSOCUG00000000356,ENSOCUG00000024295,ENSOCUG00000016088,ENSOCUG00000012488,ENSOCUG00000003384,ENSOCUG00000012090,ENSOCUG00000017419,ENSOCUG00000008954,ENSOCUG00000004436
GO:0043497	regulation of protein heterodimerization activity	biological_process	0.065942	0.83813	2	918	8	17125	ENSOCUG00000012921,ENSOCUG00000002492
GO:0043560	insulin receptor substrate binding	molecular_function	0.066103	0.83867	2	918	7	17125	ENSOCUG00000005116,ENSOCUG00000004436
GO:1901021	positive regulation of calcium ion transmembrane transporter activity	biological_process	0.066122	0.83867	3	918	16	17125	ENSOCUG00000006867,ENSOCUG00000013251,ENSOCUG00000008702
GO:1904427	positive regulation of calcium ion transmembrane transport	biological_process	0.066122	0.83867	3	918	16	17125	ENSOCUG00000006867,ENSOCUG00000013251,ENSOCUG00000008702
GO:0038127	ERBB signaling pathway	biological_process	0.066225	0.8394	7	918	61	17125	ENSOCUG00000004607,ENSOCUG00000008668,ENSOCUG00000005737,ENSOCUG00000013760,ENSOCUG00000004533,ENSOCUG00000010078,ENSOCUG00000000478
GO:0043604	amide biosynthetic process	biological_process	0.066427	0.84138	43	918	756	17125	ENSOCUG00000000356,ENSOCUG00000017619,ENSOCUG00000010791,ENSOCUG00000012504,ENSOCUG00000009045,ENSOCUG00000014878,ENSOCUG00000017792,ENSOCUG00000001767,ENSOCUG00000011662,ENSOCUG00000011034,ENSOCUG00000016875,ENSOCUG00000009306,ENSOCUG00000013760,ENSOCUG00000001456,ENSOCUG00000022463,ENSOCUG00000004207,ENSOCUG00000000584,ENSOCUG00000000684,ENSOCUG00000006650,ENSOCUG00000003475,ENSOCUG00000015789,…
GO:0071890	bicarbonate binding	molecular_function	0.066501	0.84173	1	918	1	17125	ENSOCUG00000002264
[truncated: 5,919 more rows]

## Sheet: GO of down lncRNAs
GO_accession	Description	Term_type	Over_represented_pValue	Corrected_pValue	DEG_item	DEG_list	Bg_item	Bg_list	Gene_names
[truncated: 12,946 more rows]

## Sheet: KEGG of up lncRNAs
#Term	Database	ID	Input number	Background number	P-Value	Corrected P-Value	Input	KEGG_ID/KO	Entrez_ID	Hyperlink
[truncated: 254 more rows]

[truncated: 1 more sheets: KEGG of down lncRNAs]
