# Supplementary material for: Analysis of lncRNA in the skeletal muscle of rabbits at different developmental stages
Source: Front Vet Sci. 2022 Sep 21;9:948929. doi: 10.3389/fvets.2022.948929 (PMC9533132; doi:10.3389/fvets.2022.948929)
Supplement: Supplementary file 7 [file Table_7.XLSX]

## Sheet: GO of up lncRNAs
GO_accession	Description	Term_type	Over_represented_pValue	Corrected_pValue	DEG_item	DEG_list	Bg_item	Bg_list	Gene_names
GO:0006643	membrane lipid metabolic process	biological_process	0.00038662	1	3	21	119	17125	ENSOCUG00000003021,ENSOCUG00000017959,ENSOCUG00000002197
GO:0008305	integrin complex	cellular_component	0.00087336	1	2	21	28	17125	ENSOCUG00000002197,ENSOCUG00000014602
GO:0098636	protein complex involved in cell adhesion	cellular_component	0.0010108	1	2	21	31	17125	ENSOCUG00000002197,ENSOCUG00000014602
GO:0004584	dolichyl-phosphate-mannose-glycolipid alpha-mannosyltransferase activity	molecular_function	0.0010899	1	1	21	1	17125	ENSOCUG00000017959
GO:0000717	nucleotide-excision repair, DNA duplex unwinding	biological_process	0.0012031	1	1	21	1	17125	ENSOCUG00000002248
GO:0016231	beta-N-acetylglucosaminidase activity	molecular_function	0.0015284	1	1	21	1	17125	ENSOCUG00000002768
GO:0051977	lysophospholipid transport	biological_process	0.0016915	1	1	21	1	17125	ENSOCUG00000001028
GO:0051978	lysophospholipid transporter activity	molecular_function	0.0016915	1	1	21	1	17125	ENSOCUG00000001028
GO:1990379	lipid transport across blood brain barrier	biological_process	0.0016915	1	1	21	1	17125	ENSOCUG00000001028
GO:0035442	dipeptide transmembrane transport	biological_process	0.0017678	1	1	21	1	17125	ENSOCUG00000011742
GO:0042938	dipeptide transport	biological_process	0.0017678	1	1	21	1	17125	ENSOCUG00000011742
GO:0090088	regulation of oligopeptide transport	biological_process	0.0017678	1	1	21	1	17125	ENSOCUG00000011742
GO:0090089	regulation of dipeptide transport	biological_process	0.0017678	1	1	21	1	17125	ENSOCUG00000011742
GO:2000878	positive regulation of oligopeptide transport	biological_process	0.0017678	1	1	21	1	17125	ENSOCUG00000011742
GO:2000880	positive regulation of dipeptide transport	biological_process	0.0017678	1	1	21	1	17125	ENSOCUG00000011742
GO:2001148	regulation of dipeptide transmembrane transport	biological_process	0.0017678	1	1	21	1	17125	ENSOCUG00000011742
GO:2001150	positive regulation of dipeptide transmembrane transport	biological_process	0.0017678	1	1	21	1	17125	ENSOCUG00000011742
GO:0007308	oocyte construction	biological_process	0.0018503	1	1	21	1	17125	ENSOCUG00000000491
GO:0007309	oocyte axis specification	biological_process	0.0018503	1	1	21	1	17125	ENSOCUG00000000491
GO:0007314	oocyte anterior/posterior axis specification	biological_process	0.0018503	1	1	21	1	17125	ENSOCUG00000000491
GO:0007315	pole plasm assembly	biological_process	0.0018503	1	1	21	1	17125	ENSOCUG00000000491
GO:0008358	maternal determination of anterior/posterior axis, embryo	biological_process	0.0018503	1	1	21	1	17125	ENSOCUG00000000491
GO:0030719	P granule organization	biological_process	0.0018503	1	1	21	1	17125	ENSOCUG00000000491
GO:0006664	glycolipid metabolic process	biological_process	0.0025639	1	2	21	64	17125	ENSOCUG00000002197,ENSOCUG00000017959
GO:1903509	liposaccharide metabolic process	biological_process	0.0026674	1	2	21	65	17125	ENSOCUG00000017959,ENSOCUG00000002197
GO:0034686	integrin alphav-beta8 complex	cellular_component	0.0027452	1	1	21	2	17125	ENSOCUG00000002197
GO:0034684	integrin alphav-beta5 complex	cellular_component	0.0028941	1	1	21	2	17125	ENSOCUG00000014602
GO:0070292	N-acylphosphatidylethanolamine metabolic process	biological_process	0.0037004	1	1	21	4	17125	ENSOCUG00000026233
GO:1990430	extracellular matrix protein binding	molecular_function	0.0037947	1	1	21	3	17125	ENSOCUG00000002197
GO:0015440	peptide-transporting ATPase activity	molecular_function	0.0038109	1	1	21	3	17125	ENSOCUG00000006448
GO:0046467	membrane lipid biosynthetic process	biological_process	0.0039584	1	2	21	79	17125	ENSOCUG00000017959,ENSOCUG00000003021
GO:0007229	integrin-mediated signaling pathway	biological_process	0.0040838	1	2	21	65	17125	ENSOCUG00000002197,ENSOCUG00000014602
GO:0006665	sphingolipid metabolic process	biological_process	0.0046493	1	2	21	82	17125	ENSOCUG00000002197,ENSOCUG00000003021
GO:0051026	chiasma assembly	biological_process	0.0046807	1	1	21	4	17125	ENSOCUG00000002301
GO:0052689	carboxylic ester hydrolase activity	molecular_function	0.0048944	1	2	21	88	17125	ENSOCUG00000026233,ENSOCUG00000011742
GO:0004563	beta-N-acetylhexosaminidase activity	molecular_function	0.005142	1	1	21	4	17125	ENSOCUG00000002768
GO:0008970	phosphatidylcholine 1-acylhydrolase activity	molecular_function	0.0053244	1	1	21	5	17125	ENSOCUG00000026233
GO:0044255	cellular lipid metabolic process	biological_process	0.0056551	1	4	21	582	17125	ENSOCUG00000026233,ENSOCUG00000002197,ENSOCUG00000017959,ENSOCUG00000003021
GO:0004064	arylesterase activity	molecular_function	0.0058933	1	1	21	5	17125	ENSOCUG00000011742
GO:0007286	spermatid development	biological_process	0.005901	1	2	21	92	17125	ENSOCUG00000000491,ENSOCUG00000002301
GO:0048515	spermatid differentiation	biological_process	0.0061753	1	2	21	95	17125	ENSOCUG00000000491,ENSOCUG00000002301
GO:0045056	transcytosis	biological_process	0.0065053	1	1	21	5	17125	ENSOCUG00000001028
GO:0033683	nucleotide-excision repair, DNA incision	biological_process	0.0065846	1	1	21	5	17125	ENSOCUG00000002248
GO:0005675	holo TFIIH complex	cellular_component	0.0068349	1	1	21	6	17125	ENSOCUG00000002248
GO:0009650	UV protection	biological_process	0.0071137	1	1	21	6	17125	ENSOCUG00000002248
GO:0035672	oligopeptide transmembrane transport	biological_process	0.0075061	1	1	21	5	17125	ENSOCUG00000011742
GO:0007028	cytoplasm organization	biological_process	0.0076248	1	1	21	5	17125	ENSOCUG00000000491
GO:0071546	pi-body	cellular_component	0.0078384	1	1	21	5	17125	ENSOCUG00000000491
GO:0015197	peptide transporter activity	molecular_function	0.0084023	1	1	21	6	17125	ENSOCUG00000006448
GO:0006283	transcription-coupled nucleotide-excision repair	biological_process	0.0084197	1	1	21	6	17125	ENSOCUG00000002248
GO:0060856	establishment of blood-brain barrier	biological_process	0.0087362	1	1	21	6	17125	ENSOCUG00000001028
GO:0004708	MAP kinase kinase activity	molecular_function	0.0089452	1	1	21	8	17125	ENSOCUG00000004311
GO:1901388	regulation of transforming growth factor beta activation	biological_process	0.0091552	1	1	21	7	17125	ENSOCUG00000002197
GO:0043138	3'-5' DNA helicase activity	molecular_function	0.0097291	1	1	21	6	17125	ENSOCUG00000002248
GO:0006857	oligopeptide transport	biological_process	0.0097516	1	1	21	7	17125	ENSOCUG00000011742
GO:0032806	carboxy-terminal domain protein kinase complex	cellular_component	0.0098264	1	1	21	8	17125	ENSOCUG00000002248
GO:0098802	plasma membrane receptor complex	cellular_component	0.010004	1	2	21	110	17125	ENSOCUG00000014602,ENSOCUG00000002197
GO:0007351	tripartite regional subdivision	biological_process	0.010163	1	1	21	8	17125	ENSOCUG00000000491
GO:0008595	anterior/posterior axis specification, embryo	biological_process	0.010163	1	1	21	8	17125	ENSOCUG00000000491
GO:0036363	transforming growth factor beta activation	biological_process	0.010422	1	1	21	8	17125	ENSOCUG00000002197
GO:0006044	N-acetylglucosamine metabolic process	biological_process	0.010639	1	1	21	9	17125	ENSOCUG00000002768
GO:0009987	cellular process	biological_process	0.010701	1	20	21	12283	17125	ENSOCUG00000002768,ENSOCUG00000001028,ENSOCUG00000026233,ENSOCUG00000002301,ENSOCUG00000014602,ENSOCUG00000003021,ENSOCUG00000002197,ENSOCUG00000004311,ENSOCUG00000006448,ENSOCUG00000027846,ENSOCUG00000002248,ENSOCUG00000025868,ENSOCUG00000006208,ENSOCUG00000011742,ENSOCUG00000022559,ENSOCUG00000017959,ENSOCUG00000006570,ENSOCUG00000011396,ENSOCUG00000015226,ENSOCUG00000000491
GO:0006265	DNA topological change	biological_process	0.01081	1	1	21	7	17125	ENSOCUG00000002248
GO:0046625	sphingolipid binding	molecular_function	0.010818	1	1	21	8	17125	ENSOCUG00000003021
GO:0006517	protein deglycosylation	biological_process	0.011137	1	1	21	8	17125	ENSOCUG00000002768
GO:0043186	P granule	cellular_component	0.011596	1	1	21	8	17125	ENSOCUG00000000491
GO:0045495	pole plasm	cellular_component	0.011596	1	1	21	8	17125	ENSOCUG00000000491
GO:0060293	germ plasm	cellular_component	0.011596	1	1	21	8	17125	ENSOCUG00000000491
GO:0038166	angiotensin-activated signaling pathway	biological_process	0.011645	1	1	21	9	17125	ENSOCUG00000011742
GO:1901071	glucosamine-containing compound metabolic process	biological_process	0.011767	1	1	21	10	17125	ENSOCUG00000002768
GO:0015245	fatty acid transporter activity	molecular_function	0.01205	1	1	21	8	17125	ENSOCUG00000001028
GO:0035025	positive regulation of Rho protein signal transduction	biological_process	0.012713	1	1	21	9	17125	ENSOCUG00000006570
GO:0015833	peptide transport	biological_process	0.013134	1	2	21	138	17125	ENSOCUG00000006448,ENSOCUG00000011742
GO:0033391	chromatoid body	cellular_component	0.013526	1	1	21	9	17125	ENSOCUG00000000491
GO:0008353	RNA polymerase II carboxy-terminal domain kinase activity	molecular_function	0.013895	1	1	21	10	17125	ENSOCUG00000002248
GO:0046337	phosphatidylethanolamine metabolic process	biological_process	0.014356	1	1	21	12	17125	ENSOCUG00000026233
GO:0042887	amide transmembrane transporter activity	molecular_function	0.014907	1	1	21	11	17125	ENSOCUG00000006448
GO:0043046	DNA methylation involved in gamete generation	biological_process	0.015579	1	1	21	11	17125	ENSOCUG00000000491
GO:0006629	lipid metabolic process	biological_process	0.015775	1	4	21	780	17125	ENSOCUG00000002197,ENSOCUG00000017959,ENSOCUG00000003021,ENSOCUG00000026233
GO:0015929	hexosaminidase activity	molecular_function	0.016163	1	1	21	13	17125	ENSOCUG00000002768
GO:0042886	amide transport	biological_process	0.01667	1	2	21	155	17125	ENSOCUG00000011742,ENSOCUG00000006448
GO:0007350	blastoderm segmentation	biological_process	0.016835	1	1	21	12	17125	ENSOCUG00000000491
GO:0007281	germ cell development	biological_process	0.017683	1	2	21	161	17125	ENSOCUG00000000491,ENSOCUG00000002301
GO:0090136	epithelial cell-cell adhesion	biological_process	0.017824	1	1	21	12	17125	ENSOCUG00000014602
GO:0004089	carbonate dehydratase activity	molecular_function	0.017925	1	1	21	15	17125	ENSOCUG00000011742
GO:0007160	cell-matrix adhesion	biological_process	0.018604	1	2	21	146	17125	ENSOCUG00000014602,ENSOCUG00000002197
GO:0030154	cell differentiation	biological_process	0.019976	1	7	21	2194	17125	ENSOCUG00000002301,ENSOCUG00000001028,ENSOCUG00000002248,ENSOCUG00000002197,ENSOCUG00000014602,ENSOCUG00000000491,ENSOCUG00000015226
GO:0003951	NAD+ kinase activity	molecular_function	0.020006	1	1	21	15	17125	ENSOCUG00000003021
GO:0006650	glycerophospholipid metabolic process	biological_process	0.020537	1	2	21	172	17125	ENSOCUG00000026233,ENSOCUG00000017959
GO:0004712	protein serine/threonine/tyrosine kinase activity	molecular_function	0.021269	1	1	21	17	17125	ENSOCUG00000004311
GO:0007131	reciprocal meiotic recombination	biological_process	0.021514	1	1	21	17	17125	ENSOCUG00000002301
GO:0001573	ganglioside metabolic process	biological_process	0.021516	1	1	21	18	17125	ENSOCUG00000002197
GO:0006040	amino sugar metabolic process	biological_process	0.022581	1	1	21	19	17125	ENSOCUG00000002768
GO:0035825	reciprocal DNA recombination	biological_process	0.022656	1	1	21	18	17125	ENSOCUG00000002301
GO:0000030	mannosyltransferase activity	molecular_function	0.023218	1	1	21	19	17125	ENSOCUG00000017959
GO:0022412	cellular process involved in reproduction in multicellular organism	biological_process	0.024136	1	2	21	191	17125	ENSOCUG00000000491,ENSOCUG00000002301
GO:0004890	GABA-A receptor activity	molecular_function	0.02447	1	1	21	18	17125	ENSOCUG00000025868
GO:0006506	GPI anchor biosynthetic process	biological_process	0.027329	1	1	21	25	17125	ENSOCUG00000017959
GO:0000578	embryonic axis specification	biological_process	0.027818	1	1	21	22	17125	ENSOCUG00000000491
GO:0007275	multicellular organismal development	biological_process	0.028461	1	8	21	2897	17125	ENSOCUG00000002197,ENSOCUG00000014602,ENSOCUG00000000491,ENSOCUG00000015226,ENSOCUG00000002301,ENSOCUG00000011396,ENSOCUG00000001028,ENSOCUG00000002248
GO:0016917	GABA receptor activity	molecular_function	0.028794	1	1	21	21	17125	ENSOCUG00000025868
GO:0006505	GPI anchor metabolic process	biological_process	0.029125	1	1	21	26	17125	ENSOCUG00000017959
GO:1901505	carbohydrate derivative transporter activity	molecular_function	0.029285	1	1	21	23	17125	ENSOCUG00000001028
GO:0051453	regulation of intracellular pH	biological_process	0.02954	1	1	21	23	17125	ENSOCUG00000011742
GO:0046579	positive regulation of Ras protein signal transduction	biological_process	0.03062	1	1	21	23	17125	ENSOCUG00000006570
GO:0016788	hydrolase activity, acting on ester bonds	molecular_function	0.030894	1	3	21	548	17125	ENSOCUG00000026233,ENSOCUG00000011742,ENSOCUG00000022559
GO:0004623	phospholipase A2 activity	molecular_function	0.031182	1	1	21	30	17125	ENSOCUG00000026233
GO:0005887	integral component of plasma membrane	cellular_component	0.03136	1	3	21	507	17125	ENSOCUG00000001028,ENSOCUG00000014602,ENSOCUG00000002197
GO:0071634	regulation of transforming growth factor beta production	biological_process	0.03137	1	1	21	24	17125	ENSOCUG00000002197
GO:0046486	glycerolipid metabolic process	biological_process	0.031863	1	2	21	217	17125	ENSOCUG00000017959,ENSOCUG00000026233
GO:0006807	nitrogen compound metabolic process	biological_process	0.032093	1	10	21	4529	17125	ENSOCUG00000002301,ENSOCUG00000006570,ENSOCUG00000026233,ENSOCUG00000000491,ENSOCUG00000003021,ENSOCUG00000002197,ENSOCUG00000002248,ENSOCUG00000027846,ENSOCUG00000004311,ENSOCUG00000006208
GO:0048869	cellular developmental process	biological_process	0.032379	1	7	21	2405	17125	ENSOCUG00000015226,ENSOCUG00000000491,ENSOCUG00000014602,ENSOCUG00000002197,ENSOCUG00000002248,ENSOCUG00000001028,ENSOCUG00000002301
GO:0005669	transcription factor TFIID complex	cellular_component	0.032493	1	1	21	27	17125	ENSOCUG00000002248
GO:0071604	transforming growth factor beta production	biological_process	0.03261	1	1	21	25	17125	ENSOCUG00000002197
GO:0001917	photoreceptor inner segment	cellular_component	0.032739	1	1	21	23	17125	ENSOCUG00000003021
GO:0042623	ATPase activity, coupled	molecular_function	0.034419	1	2	21	200	17125	ENSOCUG00000002248,ENSOCUG00000006448
GO:0030641	regulation of cellular pH	biological_process	0.034445	1	1	21	27	17125	ENSOCUG00000011742
GO:0097502	mannosylation	biological_process	0.034566	1	1	21	28	17125	ENSOCUG00000017959
GO:0043235	receptor complex	cellular_component	0.035066	1	2	21	207	17125	ENSOCUG00000002197,ENSOCUG00000014602
GO:0004003	ATP-dependent DNA helicase activity	molecular_function	0.035398	1	1	21	24	17125	ENSOCUG00000002248
GO:0007283	spermatogenesis	biological_process	0.035958	1	2	21	235	17125	ENSOCUG00000002301,ENSOCUG00000000491
GO:0000795	synaptonemal complex	cellular_component	0.0362	1	1	21	29	17125	ENSOCUG00000002301
GO:0048232	male gamete generation	biological_process	0.036357	1	2	21	236	17125	ENSOCUG00000002301,ENSOCUG00000000491
GO:0006687	glycosphingolipid metabolic process	biological_process	0.037038	1	1	21	30	17125	ENSOCUG00000002197
GO:0051057	positive regulation of small GTPase mediated signal transduction	biological_process	0.03747	1	1	21	28	17125	ENSOCUG00000006570
GO:0009948	anterior/posterior axis specification	biological_process	0.03763	1	1	21	32	17125	ENSOCUG00000000491
GO:0031226	intrinsic component of plasma membrane	cellular_component	0.037709	1	3	21	549	17125	ENSOCUG00000001028,ENSOCUG00000002197,ENSOCUG00000014602
GO:0035315	hair cell differentiation	biological_process	0.037876	1	1	21	27	17125	ENSOCUG00000002248
GO:0055085	transmembrane transport	biological_process	0.038262	1	4	21	990	17125	ENSOCUG00000011742,ENSOCUG00000025868,ENSOCUG00000006448,ENSOCUG00000001028
GO:0048599	oocyte development	biological_process	0.038414	1	1	21	30	17125	ENSOCUG00000000491
GO:0010468	regulation of gene expression	biological_process	0.038607	1	7	21	2570	17125	ENSOCUG00000004311,ENSOCUG00000002248,ENSOCUG00000027846,ENSOCUG00000006570,ENSOCUG00000002197,ENSOCUG00000006208,ENSOCUG00000000491
GO:0006644	phospholipid metabolic process	biological_process	0.03921	1	2	21	244	17125	ENSOCUG00000026233,ENSOCUG00000017959
GO:0001825	blastocyst formation	biological_process	0.040124	1	1	21	33	17125	ENSOCUG00000002301
GO:1902554	serine/threonine protein kinase complex	cellular_component	0.040548	1	1	21	33	17125	ENSOCUG00000002248
GO:0031589	cell-substrate adhesion	biological_process	0.040848	1	2	21	224	17125	ENSOCUG00000002197,ENSOCUG00000014602
GO:0022804	active transmembrane transporter activity	molecular_function	0.041174	1	2	21	228	17125	ENSOCUG00000001028,ENSOCUG00000006448
GO:0016787	hydrolase activity	molecular_function	0.042291	1	6	21	2069	17125	ENSOCUG00000011742,ENSOCUG00000022559,ENSOCUG00000026233,ENSOCUG00000002768,ENSOCUG00000006448,ENSOCUG00000002248
GO:0009994	oocyte differentiation	biological_process	0.043133	1	1	21	33	17125	ENSOCUG00000000491
GO:0007129	synapsis	biological_process	0.043709	1	1	21	35	17125	ENSOCUG00000002301
GO:0030004	cellular monovalent inorganic cation homeostasis	biological_process	0.044073	1	1	21	34	17125	ENSOCUG00000011742
GO:0006367	transcription initiation from RNA polymerase II promoter	biological_process	0.044226	1	1	21	35	17125	ENSOCUG00000002248
GO:1901264	carbohydrate derivative transport	biological_process	0.044233	1	1	21	35	17125	ENSOCUG00000001028
GO:0006259	DNA metabolic process	biological_process	0.045537	1	3	21	607	17125	ENSOCUG00000002301,ENSOCUG00000002248,ENSOCUG00000000491
GO:0007015	actin filament organization	biological_process	0.045828	1	2	21	256	17125	ENSOCUG00000011396,ENSOCUG00000014602
GO:0038066	p38MAPK cascade	biological_process	0.045833	1	1	21	34	17125	ENSOCUG00000004311
GO:0003678	DNA helicase activity	molecular_function	0.046334	1	1	21	31	17125	ENSOCUG00000002248
GO:0001750	photoreceptor outer segment	cellular_component	0.047101	1	1	21	36	17125	ENSOCUG00000003021
GO:0009247	glycolipid biosynthetic process	biological_process	0.048857	1	1	21	44	17125	ENSOCUG00000017959
GO:0032508	DNA duplex unwinding	biological_process	0.048987	1	1	21	34	17125	ENSOCUG00000002248
GO:0035987	endodermal cell differentiation	biological_process	0.050036	1	1	21	35	17125	ENSOCUG00000014602
GO:0035924	cellular response to vascular endothelial growth factor stimulus	biological_process	0.050072	1	1	21	35	17125	ENSOCUG00000004311
GO:0008138	protein tyrosine/serine/threonine phosphatase activity	molecular_function	0.050801	1	1	21	46	17125	ENSOCUG00000022559
GO:0006796	phosphate-containing compound metabolic process	biological_process	0.051207	1	6	21	2161	17125	ENSOCUG00000004311,ENSOCUG00000026233,ENSOCUG00000002248,ENSOCUG00000022559,ENSOCUG00000017959,ENSOCUG00000003021
GO:0045143	homologous chromosome segregation	biological_process	0.05123	1	1	21	40	17125	ENSOCUG00000002301
GO:0006289	nucleotide-excision repair	biological_process	0.051462	1	1	21	41	17125	ENSOCUG00000002248
GO:0008026	ATP-dependent helicase activity	molecular_function	0.05213	1	1	21	36	17125	ENSOCUG00000002248
GO:0070035	purine NTP-dependent helicase activity	molecular_function	0.05213	1	1	21	36	17125	ENSOCUG00000002248
GO:0044763	single-organism cellular process	biological_process	0.052264	1	16	21	9411	17125	ENSOCUG00000026233,ENSOCUG00000002301,ENSOCUG00000002197,ENSOCUG00000003021,ENSOCUG00000014602,ENSOCUG00000001028,ENSOCUG00000011396,ENSOCUG00000006570,ENSOCUG00000000491,ENSOCUG00000015226,ENSOCUG00000006448,ENSOCUG00000004311,ENSOCUG00000002248,ENSOCUG00000017959,ENSOCUG00000025868,ENSOCUG00000011742
GO:0016773	phosphotransferase activity, alcohol group as acceptor	molecular_function	0.052359	1	3	21	623	17125	ENSOCUG00000002248,ENSOCUG00000004311,ENSOCUG00000003021
GO:0001706	endoderm formation	biological_process	0.052507	1	1	21	37	17125	ENSOCUG00000014602
GO:0009880	embryonic pattern specification	biological_process	0.052579	1	1	21	41	17125	ENSOCUG00000000491
GO:0048856	anatomical structure development	biological_process	0.052619	1	8	21	3252	17125	ENSOCUG00000001028,ENSOCUG00000002248,ENSOCUG00000000491,ENSOCUG00000015226,ENSOCUG00000002197,ENSOCUG00000014602,ENSOCUG00000011396,ENSOCUG00000002301
GO:0043536	positive regulation of blood vessel endothelial cell migration	biological_process	0.052643	1	1	21	38	17125	ENSOCUG00000004311
GO:0032392	DNA geometric change	biological_process	0.053355	1	1	21	38	17125	ENSOCUG00000002248
GO:0016836	hydro-lyase activity	molecular_function	0.053358	1	1	21	45	17125	ENSOCUG00000011742
GO:0001725	stress fiber	cellular_component	0.053994	1	1	21	39	17125	ENSOCUG00000011396
GO:0006793	phosphorus metabolic process	biological_process	0.054326	1	6	21	2192	17125	ENSOCUG00000026233,ENSOCUG00000004311,ENSOCUG00000002248,ENSOCUG00000003021,ENSOCUG00000022559,ENSOCUG00000017959
GO:1901135	carbohydrate derivative metabolic process	biological_process	0.055722	1	3	21	714	17125	ENSOCUG00000002768,ENSOCUG00000017959,ENSOCUG00000002197
GO:0032432	actin filament bundle	cellular_component	0.055997	1	1	21	41	17125	ENSOCUG00000011396
GO:0003779	actin binding	molecular_function	0.056083	1	2	21	274	17125	ENSOCUG00000011396,ENSOCUG00000006570
GO:0006305	DNA alkylation	biological_process	0.057148	1	1	21	42	17125	ENSOCUG00000000491
GO:0006306	DNA methylation	biological_process	0.057148	1	1	21	42	17125	ENSOCUG00000000491
GO:0016887	ATPase activity	molecular_function	0.057223	1	2	21	266	17125	ENSOCUG00000002248,ENSOCUG00000006448
GO:0021766	hippocampus development	biological_process	0.057426	1	1	21	43	17125	ENSOCUG00000001028
GO:0030148	sphingolipid biosynthetic process	biological_process	0.059632	1	1	21	49	17125	ENSOCUG00000003021
GO:0070192	chromosome organization involved in meiosis	biological_process	0.060549	1	1	21	46	17125	ENSOCUG00000002301
GO:0051082	unfolded protein binding	molecular_function	0.060631	1	1	21	51	17125	ENSOCUG00000027846
GO:0006661	phosphatidylinositol biosynthetic process	biological_process	0.06065	1	1	21	48	17125	ENSOCUG00000017959
GO:0009798	axis specification	biological_process	0.061563	1	1	21	50	17125	ENSOCUG00000000491
GO:0005789	endoplasmic reticulum membrane	cellular_component	0.062193	1	2	21	330	17125	ENSOCUG00000017959,ENSOCUG00000006448
GO:0042641	actomyosin	cellular_component	0.062355	1	1	21	44	17125	ENSOCUG00000011396
GO:0001570	vasculogenesis	biological_process	0.062381	1	1	21	45	17125	ENSOCUG00000002197
GO:0007276	gamete generation	biological_process	0.062613	1	2	21	321	17125	ENSOCUG00000000491,ENSOCUG00000002301
GO:0034641	cellular nitrogen compound metabolic process	biological_process	0.063311	1	9	21	4339	17125	ENSOCUG00000002197,ENSOCUG00000000491,ENSOCUG00000026233,ENSOCUG00000002301,ENSOCUG00000006570,ENSOCUG00000006208,ENSOCUG00000004311,ENSOCUG00000002248,ENSOCUG00000027846
GO:0006885	regulation of pH	biological_process	0.063636	1	1	21	49	17125	ENSOCUG00000011742
GO:0004674	protein serine/threonine kinase activity	molecular_function	0.063833	1	2	21	301	17125	ENSOCUG00000002248,ENSOCUG00000004311
GO:0015629	actin cytoskeleton	cellular_component	0.063953	1	2	21	296	17125	ENSOCUG00000006570,ENSOCUG00000011396
GO:0016301	kinase activity	molecular_function	0.064002	1	3	21	685	17125	ENSOCUG00000004311,ENSOCUG00000002248,ENSOCUG00000003021
GO:0042175	nuclear outer membrane-endoplasmic reticulum membrane network	cellular_component	0.06519	1	2	21	338	17125	ENSOCUG00000006448,ENSOCUG00000017959
GO:0048477	oogenesis	biological_process	0.065682	1	1	21	51	17125	ENSOCUG00000000491
GO:0005548	phospholipid transporter activity	molecular_function	0.065884	1	1	21	44	17125	ENSOCUG00000001028
GO:0044070	regulation of anion transport	biological_process	0.066286	1	1	21	53	17125	ENSOCUG00000011742
GO:1902911	protein kinase complex	cellular_component	0.06632	1	1	21	53	17125	ENSOCUG00000002248
GO:0016835	carbon-oxygen lyase activity	molecular_function	0.067419	1	1	21	57	17125	ENSOCUG00000011742
GO:0006986	response to unfolded protein	biological_process	0.067562	1	1	21	57	17125	ENSOCUG00000027846
GO:0009790	embryo development	biological_process	0.067595	1	3	21	696	17125	ENSOCUG00000014602,ENSOCUG00000000491,ENSOCUG00000002301
GO:0008610	lipid biosynthetic process	biological_process	0.068176	1	2	21	345	17125	ENSOCUG00000003021,ENSOCUG00000017959
GO:0015914	phospholipid transport	biological_process	0.068806	1	1	21	47	17125	ENSOCUG00000001028
GO:0006497	protein lipidation	biological_process	0.068993	1	1	21	61	17125	ENSOCUG00000017959
GO:0098797	plasma membrane protein complex	cellular_component	0.06918	1	2	21	326	17125	ENSOCUG00000002197,ENSOCUG00000014602
GO:0045132	meiotic chromosome segregation	biological_process	0.069411	1	1	21	53	17125	ENSOCUG00000002301
GO:0047485	protein N-terminus binding	molecular_function	0.071844	1	1	21	59	17125	ENSOCUG00000002248
GO:0044237	cellular metabolic process	biological_process	0.072004	1	13	21	7349	17125	ENSOCUG00000000491,ENSOCUG00000003021,ENSOCUG00000002197,ENSOCUG00000002301,ENSOCUG00000006570,ENSOCUG00000026233,ENSOCUG00000017959,ENSOCUG00000022559,ENSOCUG00000006208,ENSOCUG00000002248,ENSOCUG00000027846,ENSOCUG00000004311,ENSOCUG00000002768
GO:0044728	DNA methylation or demethylation	biological_process	0.072123	1	1	21	54	17125	ENSOCUG00000000491
GO:0006672	ceramide metabolic process	biological_process	0.072312	1	1	21	61	17125	ENSOCUG00000002197
GO:0000794	condensed nuclear chromosome	cellular_component	0.07254	1	1	21	58	17125	ENSOCUG00000002301
GO:0044767	single-organism developmental process	biological_process	0.072765	1	8	21	3473	17125	ENSOCUG00000001028,ENSOCUG00000002248,ENSOCUG00000002301,ENSOCUG00000011396,ENSOCUG00000000491,ENSOCUG00000015226,ENSOCUG00000002197,ENSOCUG00000014602
GO:0042035	regulation of cytokine biosynthetic process	biological_process	0.072899	1	1	21	58	17125	ENSOCUG00000004311
GO:0021761	limbic system development	biological_process	0.073047	1	1	21	55	17125	ENSOCUG00000001028
GO:0015908	fatty acid transport	biological_process	0.073541	1	1	21	58	17125	ENSOCUG00000001028
GO:0042158	lipoprotein biosynthetic process	biological_process	0.074172	1	1	21	65	17125	ENSOCUG00000017959
GO:0032502	developmental process	biological_process	0.075541	1	8	21	3502	17125	ENSOCUG00000011396,ENSOCUG00000002301,ENSOCUG00000000491,ENSOCUG00000015226,ENSOCUG00000002197,ENSOCUG00000014602,ENSOCUG00000001028,ENSOCUG00000002248
GO:0007492	endoderm development	biological_process	0.075839	1	1	21	56	17125	ENSOCUG00000014602
GO:0016740	transferase activity	molecular_function	0.077914	1	5	21	1820	17125	ENSOCUG00000003021,ENSOCUG00000017959,ENSOCUG00000004311,ENSOCUG00000026233,ENSOCUG00000002248
GO:0034764	positive regulation of transmembrane transport	biological_process	0.077926	1	1	21	58	17125	ENSOCUG00000011742
GO:0051087	chaperone binding	molecular_function	0.077935	1	1	21	65	17125	ENSOCUG00000027846
GO:0008094	DNA-dependent ATPase activity	molecular_function	0.078625	1	1	21	57	17125	ENSOCUG00000002248
GO:0042089	cytokine biosynthetic process	biological_process	0.080232	1	1	21	64	17125	ENSOCUG00000004311
GO:0035966	response to topologically incorrect protein	biological_process	0.081146	1	1	21	68	17125	ENSOCUG00000027846
GO:0007127	meiosis I	biological_process	0.081342	1	1	21	63	17125	ENSOCUG00000002301
GO:0006820	anion transport	biological_process	0.081645	1	2	21	351	17125	ENSOCUG00000001028,ENSOCUG00000011742
GO:0022892	substrate-specific transporter activity	molecular_function	0.082074	1	3	21	777	17125	ENSOCUG00000025868,ENSOCUG00000001028,ENSOCUG00000006448
GO:0042107	cytokine metabolic process	biological_process	0.082761	1	1	21	67	17125	ENSOCUG00000004311
GO:0048609	multicellular organismal reproductive process	biological_process	0.082782	1	2	21	376	17125	ENSOCUG00000000491,ENSOCUG00000002301
GO:0044432	endoplasmic reticulum part	cellular_component	0.08317	1	2	21	387	17125	ENSOCUG00000017959,ENSOCUG00000006448
GO:0006304	DNA modification	biological_process	0.083267	1	1	21	64	17125	ENSOCUG00000000491
GO:0043535	regulation of blood vessel endothelial cell migration	biological_process	0.083746	1	1	21	61	17125	ENSOCUG00000004311
GO:0032091	negative regulation of protein binding	biological_process	0.084479	1	1	21	65	17125	ENSOCUG00000011396
GO:0010628	positive regulation of gene expression	biological_process	0.084536	1	4	21	1291	17125	ENSOCUG00000002197,ENSOCUG00000002248,ENSOCUG00000006570,ENSOCUG00000004311
GO:0071705	nitrogen compound transport	biological_process	0.084842	1	2	21	376	17125	ENSOCUG00000011742,ENSOCUG00000006448
GO:0004620	phospholipase activity	molecular_function	0.085316	1	1	21	70	17125	ENSOCUG00000026233
GO:0048646	anatomical structure formation involved in morphogenesis	biological_process	0.085575	1	3	21	765	17125	ENSOCUG00000002301,ENSOCUG00000002197,ENSOCUG00000014602
GO:0007292	female gamete generation	biological_process	0.085721	1	1	21	66	17125	ENSOCUG00000000491
GO:0005765	lysosomal membrane	cellular_component	0.085979	1	1	21	71	17125	ENSOCUG00000006448
GO:0044238	primary metabolic process	biological_process	0.086261	1	13	21	7501	17125	ENSOCUG00000003021,ENSOCUG00000002197,ENSOCUG00000000491,ENSOCUG00000026233,ENSOCUG00000002301,ENSOCUG00000006570,ENSOCUG00000022559,ENSOCUG00000017959,ENSOCUG00000006208,ENSOCUG00000002768,ENSOCUG00000004311,ENSOCUG00000002248,ENSOCUG00000027846
GO:0032504	multicellular organism reproduction	biological_process	0.086944	1	2	21	388	17125	ENSOCUG00000002301,ENSOCUG00000000491
GO:0016410	N-acyltransferase activity	molecular_function	0.087266	1	1	21	72	17125	ENSOCUG00000026233
GO:0055067	monovalent inorganic cation homeostasis	biological_process	0.087389	1	1	21	67	17125	ENSOCUG00000011742
GO:0022857	transmembrane transporter activity	molecular_function	0.087652	1	3	21	798	17125	ENSOCUG00000025868,ENSOCUG00000006448,ENSOCUG00000001028
GO:0006352	DNA-templated transcription, initiation	biological_process	0.087728	1	1	21	72	17125	ENSOCUG00000002248
GO:0034341	response to interferon-gamma	biological_process	0.087752	1	1	21	70	17125	ENSOCUG00000006208
GO:0071702	organic substance transport	biological_process	0.089094	1	4	21	1341	17125	ENSOCUG00000011742,ENSOCUG00000006570,ENSOCUG00000001028,ENSOCUG00000006448
GO:0035282	segmentation	biological_process	0.089345	1	1	21	70	17125	ENSOCUG00000000491
GO:0060048	cardiac muscle contraction	biological_process	0.089644	1	1	21	70	17125	ENSOCUG00000004311
GO:0000187	activation of MAPK activity	biological_process	0.090119	1	1	21	68	17125	ENSOCUG00000004311
GO:0005230	extracellular ligand-gated ion channel activity	molecular_function	0.090148	1	1	21	68	17125	ENSOCUG00000025868
GO:0016772	transferase activity, transferring phosphorus-containing groups	molecular_function	0.090409	1	3	21	800	17125	ENSOCUG00000003021,ENSOCUG00000002248,ENSOCUG00000004311
GO:0019953	sexual reproduction	biological_process	0.09151	1	2	21	400	17125	ENSOCUG00000002301,ENSOCUG00000000491
GO:0015293	symporter activity	molecular_function	0.091765	1	1	21	69	17125	ENSOCUG00000001028
GO:0071363	cellular response to growth factor stimulus	biological_process	0.091824	1	2	21	373	17125	ENSOCUG00000004311,ENSOCUG00000014602
GO:0010595	positive regulation of endothelial cell migration	biological_process	0.092246	1	1	21	66	17125	ENSOCUG00000004311
GO:0005524	ATP binding	molecular_function	0.092291	1	4	21	1234	17125	ENSOCUG00000006448,ENSOCUG00000004311,ENSOCUG00000002248,ENSOCUG00000006208
GO:0043149	stress fiber assembly	biological_process	0.092408	1	1	21	68	17125	ENSOCUG00000014602
GO:0044707	single-multicellular organism process	biological_process	0.092589	1	9	21	4535	17125	ENSOCUG00000000491,ENSOCUG00000015226,ENSOCUG00000002197,ENSOCUG00000014602,ENSOCUG00000011396,ENSOCUG00000002301,ENSOCUG00000001028,ENSOCUG00000002248,ENSOCUG00000004311
GO:0030176	integral component of endoplasmic reticulum membrane	cellular_component	0.092602	1	1	21	77	17125	ENSOCUG00000006448
GO:0016591	DNA-directed RNA polymerase II, holoenzyme	cellular_component	0.093814	1	1	21	75	17125	ENSOCUG00000002248
GO:0001817	regulation of cytokine production	biological_process	0.094087	1	2	21	403	17125	ENSOCUG00000004311,ENSOCUG00000002197
GO:0008643	carbohydrate transport	biological_process	0.094478	1	1	21	79	17125	ENSOCUG00000001028
GO:0015748	organophosphate ester transport	biological_process	0.094631	1	1	21	70	17125	ENSOCUG00000001028
GO:0001824	blastocyst development	biological_process	0.095361	1	1	21	78	17125	ENSOCUG00000002301
GO:0070848	response to growth factor	biological_process	0.096041	1	2	21	383	17125	ENSOCUG00000004311,ENSOCUG00000014602
GO:0031227	intrinsic component of endoplasmic reticulum membrane	cellular_component	0.096564	1	1	21	80	17125	ENSOCUG00000006448
GO:0090304	nucleic acid metabolic process	biological_process	0.096625	1	7	21	3180	17125	ENSOCUG00000004311,ENSOCUG00000006570,ENSOCUG00000002248,ENSOCUG00000027846,ENSOCUG00000002301,ENSOCUG00000006208,ENSOCUG00000000491
GO:0032559	adenyl ribonucleotide binding	molecular_function	0.097283	1	4	21	1257	17125	ENSOCUG00000006208,ENSOCUG00000002248,ENSOCUG00000006448,ENSOCUG00000004311
GO:0048468	cell development	biological_process	0.098112	1	4	21	1320	17125	ENSOCUG00000002301,ENSOCUG00000001028,ENSOCUG00000015226,ENSOCUG00000000491
GO:0030554	adenyl nucleotide binding	molecular_function	0.098283	1	4	21	1264	17125	ENSOCUG00000006208,ENSOCUG00000002248,ENSOCUG00000006448,ENSOCUG00000004311
GO:0016298	lipase activity	molecular_function	0.098702	1	1	21	82	17125	ENSOCUG00000026233
GO:0042157	lipoprotein metabolic process	biological_process	0.098993	1	1	21	88	17125	ENSOCUG00000017959
GO:0046474	glycerophospholipid biosynthetic process	biological_process	0.099825	1	1	21	82	17125	ENSOCUG00000017959
GO:0003006	developmental process involved in reproduction	biological_process	0.10234	1	2	21	410	17125	ENSOCUG00000000491,ENSOCUG00000002301
GO:0043534	blood vessel endothelial cell migration	biological_process	0.10346	1	1	21	77	17125	ENSOCUG00000004311
GO:0090575	RNA polymerase II transcription factor complex	cellular_component	0.10465	1	1	21	87	17125	ENSOCUG00000002248
GO:0030036	actin cytoskeleton organization	biological_process	0.10659	1	2	21	407	17125	ENSOCUG00000011396,ENSOCUG00000014602
GO:0005319	lipid transporter activity	molecular_function	0.10722	1	1	21	78	17125	ENSOCUG00000001028
GO:0031513	nonmotile primary cilium	cellular_component	0.10811	1	1	21	82	17125	ENSOCUG00000003021
GO:0072372	primary cilium	cellular_component	0.10811	1	1	21	82	17125	ENSOCUG00000003021
GO:0004386	helicase activity	molecular_function	0.10968	1	1	21	78	17125	ENSOCUG00000002248
GO:0001704	formation of primary germ layer	biological_process	0.10995	1	1	21	82	17125	ENSOCUG00000014602
GO:0015718	monocarboxylic acid transport	biological_process	0.11053	1	1	21	89	17125	ENSOCUG00000001028
GO:0032501	multicellular organismal process	biological_process	0.11205	1	9	21	4711	17125	ENSOCUG00000011396,ENSOCUG00000002301,ENSOCUG00000014602,ENSOCUG00000002197,ENSOCUG00000015226,ENSOCUG00000000491,ENSOCUG00000004311,ENSOCUG00000002248,ENSOCUG00000001028
GO:0005774	vacuolar membrane	cellular_component	0.11286	1	1	21	94	17125	ENSOCUG00000006448
GO:0045017	glycerolipid biosynthetic process	biological_process	0.11305	1	1	21	95	17125	ENSOCUG00000017959
GO:0000428	DNA-directed RNA polymerase complex	cellular_component	0.11325	1	1	21	91	17125	ENSOCUG00000002248
GO:0055029	nuclear DNA-directed RNA polymerase complex	cellular_component	0.11325	1	1	21	91	17125	ENSOCUG00000002248
GO:0090087	regulation of peptide transport	biological_process	0.11328	1	1	21	94	17125	ENSOCUG00000011742
GO:0009411	response to UV	biological_process	0.11338	1	1	21	92	17125	ENSOCUG00000002248
GO:0004553	hydrolase activity, hydrolyzing O-glycosyl compounds	molecular_function	0.11351	1	1	21	94	17125	ENSOCUG00000002768
GO:0006941	striated muscle contraction	biological_process	0.11404	1	1	21	90	17125	ENSOCUG00000004311
GO:0030880	RNA polymerase complex	cellular_component	0.11471	1	1	21	93	17125	ENSOCUG00000002248
GO:0001816	cytokine production	biological_process	0.1148	1	2	21	452	17125	ENSOCUG00000004311,ENSOCUG00000002197
GO:0008654	phospholipid biosynthetic process	biological_process	0.11509	1	1	21	95	17125	ENSOCUG00000017959
GO:0071704	organic substance metabolic process	biological_process	0.11537	1	13	21	7792	17125	ENSOCUG00000006570,ENSOCUG00000002301,ENSOCUG00000026233,ENSOCUG00000000491,ENSOCUG00000002197,ENSOCUG00000003021,ENSOCUG00000027846,ENSOCUG00000002248,ENSOCUG00000004311,ENSOCUG00000002768,ENSOCUG00000006208,ENSOCUG00000022559,ENSOCUG00000017959
GO:0044703	multi-organism reproductive process	biological_process	0.11538	1	2	21	456	17125	ENSOCUG00000002301,ENSOCUG00000000491
GO:0006355	regulation of transcription, DNA-templated	biological_process	0.11563	1	5	21	2044	17125	ENSOCUG00000004311,ENSOCUG00000002248,ENSOCUG00000006570,ENSOCUG00000027846,ENSOCUG00000006208
GO:0009986	cell surface	cellular_component	0.11673	1	2	21	440	17125	ENSOCUG00000014602,ENSOCUG00000002197
GO:0006457	protein folding	biological_process	0.11678	1	1	21	105	17125	ENSOCUG00000027846
GO:0044437	vacuolar part	cellular_component	0.1189	1	1	21	99	17125	ENSOCUG00000006448
GO:0005215	transporter activity	molecular_function	0.1191	1	3	21	914	17125	ENSOCUG00000025868,ENSOCUG00000001028,ENSOCUG00000006448
GO:0051100	negative regulation of binding	biological_process	0.12022	1	1	21	96	17125	ENSOCUG00000011396
GO:0051017	actin filament bundle assembly	biological_process	0.12059	1	1	21	91	17125	ENSOCUG00000014602
GO:0061572	actin filament bundle organization	biological_process	0.12137	1	1	21	92	17125	ENSOCUG00000014602
GO:0044798	nuclear transcription factor complex	cellular_component	0.12252	1	1	21	103	17125	ENSOCUG00000002248
GO:0016820	hydrolase activity, acting on acid anhydrides, catalyzing transmembrane movement of substances	molecular_function	0.12354	1	1	21	90	17125	ENSOCUG00000006448
GO:0042626	ATPase activity, coupled to transmembrane movement of substances	molecular_function	0.12354	1	1	21	90	17125	ENSOCUG00000006448
GO:1903506	regulation of nucleic acid-templated transcription	biological_process	0.12358	1	5	21	2089	17125	ENSOCUG00000027846,ENSOCUG00000002248,ENSOCUG00000006570,ENSOCUG00000004311,ENSOCUG00000006208
GO:2001141	regulation of RNA biosynthetic process	biological_process	0.12435	1	5	21	2093	17125	ENSOCUG00000006208,ENSOCUG00000002248,ENSOCUG00000027846,ENSOCUG00000006570,ENSOCUG00000004311
GO:0021543	pallium development	biological_process	0.12548	1	1	21	95	17125	ENSOCUG00000001028
GO:0048469	cell maturation	biological_process	0.126	1	1	21	104	17125	ENSOCUG00000000491
GO:0046488	phosphatidylinositol metabolic process	biological_process	0.1267	1	1	21	101	17125	ENSOCUG00000017959
GO:0016798	hydrolase activity, acting on glycosyl bonds	molecular_function	0.13028	1	1	21	112	17125	ENSOCUG00000002768
GO:0044710	single-organism metabolic process	biological_process	0.13044	1	7	21	3445	17125	ENSOCUG00000002248,ENSOCUG00000002301,ENSOCUG00000026233,ENSOCUG00000004311,ENSOCUG00000017959,ENSOCUG00000003021,ENSOCUG00000002197
GO:0015399	primary active transmembrane transporter activity	molecular_function	0.13098	1	1	21	98	17125	ENSOCUG00000006448
GO:0015405	P-P-bond-hydrolysis-driven transmembrane transporter activity	molecular_function	0.13098	1	1	21	98	17125	ENSOCUG00000006448
GO:0010634	positive regulation of epithelial cell migration	biological_process	0.13107	1	1	21	98	17125	ENSOCUG00000004311
GO:0007126	meiotic nuclear division	biological_process	0.13146	1	1	21	101	17125	ENSOCUG00000002301
GO:0030029	actin filament-based process	biological_process	0.13154	1	2	21	460	17125	ENSOCUG00000014602,ENSOCUG00000011396
GO:0003824	catalytic activity	molecular_function	0.13186	1	9	21	4815	17125	ENSOCUG00000026233,ENSOCUG00000003021,ENSOCUG00000002768,ENSOCUG00000006448,ENSOCUG00000004311,ENSOCUG00000002248,ENSOCUG00000011742,ENSOCUG00000022559,ENSOCUG00000017959
GO:0030016	myofibril	cellular_component	0.13199	1	1	21	102	17125	ENSOCUG00000006570
GO:0006351	transcription, DNA-templated	biological_process	0.13233	1	5	21	2139	17125	ENSOCUG00000002248,ENSOCUG00000027846,ENSOCUG00000006570,ENSOCUG00000004311,ENSOCUG00000006208
GO:0000793	condensed chromosome	cellular_component	0.13275	1	1	21	104	17125	ENSOCUG00000002301
GO:0045766	positive regulation of angiogenesis	biological_process	0.13419	1	1	21	103	17125	ENSOCUG00000002197
GO:0000003	reproduction	biological_process	0.1348	1	2	21	497	17125	ENSOCUG00000000491,ENSOCUG00000002301
GO:0008022	protein C-terminus binding	molecular_function	0.13526	1	1	21	105	17125	ENSOCUG00000002248
GO:0010629	negative regulation of gene expression	biological_process	0.13641	1	3	21	985	17125	ENSOCUG00000006208,ENSOCUG00000002197,ENSOCUG00000027846
GO:1903046	meiotic cell cycle process	biological_process	0.13644	1	1	21	105	17125	ENSOCUG00000002301
GO:0006606	protein import into nucleus	biological_process	0.13738	1	1	21	108	17125	ENSOCUG00000006570
GO:0044744	protein targeting to nucleus	biological_process	0.13738	1	1	21	108	17125	ENSOCUG00000006570
GO:1902593	single-organism nuclear import	biological_process	0.13738	1	1	21	108	17125	ENSOCUG00000006570
GO:0051170	nuclear import	biological_process	0.13924	1	1	21	110	17125	ENSOCUG00000006570
GO:0097659	nucleic acid-templated transcription	biological_process	0.14017	1	5	21	2180	17125	ENSOCUG00000004311,ENSOCUG00000002248,ENSOCUG00000006570,ENSOCUG00000027846,ENSOCUG00000006208
GO:0043292	contractile fiber	cellular_component	0.14031	1	1	21	109	17125	ENSOCUG00000006570
GO:0043406	positive regulation of MAP kinase activity	biological_process	0.14074	1	1	21	109	17125	ENSOCUG00000004311
GO:0051240	positive regulation of multicellular organismal process	biological_process	0.14156	1	3	21	985	17125	ENSOCUG00000002197,ENSOCUG00000015226,ENSOCUG00000004311
GO:0015276	ligand-gated ion channel activity	molecular_function	0.14165	1	1	21	110	17125	ENSOCUG00000025868
GO:0022834	ligand-gated channel activity	molecular_function	0.14165	1	1	21	110	17125	ENSOCUG00000025868
GO:1904018	positive regulation of vasculature development	biological_process	0.14243	1	1	21	110	17125	ENSOCUG00000002197
GO:0032774	RNA biosynthetic process	biological_process	0.14266	1	5	21	2192	17125	ENSOCUG00000004311,ENSOCUG00000027846,ENSOCUG00000002248,ENSOCUG00000006570,ENSOCUG00000006208
GO:0010467	gene expression	biological_process	0.14395	1	7	21	3630	17125	ENSOCUG00000006208,ENSOCUG00000002197,ENSOCUG00000000491,ENSOCUG00000004311,ENSOCUG00000027846,ENSOCUG00000002248,ENSOCUG00000006570
GO:0007179	transforming growth factor beta receptor signaling pathway	biological_process	0.14407	1	1	21	108	17125	ENSOCUG00000014602
GO:0010594	regulation of endothelial cell migration	biological_process	0.14409	1	1	21	107	17125	ENSOCUG00000004311
GO:0060047	heart contraction	biological_process	0.14426	1	1	21	115	17125	ENSOCUG00000004311
GO:0043412	macromolecule modification	biological_process	0.14504	1	6	21	2808	17125	ENSOCUG00000017959,ENSOCUG00000022559,ENSOCUG00000000491,ENSOCUG00000004311,ENSOCUG00000002768,ENSOCUG00000002248
GO:0005925	focal adhesion	cellular_component	0.14518	1	1	21	108	17125	ENSOCUG00000011396
GO:0006139	nucleobase-containing compound metabolic process	biological_process	0.14568	1	7	21	3530	17125	ENSOCUG00000004311,ENSOCUG00000002301,ENSOCUG00000002248,ENSOCUG00000006570,ENSOCUG00000027846,ENSOCUG00000006208,ENSOCUG00000000491
GO:0051252	regulation of RNA metabolic process	biological_process	0.14584	1	5	21	2199	17125	ENSOCUG00000004311,ENSOCUG00000002248,ENSOCUG00000006570,ENSOCUG00000027846,ENSOCUG00000006208
GO:0043492	ATPase activity, coupled to movement of substances	molecular_function	0.14632	1	1	21	105	17125	ENSOCUG00000006448
GO:0035023	regulation of Rho protein signal transduction	biological_process	0.14667	1	1	21	102	17125	ENSOCUG00000006570
GO:0005924	cell-substrate adherens junction	cellular_component	0.14744	1	1	21	110	17125	ENSOCUG00000011396
GO:0009913	epidermal cell differentiation	biological_process	0.14863	1	1	21	118	17125	ENSOCUG00000002248
GO:0051015	actin filament binding	molecular_function	0.14902	1	1	21	113	17125	ENSOCUG00000011396
GO:0051321	meiotic cell cycle	biological_process	0.14959	1	1	21	116	17125	ENSOCUG00000002301
GO:0051216	cartilage development	biological_process	0.15106	1	1	21	124	17125	ENSOCUG00000002197
GO:0010976	positive regulation of neuron projection development	biological_process	0.15174	1	1	21	113	17125	ENSOCUG00000015226
GO:0003015	heart process	biological_process	0.15336	1	1	21	122	17125	ENSOCUG00000004311
GO:0030055	cell-substrate junction	cellular_component	0.1537	1	1	21	114	17125	ENSOCUG00000011396
GO:0035639	purine ribonucleoside triphosphate binding	molecular_function	0.15473	1	4	21	1553	17125	ENSOCUG00000006448,ENSOCUG00000004311,ENSOCUG00000002248,ENSOCUG00000006208
GO:0071103	DNA conformation change	biological_process	0.15512	1	1	21	128	17125	ENSOCUG00000002248
GO:0006811	ion transport	biological_process	0.15528	1	3	21	1037	17125	ENSOCUG00000001028,ENSOCUG00000025868,ENSOCUG00000011742
GO:0031032	actomyosin structure organization	biological_process	0.15538	1	1	21	119	17125	ENSOCUG00000014602
GO:0007369	gastrulation	biological_process	0.15551	1	1	21	119	17125	ENSOCUG00000014602
GO:0032550	purine ribonucleoside binding	molecular_function	0.15657	1	4	21	1560	17125	ENSOCUG00000002248,ENSOCUG00000004311,ENSOCUG00000006448,ENSOCUG00000006208
GO:0001883	purine nucleoside binding	molecular_function	0.15673	1	4	21	1561	17125	ENSOCUG00000006208,ENSOCUG00000002248,ENSOCUG00000004311,ENSOCUG00000006448
GO:0032549	ribonucleoside binding	molecular_function	0.15753	1	4	21	1563	17125	ENSOCUG00000004311,ENSOCUG00000006448,ENSOCUG00000002248,ENSOCUG00000006208
GO:0045893	positive regulation of transcription, DNA-templated	biological_process	0.15836	1	3	21	1053	17125	ENSOCUG00000004311,ENSOCUG00000002248,ENSOCUG00000006570
GO:0001882	nucleoside binding	molecular_function	0.15844	1	4	21	1567	17125	ENSOCUG00000006208,ENSOCUG00000006448,ENSOCUG00000004311,ENSOCUG00000002248
GO:0044699	single-organism process	biological_process	0.15849	1	16	21	10549	17125	ENSOCUG00000006570,ENSOCUG00000011396,ENSOCUG00000015226,ENSOCUG00000000491,ENSOCUG00000004311,ENSOCUG00000006448,ENSOCUG00000002248,ENSOCUG00000011742,ENSOCUG00000025868,ENSOCUG00000017959,ENSOCUG00000026233,ENSOCUG00000002301,ENSOCUG00000014602,ENSOCUG00000002197,ENSOCUG00000003021,ENSOCUG00000001028
GO:0036464	cytoplasmic ribonucleoprotein granule	cellular_component	0.15868	1	1	21	127	17125	ENSOCUG00000000491
GO:0046483	heterocycle metabolic process	biological_process	0.16083	1	7	21	3621	17125	ENSOCUG00000006208,ENSOCUG00000000491,ENSOCUG00000004311,ENSOCUG00000002301,ENSOCUG00000006570,ENSOCUG00000002248,ENSOCUG00000027846
GO:0032555	purine ribonucleotide binding	molecular_function	0.16246	1	4	21	1582	17125	ENSOCUG00000006208,ENSOCUG00000006448,ENSOCUG00000004311,ENSOCUG00000002248
GO:0010033	response to organic substance	biological_process	0.16317	1	4	21	1671	17125	ENSOCUG00000006208,ENSOCUG00000014602,ENSOCUG00000027846,ENSOCUG00000004311
GO:0006725	cellular aromatic compound metabolic process	biological_process	0.16378	1	7	21	3637	17125	ENSOCUG00000006208,ENSOCUG00000000491,ENSOCUG00000004311,ENSOCUG00000002248,ENSOCUG00000006570,ENSOCUG00000027846,ENSOCUG00000002301
GO:0017076	purine nucleotide binding	molecular_function	0.16395	1	4	21	1590	17125	ENSOCUG00000006208,ENSOCUG00000004311,ENSOCUG00000006448,ENSOCUG00000002248
GO:0032553	ribonucleotide binding	molecular_function	0.16564	1	4	21	1593	17125	ENSOCUG00000002248,ENSOCUG00000004311,ENSOCUG00000006448,ENSOCUG00000006208
GO:0071826	ribonucleoprotein complex subunit organization	biological_process	0.16592	1	1	21	145	17125	ENSOCUG00000000491
GO:0006996	organelle organization	biological_process	0.16708	1	5	21	2233	17125	ENSOCUG00000002248,ENSOCUG00000011396,ENSOCUG00000002301,ENSOCUG00000000491,ENSOCUG00000014602
GO:2000112	regulation of cellular macromolecule biosynthetic process	biological_process	0.16729	1	5	21	2293	17125	ENSOCUG00000006208,ENSOCUG00000002248,ENSOCUG00000027846,ENSOCUG00000006570,ENSOCUG00000004311
GO:0016829	lyase activity	molecular_function	0.16759	1	1	21	142	17125	ENSOCUG00000011742
GO:0035770	ribonucleoprotein granule	cellular_component	0.16789	1	1	21	135	17125	ENSOCUG00000000491
GO:0007266	Rho protein signal transduction	biological_process	0.16794	1	1	21	121	17125	ENSOCUG00000006570
GO:0043170	macromolecule metabolic process	biological_process	0.16803	1	11	21	6639	17125	ENSOCUG00000002301,ENSOCUG00000006570,ENSOCUG00000000491,ENSOCUG00000002197,ENSOCUG00000002248,ENSOCUG00000027846,ENSOCUG00000004311,ENSOCUG00000002768,ENSOCUG00000017959,ENSOCUG00000022559,ENSOCUG00000006208
GO:0015291	secondary active transmembrane transporter activity	molecular_function	0.16841	1	1	21	129	17125	ENSOCUG00000001028
GO:0004672	protein kinase activity	molecular_function	0.17009	1	2	21	536	17125	ENSOCUG00000002248,ENSOCUG00000004311
GO:0017038	protein import	biological_process	0.17016	1	1	21	141	17125	ENSOCUG00000006570
GO:1903508	positive regulation of nucleic acid-templated transcription	biological_process	0.17106	1	3	21	1096	17125	ENSOCUG00000004311,ENSOCUG00000002248,ENSOCUG00000006570
GO:0090305	nucleic acid phosphodiester bond hydrolysis	biological_process	0.17217	1	1	21	147	17125	ENSOCUG00000002248
GO:1902680	positive regulation of RNA biosynthetic process	biological_process	0.1722	1	3	21	1099	17125	ENSOCUG00000002248,ENSOCUG00000006570,ENSOCUG00000004311
GO:1902589	single-organism organelle organization	biological_process	0.17268	1	4	21	1629	17125	ENSOCUG00000011396,ENSOCUG00000002301,ENSOCUG00000000491,ENSOCUG00000014602
GO:0009952	anterior/posterior pattern specification	biological_process	0.17424	1	1	21	148	17125	ENSOCUG00000000491
GO:0043393	regulation of protein binding	biological_process	0.17612	1	1	21	142	17125	ENSOCUG00000011396
GO:0043542	endothelial cell migration	biological_process	0.17618	1	1	21	135	17125	ENSOCUG00000004311
GO:1902533	positive regulation of intracellular signal transduction	biological_process	0.177	1	2	21	584	17125	ENSOCUG00000004311,ENSOCUG00000006570
GO:0071560	cellular response to transforming growth factor beta stimulus	biological_process	0.1779	1	1	21	136	17125	ENSOCUG00000014602
GO:0004721	phosphoprotein phosphatase activity	molecular_function	0.17822	1	1	21	149	17125	ENSOCUG00000022559
GO:0044702	single organism reproductive process	biological_process	0.18039	1	2	21	592	17125	ENSOCUG00000002301,ENSOCUG00000000491
GO:0071559	response to transforming growth factor beta	biological_process	0.18089	1	1	21	139	17125	ENSOCUG00000014602
GO:0032147	activation of protein kinase activity	biological_process	0.18257	1	1	21	146	17125	ENSOCUG00000004311
GO:0044249	cellular biosynthetic process	biological_process	0.18478	1	7	21	3873	17125	ENSOCUG00000006570,ENSOCUG00000002248,ENSOCUG00000027846,ENSOCUG00000004311,ENSOCUG00000003021,ENSOCUG00000017959,ENSOCUG00000006208
GO:0051254	positive regulation of RNA metabolic process	biological_process	0.18493	1	3	21	1138	17125	ENSOCUG00000002248,ENSOCUG00000006570,ENSOCUG00000004311
GO:1901360	organic cyclic compound metabolic process	biological_process	0.18516	1	7	21	3758	17125	ENSOCUG00000000491,ENSOCUG00000006208,ENSOCUG00000006570,ENSOCUG00000002248,ENSOCUG00000027846,ENSOCUG00000002301,ENSOCUG00000004311
GO:0021537	telencephalon development	biological_process	0.18577	1	1	21	145	17125	ENSOCUG00000001028
GO:0016747	transferase activity, transferring acyl groups other than amino-acyl groups	molecular_function	0.18593	1	1	21	168	17125	ENSOCUG00000026233
GO:0010556	regulation of macromolecule biosynthetic process	biological_process	0.18687	1	5	21	2383	17125	ENSOCUG00000006208,ENSOCUG00000002248,ENSOCUG00000006570,ENSOCUG00000027846,ENSOCUG00000004311
GO:0031301	integral component of organelle membrane	cellular_component	0.18755	1	1	21	172	17125	ENSOCUG00000006448
GO:1901990	regulation of mitotic cell cycle phase transition	biological_process	0.18777	1	1	21	153	17125	ENSOCUG00000002248
GO:0051403	stress-activated MAPK cascade	biological_process	0.18839	1	1	21	153	17125	ENSOCUG00000004311
GO:0061448	connective tissue development	biological_process	0.18916	1	1	21	157	17125	ENSOCUG00000002197
GO:0098813	nuclear chromosome segregation	biological_process	0.18931	1	1	21	157	17125	ENSOCUG00000002301
GO:0061695	transferase complex, transferring phosphorus-containing groups	cellular_component	0.18939	1	1	21	158	17125	ENSOCUG00000002248
GO:0019637	organophosphate metabolic process	biological_process	0.18942	1	2	21	646	17125	ENSOCUG00000017959,ENSOCUG00000026233
GO:0044260	cellular macromolecule metabolic process	biological_process	0.1895	1	10	21	6037	17125	ENSOCUG00000004311,ENSOCUG00000002768,ENSOCUG00000002248,ENSOCUG00000027846,ENSOCUG00000017959,ENSOCUG00000022559,ENSOCUG00000006208,ENSOCUG00000002301,ENSOCUG00000006570,ENSOCUG00000000491
GO:0060255	regulation of macromolecule metabolic process	biological_process	0.18976	1	7	21	3707	17125	ENSOCUG00000002197,ENSOCUG00000006208,ENSOCUG00000000491,ENSOCUG00000004311,ENSOCUG00000006570,ENSOCUG00000002248,ENSOCUG00000027846
GO:0019219	regulation of nucleobase-containing compound metabolic process	biological_process	0.18988	1	5	21	2390	17125	ENSOCUG00000004311,ENSOCUG00000002248,ENSOCUG00000027846,ENSOCUG00000006570,ENSOCUG00000006208
GO:0043405	regulation of MAP kinase activity	biological_process	0.19072	1	1	21	156	17125	ENSOCUG00000004311
GO:0006936	muscle contraction	biological_process	0.19074	1	1	21	157	17125	ENSOCUG00000004311
GO:0034654	nucleobase-containing compound biosynthetic process	biological_process	0.19149	1	5	21	2421	17125	ENSOCUG00000006208,ENSOCUG00000004311,ENSOCUG00000002248,ENSOCUG00000006570,ENSOCUG00000027846
GO:0015849	organic acid transport	biological_process	0.1922	1	1	21	159	17125	ENSOCUG00000001028
GO:0046942	carboxylic acid transport	biological_process	0.1922	1	1	21	159	17125	ENSOCUG00000001028
GO:0031098	stress-activated protein kinase signaling cascade	biological_process	0.19257	1	1	21	157	17125	ENSOCUG00000004311
GO:0006310	DNA recombination	biological_process	0.19395	1	1	21	156	17125	ENSOCUG00000002301
GO:0031300	intrinsic component of organelle membrane	cellular_component	0.19569	1	1	21	179	17125	ENSOCUG00000006448
GO:1901576	organic substance biosynthetic process	biological_process	0.19569	1	7	21	3936	17125	ENSOCUG00000027846,ENSOCUG00000002248,ENSOCUG00000006570,ENSOCUG00000004311,ENSOCUG00000017959,ENSOCUG00000003021,ENSOCUG00000006208
GO:0009416	response to light stimulus	biological_process	0.19573	1	1	21	168	17125	ENSOCUG00000002248
GO:0051091	positive regulation of sequence-specific DNA binding transcription factor activity	biological_process	0.19596	1	1	21	165	17125	ENSOCUG00000006570
GO:0010632	regulation of epithelial cell migration	biological_process	0.1973	1	1	21	154	17125	ENSOCUG00000004311
GO:0071902	positive regulation of protein serine/threonine kinase activity	biological_process	0.19753	1	1	21	162	17125	ENSOCUG00000004311
GO:0021700	developmental maturation	biological_process	0.19817	1	1	21	165	17125	ENSOCUG00000000491
GO:0040029	regulation of gene expression, epigenetic	biological_process	0.19845	1	1	21	156	17125	ENSOCUG00000000491
GO:0005886	plasma membrane	cellular_component	0.20011	1	6	21	3238	17125	ENSOCUG00000001028,ENSOCUG00000006570,ENSOCUG00000002197,ENSOCUG00000011742,ENSOCUG00000014602,ENSOCUG00000025868
GO:0034645	cellular macromolecule biosynthetic process	biological_process	0.20099	1	6	21	3259	17125	ENSOCUG00000004311,ENSOCUG00000002248,ENSOCUG00000027846,ENSOCUG00000006570,ENSOCUG00000006208,ENSOCUG00000017959
GO:0022414	reproductive process	biological_process	0.20191	1	2	21	638	17125	ENSOCUG00000000491,ENSOCUG00000002301
GO:0019438	aromatic compound biosynthetic process	biological_process	0.20216	1	5	21	2467	17125	ENSOCUG00000027846,ENSOCUG00000002248,ENSOCUG00000006570,ENSOCUG00000004311,ENSOCUG00000006208
GO:0018130	heterocycle biosynthetic process	biological_process	0.20219	1	5	21	2468	17125	ENSOCUG00000006208,ENSOCUG00000002248,ENSOCUG00000006570,ENSOCUG00000027846,ENSOCUG00000004311
GO:0006357	regulation of transcription from RNA polymerase II promoter	biological_process	0.20311	1	3	21	1201	17125	ENSOCUG00000002248,ENSOCUG00000027846,ENSOCUG00000006570
GO:0016758	transferase activity, transferring hexosyl groups	molecular_function	0.20326	1	1	21	182	17125	ENSOCUG00000017959
GO:0031326	regulation of cellular biosynthetic process	biological_process	0.20472	1	5	21	2462	17125	ENSOCUG00000004311,ENSOCUG00000002248,ENSOCUG00000006570,ENSOCUG00000027846,ENSOCUG00000006208
GO:0008152	metabolic process	biological_process	0.20599	1	13	21	8491	17125	ENSOCUG00000003021,ENSOCUG00000002197,ENSOCUG00000000491,ENSOCUG00000026233,ENSOCUG00000006570,ENSOCUG00000002301,ENSOCUG00000006208,ENSOCUG00000022559,ENSOCUG00000017959,ENSOCUG00000004311,ENSOCUG00000002768,ENSOCUG00000002248,ENSOCUG00000027846
GO:0008092	cytoskeletal protein binding	molecular_function	0.20608	1	2	21	617	17125	ENSOCUG00000006570,ENSOCUG00000011396
GO:0000166	nucleotide binding	molecular_function	0.20827	1	4	21	1761	17125	ENSOCUG00000004311,ENSOCUG00000006448,ENSOCUG00000002248,ENSOCUG00000006208
GO:1901265	nucleoside phosphate binding	molecular_function	0.20827	1	4	21	1761	17125	ENSOCUG00000002248,ENSOCUG00000006448,ENSOCUG00000004311,ENSOCUG00000006208
GO:0009058	biosynthetic process	biological_process	0.20921	1	7	21	4008	17125	ENSOCUG00000006208,ENSOCUG00000017959,ENSOCUG00000003021,ENSOCUG00000002248,ENSOCUG00000006570,ENSOCUG00000027846,ENSOCUG00000004311
GO:0045666	positive regulation of neuron differentiation	biological_process	0.21003	1	1	21	166	17125	ENSOCUG00000015226
GO:0031346	positive regulation of cell projection organization	biological_process	0.21031	1	1	21	162	17125	ENSOCUG00000015226
GO:0034504	protein localization to nucleus	biological_process	0.21212	1	1	21	177	17125	ENSOCUG00000006570
GO:0009889	regulation of biosynthetic process	biological_process	0.21257	1	5	21	2499	17125	ENSOCUG00000006208,ENSOCUG00000004311,ENSOCUG00000002248,ENSOCUG00000027846,ENSOCUG00000006570
GO:1901987	regulation of cell cycle phase transition	biological_process	0.21261	1	1	21	177	17125	ENSOCUG00000002248
GO:0044459	plasma membrane part	cellular_component	0.21606	1	3	21	1180	17125	ENSOCUG00000002197,ENSOCUG00000014602,ENSOCUG00000001028
GO:0005912	adherens junction	cellular_component	0.21637	1	1	21	168	17125	ENSOCUG00000011396
GO:0017111	nucleoside-triphosphatase activity	molecular_function	0.21752	1	2	21	644	17125	ENSOCUG00000006448,ENSOCUG00000002248
GO:0046578	regulation of Ras protein signal transduction	biological_process	0.21766	1	1	21	163	17125	ENSOCUG00000006570
GO:0006366	transcription from RNA polymerase II promoter	biological_process	0.21777	1	3	21	1246	17125	ENSOCUG00000006570,ENSOCUG00000002248,ENSOCUG00000027846
GO:0097367	carbohydrate derivative binding	molecular_function	0.21778	1	4	21	1773	17125	ENSOCUG00000004311,ENSOCUG00000006448,ENSOCUG00000002248,ENSOCUG00000006208
GO:1901362	organic cyclic compound biosynthetic process	biological_process	0.21828	1	5	21	2535	17125	ENSOCUG00000006208,ENSOCUG00000004311,ENSOCUG00000006570,ENSOCUG00000002248,ENSOCUG00000027846
GO:0016746	transferase activity, transferring acyl groups	molecular_function	0.21973	1	1	21	199	17125	ENSOCUG00000026233
GO:0010557	positive regulation of macromolecule biosynthetic process	biological_process	0.21982	1	3	21	1241	17125	ENSOCUG00000002248,ENSOCUG00000006570,ENSOCUG00000004311
GO:0071944	cell periphery	cellular_component	0.2204	1	6	21	3328	17125	ENSOCUG00000001028,ENSOCUG00000006570,ENSOCUG00000002197,ENSOCUG00000011742,ENSOCUG00000025868,ENSOCUG00000014602
GO:0009059	macromolecule biosynthetic process	biological_process	0.22138	1	6	21	3355	17125	ENSOCUG00000006208,ENSOCUG00000017959,ENSOCUG00000002248,ENSOCUG00000006570,ENSOCUG00000027846,ENSOCUG00000004311
GO:0009888	tissue development	biological_process	0.22228	1	3	21	1215	17125	ENSOCUG00000014602,ENSOCUG00000002197,ENSOCUG00000002248
GO:0098796	membrane protein complex	cellular_component	0.22248	1	2	21	705	17125	ENSOCUG00000014602,ENSOCUG00000002197
GO:0006952	defense response	biological_process	0.22259	1	2	21	718	17125	ENSOCUG00000004311,ENSOCUG00000006208
GO:0008544	epidermis development	biological_process	0.22345	1	1	21	187	17125	ENSOCUG00000002248
GO:0070085	glycosylation	biological_process	0.22419	1	1	21	200	17125	ENSOCUG00000017959
GO:0022891	substrate-specific transmembrane transporter activity	molecular_function	0.22481	1	2	21	673	17125	ENSOCUG00000006448,ENSOCUG00000025868
GO:0045935	positive regulation of nucleobase-containing compound metabolic process	biological_process	0.22571	1	3	21	1253	17125	ENSOCUG00000004311,ENSOCUG00000006570,ENSOCUG00000002248
GO:0044765	single-organism transport	biological_process	0.22813	1	5	21	2541	17125	ENSOCUG00000001028,ENSOCUG00000006570,ENSOCUG00000006448,ENSOCUG00000011742,ENSOCUG00000025868
GO:0072358	cardiovascular system development	biological_process	0.22851	1	2	21	643	17125	ENSOCUG00000011396,ENSOCUG00000002197
GO:0072359	circulatory system development	biological_process	0.22851	1	2	21	643	17125	ENSOCUG00000002197,ENSOCUG00000011396
GO:0070161	anchoring junction	cellular_component	0.22895	1	1	21	178	17125	ENSOCUG00000011396
GO:0051171	regulation of nitrogen compound metabolic process	biological_process	0.22917	1	5	21	2552	17125	ENSOCUG00000006208,ENSOCUG00000004311,ENSOCUG00000002248,ENSOCUG00000006570,ENSOCUG00000027846
GO:0000323	lytic vacuole	cellular_component	0.22951	1	1	21	202	17125	ENSOCUG00000006448
GO:0005764	lysosome	cellular_component	0.22951	1	1	21	202	17125	ENSOCUG00000006448
GO:0045765	regulation of angiogenesis	biological_process	0.2299	1	1	21	185	17125	ENSOCUG00000002197
GO:0007399	nervous system development	biological_process	0.23082	1	3	21	1220	17125	ENSOCUG00000002248,ENSOCUG00000001028,ENSOCUG00000015226
GO:0016462	pyrophosphatase activity	molecular_function	0.23297	1	2	21	677	17125	ENSOCUG00000002248,ENSOCUG00000006448
GO:0051179	localization	biological_process	0.23325	1	7	21	3874	17125	ENSOCUG00000004311,ENSOCUG00000006448,ENSOCUG00000002248,ENSOCUG00000006570,ENSOCUG00000001028,ENSOCUG00000025868,ENSOCUG00000011742
GO:0005667	transcription factor complex	cellular_component	0.23385	1	1	21	208	17125	ENSOCUG00000002248
GO:0016818	hydrolase activity, acting on acid anhydrides, in phosphorus-containing anhydrides	molecular_function	0.23424	1	2	21	680	17125	ENSOCUG00000006448,ENSOCUG00000002248
GO:0031328	positive regulation of cellular biosynthetic process	biological_process	0.2344	1	3	21	1284	17125	ENSOCUG00000004311,ENSOCUG00000006570,ENSOCUG00000002248
GO:0003012	muscle system process	biological_process	0.23494	1	1	21	200	17125	ENSOCUG00000004311
GO:0016817	hydrolase activity, acting on acid anhydrides	molecular_function	0.23563	1	2	21	682	17125	ENSOCUG00000006448,ENSOCUG00000002248
GO:0045177	apical part of cell	cellular_component	0.23632	1	1	21	186	17125	ENSOCUG00000011742
GO:0016791	phosphatase activity	molecular_function	0.23855	1	1	21	210	17125	ENSOCUG00000022559
GO:0009891	positive regulation of biosynthetic process	biological_process	0.23973	1	3	21	1301	17125	ENSOCUG00000004311,ENSOCUG00000006570,ENSOCUG00000002248
GO:0010631	epithelial cell migration	biological_process	0.24032	1	1	21	193	17125	ENSOCUG00000004311
GO:0090132	epithelium migration	biological_process	0.24032	1	1	21	193	17125	ENSOCUG00000004311
GO:0072594	establishment of protein localization to organelle	biological_process	0.24037	1	1	21	210	17125	ENSOCUG00000006570
GO:1901342	regulation of vasculature development	biological_process	0.24038	1	1	21	195	17125	ENSOCUG00000002197
GO:0016021	integral component of membrane	cellular_component	0.24077	1	8	21	5059	17125	ENSOCUG00000017959,ENSOCUG00000025868,ENSOCUG00000001028,ENSOCUG00000006448,ENSOCUG00000015226,ENSOCUG00000002197,ENSOCUG00000014602,ENSOCUG00000026233
GO:0090130	tissue migration	biological_process	0.2438	1	1	21	196	17125	ENSOCUG00000004311
GO:0043603	cellular amide metabolic process	biological_process	0.24393	1	2	21	870	17125	ENSOCUG00000026233,ENSOCUG00000002197
GO:0043414	macromolecule methylation	biological_process	0.24438	1	1	21	210	17125	ENSOCUG00000000491
GO:0006913	nucleocytoplasmic transport	biological_process	0.24621	1	1	21	212	17125	ENSOCUG00000006570
GO:0051169	nuclear transport	biological_process	0.24621	1	1	21	212	17125	ENSOCUG00000006570
GO:0051056	regulation of small GTPase mediated signal transduction	biological_process	0.24664	1	1	21	186	17125	ENSOCUG00000006570
GO:0006869	lipid transport	biological_process	0.247	1	1	21	206	17125	ENSOCUG00000001028
GO:0031224	intrinsic component of membrane	cellular_component	0.24725	1	8	21	5096	17125	ENSOCUG00000006448,ENSOCUG00000001028,ENSOCUG00000017959,ENSOCUG00000025868,ENSOCUG00000026233,ENSOCUG00000002197,ENSOCUG00000014602,ENSOCUG00000015226
GO:0007059	chromosome segregation	biological_process	0.24789	1	1	21	209	17125	ENSOCUG00000002301
GO:0022402	cell cycle process	biological_process	0.24892	1	2	21	706	17125	ENSOCUG00000002301,ENSOCUG00000002248
GO:1901564	organonitrogen compound metabolic process	biological_process	0.25083	1	3	21	1516	17125	ENSOCUG00000002197,ENSOCUG00000003021,ENSOCUG00000026233
GO:0051276	chromosome organization	biological_process	0.25087	1	2	21	715	17125	ENSOCUG00000002248,ENSOCUG00000002301
GO:0051173	positive regulation of nitrogen compound metabolic process	biological_process	0.25102	1	3	21	1325	17125	ENSOCUG00000004311,ENSOCUG00000006570,ENSOCUG00000002248
GO:0006979	response to oxidative stress	biological_process	0.25124	1	1	21	225	17125	ENSOCUG00000002248
GO:0045944	positive regulation of transcription from RNA polymerase II promoter	biological_process	0.25147	1	2	21	739	17125	ENSOCUG00000006570,ENSOCUG00000002248
GO:0044772	mitotic cell cycle phase transition	biological_process	0.25169	1	1	21	213	17125	ENSOCUG00000002248
GO:0006605	protein targeting	biological_process	0.25292	1	1	21	224	17125	ENSOCUG00000006570
GO:0008015	blood circulation	biological_process	0.2558	1	1	21	220	17125	ENSOCUG00000004311
GO:0051098	regulation of binding	biological_process	0.25603	1	1	21	222	17125	ENSOCUG00000011396
GO:0005783	endoplasmic reticulum	cellular_component	0.25927	1	2	21	781	17125	ENSOCUG00000017959,ENSOCUG00000006448
GO:0045892	negative regulation of transcription, DNA-templated	biological_process	0.25966	1	2	21	757	17125	ENSOCUG00000006208,ENSOCUG00000027846
GO:0036094	small molecule binding	molecular_function	0.26387	1	4	21	1950	17125	ENSOCUG00000006208,ENSOCUG00000004311,ENSOCUG00000006448,ENSOCUG00000002248
GO:0003013	circulatory system process	biological_process	0.26515	1	1	21	228	17125	ENSOCUG00000004311
GO:0007178	transmembrane receptor protein serine/threonine kinase signaling pathway	biological_process	0.2656	1	1	21	221	17125	ENSOCUG00000014602
GO:0006464	cellular protein modification process	biological_process	0.26693	1	5	21	2682	17125	ENSOCUG00000002248,ENSOCUG00000004311,ENSOCUG00000002768,ENSOCUG00000017959,ENSOCUG00000022559
GO:0036211	protein modification process	biological_process	0.26693	1	5	21	2682	17125	ENSOCUG00000002248,ENSOCUG00000002768,ENSOCUG00000004311,ENSOCUG00000017959,ENSOCUG00000022559
GO:0003002	regionalization	biological_process	0.26703	1	1	21	233	17125	ENSOCUG00000000491
GO:0034762	regulation of transmembrane transport	biological_process	0.26789	1	1	21	230	17125	ENSOCUG00000011742
GO:1903507	negative regulation of nucleic acid-templated transcription	biological_process	0.26853	1	2	21	775	17125	ENSOCUG00000027846,ENSOCUG00000006208
GO:0030182	neuron differentiation	biological_process	0.2687	1	2	21	733	17125	ENSOCUG00000015226,ENSOCUG00000002248
GO:0006950	response to stress	biological_process	0.26979	1	4	21	2052	17125	ENSOCUG00000006208,ENSOCUG00000002248,ENSOCUG00000027846,ENSOCUG00000004311
GO:0030900	forebrain development	biological_process	0.27022	1	1	21	224	17125	ENSOCUG00000001028
GO:0010604	positive regulation of macromolecule metabolic process	biological_process	0.27037	1	4	21	2013	17125	ENSOCUG00000004311,ENSOCUG00000006570,ENSOCUG00000002248,ENSOCUG00000002197
GO:0015711	organic anion transport	biological_process	0.27165	1	1	21	229	17125	ENSOCUG00000001028
GO:1902679	negative regulation of RNA biosynthetic process	biological_process	0.27252	1	2	21	784	17125	ENSOCUG00000006208,ENSOCUG00000027846
GO:0050769	positive regulation of neurogenesis	biological_process	0.27417	1	1	21	227	17125	ENSOCUG00000015226
GO:1902578	single-organism localization	biological_process	0.27423	1	5	21	2711	17125	ENSOCUG00000025868,ENSOCUG00000011742,ENSOCUG00000006448,ENSOCUG00000001028,ENSOCUG00000006570
GO:0010975	regulation of neuron projection development	biological_process	0.2746	1	1	21	225	17125	ENSOCUG00000015226
GO:0010876	lipid localization	biological_process	0.27461	1	1	21	235	17125	ENSOCUG00000001028
GO:0009314	response to radiation	biological_process	0.2748	1	1	21	243	17125	ENSOCUG00000002248
GO:0044770	cell cycle phase transition	biological_process	0.27747	1	1	21	239	17125	ENSOCUG00000002248
GO:0016757	transferase activity, transferring glycosyl groups	molecular_function	0.2775	1	1	21	257	17125	ENSOCUG00000017959
GO:0051090	regulation of sequence-specific DNA binding transcription factor activity	biological_process	0.27963	1	1	21	251	17125	ENSOCUG00000006570
GO:0005773	vacuole	cellular_component	0.28079	1	1	21	254	17125	ENSOCUG00000006448
GO:0016070	RNA metabolic process	biological_process	0.28116	1	5	21	2789	17125	ENSOCUG00000006208,ENSOCUG00000004311,ENSOCUG00000006570,ENSOCUG00000002248,ENSOCUG00000027846
GO:0032259	methylation	biological_process	0.28154	1	1	21	253	17125	ENSOCUG00000000491
GO:0048731	system development	biological_process	0.2846	1	5	21	2671	17125	ENSOCUG00000015226,ENSOCUG00000002197,ENSOCUG00000002248,ENSOCUG00000001028,ENSOCUG00000011396
GO:0007265	Ras protein signal transduction	biological_process	0.28617	1	1	21	231	17125	ENSOCUG00000006570
GO:0038023	signaling receptor activity	molecular_function	0.2867	1	3	21	1693	17125	ENSOCUG00000002197,ENSOCUG00000025868,ENSOCUG00000014602
GO:0051253	negative regulation of RNA metabolic process	biological_process	0.28796	1	2	21	813	17125	ENSOCUG00000006208,ENSOCUG00000027846
GO:0022836	gated channel activity	molecular_function	0.29134	1	1	21	248	17125	ENSOCUG00000025868
GO:0019222	regulation of metabolic process	biological_process	0.29238	1	7	21	4194	17125	ENSOCUG00000000491,ENSOCUG00000006208,ENSOCUG00000002197,ENSOCUG00000002248,ENSOCUG00000006570,ENSOCUG00000027846,ENSOCUG00000004311
GO:0000280	nuclear division	biological_process	0.29309	1	1	21	255	17125	ENSOCUG00000002301
GO:0071900	regulation of protein serine/threonine kinase activity	biological_process	0.29376	1	1	21	264	17125	ENSOCUG00000004311
GO:0001701	in utero embryonic development	biological_process	0.29586	1	1	21	252	17125	ENSOCUG00000002301
GO:0016020	membrane	cellular_component	0.29852	1	10	21	6785	17125	ENSOCUG00000001028,ENSOCUG00000006448,ENSOCUG00000025868,ENSOCUG00000011742,ENSOCUG00000017959,ENSOCUG00000006570,ENSOCUG00000026233,ENSOCUG00000015226,ENSOCUG00000014602,ENSOCUG00000002197
GO:0004871	signal transducer activity	molecular_function	0.29914	1	3	21	1726	17125	ENSOCUG00000014602,ENSOCUG00000025868,ENSOCUG00000002197
GO:0098588	bounding membrane of organelle	cellular_component	0.29949	1	2	21	868	17125	ENSOCUG00000017959,ENSOCUG00000006448
GO:0001667	ameboidal-type cell migration	biological_process	0.30135	1	1	21	253	17125	ENSOCUG00000004311
GO:0051094	positive regulation of developmental process	biological_process	0.3017	1	2	21	814	17125	ENSOCUG00000015226,ENSOCUG00000002197
GO:0042578	phosphoric ester hydrolase activity	molecular_function	0.30945	1	1	21	281	17125	ENSOCUG00000022559
GO:0090407	organophosphate biosynthetic process	biological_process	0.30968	1	1	21	296	17125	ENSOCUG00000017959
GO:0045860	positive regulation of protein kinase activity	biological_process	0.3106	1	1	21	272	17125	ENSOCUG00000004311
GO:0030003	cellular cation homeostasis	biological_process	0.31063	1	1	21	282	17125	ENSOCUG00000011742
GO:0006810	transport	biological_process	0.31092	1	5	21	2852	17125	ENSOCUG00000025868,ENSOCUG00000011742,ENSOCUG00000006570,ENSOCUG00000001028,ENSOCUG00000006448
GO:0044267	cellular protein metabolic process	biological_process	0.31304	1	6	21	3726	17125	ENSOCUG00000002768,ENSOCUG00000004311,ENSOCUG00000027846,ENSOCUG00000002248,ENSOCUG00000022559,ENSOCUG00000017959
GO:0004872	receptor activity	molecular_function	0.31437	1	3	21	1766	17125	ENSOCUG00000002197,ENSOCUG00000014602,ENSOCUG00000025868
GO:2000113	negative regulation of cellular macromolecule biosynthetic process	biological_process	0.31456	1	2	21	863	17125	ENSOCUG00000006208,ENSOCUG00000027846
GO:0044711	single-organism biosynthetic process	biological_process	0.31612	1	2	21	907	17125	ENSOCUG00000017959,ENSOCUG00000003021
GO:0006470	protein dephosphorylation	biological_process	0.31741	1	1	21	285	17125	ENSOCUG00000022559
GO:0006873	cellular ion homeostasis	biological_process	0.3178	1	1	21	290	17125	ENSOCUG00000011742
GO:0048699	generation of neurons	biological_process	0.31805	1	2	21	831	17125	ENSOCUG00000015226,ENSOCUG00000002248
GO:0051962	positive regulation of nervous system development	biological_process	0.31892	1	1	21	272	17125	ENSOCUG00000015226
GO:0044454	nuclear chromosome part	cellular_component	0.31973	1	1	21	290	17125	ENSOCUG00000002301
GO:0048285	organelle fission	biological_process	0.32026	1	1	21	285	17125	ENSOCUG00000002301
GO:0045087	innate immune response	biological_process	0.32033	1	1	21	304	17125	ENSOCUG00000006208
GO:0007155	cell adhesion	biological_process	0.32589	1	2	21	843	17125	ENSOCUG00000002197,ENSOCUG00000014602
GO:0007010	cytoskeleton organization	biological_process	0.32592	1	2	21	842	17125	ENSOCUG00000011396,ENSOCUG00000014602
GO:0060089	molecular transducer activity	molecular_function	0.32692	1	3	21	1799	17125	ENSOCUG00000014602,ENSOCUG00000025868,ENSOCUG00000002197
GO:0006281	DNA repair	biological_process	0.327	1	1	21	295	17125	ENSOCUG00000002248
GO:0006954	inflammatory response	biological_process	0.32722	1	1	21	310	17125	ENSOCUG00000004311
GO:0022610	biological adhesion	biological_process	0.32872	1	2	21	849	17125	ENSOCUG00000014602,ENSOCUG00000002197
GO:0007346	regulation of mitotic cell cycle	biological_process	0.3288	1	1	21	291	17125	ENSOCUG00000002248
GO:0016310	phosphorylation	biological_process	0.32905	1	3	21	1541	17125	ENSOCUG00000002248,ENSOCUG00000004311,ENSOCUG00000003021
GO:0045934	negative regulation of nucleobase-containing compound metabolic process	biological_process	0.33015	1	2	21	892	17125	ENSOCUG00000027846,ENSOCUG00000006208
GO:0043168	anion binding	molecular_function	0.33254	1	4	21	2147	17125	ENSOCUG00000006208,ENSOCUG00000002248,ENSOCUG00000004311,ENSOCUG00000006448
GO:0009967	positive regulation of signal transduction	biological_process	0.33308	1	2	21	903	17125	ENSOCUG00000004311,ENSOCUG00000006570
GO:0007389	pattern specification process	biological_process	0.33469	1	1	21	301	17125	ENSOCUG00000000491
GO:0043410	positive regulation of MAPK cascade	biological_process	0.33536	1	1	21	301	17125	ENSOCUG00000004311
GO:0007049	cell cycle	biological_process	0.33552	1	2	21	891	17125	ENSOCUG00000002248,ENSOCUG00000002301
GO:0010558	negative regulation of macromolecule biosynthetic process	biological_process	0.33676	1	2	21	910	17125	ENSOCUG00000006208,ENSOCUG00000027846
GO:0051234	establishment of localization	biological_process	0.3383	1	5	21	2948	17125	ENSOCUG00000001028,ENSOCUG00000006570,ENSOCUG00000006448,ENSOCUG00000025868,ENSOCUG00000011742
GO:0033674	positive regulation of kinase activity	biological_process	0.33949	1	1	21	301	17125	ENSOCUG00000004311
GO:0043065	positive regulation of apoptotic process	biological_process	0.34171	1	1	21	325	17125	ENSOCUG00000002248
GO:0001525	angiogenesis	biological_process	0.34257	1	1	21	300	17125	ENSOCUG00000002197
GO:0010605	negative regulation of macromolecule metabolic process	biological_process	0.34257	1	3	21	1576	17125	ENSOCUG00000002197,ENSOCUG00000006208,ENSOCUG00000027846
GO:0010720	positive regulation of cell development	biological_process	0.3426	1	1	21	300	17125	ENSOCUG00000015226
GO:0022607	cellular component assembly	biological_process	0.34372	1	3	21	1569	17125	ENSOCUG00000002301,ENSOCUG00000014602,ENSOCUG00000000491
GO:0000228	nuclear chromosome	cellular_component	0.34397	1	1	21	315	17125	ENSOCUG00000002301
GO:0030335	positive regulation of cell migration	biological_process	0.34457	1	1	21	304	17125	ENSOCUG00000004311
GO:0043068	positive regulation of programmed cell death	biological_process	0.34524	1	1	21	329	17125	ENSOCUG00000002248
GO:0008134	transcription factor binding	molecular_function	0.346	1	1	21	320	17125	ENSOCUG00000002248
GO:0031327	negative regulation of cellular biosynthetic process	biological_process	0.34768	1	2	21	937	17125	ENSOCUG00000006208,ENSOCUG00000027846
GO:0048471	perinuclear region of cytoplasm	cellular_component	0.34785	1	1	21	321	17125	ENSOCUG00000003021
GO:0022008	neurogenesis	biological_process	0.35069	1	2	21	898	17125	ENSOCUG00000015226,ENSOCUG00000002248
GO:0044271	cellular nitrogen compound biosynthetic process	biological_process	0.3521	1	5	21	3180	17125	ENSOCUG00000002248,ENSOCUG00000006570,ENSOCUG00000027846,ENSOCUG00000004311,ENSOCUG00000006208
GO:0009890	negative regulation of biosynthetic process	biological_process	0.35442	1	2	21	954	17125	ENSOCUG00000027846,ENSOCUG00000006208
GO:2000147	positive regulation of cell motility	biological_process	0.35493	1	1	21	316	17125	ENSOCUG00000004311
GO:0005216	ion channel activity	molecular_function	0.35794	1	1	21	317	17125	ENSOCUG00000025868
GO:0051272	positive regulation of cellular component movement	biological_process	0.3592	1	1	21	320	17125	ENSOCUG00000004311
GO:0005929	cilium	cellular_component	0.35947	1	1	21	322	17125	ENSOCUG00000003021
GO:0001501	skeletal system development	biological_process	0.35952	1	1	21	329	17125	ENSOCUG00000002197
GO:0048518	positive regulation of biological process	biological_process	0.35986	1	6	21	3701	17125	ENSOCUG00000015226,ENSOCUG00000011742,ENSOCUG00000002197,ENSOCUG00000002248,ENSOCUG00000006570,ENSOCUG00000004311
GO:0045664	regulation of neuron differentiation	biological_process	0.36044	1	1	21	317	17125	ENSOCUG00000015226
GO:0055080	cation homeostasis	biological_process	0.36298	1	1	21	340	17125	ENSOCUG00000011742
GO:0022838	substrate-specific channel activity	molecular_function	0.3648	1	1	21	326	17125	ENSOCUG00000025868
GO:0010942	positive regulation of cell death	biological_process	0.36586	1	1	21	353	17125	ENSOCUG00000002248
GO:0051172	negative regulation of nitrogen compound metabolic process	biological_process	0.36591	1	2	21	966	17125	ENSOCUG00000006208,ENSOCUG00000027846
GO:0033036	macromolecule localization	biological_process	0.36596	1	3	21	1633	17125	ENSOCUG00000006570,ENSOCUG00000002248,ENSOCUG00000001028
GO:0040017	positive regulation of locomotion	biological_process	0.36795	1	1	21	330	17125	ENSOCUG00000004311
GO:0098771	inorganic ion homeostasis	biological_process	0.36998	1	1	21	348	17125	ENSOCUG00000011742
GO:0043269	regulation of ion transport	biological_process	0.37112	1	1	21	345	17125	ENSOCUG00000011742
GO:0016311	dephosphorylation	biological_process	0.37154	1	1	21	350	17125	ENSOCUG00000022559
GO:0055082	cellular chemical homeostasis	biological_process	0.3716	1	1	21	352	17125	ENSOCUG00000011742
GO:0031344	regulation of cell projection organization	biological_process	0.37188	1	1	21	329	17125	ENSOCUG00000015226
GO:0051347	positive regulation of transferase activity	biological_process	0.37407	1	1	21	342	17125	ENSOCUG00000004311
GO:0015267	channel activity	molecular_function	0.37493	1	1	21	341	17125	ENSOCUG00000025868
GO:0022803	passive transmembrane transporter activity	molecular_function	0.37493	1	1	21	341	17125	ENSOCUG00000025868
GO:0007264	small GTPase mediated signal transduction	biological_process	0.37501	1	1	21	327	17125	ENSOCUG00000006570
GO:0043933	macromolecular complex subunit organization	biological_process	0.37575	1	3	21	1648	17125	ENSOCUG00000011396,ENSOCUG00000014602,ENSOCUG00000000491
GO:0044093	positive regulation of molecular function	biological_process	0.37807	1	2	21	966	17125	ENSOCUG00000004311,ENSOCUG00000006570
GO:0007507	heart development	biological_process	0.37814	1	1	21	332	17125	ENSOCUG00000011396
GO:0044085	cellular component biogenesis	biological_process	0.37874	1	3	21	1674	17125	ENSOCUG00000002301,ENSOCUG00000014602,ENSOCUG00000000491
GO:0009893	positive regulation of metabolic process	biological_process	0.37922	1	4	21	2350	17125	ENSOCUG00000002248,ENSOCUG00000006570,ENSOCUG00000004311,ENSOCUG00000002197
GO:0023056	positive regulation of signaling	biological_process	0.37933	1	2	21	1000	17125	ENSOCUG00000006570,ENSOCUG00000004311
GO:0010647	positive regulation of cell communication	biological_process	0.38829	1	2	21	1018	17125	ENSOCUG00000006570,ENSOCUG00000004311
GO:0044425	membrane part	cellular_component	0.39048	1	8	21	5728	17125	ENSOCUG00000002197,ENSOCUG00000014602,ENSOCUG00000015226,ENSOCUG00000026233,ENSOCUG00000017959,ENSOCUG00000025868,ENSOCUG00000006448,ENSOCUG00000001028
GO:0065009	regulation of molecular function	biological_process	0.39177	1	3	21	1701	17125	ENSOCUG00000006570,ENSOCUG00000011396,ENSOCUG00000004311
GO:0009892	negative regulation of metabolic process	biological_process	0.39244	1	3	21	1722	17125	ENSOCUG00000002197,ENSOCUG00000006208,ENSOCUG00000027846
GO:0019901	protein kinase binding	molecular_function	0.3952	1	1	21	369	17125	ENSOCUG00000004311
GO:0016043	cellular component organization	biological_process	0.39565	1	6	21	3799	17125	ENSOCUG00000002248,ENSOCUG00000002301,ENSOCUG00000011396,ENSOCUG00000015226,ENSOCUG00000000491,ENSOCUG00000014602
GO:0007420	brain development	biological_process	0.3967	1	1	21	360	17125	ENSOCUG00000001028
GO:0010564	regulation of cell cycle process	biological_process	0.40009	1	1	21	371	17125	ENSOCUG00000002248
GO:0030855	epithelial cell differentiation	biological_process	0.40462	1	1	21	386	17125	ENSOCUG00000002248
GO:0048514	blood vessel morphogenesis	biological_process	0.40634	1	1	21	367	17125	ENSOCUG00000002197
GO:1902531	regulation of intracellular signal transduction	biological_process	0.40705	1	2	21	1033	17125	ENSOCUG00000006570,ENSOCUG00000004311
GO:0050801	ion homeostasis	biological_process	0.40791	1	1	21	394	17125	ENSOCUG00000011742
GO:0005515	protein binding	molecular_function	0.40968	1	9	21	6108	17125	ENSOCUG00000002197,ENSOCUG00000011396,ENSOCUG00000006570,ENSOCUG00000006208,ENSOCUG00000006448,ENSOCUG00000004311,ENSOCUG00000029638,ENSOCUG00000002248,ENSOCUG00000027846
GO:0051704	multi-organism process	biological_process	0.41177	1	2	21	1094	17125	ENSOCUG00000002301,ENSOCUG00000000491
GO:0071840	cellular component organization or biogenesis	biological_process	0.41529	1	6	21	3883	17125	ENSOCUG00000002301,ENSOCUG00000011396,ENSOCUG00000002248,ENSOCUG00000000491,ENSOCUG00000015226,ENSOCUG00000014602
GO:1901137	carbohydrate derivative biosynthetic process	biological_process	0.41725	1	1	21	427	17125	ENSOCUG00000017959
GO:0051239	regulation of multicellular organismal process	biological_process	0.4234	1	3	21	1769	17125	ENSOCUG00000004311,ENSOCUG00000015226,ENSOCUG00000002197
GO:0016337	single organismal cell-cell adhesion	biological_process	0.42353	1	1	21	414	17125	ENSOCUG00000014602
GO:0044464	cell part	cellular_component	0.42466	1	15	21	11289	17125	ENSOCUG00000002768,ENSOCUG00000006448,ENSOCUG00000001028,ENSOCUG00000002248,ENSOCUG00000027846,ENSOCUG00000017959,ENSOCUG00000025868,ENSOCUG00000011742,ENSOCUG00000002301,ENSOCUG00000011396,ENSOCUG00000006570,ENSOCUG00000002197,ENSOCUG00000003021,ENSOCUG00000014602,ENSOCUG00000000491
GO:1903047	mitotic cell cycle process	biological_process	0.4254	1	1	21	401	17125	ENSOCUG00000002248
GO:0060322	head development	biological_process	0.42585	1	1	21	394	17125	ENSOCUG00000001028
GO:0048598	embryonic morphogenesis	biological_process	0.42735	1	1	21	406	17125	ENSOCUG00000014602
GO:0048522	positive regulation of cellular process	biological_process	0.43115	1	5	21	3252	17125	ENSOCUG00000011742,ENSOCUG00000015226,ENSOCUG00000004311,ENSOCUG00000002248,ENSOCUG00000006570
GO:0019900	kinase binding	molecular_function	0.43291	1	1	21	417	17125	ENSOCUG00000004311
GO:0043408	regulation of MAPK cascade	biological_process	0.43429	1	1	21	420	17125	ENSOCUG00000004311
GO:0044723	single-organism carbohydrate metabolic process	biological_process	0.4347	1	1	21	446	17125	ENSOCUG00000017959
GO:0008289	lipid binding	molecular_function	0.4351	1	1	21	422	17125	ENSOCUG00000003021
GO:0071822	protein complex subunit organization	biological_process	0.43844	1	2	21	1117	17125	ENSOCUG00000011396,ENSOCUG00000014602
GO:0045859	regulation of protein kinase activity	biological_process	0.43964	1	1	21	433	17125	ENSOCUG00000004311
GO:0019725	cellular homeostasis	biological_process	0.44034	1	1	21	445	17125	ENSOCUG00000011742
GO:0050767	regulation of neurogenesis	biological_process	0.44056	1	1	21	415	17125	ENSOCUG00000015226
GO:0009653	anatomical structure morphogenesis	biological_process	0.44283	1	3	21	1756	17125	ENSOCUG00000002197,ENSOCUG00000014602,ENSOCUG00000002301
GO:0033365	protein localization to organelle	biological_process	0.44618	1	1	21	437	17125	ENSOCUG00000006570
GO:0005623	cell	cellular_component	0.44965	1	15	21	11406	17125	ENSOCUG00000011396,ENSOCUG00000002301,ENSOCUG00000006570,ENSOCUG00000000491,ENSOCUG00000002197,ENSOCUG00000003021,ENSOCUG00000014602,ENSOCUG00000001028,ENSOCUG00000027846,ENSOCUG00000002248,ENSOCUG00000006448,ENSOCUG00000002768,ENSOCUG00000017959,ENSOCUG00000025868,ENSOCUG00000011742
GO:0019538	protein metabolic process	biological_process	0.45185	1	6	21	4274	17125	ENSOCUG00000027846,ENSOCUG00000002248,ENSOCUG00000004311,ENSOCUG00000002768,ENSOCUG00000017959,ENSOCUG00000022559
GO:0031090	organelle membrane	cellular_component	0.45528	1	2	21	1225	17125	ENSOCUG00000006448,ENSOCUG00000017959
GO:0098602	single organism cell adhesion	biological_process	0.4568	1	1	21	455	17125	ENSOCUG00000014602
GO:0001568	blood vessel development	biological_process	0.45783	1	1	21	429	17125	ENSOCUG00000002197
GO:0043009	chordate embryonic development	biological_process	0.45922	1	1	21	443	17125	ENSOCUG00000002301
GO:0006886	intracellular protein transport	biological_process	0.4593	1	1	21	472	17125	ENSOCUG00000006570
GO:0000165	MAPK cascade	biological_process	0.46266	1	1	21	460	17125	ENSOCUG00000004311
GO:0009792	embryo development ending in birth or egg hatching	biological_process	0.46525	1	1	21	451	17125	ENSOCUG00000002301
GO:0023014	signal transduction by protein phosphorylation	biological_process	0.46545	1	1	21	463	17125	ENSOCUG00000004311
GO:1990234	transferase complex	cellular_component	0.46628	1	1	21	477	17125	ENSOCUG00000002248
GO:0033554	cellular response to stress	biological_process	0.46747	1	2	21	1177	17125	ENSOCUG00000002248,ENSOCUG00000004311
GO:0034097	response to cytokine	biological_process	0.4677	1	1	21	479	17125	ENSOCUG00000006208
GO:0001944	vasculature development	biological_process	0.46828	1	1	21	442	17125	ENSOCUG00000002197
GO:2000026	regulation of multicellular organismal development	biological_process	0.47086	1	2	21	1160	17125	ENSOCUG00000015226,ENSOCUG00000002197
GO:0042221	response to chemical	biological_process	0.47408	1	4	21	2914	17125	ENSOCUG00000014602,ENSOCUG00000006208,ENSOCUG00000004311,ENSOCUG00000027846
GO:0043549	regulation of kinase activity	biological_process	0.47613	1	1	21	479	17125	ENSOCUG00000004311
GO:0000122	negative regulation of transcription from RNA polymerase II promoter	biological_process	0.4817	1	1	21	501	17125	ENSOCUG00000027846
GO:0050896	response to stimulus	biological_process	0.48389	1	8	21	5991	17125	ENSOCUG00000004311,ENSOCUG00000027846,ENSOCUG00000002248,ENSOCUG00000011742,ENSOCUG00000006208,ENSOCUG00000006570,ENSOCUG00000014602,ENSOCUG00000002197
GO:0000278	mitotic cell cycle	biological_process	0.48785	1	1	21	484	17125	ENSOCUG00000002248
GO:0051960	regulation of nervous system development	biological_process	0.48889	1	1	21	479	17125	ENSOCUG00000015226
GO:0006974	cellular response to DNA damage stimulus	biological_process	0.49222	1	1	21	502	17125	ENSOCUG00000002248
GO:0031325	positive regulation of cellular metabolic process	biological_process	0.49737	1	3	21	1994	17125	ENSOCUG00000004311,ENSOCUG00000006570,ENSOCUG00000002248
GO:0031175	neuron projection development	biological_process	0.49876	1	1	21	486	17125	ENSOCUG00000015226
GO:0030054	cell junction	cellular_component	0.49883	1	1	21	486	17125	ENSOCUG00000011396
GO:0051050	positive regulation of transport	biological_process	0.49886	1	1	21	515	17125	ENSOCUG00000011742
GO:0007417	central nervous system development	biological_process	0.50139	1	1	21	501	17125	ENSOCUG00000001028
GO:0048513	organ development	biological_process	0.50153	1	3	21	1969	17125	ENSOCUG00000002197,ENSOCUG00000001028,ENSOCUG00000011396
GO:0042803	protein homodimerization activity	molecular_function	0.50203	1	1	21	530	17125	ENSOCUG00000006448
GO:0005975	carbohydrate metabolic process	biological_process	0.50404	1	1	21	547	17125	ENSOCUG00000017959
GO:0044444	cytoplasmic part	cellular_component	0.50734	1	7	21	5247	17125	ENSOCUG00000000491,ENSOCUG00000017959,ENSOCUG00000003021,ENSOCUG00000006570,ENSOCUG00000027846,ENSOCUG00000006448,ENSOCUG00000002768
GO:0048584	positive regulation of response to stimulus	biological_process	0.50921	1	2	21	1276	17125	ENSOCUG00000006570,ENSOCUG00000004311
GO:0043228	non-membrane-bounded organelle	cellular_component	0.51098	1	4	21	2901	17125	ENSOCUG00000006570,ENSOCUG00000011396,ENSOCUG00000002301,ENSOCUG00000000491
GO:0043232	intracellular non-membrane-bounded organelle	cellular_component	0.51098	1	4	21	2901	17125	ENSOCUG00000002301,ENSOCUG00000011396,ENSOCUG00000006570,ENSOCUG00000000491
GO:0005829	cytosol	cellular_component	0.51287	1	3	21	2018	17125	ENSOCUG00000002768,ENSOCUG00000027846,ENSOCUG00000003021
GO:0006468	protein phosphorylation	biological_process	0.51586	1	2	21	1276	17125	ENSOCUG00000002248,ENSOCUG00000004311
GO:0071310	cellular response to organic substance	biological_process	0.51699	1	2	21	1274	17125	ENSOCUG00000004311,ENSOCUG00000014602
GO:0005856	cytoskeleton	cellular_component	0.51715	1	2	21	1249	17125	ENSOCUG00000011396,ENSOCUG00000006570
GO:0009628	response to abiotic stimulus	biological_process	0.51804	1	1	21	543	17125	ENSOCUG00000002248
GO:0030334	regulation of cell migration	biological_process	0.51806	1	1	21	524	17125	ENSOCUG00000004311
GO:0045597	positive regulation of cell differentiation	biological_process	0.52455	1	1	21	543	17125	ENSOCUG00000015226
GO:0065007	biological regulation	biological_process	0.525	1	11	21	8464	17125	ENSOCUG00000006208,ENSOCUG00000011742,ENSOCUG00000004311,ENSOCUG00000002248,ENSOCUG00000027846,ENSOCUG00000014602,ENSOCUG00000002197,ENSOCUG00000015226,ENSOCUG00000000491,ENSOCUG00000006570,ENSOCUG00000011396
GO:0051338	regulation of transferase activity	biological_process	0.52628	1	1	21	555	17125	ENSOCUG00000004311
GO:0016482	cytoplasmic transport	biological_process	0.52652	1	1	21	559	17125	ENSOCUG00000006570
GO:0098609	cell-cell adhesion	biological_process	0.52698	1	1	21	545	17125	ENSOCUG00000014602
GO:0080090	regulation of primary metabolic process	biological_process	0.52904	1	5	21	3643	17125	ENSOCUG00000006208,ENSOCUG00000027846,ENSOCUG00000002248,ENSOCUG00000006570,ENSOCUG00000004311
GO:0032403	protein complex binding	molecular_function	0.53037	1	1	21	537	17125	ENSOCUG00000011396
GO:0060284	regulation of cell development	biological_process	0.53071	1	1	21	542	17125	ENSOCUG00000015226
GO:0001934	positive regulation of protein phosphorylation	biological_process	0.53259	1	1	21	560	17125	ENSOCUG00000004311
GO:2000145	regulation of cell motility	biological_process	0.53414	1	1	21	549	17125	ENSOCUG00000004311
GO:0097458	neuron part	cellular_component	0.54132	1	1	21	561	17125	ENSOCUG00000003021
GO:0031323	regulation of cellular metabolic process	biological_process	0.54219	1	5	21	3697	17125	ENSOCUG00000006208,ENSOCUG00000004311,ENSOCUG00000027846,ENSOCUG00000002248,ENSOCUG00000006570
GO:0048878	chemical homeostasis	biological_process	0.54236	1	1	21	586	17125	ENSOCUG00000011742
GO:0044427	chromosomal part	cellular_component	0.54256	1	1	21	602	17125	ENSOCUG00000002301
GO:0007167	enzyme linked receptor protein signaling pathway	biological_process	0.54303	1	1	21	555	17125	ENSOCUG00000014602
GO:0051726	regulation of cell cycle	biological_process	0.54661	1	1	21	586	17125	ENSOCUG00000002248
GO:0042327	positive regulation of phosphorylation	biological_process	0.54959	1	1	21	587	17125	ENSOCUG00000004311
GO:0032991	macromolecular complex	cellular_component	0.55524	1	5	21	3903	17125	ENSOCUG00000002248,ENSOCUG00000015226,ENSOCUG00000000491,ENSOCUG00000014602,ENSOCUG00000002197
GO:0008104	protein localization	biological_process	0.55914	1	2	21	1396	17125	ENSOCUG00000002248,ENSOCUG00000006570
GO:0008270	zinc ion binding	molecular_function	0.56119	1	1	21	614	17125	ENSOCUG00000011742
GO:0040012	regulation of locomotion	biological_process	0.56428	1	1	21	598	17125	ENSOCUG00000004311
GO:0048666	neuron development	biological_process	0.5688	1	1	21	593	17125	ENSOCUG00000015226
GO:0005694	chromosome	cellular_component	0.57166	1	1	21	649	17125	ENSOCUG00000002301
GO:0015075	ion transmembrane transporter activity	molecular_function	0.57382	1	1	21	625	17125	ENSOCUG00000025868
GO:0051270	regulation of cellular component movement	biological_process	0.57504	1	1	21	612	17125	ENSOCUG00000004311
GO:0030529	ribonucleoprotein complex	cellular_component	0.57608	1	1	21	793	17125	ENSOCUG00000000491
GO:0010562	positive regulation of phosphorus metabolic process	biological_process	0.57837	1	1	21	635	17125	ENSOCUG00000004311
GO:0045937	positive regulation of phosphate metabolic process	biological_process	0.57837	1	1	21	635	17125	ENSOCUG00000004311
GO:0044092	negative regulation of molecular function	biological_process	0.57972	1	1	21	661	17125	ENSOCUG00000011396
GO:1902580	single-organism cellular localization	biological_process	0.58187	1	1	21	640	17125	ENSOCUG00000006570
GO:0034220	ion transmembrane transport	biological_process	0.58578	1	1	21	648	17125	ENSOCUG00000025868
GO:0022603	regulation of anatomical structure morphogenesis	biological_process	0.59149	1	1	21	628	17125	ENSOCUG00000002197
GO:0005737	cytoplasm	cellular_component	0.59248	1	8	21	6403	17125	ENSOCUG00000006570,ENSOCUG00000003021,ENSOCUG00000000491,ENSOCUG00000002768,ENSOCUG00000006448,ENSOCUG00000027846,ENSOCUG00000011742,ENSOCUG00000017959
GO:0007166	cell surface receptor signaling pathway	biological_process	0.60493	1	2	21	1474	17125	ENSOCUG00000002197,ENSOCUG00000014602
GO:0071495	cellular response to endogenous stimulus	biological_process	0.60902	1	1	21	673	17125	ENSOCUG00000014602
GO:1902494	catalytic complex	cellular_component	0.60997	1	1	21	719	17125	ENSOCUG00000002248
GO:0006955	immune response	biological_process	0.61246	1	1	21	727	17125	ENSOCUG00000006208
GO:0050789	regulation of biological process	biological_process	0.61292	1	10	21	8102	17125	ENSOCUG00000006208,ENSOCUG00000011742,ENSOCUG00000004311,ENSOCUG00000027846,ENSOCUG00000002248,ENSOCUG00000002197,ENSOCUG00000014602,ENSOCUG00000000491,ENSOCUG00000015226,ENSOCUG00000006570
GO:0031324	negative regulation of cellular metabolic process	biological_process	0.61642	1	2	21	1560	17125	ENSOCUG00000027846,ENSOCUG00000006208
GO:0031401	positive regulation of protein modification process	biological_process	0.62	1	1	21	708	17125	ENSOCUG00000004311
GO:0050793	regulation of developmental process	biological_process	0.62213	1	2	21	1524	17125	ENSOCUG00000015226,ENSOCUG00000002197
GO:0070887	cellular response to chemical stimulus	biological_process	0.63295	1	2	21	1584	17125	ENSOCUG00000004311,ENSOCUG00000014602
GO:0032879	regulation of localization	biological_process	0.63602	1	2	21	1578	17125	ENSOCUG00000004311,ENSOCUG00000011742
GO:0060429	epithelium development	biological_process	0.63652	1	1	21	732	17125	ENSOCUG00000002248
GO:0035556	intracellular signal transduction	biological_process	0.63778	1	2	21	1569	17125	ENSOCUG00000004311,ENSOCUG00000006570
GO:0044451	nucleoplasm part	cellular_component	0.64202	1	1	21	755	17125	ENSOCUG00000002248
GO:0007165	signal transduction	biological_process	0.64219	1	5	21	4318	17125	ENSOCUG00000002197,ENSOCUG00000014602,ENSOCUG00000011742,ENSOCUG00000006570,ENSOCUG00000004311
GO:0043085	positive regulation of catalytic activity	biological_process	0.64832	1	1	21	752	17125	ENSOCUG00000004311
GO:0044424	intracellular part	cellular_component	0.65096	1	11	21	9033	17125	ENSOCUG00000011742,ENSOCUG00000017959,ENSOCUG00000006448,ENSOCUG00000002768,ENSOCUG00000027846,ENSOCUG00000002248,ENSOCUG00000003021,ENSOCUG00000000491,ENSOCUG00000006570,ENSOCUG00000011396,ENSOCUG00000002301
GO:0043167	ion binding	molecular_function	0.65277	1	5	21	4028	17125	ENSOCUG00000004311,ENSOCUG00000006448,ENSOCUG00000002248,ENSOCUG00000011742,ENSOCUG00000006208
GO:0042981	regulation of apoptotic process	biological_process	0.66268	1	1	21	823	17125	ENSOCUG00000002248
GO:0009719	response to endogenous stimulus	biological_process	0.66429	1	1	21	785	17125	ENSOCUG00000014602
GO:0051130	positive regulation of cellular component organization	biological_process	0.66483	1	1	21	782	17125	ENSOCUG00000015226
GO:0016192	vesicle-mediated transport	biological_process	0.66793	1	1	21	801	17125	ENSOCUG00000001028
GO:0043067	regulation of programmed cell death	biological_process	0.66815	1	1	21	835	17125	ENSOCUG00000002248
GO:0046983	protein dimerization activity	molecular_function	0.67278	1	1	21	877	17125	ENSOCUG00000006448
GO:0046914	transition metal ion binding	molecular_function	0.67543	1	1	21	849	17125	ENSOCUG00000011742
GO:0015031	protein transport	biological_process	0.67687	1	1	21	864	17125	ENSOCUG00000006570
GO:1902582	single-organism intracellular transport	biological_process	0.67697	1	1	21	841	17125	ENSOCUG00000006570
GO:0001932	regulation of protein phosphorylation	biological_process	0.67754	1	1	21	835	17125	ENSOCUG00000004311
GO:0051716	cellular response to stimulus	biological_process	0.6783	1	6	21	5264	17125	ENSOCUG00000014602,ENSOCUG00000011742,ENSOCUG00000002197,ENSOCUG00000006570,ENSOCUG00000002248,ENSOCUG00000004311
GO:0009966	regulation of signal transduction	biological_process	0.68107	1	2	21	1716	17125	ENSOCUG00000004311,ENSOCUG00000006570
GO:0005622	intracellular	cellular_component	0.6836	1	11	21	9190	17125	ENSOCUG00000003021,ENSOCUG00000000491,ENSOCUG00000006570,ENSOCUG00000002301,ENSOCUG00000011396,ENSOCUG00000011742,ENSOCUG00000017959,ENSOCUG00000006448,ENSOCUG00000002768,ENSOCUG00000002248,ENSOCUG00000027846
GO:0030030	cell projection organization	biological_process	0.68497	1	1	21	806	17125	ENSOCUG00000015226
GO:0010941	regulation of cell death	biological_process	0.69672	1	1	21	901	17125	ENSOCUG00000002248
GO:1901566	organonitrogen compound biosynthetic process	biological_process	0.69764	1	1	21	1047	17125	ENSOCUG00000003021
GO:0016477	cell migration	biological_process	0.69973	1	1	21	858	17125	ENSOCUG00000004311
GO:0050794	regulation of cellular process	biological_process	0.70064	1	9	21	7738	17125	ENSOCUG00000002248,ENSOCUG00000027846,ENSOCUG00000004311,ENSOCUG00000006208,ENSOCUG00000011742,ENSOCUG00000006570,ENSOCUG00000015226,ENSOCUG00000014602,ENSOCUG00000002197
GO:0032270	positive regulation of cellular protein metabolic process	biological_process	0.70341	1	1	21	898	17125	ENSOCUG00000004311
GO:0045184	establishment of protein localization	biological_process	0.70582	1	1	21	929	17125	ENSOCUG00000006570
GO:0042325	regulation of phosphorylation	biological_process	0.70668	1	1	21	905	17125	ENSOCUG00000004311
GO:0098805	whole membrane	cellular_component	0.70714	1	1	21	888	17125	ENSOCUG00000006448
GO:0044700	single organism signaling	biological_process	0.71112	1	5	21	4612	17125	ENSOCUG00000014602,ENSOCUG00000011742,ENSOCUG00000002197,ENSOCUG00000004311,ENSOCUG00000006570
GO:0023052	signaling	biological_process	0.71344	1	5	21	4622	17125	ENSOCUG00000011742,ENSOCUG00000014602,ENSOCUG00000002197,ENSOCUG00000006570,ENSOCUG00000004311
GO:0034613	cellular protein localization	biological_process	0.71945	1	1	21	935	17125	ENSOCUG00000006570
GO:0070727	cellular macromolecule localization	biological_process	0.72162	1	1	21	940	17125	ENSOCUG00000006570
GO:0043229	intracellular organelle	cellular_component	0.72376	1	9	21	7848	17125	ENSOCUG00000027846,ENSOCUG00000002248,ENSOCUG00000006448,ENSOCUG00000017959,ENSOCUG00000006570,ENSOCUG00000011396,ENSOCUG00000002301,ENSOCUG00000000491,ENSOCUG00000003021
GO:0051247	positive regulation of protein metabolic process	biological_process	0.72907	1	1	21	964	17125	ENSOCUG00000004311
GO:0006915	apoptotic process	biological_process	0.73028	1	1	21	984	17125	ENSOCUG00000002248
GO:0048870	cell motility	biological_process	0.73131	1	1	21	936	17125	ENSOCUG00000004311
GO:0051674	localization of cell	biological_process	0.73131	1	1	21	936	17125	ENSOCUG00000004311
GO:0007154	cell communication	biological_process	0.73415	1	5	21	4717	17125	ENSOCUG00000006570,ENSOCUG00000004311,ENSOCUG00000011742,ENSOCUG00000014602,ENSOCUG00000002197
GO:0042995	cell projection	cellular_component	0.73443	1	1	21	932	17125	ENSOCUG00000003021
GO:0046907	intracellular transport	biological_process	0.73813	1	1	21	997	17125	ENSOCUG00000006570
GO:0012501	programmed cell death	biological_process	0.73847	1	1	21	1006	17125	ENSOCUG00000002248
GO:0043234	protein complex	cellular_component	0.73997	1	3	21	2861	17125	ENSOCUG00000002248,ENSOCUG00000002197,ENSOCUG00000014602
GO:0042592	homeostatic process	biological_process	0.74058	1	1	21	999	17125	ENSOCUG00000011742
GO:0044430	cytoskeletal part	cellular_component	0.74702	1	1	21	981	17125	ENSOCUG00000011396
GO:0045595	regulation of cell differentiation	biological_process	0.74871	1	1	21	1000	17125	ENSOCUG00000015226
GO:0051049	regulation of transport	biological_process	0.74954	1	1	21	1019	17125	ENSOCUG00000011742
GO:0043226	organelle	cellular_component	0.74993	1	9	21	7991	17125	ENSOCUG00000000491,ENSOCUG00000003021,ENSOCUG00000011396,ENSOCUG00000002301,ENSOCUG00000006570,ENSOCUG00000017959,ENSOCUG00000002248,ENSOCUG00000027846,ENSOCUG00000006448
GO:0023051	regulation of signaling	biological_process	0.75173	1	2	21	1956	17125	ENSOCUG00000006570,ENSOCUG00000004311
GO:0012505	endomembrane system	cellular_component	0.75282	1	2	21	2002	17125	ENSOCUG00000017959,ENSOCUG00000006448
GO:0044877	macromolecular complex binding	molecular_function	0.75455	1	1	21	1003	17125	ENSOCUG00000011396
GO:0010646	regulation of cell communication	biological_process	0.75811	1	2	21	1980	17125	ENSOCUG00000006570,ENSOCUG00000004311
GO:0019220	regulation of phosphate metabolic process	biological_process	0.7589	1	1	21	1047	17125	ENSOCUG00000004311
GO:0051174	regulation of phosphorus metabolic process	biological_process	0.75966	1	1	21	1049	17125	ENSOCUG00000004311
GO:0008219	cell death	biological_process	0.76445	1	1	21	1082	17125	ENSOCUG00000002248
GO:0016265	death	biological_process	0.76445	1	1	21	1082	17125	ENSOCUG00000002248
GO:0042802	identical protein binding	molecular_function	0.77609	1	1	21	1111	17125	ENSOCUG00000006448
GO:0040011	locomotion	biological_process	0.77982	1	1	21	1076	17125	ENSOCUG00000004311
GO:0048519	negative regulation of biological process	biological_process	0.79405	1	3	21	3079	17125	ENSOCUG00000027846,ENSOCUG00000002197,ENSOCUG00000006208
GO:0031399	regulation of protein modification process	biological_process	0.7987	1	1	21	1165	17125	ENSOCUG00000004311
GO:0044446	intracellular organelle part	cellular_component	0.79879	1	5	21	4908	17125	ENSOCUG00000006448,ENSOCUG00000002301,ENSOCUG00000011396,ENSOCUG00000002248,ENSOCUG00000017959
GO:0007186	G-protein coupled receptor signaling pathway	biological_process	0.80982	1	1	21	1516	17125	ENSOCUG00000011742
GO:0019899	enzyme binding	molecular_function	0.81054	1	1	21	1191	17125	ENSOCUG00000004311
GO:0006928	movement of cell or subcellular component	biological_process	0.81787	1	1	21	1187	17125	ENSOCUG00000004311
GO:0044422	organelle part	cellular_component	0.82098	1	5	21	5040	17125	ENSOCUG00000017959,ENSOCUG00000002301,ENSOCUG00000011396,ENSOCUG00000002248,ENSOCUG00000006448
GO:0048583	regulation of response to stimulus	biological_process	0.82588	1	2	21	2275	17125	ENSOCUG00000006570,ENSOCUG00000004311
GO:0003677	DNA binding	molecular_function	0.83293	1	1	21	1372	17125	ENSOCUG00000002248
GO:0004888	transmembrane signaling receptor activity	molecular_function	0.83319	1	1	21	1574	17125	ENSOCUG00000025868
GO:0050790	regulation of catalytic activity	biological_process	0.83749	1	1	21	1315	17125	ENSOCUG00000004311
GO:0002376	immune system process	biological_process	0.83862	1	1	21	1362	17125	ENSOCUG00000006208
GO:0005634	nucleus	cellular_component	0.84882	1	4	21	4359	17125	ENSOCUG00000002301,ENSOCUG00000027846,ENSOCUG00000002248,ENSOCUG00000003021
GO:1901363	heterocyclic compound binding	molecular_function	0.85313	1	4	21	4412	17125	ENSOCUG00000002248,ENSOCUG00000004311,ENSOCUG00000006448,ENSOCUG00000006208
GO:0097159	organic cyclic compound binding	molecular_function	0.85868	1	4	21	4452	17125	ENSOCUG00000006208,ENSOCUG00000004311,ENSOCUG00000006448,ENSOCUG00000002248
GO:0003008	system process	biological_process	0.86047	1	1	21	1624	17125	ENSOCUG00000004311
GO:0031981	nuclear lumen	cellular_component	0.8629	1	2	21	2490	17125	ENSOCUG00000002248,ENSOCUG00000002301
GO:0051649	establishment of localization in cell	biological_process	0.86854	1	1	21	1494	17125	ENSOCUG00000006570
GO:0005488	binding	molecular_function	0.87766	1	11	21	10206	17125	ENSOCUG00000006570,ENSOCUG00000011396,ENSOCUG00000002197,ENSOCUG00000003021,ENSOCUG00000029638,ENSOCUG00000004311,ENSOCUG00000006448,ENSOCUG00000002248,ENSOCUG00000027846,ENSOCUG00000011742,ENSOCUG00000006208
GO:0051128	regulation of cellular component organization	biological_process	0.88438	1	1	21	1520	17125	ENSOCUG00000015226
GO:0070013	intracellular organelle lumen	cellular_component	0.88558	1	2	21	2657	17125	ENSOCUG00000002301,ENSOCUG00000002248
GO:0043233	organelle lumen	cellular_component	0.88586	1	2	21	2659	17125	ENSOCUG00000002248,ENSOCUG00000002301
GO:0032268	regulation of cellular protein metabolic process	biological_process	0.88891	1	1	21	1589	17125	ENSOCUG00000004311
GO:0031974	membrane-enclosed lumen	cellular_component	0.89007	1	2	21	2696	17125	ENSOCUG00000002301,ENSOCUG00000002248
GO:0044428	nuclear part	cellular_component	0.90077	1	2	21	2766	17125	ENSOCUG00000002248,ENSOCUG00000002301
GO:0051246	regulation of protein metabolic process	biological_process	0.90752	1	1	21	1715	17125	ENSOCUG00000004311
GO:0043231	intracellular membrane-bounded organelle	cellular_component	0.90858	1	6	21	6680	17125	ENSOCUG00000017959,ENSOCUG00000003021,ENSOCUG00000006448,ENSOCUG00000002301,ENSOCUG00000002248,ENSOCUG00000027846
GO:0048523	negative regulation of cellular process	biological_process	0.90906	1	2	21	2863	17125	ENSOCUG00000006208,ENSOCUG00000027846
GO:0043227	membrane-bounded organelle	cellular_component	0.91272	1	6	21	6724	17125	ENSOCUG00000003021,ENSOCUG00000017959,ENSOCUG00000006448,ENSOCUG00000002301,ENSOCUG00000002248,ENSOCUG00000027846
GO:0051641	cellular localization	biological_process	0.92628	1	1	21	1871	17125	ENSOCUG00000006570
GO:0005654	nucleoplasm	cellular_component	0.93617	1	1	21	1940	17125	ENSOCUG00000002248
GO:0065008	regulation of biological quality	biological_process	0.95339	1	1	21	2169	17125	ENSOCUG00000011742
GO:0046872	metal ion binding	molecular_function	0.95971	1	1	21	2250	17125	ENSOCUG00000011742
GO:0043169	cation binding	molecular_function	0.96287	1	1	21	2304	17125	ENSOCUG00000011742
GO:0003676	nucleic acid binding	molecular_function	0.97339	1	1	21	2684	17125	ENSOCUG00000002248

## Sheet: GO of down lncRNAs
GO_accession	Description	Term_type	Over_represented_pValue	Corrected_pValue	DEG_item	DEG_list	Bg_item	Bg_list	Gene_names
GO:0016567	protein ubiquitination	biological_process	1.11e-06	0.010339	19	163	498	17125	ENSOCUG00000002807,ENSOCUG00000012490,ENSOCUG00000013904,ENSOCUG00000000264,ENSOCUG00000002397,ENSOCUG00000004815,ENSOCUG00000016953,ENSOCUG00000001718,ENSOCUG00000002543,ENSOCUG00000009219,ENSOCUG00000023738,ENSOCUG00000003816,ENSOCUG00000017399,ENSOCUG00000006754,ENSOCUG00000016810,ENSOCUG00000013695,ENSOCUG00000005741,ENSOCUG00000010937,ENSOCUG00000011491
GO:0060396	growth hormone receptor signaling pathway	biological_process	2.49e-06	0.010339	4	163	9	17125	ENSOCUG00000023066,ENSOCUG00000010937,ENSOCUG00000005116,ENSOCUG00000005078
GO:0071378	cellular response to growth hormone stimulus	biological_process	2.49e-06	0.010339	4	163	9	17125	ENSOCUG00000010937,ENSOCUG00000023066,ENSOCUG00000005116,ENSOCUG00000005078
GO:0032446	protein modification by small protein conjugation	biological_process	2.61e-06	0.010339	19	163	538	17125	ENSOCUG00000002397,ENSOCUG00000000264,ENSOCUG00000013904,ENSOCUG00000012490,ENSOCUG00000002807,ENSOCUG00000001718,ENSOCUG00000016953,ENSOCUG00000004815,ENSOCUG00000017399,ENSOCUG00000003816,ENSOCUG00000023738,ENSOCUG00000009219,ENSOCUG00000002543,ENSOCUG00000010937,ENSOCUG00000011491,ENSOCUG00000005741,ENSOCUG00000013695,ENSOCUG00000016810,ENSOCUG00000006754
GO:0070647	protein modification by small protein conjugation or removal	biological_process	2.82e-06	0.010339	21	163	646	17125	ENSOCUG00000004815,ENSOCUG00000001718,ENSOCUG00000016953,ENSOCUG00000013904,ENSOCUG00000000264,ENSOCUG00000002807,ENSOCUG00000012490,ENSOCUG00000002397,ENSOCUG00000011595,ENSOCUG00000016810,ENSOCUG00000006754,ENSOCUG00000005741,ENSOCUG00000013695,ENSOCUG00000001418,ENSOCUG00000011491,ENSOCUG00000010937,ENSOCUG00000002543,ENSOCUG00000009219,ENSOCUG00000017399,ENSOCUG00000023738,ENSOCUG00000003816
GO:0060416	response to growth hormone	biological_process	3.47e-06	0.010588	4	163	10	17125	ENSOCUG00000010937,ENSOCUG00000023066,ENSOCUG00000005116,ENSOCUG00000005078
GO:0004842	ubiquitin-protein transferase activity	molecular_function	7.59e-06	0.019875	12	163	233	17125	ENSOCUG00000006754,ENSOCUG00000016810,ENSOCUG00000013695,ENSOCUG00000005741,ENSOCUG00000016953,ENSOCUG00000000264,ENSOCUG00000002807,ENSOCUG00000012490,ENSOCUG00000017399,ENSOCUG00000023738,ENSOCUG00000003816,ENSOCUG00000002397
GO:0019787	ubiquitin-like protein transferase activity	molecular_function	1.05e-05	0.024165	12	163	242	17125	ENSOCUG00000013695,ENSOCUG00000005741,ENSOCUG00000016953,ENSOCUG00000016810,ENSOCUG00000006754,ENSOCUG00000017399,ENSOCUG00000002397,ENSOCUG00000003816,ENSOCUG00000023738,ENSOCUG00000000264,ENSOCUG00000012490,ENSOCUG00000002807
GO:0030688	preribosome, small subunit precursor	cellular_component	2.93e-05	0.059603	3	163	7	17125	ENSOCUG00000016820,ENSOCUG00000004319,ENSOCUG00000022843
GO:0000502	proteasome complex	cellular_component	0.00011524	0.21122	5	163	53	17125	ENSOCUG00000011595,ENSOCUG00000001418,ENSOCUG00000004610,ENSOCUG00000022433,ENSOCUG00000010316
GO:0043412	macromolecule modification	biological_process	0.00027384	0.44293	47	163	2808	17125	ENSOCUG00000002543,ENSOCUG00000012600,ENSOCUG00000017399,ENSOCUG00000015705,ENSOCUG00000005741,ENSOCUG00000008668,ENSOCUG00000001418,ENSOCUG00000013695,ENSOCUG00000012490,ENSOCUG00000013904,ENSOCUG00000027519,ENSOCUG00000006056,ENSOCUG00000011595,ENSOCUG00000002397,ENSOCUG00000009923,ENSOCUG00000008867,ENSOCUG00000016820,ENSOCUG00000004815,ENSOCUG00000004607,ENSOCUG00000023753,ENSOCUG00000016698,…
GO:0019899	enzyme binding	molecular_function	0.00030282	0.44293	26	163	1191	17125	ENSOCUG00000016888,ENSOCUG00000002543,ENSOCUG00000011358,ENSOCUG00000004502,ENSOCUG00000005389,ENSOCUG00000017399,ENSOCUG00000003201,ENSOCUG00000005116,ENSOCUG00000006754,ENSOCUG00000023153,ENSOCUG00000008668,ENSOCUG00000005741,ENSOCUG00000026693,ENSOCUG00000013060,ENSOCUG00000023611,ENSOCUG00000015564,ENSOCUG00000027164,ENSOCUG00000001604,ENSOCUG00000004358,ENSOCUG00000010316,ENSOCUG00000004607,…
GO:0044237	cellular metabolic process	biological_process	0.00038115	0.44293	93	163	7349	17125	ENSOCUG00000004757,ENSOCUG00000022885,ENSOCUG00000005010,ENSOCUG00000004815,ENSOCUG00000016820,ENSOCUG00000022843,ENSOCUG00000014367,ENSOCUG00000023753,ENSOCUG00000004968,ENSOCUG00000009560,ENSOCUG00000006056,ENSOCUG00000011595,ENSOCUG00000015705,ENSOCUG00000014831,ENSOCUG00000007993,ENSOCUG00000005680,ENSOCUG00000009961,ENSOCUG00000013695,ENSOCUG00000001418,ENSOCUG00000008668,ENSOCUG00000002543,…
GO:0060397	JAK-STAT cascade involved in growth hormone signaling pathway	biological_process	0.00038642	0.44293	2	163	3	17125	ENSOCUG00000005078,ENSOCUG00000023066
GO:0006464	cellular protein modification process	biological_process	0.00039131	0.44293	45	163	2682	17125	ENSOCUG00000013060,ENSOCUG00000011491,ENSOCUG00000010937,ENSOCUG00000013147,ENSOCUG00000016810,ENSOCUG00000006754,ENSOCUG00000000157,ENSOCUG00000023738,ENSOCUG00000005116,ENSOCUG00000003816,ENSOCUG00000011238,ENSOCUG00000015212,ENSOCUG00000011358,ENSOCUG00000016083,ENSOCUG00000009219,ENSOCUG00000016953,ENSOCUG00000004316,ENSOCUG00000027164,ENSOCUG00000005739,ENSOCUG00000002807,ENSOCUG00000015362,…
GO:0036211	protein modification process	biological_process	0.00039131	0.44293	45	163	2682	17125	ENSOCUG00000015705,ENSOCUG00000001418,ENSOCUG00000008668,ENSOCUG00000005741,ENSOCUG00000013695,ENSOCUG00000002543,ENSOCUG00000012600,ENSOCUG00000017399,ENSOCUG00000016820,ENSOCUG00000004815,ENSOCUG00000004607,ENSOCUG00000023753,ENSOCUG00000001718,ENSOCUG00000016698,ENSOCUG00000014367,ENSOCUG00000012490,ENSOCUG00000013904,ENSOCUG00000027519,ENSOCUG00000006056,ENSOCUG00000011595,ENSOCUG00000002397,…
GO:0070628	proteasome binding	molecular_function	0.00041083	0.44293	3	163	14	17125	ENSOCUG00000016747,ENSOCUG00000011595,ENSOCUG00000001418
GO:1903069	regulation of ER-associated ubiquitin-dependent protein catabolic process	biological_process	0.0005396	0.54943	2	163	4	17125	ENSOCUG00000011595,ENSOCUG00000001718
GO:0044267	cellular protein metabolic process	biological_process	0.00061078	0.58917	54	163	3726	17125	ENSOCUG00000002543,ENSOCUG00000002451,ENSOCUG00000012600,ENSOCUG00000016747,ENSOCUG00000017399,ENSOCUG00000015705,ENSOCUG00000008668,ENSOCUG00000013695,ENSOCUG00000001418,ENSOCUG00000000684,ENSOCUG00000005741,ENSOCUG00000012490,ENSOCUG00000027519,ENSOCUG00000013904,ENSOCUG00000002397,ENSOCUG00000011595,ENSOCUG00000006056,ENSOCUG00000009923,ENSOCUG00000008867,ENSOCUG00000016820,ENSOCUG00000004815,…
GO:0030684	preribosome	cellular_component	0.00068342	0.62629	3	163	19	17125	ENSOCUG00000022843,ENSOCUG00000004319,ENSOCUG00000016820
GO:0008152	metabolic process	biological_process	0.00080112	0.69919	103	163	8491	17125	ENSOCUG00000016241,ENSOCUG00000016953,ENSOCUG00000012407,ENSOCUG00000023156,ENSOCUG00000022907,ENSOCUG00000015362,ENSOCUG00000000264,ENSOCUG00000016614,ENSOCUG00000001334,ENSOCUG00000017546,ENSOCUG00000002219,ENSOCUG00000010762,ENSOCUG00000010050,ENSOCUG00000013147,ENSOCUG00000004161,ENSOCUG00000009391,ENSOCUG00000016776,ENSOCUG00000000584,ENSOCUG00000006754,ENSOCUG00000016810,ENSOCUG00000015835,…
GO:0044248	cellular catabolic process	biological_process	0.001095	0.91226	23	163	1119	17125	ENSOCUG00000012407,ENSOCUG00000021541,ENSOCUG00000001718,ENSOCUG00000004815,ENSOCUG00000010316,ENSOCUG00000016241,ENSOCUG00000011595,ENSOCUG00000002397,ENSOCUG00000010762,ENSOCUG00000015362,ENSOCUG00000005465,ENSOCUG00000023611,ENSOCUG00000000264,ENSOCUG00000005741,ENSOCUG00000001418,ENSOCUG00000009391,ENSOCUG00000014831,ENSOCUG00000006754,ENSOCUG00000012924,ENSOCUG00000016747,ENSOCUG00000017399,…
GO:0044260	cellular macromolecule metabolic process	biological_process	0.0011865	0.94552	78	163	6037	17125	ENSOCUG00000016747,ENSOCUG00000000145,ENSOCUG00000002451,ENSOCUG00000017399,ENSOCUG00000023066,ENSOCUG00000000684,ENSOCUG00000005741,ENSOCUG00000012490,ENSOCUG00000001687,ENSOCUG00000013904,ENSOCUG00000027519,ENSOCUG00000002397,ENSOCUG00000008867,ENSOCUG00000009923,ENSOCUG00000004607,ENSOCUG00000016698,ENSOCUG00000001718,ENSOCUG00000006451,ENSOCUG00000011238,ENSOCUG00000004319,ENSOCUG00000005389,…
GO:0044265	cellular macromolecule catabolic process	biological_process	0.0016104	1	15	163	610	17125	ENSOCUG00000006754,ENSOCUG00000010316,ENSOCUG00000004815,ENSOCUG00000005741,ENSOCUG00000001418,ENSOCUG00000001718,ENSOCUG00000002543,ENSOCUG00000000264,ENSOCUG00000015362,ENSOCUG00000005465,ENSOCUG00000017399,ENSOCUG00000006650,ENSOCUG00000011595,ENSOCUG00000002397,ENSOCUG00000016747
GO:0071704	organic substance metabolic process	biological_process	0.0017052	1	95	163	7792	17125	ENSOCUG00000014466,ENSOCUG00000023738,ENSOCUG00000005116,ENSOCUG00000013600,ENSOCUG00000015212,ENSOCUG00000027029,ENSOCUG00000011491,ENSOCUG00000010937,ENSOCUG00000026693,ENSOCUG00000000584,ENSOCUG00000016810,ENSOCUG00000006754,ENSOCUG00000004161,ENSOCUG00000013147,ENSOCUG00000016776,ENSOCUG00000009391,ENSOCUG00000010762,ENSOCUG00000010050,ENSOCUG00000001334,ENSOCUG00000017546,ENSOCUG00000002219,…
GO:0032048	cardiolipin metabolic process	biological_process	0.0019567	1	2	163	7	17125	ENSOCUG00000006451,ENSOCUG00000013147
GO:0046471	phosphatidylglycerol metabolic process	biological_process	0.0026408	1	2	163	8	17125	ENSOCUG00000013147,ENSOCUG00000006451
GO:0051603	proteolysis involved in cellular protein catabolic process	biological_process	0.0027191	1	12	163	453	17125	ENSOCUG00000017399,ENSOCUG00000002397,ENSOCUG00000011595,ENSOCUG00000016747,ENSOCUG00000000264,ENSOCUG00000002543,ENSOCUG00000001718,ENSOCUG00000001418,ENSOCUG00000005741,ENSOCUG00000010316,ENSOCUG00000006754,ENSOCUG00000004815
GO:0044238	primary metabolic process	biological_process	0.0029297	1	91	163	7501	17125	ENSOCUG00000012924,ENSOCUG00000023066,ENSOCUG00000005741,ENSOCUG00000000684,ENSOCUG00000017399,ENSOCUG00000016747,ENSOCUG00000002451,ENSOCUG00000000145,ENSOCUG00000004607,ENSOCUG00000001718,ENSOCUG00000016698,ENSOCUG00000006451,ENSOCUG00000013904,ENSOCUG00000017722,ENSOCUG00000027519,ENSOCUG00000012490,ENSOCUG00000001687,ENSOCUG00000002805,ENSOCUG00000008867,ENSOCUG00000009923,ENSOCUG00000007956,…
GO:0006517	protein deglycosylation	biological_process	0.003	1	2	163	8	17125	ENSOCUG00000023753,ENSOCUG00000015362
GO:0016712	oxidoreductase activity, acting on paired donors, with incorporation or reduction of molecular oxygen, reduced flavin or flavoprotein as one donor, and incorporation of one atom of oxygen	molecular_function	0.0032885	1	3	163	29	17125	ENSOCUG00000007724,ENSOCUG00000017185,ENSOCUG00000022628
GO:0005488	binding	molecular_function	0.0038212	1	119	163	10206	17125	ENSOCUG00000009560,ENSOCUG00000011595,ENSOCUG00000006056,ENSOCUG00000004968,ENSOCUG00000003294,ENSOCUG00000003211,ENSOCUG00000014367,ENSOCUG00000017185,ENSOCUG00000027901,ENSOCUG00000004757,ENSOCUG00000016820,ENSOCUG00000004815,ENSOCUG00000029246,ENSOCUG00000004534,ENSOCUG00000002543,ENSOCUG00000027912,ENSOCUG00000008668,ENSOCUG00000013695,ENSOCUG00000001418,ENSOCUG00000011101,ENSOCUG00000002438,…
GO:0044233	ER-mitochondrion membrane contact site	cellular_component	0.0039219	1	2	163	10	17125	ENSOCUG00000012085,ENSOCUG00000005010
GO:0070191	methionine-R-sulfoxide reductase activity	molecular_function	0.0040099	1	1	163	1	17125	ENSOCUG00000022831
GO:0005159	insulin-like growth factor receptor binding	molecular_function	0.0040374	1	2	163	10	17125	ENSOCUG00000010937,ENSOCUG00000005116
GO:0044257	cellular protein catabolic process	biological_process	0.004248	1	12	163	480	17125	ENSOCUG00000002543,ENSOCUG00000000264,ENSOCUG00000011595,ENSOCUG00000016747,ENSOCUG00000002397,ENSOCUG00000017399,ENSOCUG00000004815,ENSOCUG00000006754,ENSOCUG00000010316,ENSOCUG00000005741,ENSOCUG00000001418,ENSOCUG00000001718
GO:0007169	transmembrane receptor protein tyrosine kinase signaling pathway	biological_process	0.0043485	1	10	163	353	17125	ENSOCUG00000023066,ENSOCUG00000010937,ENSOCUG00000008668,ENSOCUG00000015835,ENSOCUG00000005078,ENSOCUG00000013060,ENSOCUG00000004607,ENSOCUG00000005116,ENSOCUG00000016614,ENSOCUG00000027029
GO:1903050	regulation of proteolysis involved in cellular protein catabolic process	biological_process	0.0047897	1	6	163	150	17125	ENSOCUG00000016747,ENSOCUG00000011595,ENSOCUG00000001418,ENSOCUG00000001718,ENSOCUG00000017399,ENSOCUG00000004815
GO:0031953	negative regulation of protein autophosphorylation	biological_process	0.0050347	1	2	163	10	17125	ENSOCUG00000008668,ENSOCUG00000004607
GO:0005829	cytosol	cellular_component	0.0051317	1	33	163	2018	17125	ENSOCUG00000005116,ENSOCUG00000004502,ENSOCUG00000000108,ENSOCUG00000016888,ENSOCUG00000011491,ENSOCUG00000013147,ENSOCUG00000022433,ENSOCUG00000023666,ENSOCUG00000004358,ENSOCUG00000017546,ENSOCUG00000001334,ENSOCUG00000008792,ENSOCUG00000010591,ENSOCUG00000000264,ENSOCUG00000022183,ENSOCUG00000016953,ENSOCUG00000021541,ENSOCUG00000005545,ENSOCUG00000016241,ENSOCUG00000016747,ENSOCUG00000004534,…
GO:0061630	ubiquitin protein ligase activity	molecular_function	0.0055761	1	5	163	110	17125	ENSOCUG00000016810,ENSOCUG00000013695,ENSOCUG00000005741,ENSOCUG00000023738,ENSOCUG00000002397
GO:0016740	transferase activity	molecular_function	0.0057559	1	30	163	1820	17125	ENSOCUG00000010762,ENSOCUG00000008867,ENSOCUG00000006056,ENSOCUG00000002397,ENSOCUG00000002219,ENSOCUG00000000264,ENSOCUG00000012490,ENSOCUG00000002807,ENSOCUG00000003211,ENSOCUG00000014367,ENSOCUG00000021541,ENSOCUG00000016953,ENSOCUG00000016820,ENSOCUG00000008551,ENSOCUG00000004316,ENSOCUG00000017399,ENSOCUG00000003816,ENSOCUG00000023738,ENSOCUG00000016083,ENSOCUG00000011358,ENSOCUG00000015212,…
GO:0005515	protein binding	molecular_function	0.0058091	1	79	163	6108	17125	ENSOCUG00000022831,ENSOCUG00000027164,ENSOCUG00000004358,ENSOCUG00000007031,ENSOCUG00000008792,ENSOCUG00000023611,ENSOCUG00000016521,ENSOCUG00000021541,ENSOCUG00000027208,ENSOCUG00000005433,ENSOCUG00000004316,ENSOCUG00000010316,ENSOCUG00000005545,ENSOCUG00000012085,ENSOCUG00000003816,ENSOCUG00000005389,ENSOCUG00000009219,ENSOCUG00000016888,ENSOCUG00000016083,ENSOCUG00000011358,ENSOCUG00000026533,…
GO:1901700	response to oxygen-containing compound	biological_process	0.0058807	1	15	163	696	17125	ENSOCUG00000016614,ENSOCUG00000016083,ENSOCUG00000001687,ENSOCUG00000005465,ENSOCUG00000003201,ENSOCUG00000015564,ENSOCUG00000005116,ENSOCUG00000016241,ENSOCUG00000022907,ENSOCUG00000010937,ENSOCUG00000023066,ENSOCUG00000021541,ENSOCUG00000016521,ENSOCUG00000013060,ENSOCUG00000005078
GO:0010498	proteasomal protein catabolic process	biological_process	0.0062649	1	8	163	268	17125	ENSOCUG00000016747,ENSOCUG00000011595,ENSOCUG00000002543,ENSOCUG00000001418,ENSOCUG00000005741,ENSOCUG00000001718,ENSOCUG00000004815,ENSOCUG00000006754
GO:0061659	ubiquitin-like protein ligase activity	molecular_function	0.0065236	1	5	163	114	17125	ENSOCUG00000023738,ENSOCUG00000002397,ENSOCUG00000005741,ENSOCUG00000013695,ENSOCUG00000016810
GO:0031970	organelle envelope lumen	cellular_component	0.0066293	1	3	163	48	17125	ENSOCUG00000006451,ENSOCUG00000004358,ENSOCUG00000012571
GO:0019050	suppression by virus of host apoptotic process	biological_process	0.0066351	1	1	163	1	17125	ENSOCUG00000003201
GO:0039526	modulation by virus of host apoptotic process	biological_process	0.0066351	1	1	163	1	17125	ENSOCUG00000003201
GO:0046898	response to cycloheximide	biological_process	0.0066351	1	1	163	1	17125	ENSOCUG00000003201
GO:0005838	proteasome regulatory particle	cellular_component	0.0067219	1	2	163	13	17125	ENSOCUG00000001418,ENSOCUG00000004610
GO:0030163	protein catabolic process	biological_process	0.0070132	1	13	163	576	17125	ENSOCUG00000001418,ENSOCUG00000005741,ENSOCUG00000001718,ENSOCUG00000004815,ENSOCUG00000006754,ENSOCUG00000010316,ENSOCUG00000002397,ENSOCUG00000011595,ENSOCUG00000016747,ENSOCUG00000017399,ENSOCUG00000015362,ENSOCUG00000002543,ENSOCUG00000000264
GO:0006511	ubiquitin-dependent protein catabolic process	biological_process	0.0075398	1	10	163	385	17125	ENSOCUG00000006754,ENSOCUG00000010316,ENSOCUG00000005741,ENSOCUG00000001718,ENSOCUG00000002543,ENSOCUG00000000264,ENSOCUG00000011595,ENSOCUG00000016747,ENSOCUG00000002397,ENSOCUG00000017399
GO:0042776	mitochondrial ATP synthesis coupled proton transport	biological_process	0.0080166	1	1	163	1	17125	ENSOCUG00000006451
GO:0090297	positive regulation of mitochondrial DNA replication	biological_process	0.0080166	1	1	163	1	17125	ENSOCUG00000006451
GO:1900208	regulation of cardiolipin metabolic process	biological_process	0.0080166	1	1	163	1	17125	ENSOCUG00000006451
GO:1900210	positive regulation of cardiolipin metabolic process	biological_process	0.0080166	1	1	163	1	17125	ENSOCUG00000006451
GO:1990046	stress-induced mitochondrial fusion	biological_process	0.0080166	1	1	163	1	17125	ENSOCUG00000006451
GO:0019941	modification-dependent protein catabolic process	biological_process	0.0080621	1	10	163	389	17125	ENSOCUG00000002543,ENSOCUG00000000264,ENSOCUG00000017399,ENSOCUG00000011595,ENSOCUG00000016747,ENSOCUG00000002397,ENSOCUG00000006754,ENSOCUG00000010316,ENSOCUG00000005741,ENSOCUG00000001718
GO:1903362	regulation of cellular protein catabolic process	biological_process	0.0081722	1	6	163	168	17125	ENSOCUG00000011595,ENSOCUG00000016747,ENSOCUG00000001418,ENSOCUG00000001718,ENSOCUG00000017399,ENSOCUG00000004815
GO:0071417	cellular response to organonitrogen compound	biological_process	0.0082178	1	8	163	265	17125	ENSOCUG00000005116,ENSOCUG00000003201,ENSOCUG00000001687,ENSOCUG00000016614,ENSOCUG00000005078,ENSOCUG00000023066,ENSOCUG00000010937,ENSOCUG00000021541
GO:0071606	chemokine (C-C motif) ligand 4 production	biological_process	0.0082939	1	1	163	1	17125	ENSOCUG00000000584
GO:0071643	regulation of chemokine (C-C motif) ligand 4 production	biological_process	0.0082939	1	1	163	1	17125	ENSOCUG00000000584
GO:0071644	negative regulation of chemokine (C-C motif) ligand 4 production	biological_process	0.0082939	1	1	163	1	17125	ENSOCUG00000000584
GO:0009056	catabolic process	biological_process	0.0083386	1	23	163	1324	17125	ENSOCUG00000012407,ENSOCUG00000001718,ENSOCUG00000021541,ENSOCUG00000004815,ENSOCUG00000010316,ENSOCUG00000016241,ENSOCUG00000002397,ENSOCUG00000011595,ENSOCUG00000010762,ENSOCUG00000005465,ENSOCUG00000015362,ENSOCUG00000000264,ENSOCUG00000023611,ENSOCUG00000005741,ENSOCUG00000001418,ENSOCUG00000014831,ENSOCUG00000009391,ENSOCUG00000012924,ENSOCUG00000006754,ENSOCUG00000016747,ENSOCUG00000006650,…
GO:0009057	macromolecule catabolic process	biological_process	0.0083499	1	15	163	728	17125	ENSOCUG00000001418,ENSOCUG00000005741,ENSOCUG00000001718,ENSOCUG00000004815,ENSOCUG00000006754,ENSOCUG00000010316,ENSOCUG00000011595,ENSOCUG00000002397,ENSOCUG00000016747,ENSOCUG00000006650,ENSOCUG00000017399,ENSOCUG00000015362,ENSOCUG00000005465,ENSOCUG00000002543,ENSOCUG00000000264
GO:0071375	cellular response to peptide hormone stimulus	biological_process	0.0084253	1	5	163	120	17125	ENSOCUG00000010937,ENSOCUG00000023066,ENSOCUG00000005116,ENSOCUG00000005078,ENSOCUG00000016614
GO:0044232	organelle membrane contact site	cellular_component	0.00843	1	2	163	14	17125	ENSOCUG00000005010,ENSOCUG00000012085
GO:1901699	cellular response to nitrogen compound	biological_process	0.008691	1	9	163	324	17125	ENSOCUG00000016614,ENSOCUG00000001687,ENSOCUG00000003201,ENSOCUG00000005116,ENSOCUG00000016820,ENSOCUG00000021541,ENSOCUG00000023066,ENSOCUG00000010937,ENSOCUG00000005078
GO:0043632	modification-dependent macromolecule catabolic process	biological_process	0.0088196	1	10	163	394	17125	ENSOCUG00000005741,ENSOCUG00000001718,ENSOCUG00000006754,ENSOCUG00000010316,ENSOCUG00000011595,ENSOCUG00000016747,ENSOCUG00000002397,ENSOCUG00000017399,ENSOCUG00000002543,ENSOCUG00000000264
GO:0006144	purine nucleobase metabolic process	biological_process	0.009013	1	2	163	14	17125	ENSOCUG00000017722,ENSOCUG00000021541
GO:0043170	macromolecule metabolic process	biological_process	0.0091586	1	80	163	6639	17125	ENSOCUG00000023753,ENSOCUG00000014367,ENSOCUG00000016820,ENSOCUG00000004815,ENSOCUG00000022843,ENSOCUG00000004757,ENSOCUG00000006056,ENSOCUG00000011595,ENSOCUG00000009560,ENSOCUG00000004968,ENSOCUG00000008668,ENSOCUG00000013695,ENSOCUG00000001418,ENSOCUG00000007993,ENSOCUG00000015705,ENSOCUG00000012600,ENSOCUG00000002543,ENSOCUG00000016953,ENSOCUG00000012407,ENSOCUG00000022907,ENSOCUG00000023156,…
GO:0030091	protein repair	biological_process	0.0092438	1	1	163	2	17125	ENSOCUG00000022831
GO:0033743	peptide-methionine (R)-S-oxide reductase activity	molecular_function	0.0092438	1	1	163	2	17125	ENSOCUG00000022831
GO:1901701	cellular response to oxygen-containing compound	biological_process	0.0092833	1	12	163	525	17125	ENSOCUG00000010937,ENSOCUG00000022907,ENSOCUG00000023066,ENSOCUG00000021541,ENSOCUG00000013060,ENSOCUG00000005078,ENSOCUG00000016241,ENSOCUG00000003201,ENSOCUG00000015564,ENSOCUG00000005116,ENSOCUG00000016614,ENSOCUG00000001687
GO:0006557	S-adenosylmethioninamine biosynthetic process	biological_process	0.0095143	1	1	163	1	17125	ENSOCUG00000005680
GO:0046499	S-adenosylmethioninamine metabolic process	biological_process	0.0095143	1	1	163	1	17125	ENSOCUG00000005680
GO:0090063	positive regulation of microtubule nucleation	biological_process	0.0097255	1	1	163	1	17125	ENSOCUG00000013147
GO:0008465	glycerate dehydrogenase activity	molecular_function	0.0099106	1	1	163	1	17125	ENSOCUG00000007031
GO:0016618	hydroxypyruvate reductase activity	molecular_function	0.0099106	1	1	163	1	17125	ENSOCUG00000007031
GO:0030267	glyoxylate reductase (NADP) activity	molecular_function	0.0099106	1	1	163	1	17125	ENSOCUG00000007031
GO:0072702	response to methyl methanesulfonate	biological_process	0.010142	1	1	163	1	17125	ENSOCUG00000016241
GO:0072703	cellular response to methyl methanesulfonate	biological_process	0.010142	1	1	163	1	17125	ENSOCUG00000016241
GO:0005150	interleukin-1, Type I receptor binding	molecular_function	0.010217	1	1	163	1	17125	ENSOCUG00000004161
GO:0005151	interleukin-1, Type II receptor binding	molecular_function	0.010217	1	1	163	1	17125	ENSOCUG00000004161
GO:0045352	interleukin-1 Type I receptor antagonist activity	molecular_function	0.010217	1	1	163	1	17125	ENSOCUG00000004161
GO:0045353	interleukin-1 Type II receptor antagonist activity	molecular_function	0.010217	1	1	163	1	17125	ENSOCUG00000004161
GO:0070060	'de novo' actin filament nucleation	biological_process	0.010508	1	1	163	1	17125	ENSOCUG00000010050
GO:1903070	negative regulation of ER-associated ubiquitin-dependent protein catabolic process	biological_process	0.010625	1	1	163	1	17125	ENSOCUG00000011595
GO:0033925	mannosyl-glycoprotein endo-beta-N-acetylglucosaminidase activity	molecular_function	0.010629	1	1	163	1	17125	ENSOCUG00000023753
GO:1901340	negative regulation of store-operated calcium channel activity	biological_process	0.010673	1	1	163	1	17125	ENSOCUG00000001718
GO:0047676	arachidonate-CoA ligase activity	molecular_function	0.010753	1	1	163	1	17125	ENSOCUG00000005010
GO:0000451	rRNA 2'-O-methylation	biological_process	0.010836	1	1	163	1	17125	ENSOCUG00000004319
GO:0000453	enzyme-directed rRNA 2'-O-methylation	biological_process	0.010836	1	1	163	1	17125	ENSOCUG00000004319
GO:1904481	response to tetrahydrofolate	biological_process	0.010838	1	1	163	1	17125	ENSOCUG00000021541
GO:1904482	cellular response to tetrahydrofolate	biological_process	0.010838	1	1	163	1	17125	ENSOCUG00000021541
GO:0009372	quorum sensing	biological_process	0.010843	1	1	163	1	17125	ENSOCUG00000004158
GO:0052097	interspecies quorum sensing	biological_process	0.010843	1	1	163	1	17125	ENSOCUG00000004158
GO:0052106	quorum sensing involved in interaction with host	biological_process	0.010843	1	1	163	1	17125	ENSOCUG00000004158
GO:0060456	positive regulation of digestive system process	biological_process	0.010843	1	1	163	1	17125	ENSOCUG00000004158
GO:0060730	regulation of intestinal epithelial structure maintenance	biological_process	0.010843	1	1	163	1	17125	ENSOCUG00000004158
GO:0060731	positive regulation of intestinal epithelial structure maintenance	biological_process	0.010843	1	1	163	1	17125	ENSOCUG00000004158
GO:0070715	sodium-dependent organic cation transport	biological_process	0.010843	1	1	163	1	17125	ENSOCUG00000004158
GO:0000224	peptide-N4-(N-acetyl-beta-glucosaminyl)asparagine amidase activity	molecular_function	0.010905	1	1	163	1	17125	ENSOCUG00000015362
GO:0008269	JAK pathway signal transduction adaptor activity	molecular_function	0.010974	1	1	163	1	17125	ENSOCUG00000010937
GO:0051780	behavioral response to nutrient	biological_process	0.011229	1	1	163	1	17125	ENSOCUG00000016776
GO:0070202	regulation of establishment of protein localization to chromosome	biological_process	0.011455	1	1	163	1	17125	ENSOCUG00000001687
GO:0061136	regulation of proteasomal protein catabolic process	biological_process	0.0115	1	5	163	131	17125	ENSOCUG00000001718,ENSOCUG00000001418,ENSOCUG00000016747,ENSOCUG00000011595,ENSOCUG00000004815
GO:0009791	post-embryonic development	biological_process	0.011525	1	4	163	73	17125	ENSOCUG00000013147,ENSOCUG00000027029,ENSOCUG00000015835,ENSOCUG00000017490
GO:0060053	neurofilament cytoskeleton	cellular_component	0.011861	1	1	163	1	17125	ENSOCUG00000016614
GO:0060154	cellular process regulating host cell cycle in response to virus	biological_process	0.011892	1	1	163	2	17125	ENSOCUG00000003201
GO:0010243	response to organonitrogen compound	biological_process	0.012023	1	9	163	345	17125	ENSOCUG00000016614,ENSOCUG00000001687,ENSOCUG00000003201,ENSOCUG00000005116,ENSOCUG00000023066,ENSOCUG00000010937,ENSOCUG00000021541,ENSOCUG00000016521,ENSOCUG00000005078
GO:0005737	cytoplasm	cellular_component	0.012359	1	77	163	6403	17125	ENSOCUG00000001334,ENSOCUG00000017546,ENSOCUG00000002219,ENSOCUG00000015362,ENSOCUG00000000264,ENSOCUG00000016614,ENSOCUG00000016953,ENSOCUG00000012571,ENSOCUG00000022183,ENSOCUG00000009102,ENSOCUG00000026826,ENSOCUG00000016241,ENSOCUG00000023738,ENSOCUG00000005116,ENSOCUG00000004502,ENSOCUG00000015212,ENSOCUG00000015835,ENSOCUG00000011491,ENSOCUG00000010937,ENSOCUG00000022433,ENSOCUG00000013147,…
GO:0045334	clathrin-coated endocytic vesicle	cellular_component	0.012614	1	2	163	16	17125	ENSOCUG00000023153,ENSOCUG00000015835
GO:0051865	protein autoubiquitination	biological_process	0.013186	1	3	163	49	17125	ENSOCUG00000013695,ENSOCUG00000002807,ENSOCUG00000016810
GO:0043250	sodium-dependent organic anion transmembrane transporter activity	molecular_function	0.013331	1	1	163	1	17125	ENSOCUG00000014905
GO:0043251	sodium-dependent organic anion transport	biological_process	0.013331	1	1	163	1	17125	ENSOCUG00000014905
GO:1901698	response to nitrogen compound	biological_process	0.013497	1	10	163	414	17125	ENSOCUG00000016820,ENSOCUG00000023066,ENSOCUG00000010937,ENSOCUG00000021541,ENSOCUG00000016521,ENSOCUG00000005078,ENSOCUG00000016614,ENSOCUG00000001687,ENSOCUG00000003201,ENSOCUG00000005116
GO:0009064	glutamine family amino acid metabolic process	biological_process	0.013905	1	3	163	47	17125	ENSOCUG00000013147,ENSOCUG00000009391,ENSOCUG00000000584
GO:0071312	cellular response to alkaloid	biological_process	0.013998	1	2	163	15	17125	ENSOCUG00000001687,ENSOCUG00000003201
GO:0022624	proteasome accessory complex	cellular_component	0.01401	1	2	163	20	17125	ENSOCUG00000004610,ENSOCUG00000001418
GO:0003824	catalytic activity	molecular_function	0.014111	1	62	163	4815	17125	ENSOCUG00000023753,ENSOCUG00000022628,ENSOCUG00000016698,ENSOCUG00000003211,ENSOCUG00000014367,ENSOCUG00000017185,ENSOCUG00000008551,ENSOCUG00000016820,ENSOCUG00000005010,ENSOCUG00000022885,ENSOCUG00000006056,ENSOCUG00000011595,ENSOCUG00000002397,ENSOCUG00000009923,ENSOCUG00000008867,ENSOCUG00000012490,ENSOCUG00000002805,ENSOCUG00000017722,ENSOCUG00000001418,ENSOCUG00000013695,ENSOCUG00000005741,…
GO:0034699	response to luteinizing hormone	biological_process	0.014125	1	1	163	1	17125	ENSOCUG00000016083
GO:0070123	transforming growth factor beta receptor activity, type III	molecular_function	0.014125	1	1	163	1	17125	ENSOCUG00000016083
GO:0005126	cytokine receptor binding	molecular_function	0.014649	1	5	163	171	17125	ENSOCUG00000010937,ENSOCUG00000026533,ENSOCUG00000005116,ENSOCUG00000016083,ENSOCUG00000004161
GO:0019538	protein metabolic process	biological_process	0.015049	1	54	163	4274	17125	ENSOCUG00000006754,ENSOCUG00000016810,ENSOCUG00000000157,ENSOCUG00000013147,ENSOCUG00000010937,ENSOCUG00000011491,ENSOCUG00000013060,ENSOCUG00000011358,ENSOCUG00000015212,ENSOCUG00000009219,ENSOCUG00000016083,ENSOCUG00000016888,ENSOCUG00000011238,ENSOCUG00000006650,ENSOCUG00000023738,ENSOCUG00000005116,ENSOCUG00000003816,ENSOCUG00000010316,ENSOCUG00000004316,ENSOCUG00000021541,ENSOCUG00000016953,…
GO:0033668	negative regulation by symbiont of host apoptotic process	biological_process	0.015285	1	1	163	2	17125	ENSOCUG00000003201
GO:0052041	negative regulation by symbiont of host programmed cell death	biological_process	0.015285	1	1	163	2	17125	ENSOCUG00000003201
GO:0052490	negative regulation by organism of programmed cell death in other organism involved in symbiotic interaction	biological_process	0.015285	1	1	163	2	17125	ENSOCUG00000003201
GO:0097305	response to alcohol	biological_process	0.015525	1	4	163	92	17125	ENSOCUG00000003201,ENSOCUG00000022907,ENSOCUG00000010937,ENSOCUG00000016241
GO:0061099	negative regulation of protein tyrosine kinase activity	biological_process	0.016102	1	2	163	18	17125	ENSOCUG00000008668,ENSOCUG00000004607
GO:0071650	negative regulation of chemokine (C-C motif) ligand 5 production	biological_process	0.016187	1	1	163	2	17125	ENSOCUG00000000584
GO:1901588	dendritic microtubule	cellular_component	0.016447	1	1	163	2	17125	ENSOCUG00000004815
GO:0004014	adenosylmethionine decarboxylase activity	molecular_function	0.016526	1	1	163	2	17125	ENSOCUG00000005680
GO:0008295	spermidine biosynthetic process	biological_process	0.016526	1	1	163	2	17125	ENSOCUG00000005680
GO:0001510	RNA methylation	biological_process	0.016887	1	3	163	54	17125	ENSOCUG00000002219,ENSOCUG00000023738,ENSOCUG00000004319
GO:0030170	pyridoxal phosphate binding	molecular_function	0.016945	1	3	163	50	17125	ENSOCUG00000008551,ENSOCUG00000003211,ENSOCUG00000021541
GO:0003920	GMP reductase activity	molecular_function	0.017124	1	1	163	2	17125	ENSOCUG00000017722
GO:0016657	oxidoreductase activity, acting on NAD(P)H, nitrogenous group as acceptor	molecular_function	0.017124	1	1	163	2	17125	ENSOCUG00000017722
GO:1902560	GMP reductase complex	cellular_component	0.017124	1	1	163	2	17125	ENSOCUG00000017722
GO:0031461	cullin-RING ubiquitin ligase complex	cellular_component	0.017291	1	4	163	97	17125	ENSOCUG00000009219,ENSOCUG00000002438,ENSOCUG00000002543,ENSOCUG00000004358
GO:0008541	proteasome regulatory particle, lid subcomplex	cellular_component	0.017618	1	1	163	3	17125	ENSOCUG00000001418
GO:0004657	proline dehydrogenase activity	molecular_function	0.017751	1	1	163	2	17125	ENSOCUG00000009391
GO:0004053	arginase activity	molecular_function	0.017827	1	1	163	2	17125	ENSOCUG00000000584
GO:0043434	response to peptide hormone	biological_process	0.018406	1	5	163	147	17125	ENSOCUG00000016614,ENSOCUG00000005116,ENSOCUG00000005078,ENSOCUG00000010937,ENSOCUG00000023066
GO:0071818	BAT3 complex	cellular_component	0.018563	1	1	163	2	17125	ENSOCUG00000022433
GO:0072379	ER membrane insertion complex	cellular_component	0.018563	1	1	163	2	17125	ENSOCUG00000022433
GO:1901860	positive regulation of mitochondrial DNA metabolic process	biological_process	0.018774	1	1	163	2	17125	ENSOCUG00000006451
GO:2000666	negative regulation of interleukin-13 secretion	biological_process	0.018802	1	1	163	2	17125	ENSOCUG00000000584
GO:1904292	regulation of ERAD pathway	biological_process	0.01883	1	2	163	22	17125	ENSOCUG00000011595,ENSOCUG00000001718
GO:2000820	negative regulation of transcription from RNA polymerase II promoter involved in smooth muscle cell differentiation	biological_process	0.018905	1	1	163	2	17125	ENSOCUG00000013147
GO:0090296	regulation of mitochondrial DNA replication	biological_process	0.018966	1	1	163	2	17125	ENSOCUG00000006451
GO:0071641	negative regulation of macrophage inflammatory protein 1 alpha production	biological_process	0.019084	1	1	163	2	17125	ENSOCUG00000000584
GO:0009405	pathogenesis	biological_process	0.019109	1	1	163	2	17125	ENSOCUG00000013147
GO:0008430	selenium binding	molecular_function	0.019334	1	1	163	2	17125	ENSOCUG00000029246
GO:1901618	organic hydroxy compound transmembrane transporter activity	molecular_function	0.020048	1	2	163	21	17125	ENSOCUG00000016776,ENSOCUG00000004158
GO:0036503	ERAD pathway	biological_process	0.020208	1	3	163	59	17125	ENSOCUG00000011595,ENSOCUG00000017399,ENSOCUG00000001718
GO:2000660	negative regulation of interleukin-1-mediated signaling pathway	biological_process	0.020239	1	1	163	2	17125	ENSOCUG00000004161
GO:0048874	homeostasis of number of cells in a free-living population	biological_process	0.020242	1	1	163	2	17125	ENSOCUG00000004158
GO:1900114	positive regulation of histone H3-K9 trimethylation	biological_process	0.020253	1	1	163	2	17125	ENSOCUG00000013147
GO:0009725	response to hormone	biological_process	0.020296	1	8	163	327	17125	ENSOCUG00000004161,ENSOCUG00000005078,ENSOCUG00000010937,ENSOCUG00000022907,ENSOCUG00000023066,ENSOCUG00000016083,ENSOCUG00000016614,ENSOCUG00000005116
GO:0016499	orexin receptor activity	molecular_function	0.020336	1	1	163	2	17125	ENSOCUG00000005739
GO:0071478	cellular response to radiation	biological_process	0.020393	1	4	163	102	17125	ENSOCUG00000005116,ENSOCUG00000003201,ENSOCUG00000001687,ENSOCUG00000016241
GO:0044531	modulation of programmed cell death in other organism	biological_process	0.020497	1	1	163	3	17125	ENSOCUG00000003201
GO:0044532	modulation of apoptotic process in other organism	biological_process	0.020497	1	1	163	3	17125	ENSOCUG00000003201
GO:0052040	modulation by symbiont of host programmed cell death	biological_process	0.020497	1	1	163	3	17125	ENSOCUG00000003201
GO:0052150	modulation by symbiont of host apoptotic process	biological_process	0.020497	1	1	163	3	17125	ENSOCUG00000003201
GO:0052248	modulation of programmed cell death in other organism involved in symbiotic interaction	biological_process	0.020497	1	1	163	3	17125	ENSOCUG00000003201
GO:0052433	modulation by organism of apoptotic process in other organism involved in symbiotic interaction	biological_process	0.020497	1	1	163	3	17125	ENSOCUG00000003201
GO:1901653	cellular response to peptide	biological_process	0.020556	1	5	163	150	17125	ENSOCUG00000005078,ENSOCUG00000005116,ENSOCUG00000010937,ENSOCUG00000023066,ENSOCUG00000016614
GO:0034976	response to endoplasmic reticulum stress	biological_process	0.020689	1	5	163	157	17125	ENSOCUG00000003201,ENSOCUG00000017399,ENSOCUG00000001718,ENSOCUG00000011595,ENSOCUG00000005116
GO:1901575	organic substance catabolic process	biological_process	0.020801	1	19	163	1126	17125	ENSOCUG00000002397,ENSOCUG00000011595,ENSOCUG00000010762,ENSOCUG00000015362,ENSOCUG00000005465,ENSOCUG00000000264,ENSOCUG00000021541,ENSOCUG00000001718,ENSOCUG00000004815,ENSOCUG00000010316,ENSOCUG00000016747,ENSOCUG00000017399,ENSOCUG00000006650,ENSOCUG00000002543,ENSOCUG00000001418,ENSOCUG00000005741,ENSOCUG00000009391,ENSOCUG00000006754,ENSOCUG00000012924
GO:0005152	interleukin-1 receptor antagonist activity	molecular_function	0.020977	1	1	163	2	17125	ENSOCUG00000004161
GO:0031116	positive regulation of microtubule polymerization	biological_process	0.020989	1	2	163	19	17125	ENSOCUG00000013147,ENSOCUG00000013060
GO:2000574	regulation of microtubule motor activity	biological_process	0.021031	1	1	163	2	17125	ENSOCUG00000016614
GO:0060729	intestinal epithelial structure maintenance	biological_process	0.021125	1	1	163	2	17125	ENSOCUG00000004158
GO:0005622	intracellular	cellular_component	0.021145	1	103	163	9190	17125	ENSOCUG00000006451,ENSOCUG00000016698,ENSOCUG00000001718,ENSOCUG00000008551,ENSOCUG00000004607,ENSOCUG00000001604,ENSOCUG00000002397,ENSOCUG00000008867,ENSOCUG00000029235,ENSOCUG00000001687,ENSOCUG00000027519,ENSOCUG00000000684,ENSOCUG00000005741,ENSOCUG00000023066,ENSOCUG00000012924,ENSOCUG00000000145,ENSOCUG00000016747,ENSOCUG00000003201,ENSOCUG00000017399,ENSOCUG00000005078,ENSOCUG00000016521,…
GO:0033540	fatty acid beta-oxidation using acyl-CoA oxidase	biological_process	0.021219	1	1	163	2	17125	ENSOCUG00000012924
GO:0000151	ubiquitin ligase complex	cellular_component	0.021255	1	5	163	155	17125	ENSOCUG00000002397,ENSOCUG00000004358,ENSOCUG00000002438,ENSOCUG00000009219,ENSOCUG00000002543
GO:0008216	spermidine metabolic process	biological_process	0.021306	1	1	163	3	17125	ENSOCUG00000005680
GO:1900126	negative regulation of hyaluronan biosynthetic process	biological_process	0.021556	1	1	163	2	17125	ENSOCUG00000023153
GO:0004829	threonine-tRNA ligase activity	molecular_function	0.021614	1	1	163	2	17125	ENSOCUG00000000684
GO:0006435	threonyl-tRNA aminoacylation	biological_process	0.021614	1	1	163	2	17125	ENSOCUG00000000684
GO:0071816	tail-anchored membrane protein insertion into ER membrane	biological_process	0.021622	1	1	163	3	17125	ENSOCUG00000022433
GO:0015234	thiamine transmembrane transporter activity	molecular_function	0.021694	1	1	163	2	17125	ENSOCUG00000025548
GO:0071934	thiamine transmembrane transport	biological_process	0.021694	1	1	163	2	17125	ENSOCUG00000025548
GO:1990456	mitochondrion-ER tethering	biological_process	0.021813	1	1	163	2	17125	ENSOCUG00000012085
GO:0051701	interaction with host	biological_process	0.021907	1	3	163	62	17125	ENSOCUG00000003201,ENSOCUG00000012407,ENSOCUG00000004158
GO:1903939	regulation of TORC2 signaling	biological_process	0.022089	1	1	163	2	17125	ENSOCUG00000011238
GO:1904515	positive regulation of TORC2 signaling	biological_process	0.022089	1	1	163	2	17125	ENSOCUG00000011238
GO:1990452	Parkin-FBXW7-Cul1 ubiquitin ligase complex	cellular_component	0.022198	1	1	163	2	17125	ENSOCUG00000002543
GO:0004372	glycine hydroxymethyltransferase activity	molecular_function	0.02246	1	1	163	2	17125	ENSOCUG00000021541
GO:0019264	glycine biosynthetic process from serine	biological_process	0.02246	1	1	163	2	17125	ENSOCUG00000021541
GO:0006565	L-serine catabolic process	biological_process	0.02372	1	1	163	2	17125	ENSOCUG00000021541
GO:1903052	positive regulation of proteolysis involved in cellular protein catabolic process	biological_process	0.02394	1	3	163	60	17125	ENSOCUG00000004815,ENSOCUG00000001718,ENSOCUG00000017399
GO:0008028	monocarboxylic acid transmembrane transporter activity	molecular_function	0.023972	1	2	163	23	17125	ENSOCUG00000004158,ENSOCUG00000016776
GO:0044424	intracellular part	cellular_component	0.025123	1	101	163	9033	17125	ENSOCUG00000023066,ENSOCUG00000005741,ENSOCUG00000000684,ENSOCUG00000012924,ENSOCUG00000003201,ENSOCUG00000017399,ENSOCUG00000016747,ENSOCUG00000000145,ENSOCUG00000016698,ENSOCUG00000001718,ENSOCUG00000006451,ENSOCUG00000004607,ENSOCUG00000008551,ENSOCUG00000029235,ENSOCUG00000008867,ENSOCUG00000002397,ENSOCUG00000001604,ENSOCUG00000027519,ENSOCUG00000001687,ENSOCUG00000000157,ENSOCUG00000023153,…
GO:0004822	isoleucine-tRNA ligase activity	molecular_function	0.025301	1	1	163	2	17125	ENSOCUG00000016888
GO:0006428	isoleucyl-tRNA aminoacylation	biological_process	0.025301	1	1	163	2	17125	ENSOCUG00000016888
GO:0051492	regulation of stress fiber assembly	biological_process	0.025373	1	3	163	57	17125	ENSOCUG00000005116,ENSOCUG00000013060,ENSOCUG00000027519
GO:0010968	regulation of microtubule nucleation	biological_process	0.025408	1	1	163	3	17125	ENSOCUG00000013147
GO:0006520	cellular amino acid metabolic process	biological_process	0.025654	1	6	163	216	17125	ENSOCUG00000013147,ENSOCUG00000009391,ENSOCUG00000000584,ENSOCUG00000016888,ENSOCUG00000000684,ENSOCUG00000021541
GO:1990784	response to dsDNA	biological_process	0.026031	1	1	163	2	17125	ENSOCUG00000016820
GO:1990786	cellular response to dsDNA	biological_process	0.026031	1	1	163	2	17125	ENSOCUG00000016820
GO:0019005	SCF ubiquitin ligase complex	cellular_component	0.02605	1	2	163	25	17125	ENSOCUG00000004358,ENSOCUG00000002543
GO:0070494	regulation of thrombin receptor signaling pathway	biological_process	0.026091	1	1	163	2	17125	ENSOCUG00000013060
GO:0070495	negative regulation of thrombin receptor signaling pathway	biological_process	0.026091	1	1	163	2	17125	ENSOCUG00000013060
GO:0008142	oxysterol binding	molecular_function	0.026685	1	1	163	3	17125	ENSOCUG00000022907
GO:0031112	positive regulation of microtubule polymerization or depolymerization	biological_process	0.027268	1	2	163	22	17125	ENSOCUG00000013147,ENSOCUG00000013060
GO:1903071	positive regulation of ER-associated ubiquitin-dependent protein catabolic process	biological_process	0.027412	1	1	163	3	17125	ENSOCUG00000001718
GO:0005131	growth hormone receptor binding	molecular_function	0.027599	1	1	163	3	17125	ENSOCUG00000010937
GO:0009112	nucleobase metabolic process	biological_process	0.028024	1	2	163	24	17125	ENSOCUG00000021541,ENSOCUG00000017722
GO:0051400	BH domain binding	molecular_function	0.028181	1	1	163	4	17125	ENSOCUG00000003201
GO:0051434	BH3 domain binding	molecular_function	0.028181	1	1	163	4	17125	ENSOCUG00000003201
GO:0035166	post-embryonic hemopoiesis	biological_process	0.028597	1	1	163	3	17125	ENSOCUG00000015835
GO:0031952	regulation of protein autophosphorylation	biological_process	0.029039	1	2	163	26	17125	ENSOCUG00000008668,ENSOCUG00000004607
GO:0060136	embryonic process involved in female pregnancy	biological_process	0.029176	1	1	163	3	17125	ENSOCUG00000005010
GO:0071608	macrophage inflammatory protein-1 alpha production	biological_process	0.029883	1	1	163	3	17125	ENSOCUG00000000584
GO:0071640	regulation of macrophage inflammatory protein 1 alpha production	biological_process	0.029883	1	1	163	3	17125	ENSOCUG00000000584
GO:0032648	regulation of interferon-beta production	biological_process	0.029902	1	2	163	26	17125	ENSOCUG00000016820,ENSOCUG00000004968
GO:0002832	negative regulation of response to biotic stimulus	biological_process	0.030515	1	2	163	28	17125	ENSOCUG00000000584,ENSOCUG00000016820
GO:0009295	nucleoid	cellular_component	0.030566	1	2	163	28	17125	ENSOCUG00000009560,ENSOCUG00000008867
GO:0042645	mitochondrial nucleoid	cellular_component	0.030566	1	2	163	28	17125	ENSOCUG00000008867,ENSOCUG00000009560
GO:0051219	phosphoprotein binding	molecular_function	0.030578	1	3	163	62	17125	ENSOCUG00000012407,ENSOCUG00000005116,ENSOCUG00000009923
GO:0046487	glyoxylate metabolic process	biological_process	0.030583	1	1	163	3	17125	ENSOCUG00000007031
GO:1990578	perinuclear endoplasmic reticulum membrane	cellular_component	0.030936	1	1	163	3	17125	ENSOCUG00000005116
GO:0003870	5-aminolevulinate synthase activity	molecular_function	0.031053	1	1	163	3	17125	ENSOCUG00000008551
GO:0016749	N-succinyltransferase activity	molecular_function	0.031053	1	1	163	3	17125	ENSOCUG00000008551
GO:0042254	ribosome biogenesis	biological_process	0.031179	1	4	163	130	17125	ENSOCUG00000004319,ENSOCUG00000022843,ENSOCUG00000016820,ENSOCUG00000004534
GO:2000562	negative regulation of CD4-positive, alpha-beta T cell proliferation	biological_process	0.031277	1	1	163	4	17125	ENSOCUG00000000584
GO:0048936	peripheral nervous system neuron axonogenesis	biological_process	0.031377	1	1	163	3	17125	ENSOCUG00000017490
GO:0046655	folic acid metabolic process	biological_process	0.031437	1	1	163	3	17125	ENSOCUG00000021541
GO:0039534	negative regulation of MDA-5 signaling pathway	biological_process	0.031589	1	1	163	3	17125	ENSOCUG00000016820
GO:0032608	interferon-beta production	biological_process	0.031643	1	2	163	27	17125	ENSOCUG00000004968,ENSOCUG00000016820
GO:0072522	purine-containing compound biosynthetic process	biological_process	0.03187	1	4	163	121	17125	ENSOCUG00000002805,ENSOCUG00000005680,ENSOCUG00000006451,ENSOCUG00000021541
GO:0034673	inhibin-betaglycan-ActRII complex	cellular_component	0.031972	1	1	163	3	17125	ENSOCUG00000016083
GO:1903076	regulation of protein localization to plasma membrane	biological_process	0.031978	1	3	163	70	17125	ENSOCUG00000012600,ENSOCUG00000005116,ENSOCUG00000003201
GO:1904375	regulation of protein localization to cell periphery	biological_process	0.031978	1	3	163	70	17125	ENSOCUG00000012600,ENSOCUG00000005116,ENSOCUG00000003201
GO:0003839	gamma-glutamylcyclotransferase activity	molecular_function	0.03214	1	1	163	3	17125	ENSOCUG00000010762
GO:0015888	thiamine transport	biological_process	0.032303	1	1	163	3	17125	ENSOCUG00000025548
GO:0015199	amino-acid betaine transmembrane transporter activity	molecular_function	0.032543	1	1	163	3	17125	ENSOCUG00000004158
GO:0015226	carnitine transmembrane transporter activity	molecular_function	0.032543	1	1	163	3	17125	ENSOCUG00000004158
GO:0015838	amino-acid betaine transport	biological_process	0.032543	1	1	163	3	17125	ENSOCUG00000004158
GO:0015879	carnitine transport	biological_process	0.032543	1	1	163	3	17125	ENSOCUG00000004158
GO:1902603	carnitine transmembrane transport	biological_process	0.032543	1	1	163	3	17125	ENSOCUG00000004158
GO:0035615	clathrin adaptor activity	molecular_function	0.032589	1	1	163	3	17125	ENSOCUG00000023153
GO:0098748	endocytic adaptor activity	molecular_function	0.032589	1	1	163	3	17125	ENSOCUG00000023153
GO:0032231	regulation of actin filament bundle assembly	biological_process	0.032602	1	3	163	63	17125	ENSOCUG00000027519,ENSOCUG00000013060,ENSOCUG00000005116
GO:0006545	glycine biosynthetic process	biological_process	0.032666	1	1	163	3	17125	ENSOCUG00000021541
GO:0006364	rRNA processing	biological_process	0.03271	1	3	163	75	17125	ENSOCUG00000004319,ENSOCUG00000022843,ENSOCUG00000016820
GO:0070905	serine binding	molecular_function	0.033098	1	1	163	3	17125	ENSOCUG00000021541
GO:0003876	AMP deaminase activity	molecular_function	0.03355	1	1	163	3	17125	ENSOCUG00000002805
GO:0047623	adenosine-phosphate deaminase activity	molecular_function	0.03355	1	1	163	3	17125	ENSOCUG00000002805
GO:0008090	retrograde axon cargo transport	biological_process	0.033576	1	1	163	4	17125	ENSOCUG00000016614
GO:0070162	adiponectin secretion	biological_process	0.03389	1	1	163	3	17125	ENSOCUG00000004502
GO:0070163	regulation of adiponectin secretion	biological_process	0.03389	1	1	163	3	17125	ENSOCUG00000004502
GO:0070164	negative regulation of adiponectin secretion	biological_process	0.03389	1	1	163	3	17125	ENSOCUG00000004502
GO:0005758	mitochondrial intermembrane space	cellular_component	0.033996	1	2	163	39	17125	ENSOCUG00000012571,ENSOCUG00000006451
GO:0019955	cytokine binding	molecular_function	0.03409	1	3	163	69	17125	ENSOCUG00000025677,ENSOCUG00000016083,ENSOCUG00000004161
GO:0005739	mitochondrion	cellular_component	0.034408	1	14	163	918	17125	ENSOCUG00000008867,ENSOCUG00000003201,ENSOCUG00000009560,ENSOCUG00000002219,ENSOCUG00000005010,ENSOCUG00000026839,ENSOCUG00000012085,ENSOCUG00000000584,ENSOCUG00000009391,ENSOCUG00000008551,ENSOCUG00000013147,ENSOCUG00000006451,ENSOCUG00000014367,ENSOCUG00000012571
GO:0071839	apoptotic process in bone marrow	biological_process	0.034483	1	1	163	4	17125	ENSOCUG00000003201
GO:0006597	spermine biosynthetic process	biological_process	0.034524	1	1	163	4	17125	ENSOCUG00000005680
GO:0016671	oxidoreductase activity, acting on a sulfur group of donors, disulfide as acceptor	molecular_function	0.034738	1	1	163	5	17125	ENSOCUG00000022831
GO:1903432	regulation of TORC1 signaling	biological_process	0.035072	1	2	163	27	17125	ENSOCUG00000016521,ENSOCUG00000011238
GO:0019230	proprioception	biological_process	0.035194	1	1	163	4	17125	ENSOCUG00000013147
GO:0070876	SOSS complex	cellular_component	0.035215	1	1	163	4	17125	ENSOCUG00000017546
GO:0048102	autophagic cell death	biological_process	0.035482	1	1	163	4	17125	ENSOCUG00000016241
GO:0043125	ErbB-3 class receptor binding	molecular_function	0.035575	1	1	163	3	17125	ENSOCUG00000005116
GO:0010918	positive regulation of mitochondrial membrane potential	biological_process	0.035923	1	1	163	5	17125	ENSOCUG00000006451
GO:0045838	positive regulation of membrane potential	biological_process	0.035923	1	1	163	5	17125	ENSOCUG00000006451
GO:1903364	positive regulation of cellular protein catabolic process	biological_process	0.036082	1	3	163	71	17125	ENSOCUG00000001718,ENSOCUG00000017399,ENSOCUG00000004815
GO:0007167	enzyme linked receptor protein signaling pathway	biological_process	0.036215	1	11	163	555	17125	ENSOCUG00000005116,ENSOCUG00000016083,ENSOCUG00000016614,ENSOCUG00000027029,ENSOCUG00000015835,ENSOCUG00000013060,ENSOCUG00000005078,ENSOCUG00000023066,ENSOCUG00000010937,ENSOCUG00000008668,ENSOCUG00000004607
GO:0097136	Bcl-2 family protein complex	cellular_component	0.036272	1	1	163	6	17125	ENSOCUG00000003201
GO:0000050	urea cycle	biological_process	0.036369	1	1	163	4	17125	ENSOCUG00000000584
GO:0019902	phosphatase binding	molecular_function	0.036508	1	4	163	116	17125	ENSOCUG00000008668,ENSOCUG00000013060,ENSOCUG00000005116,ENSOCUG00000027164
GO:0007259	JAK-STAT cascade	biological_process	0.036566	1	3	163	74	17125	ENSOCUG00000005078,ENSOCUG00000023066,ENSOCUG00000010937
GO:0002020	protease binding	molecular_function	0.037026	1	3	163	70	17125	ENSOCUG00000016820,ENSOCUG00000005741,ENSOCUG00000017399
GO:0060023	soft palate development	biological_process	0.037056	1	1	163	4	17125	ENSOCUG00000014466
GO:0045048	protein insertion into ER membrane	biological_process	0.037381	1	1	163	5	17125	ENSOCUG00000022433
GO:0089720	caspase binding	molecular_function	0.037514	1	1	163	4	17125	ENSOCUG00000016820
GO:0072757	cellular response to camptothecin	biological_process	0.038048	1	1	163	3	17125	ENSOCUG00000001687
GO:1903573	negative regulation of response to endoplasmic reticulum stress	biological_process	0.038137	1	2	163	31	17125	ENSOCUG00000011595,ENSOCUG00000003201
GO:0006562	proline catabolic process	biological_process	0.038246	1	1	163	4	17125	ENSOCUG00000009391
GO:0003836	beta-galactoside (CMP) alpha-2,3-sialyltransferase activity	molecular_function	0.038343	1	1	163	4	17125	ENSOCUG00000000157
GO:0031625	ubiquitin protein ligase binding	molecular_function	0.038492	1	5	163	182	17125	ENSOCUG00000004358,ENSOCUG00000004815,ENSOCUG00000010316,ENSOCUG00000002543,ENSOCUG00000006754
GO:0032696	negative regulation of interleukin-13 production	biological_process	0.038961	1	1	163	5	17125	ENSOCUG00000000584
GO:0043149	stress fiber assembly	biological_process	0.039336	1	3	163	68	17125	ENSOCUG00000027519,ENSOCUG00000013060,ENSOCUG00000005116
GO:0009314	response to radiation	biological_process	0.040263	1	6	163	243	17125	ENSOCUG00000001687,ENSOCUG00000013147,ENSOCUG00000016241,ENSOCUG00000005116,ENSOCUG00000017546,ENSOCUG00000003201
GO:0072611	interleukin-13 secretion	biological_process	0.040599	1	1	163	4	17125	ENSOCUG00000000584
GO:2000665	regulation of interleukin-13 secretion	biological_process	0.040599	1	1	163	4	17125	ENSOCUG00000000584
GO:0061133	endopeptidase activator activity	molecular_function	0.040735	1	1	163	5	17125	ENSOCUG00000001418
GO:0032354	response to follicle-stimulating hormone	biological_process	0.040902	1	1	163	4	17125	ENSOCUG00000016083
GO:0016748	succinyltransferase activity	molecular_function	0.04121	1	1	163	4	17125	ENSOCUG00000008551
GO:0098586	cellular response to virus	biological_process	0.041709	1	2	163	32	17125	ENSOCUG00000003201,ENSOCUG00000016820
GO:0071649	regulation of chemokine (C-C motif) ligand 5 production	biological_process	0.041738	1	1	163	5	17125	ENSOCUG00000000584
GO:0060613	fat pad development	biological_process	0.042472	1	1	163	4	17125	ENSOCUG00000027029
GO:0043203	axon hillock	cellular_component	0.043327	1	1	163	4	17125	ENSOCUG00000016614
GO:1903729	regulation of plasma membrane organization	biological_process	0.043332	1	3	163	78	17125	ENSOCUG00000003201,ENSOCUG00000012600,ENSOCUG00000005116
GO:0051659	maintenance of mitochondrion location	biological_process	0.043361	1	1	163	4	17125	ENSOCUG00000012085
GO:0006122	mitochondrial electron transport, ubiquinol to cytochrome c	biological_process	0.043412	1	1	163	7	17125	ENSOCUG00000013147
GO:0046483	heterocycle metabolic process	biological_process	0.043552	1	46	163	3621	17125	ENSOCUG00000000145,ENSOCUG00000023066,ENSOCUG00000001418,ENSOCUG00000000684,ENSOCUG00000007993,ENSOCUG00000005680,ENSOCUG00000009560,ENSOCUG00000008867,ENSOCUG00000001687,ENSOCUG00000002805,ENSOCUG00000017722,ENSOCUG00000027519,ENSOCUG00000004968,ENSOCUG00000006451,ENSOCUG00000008551,ENSOCUG00000016820,ENSOCUG00000022843,ENSOCUG00000004757,ENSOCUG00000014466,ENSOCUG00000023738,ENSOCUG00000005116,…
GO:1901474	azole transmembrane transporter activity	molecular_function	0.044266	1	1	163	4	17125	ENSOCUG00000025548
GO:0032688	negative regulation of interferon-beta production	biological_process	0.044372	1	1	163	5	17125	ENSOCUG00000004968
GO:0015651	quaternary ammonium group transmembrane transporter activity	molecular_function	0.044602	1	1	163	4	17125	ENSOCUG00000004158
GO:0000900	translation repressor activity, nucleic acid binding	molecular_function	0.04475	1	1	163	6	17125	ENSOCUG00000021541
GO:0001101	response to acid chemical	biological_process	0.044929	1	4	163	127	17125	ENSOCUG00000016083,ENSOCUG00000003201,ENSOCUG00000021541,ENSOCUG00000016521
GO:0042609	CD4 receptor binding	molecular_function	0.044978	1	1	163	4	17125	ENSOCUG00000015564
GO:0001784	phosphotyrosine binding	molecular_function	0.045039	1	2	163	31	17125	ENSOCUG00000005116,ENSOCUG00000009923
GO:0031331	positive regulation of cellular catabolic process	biological_process	0.045146	1	5	163	186	17125	ENSOCUG00000012407,ENSOCUG00000017399,ENSOCUG00000001718,ENSOCUG00000004815,ENSOCUG00000016241
GO:1901299	negative regulation of hydrogen peroxide-mediated programmed cell death	biological_process	0.045148	1	1	163	4	17125	ENSOCUG00000013060
GO:0071609	chemokine (C-C motif) ligand 5 production	biological_process	0.045165	1	1	163	6	17125	ENSOCUG00000000584
GO:0000774	adenyl-nucleotide exchange factor activity	molecular_function	0.045886	1	1	163	7	17125	ENSOCUG00000004815
GO:0048471	perinuclear region of cytoplasm	cellular_component	0.046618	1	7	163	321	17125	ENSOCUG00000004757,ENSOCUG00000005465,ENSOCUG00000001718,ENSOCUG00000029235,ENSOCUG00000008668,ENSOCUG00000016747,ENSOCUG00000005116
GO:0044389	ubiquitin-like protein ligase binding	molecular_function	0.046735	1	5	163	192	17125	ENSOCUG00000004815,ENSOCUG00000010316,ENSOCUG00000002543,ENSOCUG00000006754,ENSOCUG00000004358
GO:0016072	rRNA metabolic process	biological_process	0.046916	1	3	163	84	17125	ENSOCUG00000004319,ENSOCUG00000022843,ENSOCUG00000016820
GO:0038202	TORC1 signaling	biological_process	0.047089	1	2	163	31	17125	ENSOCUG00000016521,ENSOCUG00000011238
GO:1901652	response to peptide	biological_process	0.047276	1	5	163	188	17125	ENSOCUG00000016614,ENSOCUG00000023066,ENSOCUG00000010937,ENSOCUG00000005116,ENSOCUG00000005078
GO:2000659	regulation of interleukin-1-mediated signaling pathway	biological_process	0.047633	1	1	163	4	17125	ENSOCUG00000004161
GO:0019627	urea metabolic process	biological_process	0.047725	1	1	163	5	17125	ENSOCUG00000000584
GO:1901563	response to camptothecin	biological_process	0.047903	1	1	163	4	17125	ENSOCUG00000001687
GO:1900029	positive regulation of ruffle assembly	biological_process	0.048099	1	1	163	5	17125	ENSOCUG00000016614
GO:0003997	acyl-CoA oxidase activity	molecular_function	0.048258	1	1	163	5	17125	ENSOCUG00000012924
GO:1900425	negative regulation of defense response to bacterium	biological_process	0.048337	1	1	163	5	17125	ENSOCUG00000000584
GO:0031329	regulation of cellular catabolic process	biological_process	0.04911	1	8	163	385	17125	ENSOCUG00000004815,ENSOCUG00000016241,ENSOCUG00000012407,ENSOCUG00000001718,ENSOCUG00000001418,ENSOCUG00000016747,ENSOCUG00000011595,ENSOCUG00000017399
GO:0000724	double-strand break repair via homologous recombination	biological_process	0.049232	1	3	163	75	17125	ENSOCUG00000001687,ENSOCUG00000017546,ENSOCUG00000001418
GO:0035739	CD4-positive, alpha-beta T cell proliferation	biological_process	0.049324	1	1	163	6	17125	ENSOCUG00000000584
GO:2000561	regulation of CD4-positive, alpha-beta T cell proliferation	biological_process	0.049324	1	1	163	6	17125	ENSOCUG00000000584
GO:2000774	positive regulation of cellular senescence	biological_process	0.049367	1	1	163	7	17125	ENSOCUG00000000584
GO:0007015	actin filament organization	biological_process	0.049571	1	6	163	256	17125	ENSOCUG00000027519,ENSOCUG00000026192,ENSOCUG00000010050,ENSOCUG00000022831,ENSOCUG00000013060,ENSOCUG00000005116
GO:0070513	death domain binding	molecular_function	0.049585	1	1	163	7	17125	ENSOCUG00000003201
GO:0008215	spermine metabolic process	biological_process	0.049592	1	1	163	6	17125	ENSOCUG00000005680
GO:0001227	transcriptional repressor activity, RNA polymerase II transcription regulatory region sequence-specific binding	molecular_function	0.049723	1	4	163	136	17125	ENSOCUG00000000145,ENSOCUG00000022907,ENSOCUG00000013147,ENSOCUG00000027029
GO:0050732	negative regulation of peptidyl-tyrosine phosphorylation	biological_process	0.049862	1	2	163	34	17125	ENSOCUG00000004607,ENSOCUG00000008668
GO:0071294	cellular response to zinc ion	biological_process	0.05007	1	1	163	7	17125	ENSOCUG00000029235
GO:0000725	recombinational repair	biological_process	0.050147	1	3	163	76	17125	ENSOCUG00000001687,ENSOCUG00000001418,ENSOCUG00000017546
GO:0035999	tetrahydrofolate interconversion	biological_process	0.050326	1	1	163	5	17125	ENSOCUG00000021541
GO:1901858	regulation of mitochondrial DNA metabolic process	biological_process	0.050548	1	1	163	5	17125	ENSOCUG00000006451
GO:0010385	double-stranded methylated DNA binding	molecular_function	0.051391	1	1	163	5	17125	ENSOCUG00000013147
GO:0035461	vitamin transmembrane transport	biological_process	0.051621	1	1	163	5	17125	ENSOCUG00000025548
GO:0060017	parathyroid gland development	biological_process	0.051691	1	1	163	5	17125	ENSOCUG00000014466
GO:0042176	regulation of protein catabolic process	biological_process	0.051782	1	6	163	257	17125	ENSOCUG00000004815,ENSOCUG00000001418,ENSOCUG00000017399,ENSOCUG00000001718,ENSOCUG00000011595,ENSOCUG00000016747
GO:0015697	quaternary ammonium group transport	biological_process	0.052222	1	1	163	5	17125	ENSOCUG00000004158
GO:0032182	ubiquitin-like protein binding	molecular_function	0.05237	1	3	163	79	17125	ENSOCUG00000013695,ENSOCUG00000001718,ENSOCUG00000006754
GO:0031113	regulation of microtubule polymerization	biological_process	0.052514	1	2	163	33	17125	ENSOCUG00000013060,ENSOCUG00000013147
GO:0032870	cellular response to hormone stimulus	biological_process	0.052761	1	6	163	259	17125	ENSOCUG00000016614,ENSOCUG00000010937,ENSOCUG00000022907,ENSOCUG00000023066,ENSOCUG00000005116,ENSOCUG00000005078
GO:0052629	phosphatidylinositol-3,5-bisphosphate 3-phosphatase activity	molecular_function	0.053166	1	1	163	5	17125	ENSOCUG00000016698
GO:0006751	glutathione catabolic process	biological_process	0.053412	1	1	163	5	17125	ENSOCUG00000010762
GO:0001676	long-chain fatty acid metabolic process	biological_process	0.05437	1	2	163	34	17125	ENSOCUG00000005010,ENSOCUG00000009961
GO:0045309	protein phosphorylated amino acid binding	molecular_function	0.054485	1	2	163	35	17125	ENSOCUG00000009923,ENSOCUG00000005116
GO:0045118	azole transporter activity	molecular_function	0.05463	1	1	163	5	17125	ENSOCUG00000025548
GO:0051148	negative regulation of muscle cell differentiation	biological_process	0.054972	1	2	163	41	17125	ENSOCUG00000013147,ENSOCUG00000026533
GO:0015129	lactate transmembrane transporter activity	molecular_function	0.055344	1	1	163	5	17125	ENSOCUG00000016776
GO:0015727	lactate transport	biological_process	0.055344	1	1	163	5	17125	ENSOCUG00000016776
GO:0035873	lactate transmembrane transport	biological_process	0.055344	1	1	163	5	17125	ENSOCUG00000016776
GO:0038203	TORC2 signaling	biological_process	0.055487	1	1	163	5	17125	ENSOCUG00000011238
GO:0044444	cytoplasmic part	cellular_component	0.0555	1	61	163	5247	17125	ENSOCUG00000029235,ENSOCUG00000009560,ENSOCUG00000008867,ENSOCUG00000011595,ENSOCUG00000001604,ENSOCUG00000006056,ENSOCUG00000001718,ENSOCUG00000014367,ENSOCUG00000006451,ENSOCUG00000004607,ENSOCUG00000004757,ENSOCUG00000005010,ENSOCUG00000008551,ENSOCUG00000003201,ENSOCUG00000017399,ENSOCUG00000016747,ENSOCUG00000004534,ENSOCUG00000023066,ENSOCUG00000000684,ENSOCUG00000008668,ENSOCUG00000013695,…
GO:0033617	mitochondrial respiratory chain complex IV assembly	biological_process	0.055639	1	1	163	9	17125	ENSOCUG00000012571
GO:0097034	mitochondrial respiratory chain complex IV biogenesis	biological_process	0.055639	1	1	163	9	17125	ENSOCUG00000012571
GO:0042136	neurotransmitter biosynthetic process	biological_process	0.056013	1	1	163	5	17125	ENSOCUG00000009961
GO:0060426	lung vasculature development	biological_process	0.056164	1	1	163	6	17125	ENSOCUG00000004607
GO:0046642	negative regulation of alpha-beta T cell proliferation	biological_process	0.056186	1	1	163	6	17125	ENSOCUG00000000584
GO:0032463	negative regulation of protein homooligomerization	biological_process	0.056224	1	1	163	6	17125	ENSOCUG00000016820
GO:0005168	neurotrophin TRKA receptor binding	molecular_function	0.056231	1	1	163	5	17125	ENSOCUG00000005116
GO:0032264	IMP salvage	biological_process	0.056537	1	1	163	5	17125	ENSOCUG00000002805
GO:0071941	nitrogen cycle metabolic process	biological_process	0.057319	1	1	163	6	17125	ENSOCUG00000000584
GO:1904468	negative regulation of tumor necrosis factor secretion	biological_process	0.057882	1	1	163	6	17125	ENSOCUG00000000584
GO:0031313	extrinsic component of endosome membrane	cellular_component	0.058013	1	1	163	5	17125	ENSOCUG00000023666
GO:0072521	purine-containing compound metabolic process	biological_process	0.058125	1	6	163	290	17125	ENSOCUG00000005680,ENSOCUG00000002805,ENSOCUG00000013147,ENSOCUG00000017722,ENSOCUG00000006451,ENSOCUG00000021541
GO:0019966	interleukin-1 binding	molecular_function	0.058139	1	1	163	5	17125	ENSOCUG00000004161
GO:0097284	hepatocyte apoptotic process	biological_process	0.058291	1	1	163	7	17125	ENSOCUG00000003201
GO:0039533	regulation of MDA-5 signaling pathway	biological_process	0.058704	1	1	163	5	17125	ENSOCUG00000016820
GO:0043559	insulin binding	molecular_function	0.05882	1	1	163	5	17125	ENSOCUG00000005116
GO:1901339	regulation of store-operated calcium channel activity	biological_process	0.058966	1	1	163	5	17125	ENSOCUG00000001718
GO:0043279	response to alkaloid	biological_process	0.059138	1	2	163	37	17125	ENSOCUG00000001687,ENSOCUG00000003201
GO:0019752	carboxylic acid metabolic process	biological_process	0.059327	1	10	163	560	17125	ENSOCUG00000016888,ENSOCUG00000007031,ENSOCUG00000000684,ENSOCUG00000021541,ENSOCUG00000009961,ENSOCUG00000012924,ENSOCUG00000000584,ENSOCUG00000005010,ENSOCUG00000013147,ENSOCUG00000009391
GO:0090343	positive regulation of cell aging	biological_process	0.059475	1	1	163	8	17125	ENSOCUG00000000584
GO:0061578	Lys63-specific deubiquitinase activity	molecular_function	0.059483	1	1	163	6	17125	ENSOCUG00000001418
GO:1900125	regulation of hyaluronan biosynthetic process	biological_process	0.059625	1	1	163	5	17125	ENSOCUG00000023153
GO:0038026	reelin-mediated signaling pathway	biological_process	0.059759	1	1	163	5	17125	ENSOCUG00000023066
GO:0008514	organic anion transmembrane transporter activity	molecular_function	0.059854	1	3	163	82	17125	ENSOCUG00000004158,ENSOCUG00000014905,ENSOCUG00000016776
GO:0005114	type II transforming growth factor beta receptor binding	molecular_function	0.059968	1	1	163	5	17125	ENSOCUG00000016083
GO:0019054	modulation by virus of host process	biological_process	0.06013	1	1	163	7	17125	ENSOCUG00000003201
GO:0034982	mitochondrial protein processing	biological_process	0.060132	1	1	163	6	17125	ENSOCUG00000006451
GO:1901605	alpha-amino acid metabolic process	biological_process	0.060288	1	4	163	143	17125	ENSOCUG00000000584,ENSOCUG00000009391,ENSOCUG00000013147,ENSOCUG00000021541
GO:0044089	positive regulation of cellular component biogenesis	biological_process	0.0606	1	7	163	329	17125	ENSOCUG00000027519,ENSOCUG00000016614,ENSOCUG00000001687,ENSOCUG00000013147,ENSOCUG00000010050,ENSOCUG00000013571,ENSOCUG00000013060
GO:1903825	organic acid transmembrane transport	biological_process	0.060627	1	2	163	37	17125	ENSOCUG00000004158,ENSOCUG00000016776
GO:1903201	regulation of oxidative stress-induced cell death	biological_process	0.061511	1	2	163	39	17125	ENSOCUG00000013060,ENSOCUG00000001718
GO:0005167	neurotrophin TRK receptor binding	molecular_function	0.06161	1	1	163	6	17125	ENSOCUG00000005116
GO:0019903	protein phosphatase binding	molecular_function	0.062227	1	3	163	84	17125	ENSOCUG00000013060,ENSOCUG00000005116,ENSOCUG00000008668
GO:0019957	C-C chemokine binding	molecular_function	0.062598	1	1	163	7	17125	ENSOCUG00000025677
GO:1901298	regulation of hydrogen peroxide-mediated programmed cell death	biological_process	0.062673	1	1	163	6	17125	ENSOCUG00000013060
GO:0006139	nucleobase-containing compound metabolic process	biological_process	0.063068	1	44	163	3530	17125	ENSOCUG00000002807,ENSOCUG00000005465,ENSOCUG00000002219,ENSOCUG00000017670,ENSOCUG00000017546,ENSOCUG00000010050,ENSOCUG00000016241,ENSOCUG00000005545,ENSOCUG00000005078,ENSOCUG00000012407,ENSOCUG00000016953,ENSOCUG00000021541,ENSOCUG00000023156,ENSOCUG00000022907,ENSOCUG00000004319,ENSOCUG00000005389,ENSOCUG00000027029,ENSOCUG00000016083,ENSOCUG00000013600,ENSOCUG00000016888,ENSOCUG00000005116,…
GO:0016810	hydrolase activity, acting on carbon-nitrogen (but not peptide) bonds	molecular_function	0.063807	1	3	163	90	17125	ENSOCUG00000000584,ENSOCUG00000002805,ENSOCUG00000015362
GO:0030877	beta-catenin destruction complex	cellular_component	0.06411	1	1	163	7	17125	ENSOCUG00000004358
GO:0048037	cofactor binding	molecular_function	0.064248	1	5	163	206	17125	ENSOCUG00000012924,ENSOCUG00000007031,ENSOCUG00000008551,ENSOCUG00000021541,ENSOCUG00000003211
GO:0001223	transcription coactivator binding	molecular_function	0.064268	1	1	163	6	17125	ENSOCUG00000007993
GO:0071447	cellular response to hydroperoxide	biological_process	0.064399	1	1	163	6	17125	ENSOCUG00000016241
GO:1900118	negative regulation of execution phase of apoptosis	biological_process	0.064705	1	1	163	7	17125	ENSOCUG00000003201
GO:0003747	translation release factor activity	molecular_function	0.065116	1	1	163	8	17125	ENSOCUG00000006650
GO:0008079	translation termination factor activity	molecular_function	0.065116	1	1	163	8	17125	ENSOCUG00000006650
GO:0006560	proline metabolic process	biological_process	0.065203	1	1	163	7	17125	ENSOCUG00000009391
GO:0006264	mitochondrial DNA replication	biological_process	0.065348	1	1	163	7	17125	ENSOCUG00000006451
GO:0009113	purine nucleobase biosynthetic process	biological_process	0.065572	1	1	163	6	17125	ENSOCUG00000021541
GO:0030433	ER-associated ubiquitin-dependent protein catabolic process	biological_process	0.066293	1	2	163	43	17125	ENSOCUG00000011595,ENSOCUG00000001718
GO:0032261	purine nucleotide salvage	biological_process	0.066745	1	1	163	6	17125	ENSOCUG00000002805
GO:0014029	neural crest formation	biological_process	0.066799	1	1	163	7	17125	ENSOCUG00000009219
GO:0006725	cellular aromatic compound metabolic process	biological_process	0.067091	1	45	163	3637	17125	ENSOCUG00000006451,ENSOCUG00000022843,ENSOCUG00000008551,ENSOCUG00000016820,ENSOCUG00000004757,ENSOCUG00000008867,ENSOCUG00000009560,ENSOCUG00000002805,ENSOCUG00000001687,ENSOCUG00000027519,ENSOCUG00000004968,ENSOCUG00000017722,ENSOCUG00000000684,ENSOCUG00000001418,ENSOCUG00000023066,ENSOCUG00000005680,ENSOCUG00000007993,ENSOCUG00000000145,ENSOCUG00000012407,ENSOCUG00000005078,ENSOCUG00000016953,…
GO:0030277	maintenance of gastrointestinal epithelium	biological_process	0.067201	1	1	163	7	17125	ENSOCUG00000004158
GO:0051881	regulation of mitochondrial membrane potential	biological_process	0.067236	1	2	163	48	17125	ENSOCUG00000006451,ENSOCUG00000003201
GO:0004672	protein kinase activity	molecular_function	0.067259	1	10	163	536	17125	ENSOCUG00000015705,ENSOCUG00000016820,ENSOCUG00000004316,ENSOCUG00000014367,ENSOCUG00000013060,ENSOCUG00000016083,ENSOCUG00000011358,ENSOCUG00000011238,ENSOCUG00000008867,ENSOCUG00000006056
GO:0030120	vesicle coat	cellular_component	0.067671	1	2	163	40	17125	ENSOCUG00000009219,ENSOCUG00000023153
GO:0035973	aggrephagy	biological_process	0.068373	1	1	163	5	17125	ENSOCUG00000001718
GO:0090079	translation regulator activity, nucleic acid binding	molecular_function	0.068381	1	1	163	9	17125	ENSOCUG00000021541
GO:0004812	aminoacyl-tRNA ligase activity	molecular_function	0.068396	1	2	163	38	17125	ENSOCUG00000000684,ENSOCUG00000016888
GO:0006418	tRNA aminoacylation for protein translation	biological_process	0.068396	1	2	163	38	17125	ENSOCUG00000000684,ENSOCUG00000016888
GO:0016875	ligase activity, forming carbon-oxygen bonds	molecular_function	0.068396	1	2	163	38	17125	ENSOCUG00000000684,ENSOCUG00000016888
GO:0016876	ligase activity, forming aminoacyl-tRNA and related compounds	molecular_function	0.068396	1	2	163	38	17125	ENSOCUG00000016888,ENSOCUG00000000684
GO:0019773	proteasome core complex, alpha-subunit complex	cellular_component	0.068428	1	1	163	8	17125	ENSOCUG00000010316
GO:0090482	vitamin transmembrane transporter activity	molecular_function	0.068593	1	1	163	6	17125	ENSOCUG00000025548
GO:0039530	MDA-5 signaling pathway	biological_process	0.068921	1	1	163	6	17125	ENSOCUG00000016820
GO:0010421	hydrogen peroxide-mediated programmed cell death	biological_process	0.068974	1	1	163	7	17125	ENSOCUG00000013060
GO:0097468	programmed cell death in response to reactive oxygen species	biological_process	0.068974	1	1	163	7	17125	ENSOCUG00000013060
GO:0019227	neuronal action potential propagation	biological_process	0.069196	1	1	163	6	17125	ENSOCUG00000026826
GO:0035335	peptidyl-tyrosine dephosphorylation	biological_process	0.06947	1	3	163	89	17125	ENSOCUG00000009923,ENSOCUG00000016698,ENSOCUG00000012600
GO:0004725	protein tyrosine phosphatase activity	molecular_function	0.06948	1	3	163	89	17125	ENSOCUG00000012600,ENSOCUG00000009923,ENSOCUG00000016698
GO:0071361	cellular response to ethanol	biological_process	0.069853	1	1	163	6	17125	ENSOCUG00000016241
GO:0060052	neurofilament cytoskeleton organization	biological_process	0.069863	1	1	163	7	17125	ENSOCUG00000016614
GO:0034115	negative regulation of heterotypic cell-cell adhesion	biological_process	0.069982	1	1	163	7	17125	ENSOCUG00000004161
GO:0070587	regulation of cell-cell adhesion involved in gastrulation	biological_process	0.069982	1	1	163	7	17125	ENSOCUG00000004161
GO:0030122	AP-2 adaptor complex	cellular_component	0.070107	1	1	163	6	17125	ENSOCUG00000023153
GO:0009127	purine nucleoside monophosphate biosynthetic process	biological_process	0.070147	1	2	163	48	17125	ENSOCUG00000002805,ENSOCUG00000006451
GO:0009168	purine ribonucleoside monophosphate biosynthetic process	biological_process	0.070147	1	2	163	48	17125	ENSOCUG00000006451,ENSOCUG00000002805
GO:0005165	neurotrophin receptor binding	molecular_function	0.071217	1	1	163	7	17125	ENSOCUG00000005116
GO:0070493	thrombin receptor signaling pathway	biological_process	0.071336	1	1	163	7	17125	ENSOCUG00000013060
GO:0007175	negative regulation of epidermal growth factor-activated receptor activity	biological_process	0.071358	1	1	163	7	17125	ENSOCUG00000004607
GO:0006020	inositol metabolic process	biological_process	0.071884	1	1	163	7	17125	ENSOCUG00000013147
GO:0006690	icosanoid metabolic process	biological_process	0.072151	1	2	163	45	17125	ENSOCUG00000009961,ENSOCUG00000012924
GO:1901568	fatty acid derivative metabolic process	biological_process	0.072151	1	2	163	45	17125	ENSOCUG00000012924,ENSOCUG00000009961
GO:0070613	regulation of protein processing	biological_process	0.072172	1	2	163	43	17125	ENSOCUG00000004815,ENSOCUG00000017399
GO:0022613	ribonucleoprotein complex biogenesis	biological_process	0.072332	1	5	163	235	17125	ENSOCUG00000004534,ENSOCUG00000016820,ENSOCUG00000005465,ENSOCUG00000004319,ENSOCUG00000022843
GO:0046548	retinal rod cell development	biological_process	0.072507	1	1	163	7	17125	ENSOCUG00000000581
GO:0043227	membrane-bounded organelle	cellular_component	0.072761	1	76	163	6724	17125	ENSOCUG00000026839,ENSOCUG00000012085,ENSOCUG00000005545,ENSOCUG00000010316,ENSOCUG00000005078,ENSOCUG00000016521,ENSOCUG00000021541,ENSOCUG00000008792,ENSOCUG00000005465,ENSOCUG00000017670,ENSOCUG00000004358,ENSOCUG00000022831,ENSOCUG00000021272,ENSOCUG00000023153,ENSOCUG00000027878,ENSOCUG00000000157,ENSOCUG00000004319,ENSOCUG00000005389,ENSOCUG00000000108,ENSOCUG00000009219,ENSOCUG00000008551,…
GO:0001938	positive regulation of endothelial cell proliferation	biological_process	0.072961	1	2	163	42	17125	ENSOCUG00000023066,ENSOCUG00000025677
GO:0031957	very long-chain fatty acid-CoA ligase activity	molecular_function	0.072995	1	1	163	7	17125	ENSOCUG00000005010
GO:0051151	negative regulation of smooth muscle cell differentiation	biological_process	0.073059	1	1	163	7	17125	ENSOCUG00000013147
GO:0001976	neurological system process involved in regulation of systemic arterial blood pressure	biological_process	0.073195	1	1	163	7	17125	ENSOCUG00000013147
GO:0035197	siRNA binding	molecular_function	0.073338	1	1	163	7	17125	ENSOCUG00000013147
GO:0008173	RNA methyltransferase activity	molecular_function	0.073491	1	2	163	45	17125	ENSOCUG00000004319,ENSOCUG00000002219
GO:1901612	cardiolipin binding	molecular_function	0.073662	1	1	163	8	17125	ENSOCUG00000006451
GO:0005024	transforming growth factor beta-activated receptor activity	molecular_function	0.073668	1	1	163	6	17125	ENSOCUG00000016083
GO:0090304	nucleic acid metabolic process	biological_process	0.073694	1	40	163	3180	17125	ENSOCUG00000005545,ENSOCUG00000016241,ENSOCUG00000005078,ENSOCUG00000012407,ENSOCUG00000016953,ENSOCUG00000022907,ENSOCUG00000023156,ENSOCUG00000002807,ENSOCUG00000005465,ENSOCUG00000017670,ENSOCUG00000002219,ENSOCUG00000017546,ENSOCUG00000010050,ENSOCUG00000013147,ENSOCUG00000013060,ENSOCUG00000011491,ENSOCUG00000005389,ENSOCUG00000004319,ENSOCUG00000027029,ENSOCUG00000013600,ENSOCUG00000016888,…
GO:0010212	response to ionizing radiation	biological_process	0.074177	1	3	163	93	17125	ENSOCUG00000003201,ENSOCUG00000017546,ENSOCUG00000001687
GO:0006563	L-serine metabolic process	biological_process	0.074267	1	1	163	7	17125	ENSOCUG00000021541
GO:0008649	rRNA methyltransferase activity	molecular_function	0.074388	1	1	163	9	17125	ENSOCUG00000004319
GO:0015238	drug transmembrane transporter activity	molecular_function	0.074559	1	1	163	7	17125	ENSOCUG00000025548
GO:1901360	organic cyclic compound metabolic process	biological_process	0.074566	1	46	163	3758	17125	ENSOCUG00000010050,ENSOCUG00000017670,ENSOCUG00000002219,ENSOCUG00000017546,ENSOCUG00000002807,ENSOCUG00000005465,ENSOCUG00000021541,ENSOCUG00000022907,ENSOCUG00000023156,ENSOCUG00000012407,ENSOCUG00000005078,ENSOCUG00000016953,ENSOCUG00000016241,ENSOCUG00000005545,ENSOCUG00000006650,ENSOCUG00000005116,ENSOCUG00000023738,ENSOCUG00000014466,ENSOCUG00000027029,ENSOCUG00000016083,ENSOCUG00000013600,…
GO:0031334	positive regulation of protein complex assembly	biological_process	0.074908	1	4	163	156	17125	ENSOCUG00000013060,ENSOCUG00000010050,ENSOCUG00000013147,ENSOCUG00000001687
GO:0036312	phosphatidylinositol 3-kinase regulatory subunit binding	molecular_function	0.074961	1	1	163	6	17125	ENSOCUG00000005116
GO:0048019	receptor antagonist activity	molecular_function	0.075061	1	1	163	7	17125	ENSOCUG00000004161
GO:1903317	regulation of protein maturation	biological_process	0.075272	1	2	163	44	17125	ENSOCUG00000017399,ENSOCUG00000004815
GO:0036396	MIS complex	cellular_component	0.075372	1	1	163	7	17125	ENSOCUG00000023738
GO:0045293	mRNA editing complex	cellular_component	0.075372	1	1	163	7	17125	ENSOCUG00000023738
GO:0006807	nitrogen compound metabolic process	biological_process	0.075465	1	52	163	4529	17125	ENSOCUG00000006451,ENSOCUG00000004757,ENSOCUG00000022843,ENSOCUG00000008551,ENSOCUG00000016820,ENSOCUG00000008867,ENSOCUG00000009560,ENSOCUG00000027519,ENSOCUG00000004968,ENSOCUG00000017722,ENSOCUG00000002805,ENSOCUG00000001687,ENSOCUG00000000684,ENSOCUG00000001418,ENSOCUG00000023066,ENSOCUG00000005680,ENSOCUG00000007993,ENSOCUG00000017399,ENSOCUG00000002451,ENSOCUG00000000145,ENSOCUG00000021541,…
GO:0030165	PDZ domain binding	molecular_function	0.075786	1	2	163	42	17125	ENSOCUG00000004158,ENSOCUG00000012924
GO:0043039	tRNA aminoacylation	biological_process	0.075861	1	2	163	41	17125	ENSOCUG00000016888,ENSOCUG00000000684
GO:0032273	positive regulation of protein polymerization	biological_process	0.076132	1	3	163	95	17125	ENSOCUG00000010050,ENSOCUG00000013060,ENSOCUG00000013147
GO:0051205	protein insertion into membrane	biological_process	0.076382	1	1	163	11	17125	ENSOCUG00000022433
GO:0014889	muscle atrophy	biological_process	0.076616	1	1	163	8	17125	ENSOCUG00000017490
GO:1900112	regulation of histone H3-K9 trimethylation	biological_process	0.076724	1	1	163	7	17125	ENSOCUG00000013147
GO:0010033	response to organic substance	biological_process	0.076772	1	23	163	1671	17125	ENSOCUG00000023066,ENSOCUG00000010937,ENSOCUG00000004161,ENSOCUG00000003201,ENSOCUG00000017399,ENSOCUG00000005116,ENSOCUG00000000145,ENSOCUG00000027029,ENSOCUG00000016083,ENSOCUG00000021541,ENSOCUG00000001718,ENSOCUG00000022907,ENSOCUG00000005078,ENSOCUG00000016521,ENSOCUG00000016241,ENSOCUG00000016820,ENSOCUG00000015564,ENSOCUG00000004358,ENSOCUG00000011595,ENSOCUG00000025677,ENSOCUG00000016614,…
GO:0008535	respiratory chain complex IV assembly	biological_process	0.077184	1	1	163	12	17125	ENSOCUG00000012571
GO:0006596	polyamine biosynthetic process	biological_process	0.077247	1	1	163	8	17125	ENSOCUG00000005680
GO:0051020	GTPase binding	molecular_function	0.077798	1	5	163	206	17125	ENSOCUG00000006451,ENSOCUG00000016521,ENSOCUG00000001604,ENSOCUG00000016888,ENSOCUG00000004502
GO:0043589	skin morphogenesis	biological_process	0.077814	1	1	163	7	17125	ENSOCUG00000004607
GO:0019900	kinase binding	molecular_function	0.077898	1	8	163	417	17125	ENSOCUG00000023153,ENSOCUG00000004607,ENSOCUG00000026693,ENSOCUG00000008668,ENSOCUG00000001718,ENSOCUG00000011358,ENSOCUG00000023611,ENSOCUG00000003201
GO:0016742	hydroxymethyl-, formyl- and related transferase activity	molecular_function	0.078076	1	1	163	7	17125	ENSOCUG00000021541
GO:0044068	modulation by symbiont of host cellular process	biological_process	0.078289	1	1	163	9	17125	ENSOCUG00000003201
GO:1900103	positive regulation of endoplasmic reticulum unfolded protein response	biological_process	0.078537	1	1	163	9	17125	ENSOCUG00000005116
GO:0051017	actin filament bundle assembly	biological_process	0.078584	1	3	163	91	17125	ENSOCUG00000027519,ENSOCUG00000005116,ENSOCUG00000013060
GO:0036513	Derlin-1 retrotranslocation complex	cellular_component	0.078776	1	1	163	8	17125	ENSOCUG00000017399
GO:0016634	oxidoreductase activity, acting on the CH-CH group of donors, oxygen as acceptor	molecular_function	0.078953	1	1	163	8	17125	ENSOCUG00000012924
GO:0043038	amino acid activation	biological_process	0.079047	1	2	163	42	17125	ENSOCUG00000016888,ENSOCUG00000000684
GO:0005149	interleukin-1 receptor binding	molecular_function	0.07941	1	1	163	9	17125	ENSOCUG00000004161
GO:0061572	actin filament bundle organization	biological_process	0.079672	1	3	163	92	17125	ENSOCUG00000013060,ENSOCUG00000005116,ENSOCUG00000027519
GO:0030128	clathrin coat of endocytic vesicle	cellular_component	0.079734	1	1	163	7	17125	ENSOCUG00000023153
GO:0003688	DNA replication origin binding	molecular_function	0.079837	1	1	163	8	17125	ENSOCUG00000005545
GO:0043560	insulin receptor substrate binding	molecular_function	0.080415	1	1	163	7	17125	ENSOCUG00000005116
GO:0070586	cell-cell adhesion involved in gastrulation	biological_process	0.080497	1	1	163	8	17125	ENSOCUG00000004161
GO:0034698	response to gonadotropin	biological_process	0.080741	1	1	163	8	17125	ENSOCUG00000016083
GO:0006337	nucleosome disassembly	biological_process	0.081171	1	1	163	8	17125	ENSOCUG00000005545
GO:0032986	protein-DNA complex disassembly	biological_process	0.081171	1	1	163	8	17125	ENSOCUG00000005545
GO:0000290	deadenylation-dependent decapping of nuclear-transcribed mRNA	biological_process	0.081418	1	1	163	9	17125	ENSOCUG00000005465
GO:0030135	coated vesicle	cellular_component	0.081756	1	3	163	98	17125	ENSOCUG00000009219,ENSOCUG00000023153,ENSOCUG00000015835
GO:0031167	rRNA methylation	biological_process	0.082149	1	1	163	10	17125	ENSOCUG00000004319
GO:0009071	serine family amino acid catabolic process	biological_process	0.082423	1	1	163	10	17125	ENSOCUG00000021541
GO:0001071	nucleic acid binding transcription factor activity	molecular_function	0.082495	1	11	163	686	17125	ENSOCUG00000005078,ENSOCUG00000022907,ENSOCUG00000023066,ENSOCUG00000013147,ENSOCUG00000004757,ENSOCUG00000014466,ENSOCUG00000000145,ENSOCUG00000005389,ENSOCUG00000013600,ENSOCUG00000004968,ENSOCUG00000027029
GO:0003700	transcription factor activity, sequence-specific DNA binding	molecular_function	0.082495	1	11	163	686	17125	ENSOCUG00000014466,ENSOCUG00000000145,ENSOCUG00000005389,ENSOCUG00000013600,ENSOCUG00000027029,ENSOCUG00000004968,ENSOCUG00000005078,ENSOCUG00000022907,ENSOCUG00000023066,ENSOCUG00000013147,ENSOCUG00000004757
GO:0044085	cellular component biogenesis	biological_process	0.082905	1	23	163	1674	17125	ENSOCUG00000027519,ENSOCUG00000023611,ENSOCUG00000016614,ENSOCUG00000007031,ENSOCUG00000001687,ENSOCUG00000005465,ENSOCUG00000010050,ENSOCUG00000022831,ENSOCUG00000005545,ENSOCUG00000026826,ENSOCUG00000022843,ENSOCUG00000016820,ENSOCUG00000021541,ENSOCUG00000006451,ENSOCUG00000001718,ENSOCUG00000012571,ENSOCUG00000009219,ENSOCUG00000004319,ENSOCUG00000005116,ENSOCUG00000004534,ENSOCUG00000013147,…
GO:0004438	phosphatidylinositol-3-phosphatase activity	molecular_function	0.083466	1	1	163	8	17125	ENSOCUG00000016698
GO:0009896	positive regulation of catabolic process	biological_process	0.084377	1	5	163	224	17125	ENSOCUG00000012407,ENSOCUG00000017399,ENSOCUG00000001718,ENSOCUG00000004815,ENSOCUG00000016241
GO:0043101	purine-containing compound salvage	biological_process	0.084583	1	1	163	8	17125	ENSOCUG00000002805
GO:0031624	ubiquitin conjugating enzyme binding	molecular_function	0.084816	1	1	163	9	17125	ENSOCUG00000005741
GO:0043231	intracellular membrane-bounded organelle	cellular_component	0.085019	1	75	163	6680	17125	ENSOCUG00000027878,ENSOCUG00000023153,ENSOCUG00000000157,ENSOCUG00000005389,ENSOCUG00000004319,ENSOCUG00000000108,ENSOCUG00000009219,ENSOCUG00000016521,ENSOCUG00000005078,ENSOCUG00000021541,ENSOCUG00000005545,ENSOCUG00000010316,ENSOCUG00000012085,ENSOCUG00000026839,ENSOCUG00000022831,ENSOCUG00000021272,ENSOCUG00000017670,ENSOCUG00000004358,ENSOCUG00000005465,ENSOCUG00000008792,ENSOCUG00000023066,…
GO:0051495	positive regulation of cytoskeleton organization	biological_process	0.085019	1	4	163	160	17125	ENSOCUG00000027519,ENSOCUG00000013147,ENSOCUG00000010050,ENSOCUG00000013060
GO:0048207	vesicle targeting, rough ER to cis-Golgi	biological_process	0.085237	1	1	163	9	17125	ENSOCUG00000009219
GO:0048208	COPII vesicle coating	biological_process	0.085237	1	1	163	9	17125	ENSOCUG00000009219
GO:0072488	ammonium transmembrane transport	biological_process	0.085495	1	1	163	8	17125	ENSOCUG00000004158
GO:0000027	ribosomal large subunit assembly	biological_process	0.085501	1	1	163	7	17125	ENSOCUG00000004534
GO:0014070	response to organic cyclic compound	biological_process	0.086089	1	7	163	357	17125	ENSOCUG00000004161,ENSOCUG00000016820,ENSOCUG00000001687,ENSOCUG00000010937,ENSOCUG00000003201,ENSOCUG00000022907,ENSOCUG00000021541
GO:0048934	peripheral nervous system neuron differentiation	biological_process	0.086952	1	1	163	9	17125	ENSOCUG00000017490
GO:0048935	peripheral nervous system neuron development	biological_process	0.086952	1	1	163	9	17125	ENSOCUG00000017490
GO:0071479	cellular response to ionizing radiation	biological_process	0.087144	1	2	163	48	17125	ENSOCUG00000003201,ENSOCUG00000001687
GO:0060628	regulation of ER to Golgi vesicle-mediated transport	biological_process	0.087322	1	1	163	8	17125	ENSOCUG00000017399
GO:0046033	AMP metabolic process	biological_process	0.088129	1	1	163	10	17125	ENSOCUG00000002805
GO:0006544	glycine metabolic process	biological_process	0.088158	1	1	163	11	17125	ENSOCUG00000021541
GO:0009451	RNA modification	biological_process	0.088414	1	3	163	109	17125	ENSOCUG00000004319,ENSOCUG00000023738,ENSOCUG00000002219
GO:0051574	positive regulation of histone H3-K9 methylation	biological_process	0.088594	1	1	163	8	17125	ENSOCUG00000013147
GO:0043436	oxoacid metabolic process	biological_process	0.088886	1	10	163	604	17125	ENSOCUG00000009391,ENSOCUG00000013147,ENSOCUG00000005010,ENSOCUG00000012924,ENSOCUG00000000584,ENSOCUG00000021541,ENSOCUG00000000684,ENSOCUG00000009961,ENSOCUG00000007031,ENSOCUG00000016888
GO:0032479	regulation of type I interferon production	biological_process	0.089103	1	2	163	49	17125	ENSOCUG00000004968,ENSOCUG00000016820
GO:0032606	type I interferon production	biological_process	0.089103	1	2	163	49	17125	ENSOCUG00000016820,ENSOCUG00000004968
GO:0010043	response to zinc ion	biological_process	0.089276	1	1	163	11	17125	ENSOCUG00000029235
GO:0070199	establishment of protein localization to chromosome	biological_process	0.089289	1	1	163	9	17125	ENSOCUG00000001687
GO:0005641	nuclear envelope lumen	cellular_component	0.089319	1	1	163	9	17125	ENSOCUG00000004358
GO:0006513	protein monoubiquitination	biological_process	0.089487	1	2	163	48	17125	ENSOCUG00000009219,ENSOCUG00000002543
GO:0007100	mitotic centrosome separation	biological_process	0.089564	1	1	163	9	17125	ENSOCUG00000016614
GO:0048008	platelet-derived growth factor receptor signaling pathway	biological_process	0.089566	1	2	163	45	17125	ENSOCUG00000015835,ENSOCUG00000027029
GO:0030669	clathrin-coated endocytic vesicle membrane	cellular_component	0.089678	1	1	163	8	17125	ENSOCUG00000023153
GO:0009156	ribonucleoside monophosphate biosynthetic process	biological_process	0.089893	1	2	163	55	17125	ENSOCUG00000002805,ENSOCUG00000006451
GO:0040015	negative regulation of multicellular organism growth	biological_process	0.090419	1	1	163	9	17125	ENSOCUG00000010937
GO:1904294	positive regulation of ERAD pathway	biological_process	0.090451	1	1	163	10	17125	ENSOCUG00000001718
GO:0070887	cellular response to chemical stimulus	biological_process	0.090512	1	22	163	1584	17125	ENSOCUG00000003201,ENSOCUG00000005116,ENSOCUG00000000145,ENSOCUG00000016083,ENSOCUG00000027029,ENSOCUG00000010937,ENSOCUG00000023066,ENSOCUG00000013060,ENSOCUG00000026533,ENSOCUG00000004161,ENSOCUG00000029235,ENSOCUG00000015564,ENSOCUG00000025677,ENSOCUG00000004358,ENSOCUG00000016614,ENSOCUG00000001687,ENSOCUG00000001718,ENSOCUG00000022907,ENSOCUG00000021541,ENSOCUG00000005078,ENSOCUG00000016241,…
GO:0048703	embryonic viscerocranium morphogenesis	biological_process	0.090595	1	1	163	8	17125	ENSOCUG00000014466
GO:0031498	chromatin disassembly	biological_process	0.091552	1	1	163	9	17125	ENSOCUG00000005545
GO:0035372	protein localization to microtubule	biological_process	0.091649	1	1	163	9	17125	ENSOCUG00000012407
GO:0039532	negative regulation of viral-induced cytoplasmic pattern recognition receptor signaling pathway	biological_process	0.091769	1	1	163	10	17125	ENSOCUG00000016820
GO:0048511	rhythmic process	biological_process	0.09277	1	4	163	158	17125	ENSOCUG00000005465,ENSOCUG00000003201,ENSOCUG00000000145,ENSOCUG00000000581
GO:0016878	acid-thiol ligase activity	molecular_function	0.092933	1	1	163	9	17125	ENSOCUG00000005010
GO:0015101	organic cation transmembrane transporter activity	molecular_function	0.093178	1	1	163	9	17125	ENSOCUG00000004158
GO:0030490	maturation of SSU-rRNA	biological_process	0.093297	1	1	163	10	17125	ENSOCUG00000016820
GO:0009309	amine biosynthetic process	biological_process	0.093341	1	1	163	10	17125	ENSOCUG00000005680
GO:0042401	cellular biogenic amine biosynthetic process	biological_process	0.093341	1	1	163	10	17125	ENSOCUG00000005680
GO:0004497	monooxygenase activity	molecular_function	0.093403	1	3	163	104	17125	ENSOCUG00000017185,ENSOCUG00000022628,ENSOCUG00000007724
GO:0052744	phosphatidylinositol monophosphate phosphatase activity	molecular_function	0.093408	1	1	163	9	17125	ENSOCUG00000016698
GO:0032433	filopodium tip	cellular_component	0.093651	1	1	163	10	17125	ENSOCUG00000023153
GO:0043200	response to amino acid	biological_process	0.093707	1	2	163	48	17125	ENSOCUG00000003201,ENSOCUG00000016521
GO:0000045	autophagosome assembly	biological_process	0.093715	1	2	163	51	17125	ENSOCUG00000023611,ENSOCUG00000001718
GO:0033559	unsaturated fatty acid metabolic process	biological_process	0.094	1	2	163	53	17125	ENSOCUG00000009961,ENSOCUG00000012924
GO:0043161	proteasome-mediated ubiquitin-dependent protein catabolic process	biological_process	0.094026	1	5	163	233	17125	ENSOCUG00000011595,ENSOCUG00000005741,ENSOCUG00000001718,ENSOCUG00000002543,ENSOCUG00000006754
GO:0016070	RNA metabolic process	biological_process	0.094079	1	35	163	2789	17125	ENSOCUG00000016820,ENSOCUG00000022843,ENSOCUG00000004757,ENSOCUG00000004968,ENSOCUG00000027519,ENSOCUG00000009560,ENSOCUG00000008867,ENSOCUG00000007993,ENSOCUG00000023066,ENSOCUG00000000684,ENSOCUG00000000145,ENSOCUG00000016241,ENSOCUG00000016953,ENSOCUG00000012407,ENSOCUG00000005078,ENSOCUG00000022907,ENSOCUG00000023156,ENSOCUG00000005465,ENSOCUG00000002807,ENSOCUG00000017670,ENSOCUG00000002219,…
GO:0030662	coated vesicle membrane	cellular_component	0.094475	1	2	163	50	17125	ENSOCUG00000009219,ENSOCUG00000023153
GO:0016813	hydrolase activity, acting on carbon-nitrogen (but not peptide) bonds, in linear amidines	molecular_function	0.094589	1	1	163	10	17125	ENSOCUG00000000584
GO:0006914	autophagy	biological_process	0.094687	1	5	163	233	17125	ENSOCUG00000014831,ENSOCUG00000023611,ENSOCUG00000016241,ENSOCUG00000012407,ENSOCUG00000001718
GO:1990381	ubiquitin-specific protease binding	molecular_function	0.095092	1	1	163	10	17125	ENSOCUG00000005741
GO:0007162	negative regulation of cell adhesion	biological_process	0.09547	1	4	163	167	17125	ENSOCUG00000000584,ENSOCUG00000004161,ENSOCUG00000005116,ENSOCUG00000023738
GO:0043901	negative regulation of multi-organism process	biological_process	0.095473	1	3	163	110	17125	ENSOCUG00000000584,ENSOCUG00000016820,ENSOCUG00000012407
GO:0008211	glucocorticoid metabolic process	biological_process	0.095584	1	1	163	11	17125	ENSOCUG00000013147
GO:1900407	regulation of cellular response to oxidative stress	biological_process	0.095722	1	2	163	49	17125	ENSOCUG00000001718,ENSOCUG00000013060
GO:0034450	ubiquitin-ubiquitin ligase activity	molecular_function	0.096041	1	1	163	8	17125	ENSOCUG00000002397
GO:0036473	cell death in response to oxidative stress	biological_process	0.096139	1	2	163	52	17125	ENSOCUG00000013060,ENSOCUG00000001718
GO:0046597	negative regulation of viral entry into host cell	biological_process	0.096288	1	1	163	10	17125	ENSOCUG00000012407
GO:0008625	extrinsic apoptotic signaling pathway via death domain receptors	biological_process	0.0963	1	2	163	50	17125	ENSOCUG00000005116,ENSOCUG00000003201
GO:1901611	phosphatidylglycerol binding	molecular_function	0.096482	1	1	163	10	17125	ENSOCUG00000006451
GO:0046914	transition metal ion binding	molecular_function	0.096548	1	13	163	849	17125	ENSOCUG00000022907,ENSOCUG00000022628,ENSOCUG00000023156,ENSOCUG00000017185,ENSOCUG00000005741,ENSOCUG00000012407,ENSOCUG00000006754,ENSOCUG00000005433,ENSOCUG00000017399,ENSOCUG00000029235,ENSOCUG00000022831,ENSOCUG00000000264,ENSOCUG00000007724
GO:0032836	glomerular basement membrane development	biological_process	0.096622	1	1	163	8	17125	ENSOCUG00000015835
GO:0072015	glomerular visceral epithelial cell development	biological_process	0.09666	1	1	163	8	17125	ENSOCUG00000015835
GO:1901800	positive regulation of proteasomal protein catabolic process	biological_process	0.097476	1	2	163	52	17125	ENSOCUG00000004815,ENSOCUG00000001718
GO:0090484	drug transporter activity	molecular_function	0.097477	1	1	163	9	17125	ENSOCUG00000025548
GO:0070402	NADPH binding	molecular_function	0.097597	1	1	163	10	17125	ENSOCUG00000007031
GO:0006082	organic acid metabolic process	biological_process	0.097662	1	10	163	615	17125	ENSOCUG00000005010,ENSOCUG00000012924,ENSOCUG00000000584,ENSOCUG00000009391,ENSOCUG00000013147,ENSOCUG00000021541,ENSOCUG00000000684,ENSOCUG00000009961,ENSOCUG00000016888,ENSOCUG00000007031
GO:0006415	translational termination	biological_process	0.09802	1	1	163	13	17125	ENSOCUG00000006650
GO:0006650	glycerophospholipid metabolic process	biological_process	0.098952	1	4	163	172	17125	ENSOCUG00000013147,ENSOCUG00000007956,ENSOCUG00000006451,ENSOCUG00000016698
GO:0017128	phospholipid scramblase activity	molecular_function	0.099252	1	1	163	10	17125	ENSOCUG00000015564
GO:0005623	cell	cellular_component	0.099402	1	118	163	11406	17125	ENSOCUG00000013060,ENSOCUG00000023153,ENSOCUG00000027878,ENSOCUG00000000157,ENSOCUG00000014905,ENSOCUG00000006650,ENSOCUG00000004319,ENSOCUG00000005389,ENSOCUG00000000108,ENSOCUG00000009219,ENSOCUG00000016083,ENSOCUG00000016888,ENSOCUG00000005078,ENSOCUG00000016521,ENSOCUG00000021541,ENSOCUG00000005433,ENSOCUG00000012085,ENSOCUG00000026839,ENSOCUG00000010316,ENSOCUG00000005545,ENSOCUG00000017670,…
GO:0001886	endothelial cell morphogenesis	biological_process	0.099408	1	1	163	9	17125	ENSOCUG00000013060
GO:0045475	locomotor rhythm	biological_process	0.099419	1	1	163	10	17125	ENSOCUG00000000581
GO:0051299	centrosome separation	biological_process	0.099526	1	1	163	10	17125	ENSOCUG00000016614
GO:0002087	regulation of respiratory gaseous exchange by neurological system process	biological_process	0.099653	1	1	163	10	17125	ENSOCUG00000013147
GO:0046785	microtubule polymerization	biological_process	0.10031	1	2	163	49	17125	ENSOCUG00000013147,ENSOCUG00000013060
GO:0006851	mitochondrial calcium ion transport	biological_process	0.10052	1	1	163	12	17125	ENSOCUG00000006451
GO:0006888	ER to Golgi vesicle-mediated transport	biological_process	0.10058	1	2	163	53	17125	ENSOCUG00000017399,ENSOCUG00000009219
GO:0016493	C-C chemokine receptor activity	molecular_function	0.10102	1	1	163	12	17125	ENSOCUG00000025677
GO:0000963	mitochondrial RNA processing	biological_process	0.10138	1	1	163	10	17125	ENSOCUG00000008867
GO:0009124	nucleoside monophosphate biosynthetic process	biological_process	0.1014	1	2	163	59	17125	ENSOCUG00000002805,ENSOCUG00000006451
GO:0030213	hyaluronan biosynthetic process	biological_process	0.10151	1	1	163	10	17125	ENSOCUG00000023153
GO:1904293	negative regulation of ERAD pathway	biological_process	0.10159	1	1	163	11	17125	ENSOCUG00000011595
GO:1904263	positive regulation of TORC1 signaling	biological_process	0.10177	1	1	163	11	17125	ENSOCUG00000011238
GO:0034644	cellular response to UV	biological_process	0.10178	1	2	163	53	17125	ENSOCUG00000016241,ENSOCUG00000005116
GO:0043173	nucleotide salvage	biological_process	0.10194	1	1	163	10	17125	ENSOCUG00000002805
GO:0000154	rRNA modification	biological_process	0.10201	1	1	163	12	17125	ENSOCUG00000004319
GO:0072711	cellular response to hydroxyurea	biological_process	0.10202	1	1	163	10	17125	ENSOCUG00000001687
GO:0006622	protein targeting to lysosome	biological_process	0.10241	1	1	163	9	17125	ENSOCUG00000023666
GO:0015695	organic cation transport	biological_process	0.10269	1	1	163	10	17125	ENSOCUG00000004158
GO:0005776	autophagosome	cellular_component	0.10286	1	2	163	50	17125	ENSOCUG00000016241,ENSOCUG00000001718
GO:0034641	cellular nitrogen compound metabolic process	biological_process	0.10287	1	49	163	4339	17125	ENSOCUG00000006650,ENSOCUG00000023738,ENSOCUG00000005116,ENSOCUG00000014466,ENSOCUG00000027029,ENSOCUG00000013600,ENSOCUG00000016083,ENSOCUG00000016888,ENSOCUG00000004319,ENSOCUG00000005389,ENSOCUG00000011491,ENSOCUG00000013060,ENSOCUG00000000584,ENSOCUG00000013147,ENSOCUG00000010050,ENSOCUG00000010762,ENSOCUG00000017670,ENSOCUG00000002219,ENSOCUG00000017546,ENSOCUG00000002807,ENSOCUG00000005465,…
GO:0072659	protein localization to plasma membrane	biological_process	0.10314	1	4	163	173	17125	ENSOCUG00000003201,ENSOCUG00000012600,ENSOCUG00000007956,ENSOCUG00000005116
GO:0046653	tetrahydrofolate metabolic process	biological_process	0.10325	1	1	163	10	17125	ENSOCUG00000021541
GO:0032462	regulation of protein homooligomerization	biological_process	0.10331	1	1	163	13	17125	ENSOCUG00000016820
GO:0071822	protein complex subunit organization	biological_process	0.10378	1	16	163	1117	17125	ENSOCUG00000001687,ENSOCUG00000007031,ENSOCUG00000027519,ENSOCUG00000022831,ENSOCUG00000026192,ENSOCUG00000010050,ENSOCUG00000016820,ENSOCUG00000005545,ENSOCUG00000012571,ENSOCUG00000006451,ENSOCUG00000021541,ENSOCUG00000009219,ENSOCUG00000005116,ENSOCUG00000006650,ENSOCUG00000013147,ENSOCUG00000013060
GO:0044548	S100 protein binding	molecular_function	0.10384	1	1	163	13	17125	ENSOCUG00000004358
GO:0007009	plasma membrane organization	biological_process	0.1039	1	5	163	238	17125	ENSOCUG00000003201,ENSOCUG00000015564,ENSOCUG00000007956,ENSOCUG00000012600,ENSOCUG00000005116
GO:0050884	neuromuscular process controlling posture	biological_process	0.10414	1	1	163	11	17125	ENSOCUG00000013147
GO:0042802	identical protein binding	molecular_function	0.10445	1	16	163	1111	17125	ENSOCUG00000023738,ENSOCUG00000014466,ENSOCUG00000016747,ENSOCUG00000003201,ENSOCUG00000009219,ENSOCUG00000013060,ENSOCUG00000008668,ENSOCUG00000023666,ENSOCUG00000004358,ENSOCUG00000007031,ENSOCUG00000016614,ENSOCUG00000012407,ENSOCUG00000021541,ENSOCUG00000003211,ENSOCUG00000001718,ENSOCUG00000004815
GO:0050432	catecholamine secretion	biological_process	0.10459	1	1	163	11	17125	ENSOCUG00000013147
GO:0072310	glomerular epithelial cell development	biological_process	0.10468	1	1	163	9	17125	ENSOCUG00000015835
GO:0030547	receptor inhibitor activity	molecular_function	0.10482	1	1	163	11	17125	ENSOCUG00000004161
GO:1990778	protein localization to cell periphery	biological_process	0.10486	1	4	163	174	17125	ENSOCUG00000003201,ENSOCUG00000012600,ENSOCUG00000007956,ENSOCUG00000005116
GO:0031396	regulation of protein ubiquitination	biological_process	0.10505	1	4	163	168	17125	ENSOCUG00000011491,ENSOCUG00000017399,ENSOCUG00000001718,ENSOCUG00000004815
GO:0006516	glycoprotein catabolic process	biological_process	0.1058	1	1	163	10	17125	ENSOCUG00000015362
GO:0042101	T cell receptor complex	cellular_component	0.10599	1	1	163	12	17125	ENSOCUG00000006451
GO:0044802	single-organism membrane organization	biological_process	0.10637	1	9	163	545	17125	ENSOCUG00000022433,ENSOCUG00000001718,ENSOCUG00000006451,ENSOCUG00000009219,ENSOCUG00000012600,ENSOCUG00000007956,ENSOCUG00000005116,ENSOCUG00000003201,ENSOCUG00000015564
GO:0009070	serine family amino acid biosynthetic process	biological_process	0.10671	1	1	163	11	17125	ENSOCUG00000021541
GO:2001028	positive regulation of endothelial cell chemotaxis	biological_process	0.10673	1	1	163	10	17125	ENSOCUG00000013060
GO:0004129	cytochrome-c oxidase activity	molecular_function	0.10685	1	1	163	22	17125	ENSOCUG00000022885
GO:0015002	heme-copper terminal oxidase activity	molecular_function	0.10685	1	1	163	22	17125	ENSOCUG00000022885
GO:0016675	oxidoreductase activity, acting on a heme group of donors	molecular_function	0.10685	1	1	163	22	17125	ENSOCUG00000022885
GO:0016676	oxidoreductase activity, acting on a heme group of donors, oxygen as acceptor	molecular_function	0.10685	1	1	163	22	17125	ENSOCUG00000022885
GO:0017160	Ral GTPase binding	molecular_function	0.10701	1	1	163	11	17125	ENSOCUG00000001604
GO:1900424	regulation of defense response to bacterium	biological_process	0.10713	1	1	163	11	17125	ENSOCUG00000000584
GO:0008135	translation factor activity, RNA binding	molecular_function	0.10732	1	2	163	63	17125	ENSOCUG00000006650,ENSOCUG00000002451
GO:0070584	mitochondrion morphogenesis	biological_process	0.10743	1	1	163	13	17125	ENSOCUG00000003201
GO:0048569	post-embryonic organ development	biological_process	0.10764	1	1	163	11	17125	ENSOCUG00000015835
GO:0032682	negative regulation of chemokine production	biological_process	0.10782	1	1	163	11	17125	ENSOCUG00000000584
GO:0032656	regulation of interleukin-13 production	biological_process	0.10783	1	1	163	12	17125	ENSOCUG00000000584
GO:0071214	cellular response to abiotic stimulus	biological_process	0.10852	1	4	163	175	17125	ENSOCUG00000003201,ENSOCUG00000005116,ENSOCUG00000016241,ENSOCUG00000001687
GO:0006595	polyamine metabolic process	biological_process	0.10906	1	1	163	13	17125	ENSOCUG00000005680
GO:1901654	response to ketone	biological_process	0.1091	1	2	163	54	17125	ENSOCUG00000003201,ENSOCUG00000016083
GO:0033194	response to hydroperoxide	biological_process	0.10918	1	1	163	11	17125	ENSOCUG00000016241
GO:0032480	negative regulation of type I interferon production	biological_process	0.10939	1	1	163	13	17125	ENSOCUG00000004968
GO:0008270	zinc ion binding	molecular_function	0.1096	1	10	163	614	17125	ENSOCUG00000012407,ENSOCUG00000022907,ENSOCUG00000023156,ENSOCUG00000005741,ENSOCUG00000005433,ENSOCUG00000006754,ENSOCUG00000022831,ENSOCUG00000029235,ENSOCUG00000017399,ENSOCUG00000000264
GO:0002161	aminoacyl-tRNA editing activity	molecular_function	0.10978	1	1	163	10	17125	ENSOCUG00000016888
GO:0004467	long-chain fatty acid-CoA ligase activity	molecular_function	0.11006	1	1	163	10	17125	ENSOCUG00000005010
GO:0000339	RNA cap binding	molecular_function	0.11029	1	1	163	11	17125	ENSOCUG00000002451
GO:0010594	regulation of endothelial cell migration	biological_process	0.11034	1	3	163	107	17125	ENSOCUG00000013060,ENSOCUG00000023066,ENSOCUG00000013147
GO:0004674	protein serine/threonine kinase activity	molecular_function	0.1104	1	6	163	301	17125	ENSOCUG00000014367,ENSOCUG00000016083,ENSOCUG00000011358,ENSOCUG00000015705,ENSOCUG00000011238,ENSOCUG00000016820
GO:0002829	negative regulation of type 2 immune response	biological_process	0.11072	1	1	163	12	17125	ENSOCUG00000000584
GO:0032460	negative regulation of protein oligomerization	biological_process	0.11134	1	1	163	12	17125	ENSOCUG00000016820
GO:0006525	arginine metabolic process	biological_process	0.11137	1	1	163	11	17125	ENSOCUG00000000584
GO:0072710	response to hydroxyurea	biological_process	0.1116	1	1	163	11	17125	ENSOCUG00000001687
GO:0036124	histone H3-K9 trimethylation	biological_process	0.11197	1	1	163	10	17125	ENSOCUG00000013147
GO:0034695	response to prostaglandin E	biological_process	0.11211	1	1	163	11	17125	ENSOCUG00000016083
GO:0032616	interleukin-13 production	biological_process	0.11214	1	1	163	13	17125	ENSOCUG00000000584
GO:0030371	translation repressor activity	molecular_function	0.1122	1	1	163	13	17125	ENSOCUG00000021541
GO:0072531	pyrimidine-containing compound transmembrane transport	biological_process	0.11263	1	1	163	12	17125	ENSOCUG00000025548
GO:1901606	alpha-amino acid catabolic process	biological_process	0.11269	1	2	163	56	17125	ENSOCUG00000009391,ENSOCUG00000021541
GO:0007033	vacuole organization	biological_process	0.1128	1	3	163	111	17125	ENSOCUG00000023611,ENSOCUG00000000581,ENSOCUG00000001718
GO:0048519	negative regulation of biological process	biological_process	0.11356	1	38	163	3079	17125	ENSOCUG00000005116,ENSOCUG00000023738,ENSOCUG00000027029,ENSOCUG00000016083,ENSOCUG00000013600,ENSOCUG00000004502,ENSOCUG00000010937,ENSOCUG00000011491,ENSOCUG00000013060,ENSOCUG00000026533,ENSOCUG00000026693,ENSOCUG00000000584,ENSOCUG00000004161,ENSOCUG00000023153,ENSOCUG00000013147,ENSOCUG00000017670,ENSOCUG00000027164,ENSOCUG00000017546,ENSOCUG00000005465,ENSOCUG00000021541,ENSOCUG00000022907,…
GO:0009894	regulation of catabolic process	biological_process	0.11377	1	8	163	464	17125	ENSOCUG00000012407,ENSOCUG00000001718,ENSOCUG00000001418,ENSOCUG00000004815,ENSOCUG00000016241,ENSOCUG00000016747,ENSOCUG00000011595,ENSOCUG00000017399
GO:0071310	cellular response to organic substance	biological_process	0.1142	1	18	163	1274	17125	ENSOCUG00000004358,ENSOCUG00000025677,ENSOCUG00000015564,ENSOCUG00000001687,ENSOCUG00000016614,ENSOCUG00000005078,ENSOCUG00000021541,ENSOCUG00000022907,ENSOCUG00000016820,ENSOCUG00000016241,ENSOCUG00000005116,ENSOCUG00000000145,ENSOCUG00000003201,ENSOCUG00000027029,ENSOCUG00000016083,ENSOCUG00000010937,ENSOCUG00000023066,ENSOCUG00000004161
GO:0005903	brush border	cellular_component	0.11425	1	2	163	51	17125	ENSOCUG00000015835,ENSOCUG00000004158
GO:0007623	circadian rhythm	biological_process	0.11435	1	3	163	108	17125	ENSOCUG00000000581,ENSOCUG00000000145,ENSOCUG00000005465
GO:0010256	endomembrane system organization	biological_process	0.11451	1	7	163	389	17125	ENSOCUG00000022433,ENSOCUG00000015564,ENSOCUG00000003201,ENSOCUG00000005116,ENSOCUG00000001604,ENSOCUG00000007956,ENSOCUG00000012600
GO:0051258	protein polymerization	biological_process	0.11477	1	4	163	179	17125	ENSOCUG00000013147,ENSOCUG00000010050,ENSOCUG00000013060,ENSOCUG00000022831
GO:0044390	ubiquitin-like protein conjugating enzyme binding	molecular_function	0.11493	1	1	163	13	17125	ENSOCUG00000005741
GO:0042133	neurotransmitter metabolic process	biological_process	0.11548	1	1	163	11	17125	ENSOCUG00000009961
GO:0047485	protein N-terminus binding	molecular_function	0.11548	1	2	163	59	17125	ENSOCUG00000013147,ENSOCUG00000012924
GO:1901799	negative regulation of proteasomal protein catabolic process	biological_process	0.1157	1	2	163	57	17125	ENSOCUG00000011595,ENSOCUG00000016747
GO:2000060	positive regulation of protein ubiquitination involved in ubiquitin-dependent protein catabolic process	biological_process	0.11572	1	1	163	11	17125	ENSOCUG00000017399
GO:0072349	modified amino acid transmembrane transporter activity	molecular_function	0.11657	1	1	163	12	17125	ENSOCUG00000004158
GO:0042451	purine nucleoside biosynthetic process	biological_process	0.11731	1	2	163	66	17125	ENSOCUG00000006451,ENSOCUG00000005680
GO:0046129	purine ribonucleoside biosynthetic process	biological_process	0.11731	1	2	163	66	17125	ENSOCUG00000006451,ENSOCUG00000005680
GO:0048156	tau protein binding	molecular_function	0.11734	1	1	163	12	17125	ENSOCUG00000004815
GO:0047496	vesicle transport along microtubule	biological_process	0.11744	1	1	163	10	17125	ENSOCUG00000016614
GO:0017004	cytochrome complex assembly	biological_process	0.11757	1	1	163	18	17125	ENSOCUG00000012571
GO:0019048	modulation by virus of host morphology or physiology	biological_process	0.11853	1	1	163	14	17125	ENSOCUG00000003201
GO:0045117	azole transport	biological_process	0.11858	1	1	163	12	17125	ENSOCUG00000025548
GO:0035710	CD4-positive, alpha-beta T cell activation	biological_process	0.11879	1	2	163	59	17125	ENSOCUG00000000584,ENSOCUG00000006451
GO:0036315	cellular response to sterol	biological_process	0.1188	1	1	163	12	17125	ENSOCUG00000022907
GO:0017101	aminoacyl-tRNA synthetase multienzyme complex	cellular_component	0.11883	1	1	163	11	17125	ENSOCUG00000016888
GO:0019898	extrinsic component of membrane	cellular_component	0.11923	1	3	163	116	17125	ENSOCUG00000023666,ENSOCUG00000004607,ENSOCUG00000006451
GO:1902882	regulation of response to oxidative stress	biological_process	0.11947	1	2	163	56	17125	ENSOCUG00000013060,ENSOCUG00000001718
GO:0045732	positive regulation of protein catabolic process	biological_process	0.11957	1	3	163	118	17125	ENSOCUG00000001718,ENSOCUG00000017399,ENSOCUG00000004815
GO:0015645	fatty acid ligase activity	molecular_function	0.1197	1	1	163	11	17125	ENSOCUG00000005010
GO:0031110	regulation of microtubule polymerization or depolymerization	biological_process	0.11992	1	2	163	55	17125	ENSOCUG00000013060,ENSOCUG00000013147
GO:0030127	COPII vesicle coat	cellular_component	0.11996	1	1	163	12	17125	ENSOCUG00000009219
GO:0042059	negative regulation of epidermal growth factor receptor signaling pathway	biological_process	0.12064	1	1	163	12	17125	ENSOCUG00000004607
GO:1902187	negative regulation of viral release from host cell	biological_process	0.1213	1	1	163	12	17125	ENSOCUG00000012407
GO:0006188	IMP biosynthetic process	biological_process	0.12132	1	1	163	11	17125	ENSOCUG00000002805
GO:0046040	IMP metabolic process	biological_process	0.12132	1	1	163	11	17125	ENSOCUG00000002805
GO:0061097	regulation of protein tyrosine kinase activity	biological_process	0.12148	1	2	163	58	17125	ENSOCUG00000008668,ENSOCUG00000004607
GO:0046426	negative regulation of JAK-STAT cascade	biological_process	0.12179	1	1	163	12	17125	ENSOCUG00000010937
GO:2000105	positive regulation of DNA-dependent DNA replication	biological_process	0.12203	1	1	163	11	17125	ENSOCUG00000006451
GO:0015026	coreceptor activity	molecular_function	0.12217	1	1	163	14	17125	ENSOCUG00000016083
GO:1902236	negative regulation of endoplasmic reticulum stress-induced intrinsic apoptotic signaling pathway	biological_process	0.12235	1	1	163	13	17125	ENSOCUG00000003201
GO:0022607	cellular component assembly	biological_process	0.12236	1	21	163	1569	17125	ENSOCUG00000001718,ENSOCUG00000021541,ENSOCUG00000006451,ENSOCUG00000012571,ENSOCUG00000005545,ENSOCUG00000026826,ENSOCUG00000016820,ENSOCUG00000010050,ENSOCUG00000022831,ENSOCUG00000016614,ENSOCUG00000023611,ENSOCUG00000027519,ENSOCUG00000005465,ENSOCUG00000001687,ENSOCUG00000007031,ENSOCUG00000013060,ENSOCUG00000013571,ENSOCUG00000013147,ENSOCUG00000004534,ENSOCUG00000005116,ENSOCUG00000009219
GO:0034694	response to prostaglandin	biological_process	0.12291	1	1	163	12	17125	ENSOCUG00000016083
GO:0097038	perinuclear endoplasmic reticulum	cellular_component	0.12297	1	1	163	13	17125	ENSOCUG00000005116
GO:0051657	maintenance of organelle location	biological_process	0.12301	1	1	163	10	17125	ENSOCUG00000012085
GO:0017166	vinculin binding	molecular_function	0.1233	1	1	163	10	17125	ENSOCUG00000027519
GO:0033119	negative regulation of RNA splicing	biological_process	0.12352	1	1	163	13	17125	ENSOCUG00000017670
GO:0030132	clathrin coat of coated pit	cellular_component	0.12354	1	1	163	11	17125	ENSOCUG00000023153
GO:0001833	inner cell mass cell proliferation	biological_process	0.12369	1	1	163	12	17125	ENSOCUG00000016614
GO:0001221	transcription cofactor binding	molecular_function	0.12379	1	1	163	12	17125	ENSOCUG00000007993
GO:0006349	regulation of gene expression by genetic imprinting	biological_process	0.12384	1	1	163	12	17125	ENSOCUG00000013147
GO:0016054	organic acid catabolic process	biological_process	0.12398	1	3	163	118	17125	ENSOCUG00000021541,ENSOCUG00000009391,ENSOCUG00000012924
GO:0046395	carboxylic acid catabolic process	biological_process	0.12398	1	3	163	118	17125	ENSOCUG00000012924,ENSOCUG00000009391,ENSOCUG00000021541
GO:1901020	negative regulation of calcium ion transmembrane transporter activity	biological_process	0.12438	1	1	163	14	17125	ENSOCUG00000001718
GO:1903170	negative regulation of calcium ion transmembrane transport	biological_process	0.12438	1	1	163	14	17125	ENSOCUG00000001718
GO:0004653	polypeptide N-acetylgalactosaminyltransferase activity	molecular_function	0.12448	1	1	163	12	17125	ENSOCUG00000015212
GO:0032042	mitochondrial DNA metabolic process	biological_process	0.1245	1	1	163	13	17125	ENSOCUG00000006451
GO:0009065	glutamine family amino acid catabolic process	biological_process	0.12513	1	1	163	13	17125	ENSOCUG00000009391
GO:0015985	energy coupled proton transport, down electrochemical gradient	biological_process	0.1252	1	1	163	19	17125	ENSOCUG00000006451
GO:0015986	ATP synthesis coupled proton transport	biological_process	0.1252	1	1	163	19	17125	ENSOCUG00000006451
GO:0071482	cellular response to light stimulus	biological_process	0.12612	1	2	163	61	17125	ENSOCUG00000016241,ENSOCUG00000005116
GO:0010669	epithelial structure maintenance	biological_process	0.12646	1	1	163	13	17125	ENSOCUG00000004158
GO:0009719	response to endogenous stimulus	biological_process	0.12691	1	12	163	785	17125	ENSOCUG00000022907,ENSOCUG00000010937,ENSOCUG00000023066,ENSOCUG00000021541,ENSOCUG00000016521,ENSOCUG00000005078,ENSOCUG00000004161,ENSOCUG00000003201,ENSOCUG00000005116,ENSOCUG00000016083,ENSOCUG00000016614,ENSOCUG00000001687
GO:0014850	response to muscle activity	biological_process	0.12696	1	1	163	11	17125	ENSOCUG00000026693
GO:0008286	insulin receptor signaling pathway	biological_process	0.1271	1	2	163	61	17125	ENSOCUG00000005116,ENSOCUG00000016614
GO:0019369	arachidonic acid metabolic process	biological_process	0.12735	1	1	163	12	17125	ENSOCUG00000009961
GO:0003094	glomerular filtration	biological_process	0.12749	1	1	163	12	17125	ENSOCUG00000015835
GO:0021549	cerebellum development	biological_process	0.1277	1	2	163	54	17125	ENSOCUG00000013147,ENSOCUG00000000581
GO:0008092	cytoskeletal protein binding	molecular_function	0.12779	1	10	163	617	17125	ENSOCUG00000022183,ENSOCUG00000012407,ENSOCUG00000015835,ENSOCUG00000004815,ENSOCUG00000004358,ENSOCUG00000022831,ENSOCUG00000010050,ENSOCUG00000008792,ENSOCUG00000027519,ENSOCUG00000016614
GO:0035264	multicellular organism growth	biological_process	0.12805	1	3	163	114	17125	ENSOCUG00000027029,ENSOCUG00000026693,ENSOCUG00000010937
GO:0008327	methyl-CpG binding	molecular_function	0.12812	1	1	163	14	17125	ENSOCUG00000013147
GO:0017121	phospholipid scrambling	biological_process	0.1282	1	1	163	13	17125	ENSOCUG00000015564
GO:0046128	purine ribonucleoside metabolic process	biological_process	0.12848	1	4	163	213	17125	ENSOCUG00000002805,ENSOCUG00000005680,ENSOCUG00000013147,ENSOCUG00000006451
GO:0006760	folic acid-containing compound metabolic process	biological_process	0.12878	1	1	163	13	17125	ENSOCUG00000021541
GO:0045862	positive regulation of proteolysis	biological_process	0.12916	1	4	163	192	17125	ENSOCUG00000001418,ENSOCUG00000017399,ENSOCUG00000001718,ENSOCUG00000004815
GO:0032094	response to food	biological_process	0.12955	1	1	163	16	17125	ENSOCUG00000016776
GO:0004535	poly(A)-specific ribonuclease activity	molecular_function	0.12961	1	1	163	13	17125	ENSOCUG00000005465
GO:0016874	ligase activity	molecular_function	0.12986	1	3	163	115	17125	ENSOCUG00000016888,ENSOCUG00000005010,ENSOCUG00000000684
GO:0008585	female gonad development	biological_process	0.12995	1	2	163	58	17125	ENSOCUG00000027029,ENSOCUG00000003201
GO:1901185	negative regulation of ERBB signaling pathway	biological_process	0.12996	1	1	163	13	17125	ENSOCUG00000004607
GO:0051150	regulation of smooth muscle cell differentiation	biological_process	0.13031	1	1	163	13	17125	ENSOCUG00000013147
GO:0030136	clathrin-coated vesicle	cellular_component	0.13046	1	2	163	58	17125	ENSOCUG00000023153,ENSOCUG00000015835
GO:0044065	regulation of respiratory system process	biological_process	0.13052	1	1	163	13	17125	ENSOCUG00000013147
GO:0042278	purine nucleoside metabolic process	biological_process	0.13074	1	4	163	215	17125	ENSOCUG00000013147,ENSOCUG00000005680,ENSOCUG00000002805,ENSOCUG00000006451
GO:0010605	negative regulation of macromolecule metabolic process	biological_process	0.1313	1	21	163	1576	17125	ENSOCUG00000027029,ENSOCUG00000013600,ENSOCUG00000000145,ENSOCUG00000016747,ENSOCUG00000017399,ENSOCUG00000013147,ENSOCUG00000023153,ENSOCUG00000008668,ENSOCUG00000011491,ENSOCUG00000005465,ENSOCUG00000027519,ENSOCUG00000004968,ENSOCUG00000017670,ENSOCUG00000011595,ENSOCUG00000027164,ENSOCUG00000004815,ENSOCUG00000016241,ENSOCUG00000004607,ENSOCUG00000012407,ENSOCUG00000021541,ENSOCUG00000022907
GO:0032183	SUMO binding	molecular_function	0.13164	1	1	163	12	17125	ENSOCUG00000006754
GO:0048199	vesicle targeting, to, from or within Golgi	biological_process	0.1323	1	1	163	15	17125	ENSOCUG00000009219
GO:0007205	protein kinase C-activating G-protein coupled receptor signaling pathway	biological_process	0.13252	1	1	163	14	17125	ENSOCUG00000013904
GO:1903320	regulation of protein modification by small protein conjugation or removal	biological_process	0.1331	1	4	163	184	17125	ENSOCUG00000004815,ENSOCUG00000011491,ENSOCUG00000017399,ENSOCUG00000001718
GO:0043565	sequence-specific DNA binding	molecular_function	0.13313	1	11	163	749	17125	ENSOCUG00000004757,ENSOCUG00000005545,ENSOCUG00000007993,ENSOCUG00000013147,ENSOCUG00000022907,ENSOCUG00000023156,ENSOCUG00000027029,ENSOCUG00000004968,ENSOCUG00000005389,ENSOCUG00000000145,ENSOCUG00000014466
GO:0015850	organic hydroxy compound transport	biological_process	0.13325	1	3	163	124	17125	ENSOCUG00000004158,ENSOCUG00000016776,ENSOCUG00000013147
GO:0012507	ER to Golgi transport vesicle membrane	cellular_component	0.13336	1	1	163	14	17125	ENSOCUG00000009219
GO:0097306	cellular response to alcohol	biological_process	0.1334	1	2	163	60	17125	ENSOCUG00000016241,ENSOCUG00000022907
GO:0034593	phosphatidylinositol bisphosphate phosphatase activity	molecular_function	0.13373	1	1	163	14	17125	ENSOCUG00000016698
GO:0042474	middle ear morphogenesis	biological_process	0.13444	1	1	163	16	17125	ENSOCUG00000000581
GO:0008344	adult locomotory behavior	biological_process	0.13453	1	2	163	62	17125	ENSOCUG00000013147,ENSOCUG00000017490
GO:0030325	adrenal gland development	biological_process	0.13496	1	1	163	13	17125	ENSOCUG00000027029
GO:0060021	palate development	biological_process	0.13498	1	2	163	57	17125	ENSOCUG00000014466,ENSOCUG00000027029
GO:0051183	vitamin transporter activity	molecular_function	0.13514	1	1	163	13	17125	ENSOCUG00000025548
GO:0046112	nucleobase biosynthetic process	biological_process	0.13552	1	1	163	12	17125	ENSOCUG00000021541
GO:0019956	chemokine binding	molecular_function	0.13645	1	1	163	15	17125	ENSOCUG00000025677
GO:0008519	ammonium transmembrane transporter activity	molecular_function	0.13662	1	1	163	13	17125	ENSOCUG00000004158
GO:0016773	phosphotransferase activity, alcohol group as acceptor	molecular_function	0.13726	1	10	163	623	17125	ENSOCUG00000011238,ENSOCUG00000016083,ENSOCUG00000011358,ENSOCUG00000006056,ENSOCUG00000008867,ENSOCUG00000016820,ENSOCUG00000015705,ENSOCUG00000004316,ENSOCUG00000013060,ENSOCUG00000014367
GO:0097205	renal filtration	biological_process	0.13733	1	1	163	13	17125	ENSOCUG00000015835
GO:0009063	cellular amino acid catabolic process	biological_process	0.13744	1	2	163	63	17125	ENSOCUG00000021541,ENSOCUG00000009391
GO:0060317	cardiac epithelial to mesenchymal transition	biological_process	0.13769	1	1	163	14	17125	ENSOCUG00000016083
GO:0046545	development of primary female sexual characteristics	biological_process	0.13771	1	2	163	60	17125	ENSOCUG00000003201,ENSOCUG00000027029
GO:0051087	chaperone binding	molecular_function	0.1378	1	2	163	65	17125	ENSOCUG00000022433,ENSOCUG00000004815
GO:1901032	negative regulation of response to reactive oxygen species	biological_process	0.13792	1	1	163	13	17125	ENSOCUG00000013060
GO:1903206	negative regulation of hydrogen peroxide-induced cell death	biological_process	0.13792	1	1	163	13	17125	ENSOCUG00000013060
GO:0061318	renal filtration cell differentiation	biological_process	0.1381	1	1	163	12	17125	ENSOCUG00000015835
GO:0072112	glomerular visceral epithelial cell differentiation	biological_process	0.1381	1	1	163	12	17125	ENSOCUG00000015835
GO:0045662	negative regulation of myoblast differentiation	biological_process	0.13847	1	1	163	18	17125	ENSOCUG00000026533
GO:0007176	regulation of epidermal growth factor-activated receptor activity	biological_process	0.13891	1	1	163	14	17125	ENSOCUG00000004607
GO:0038127	ERBB signaling pathway	biological_process	0.1392	1	2	163	61	17125	ENSOCUG00000004607,ENSOCUG00000008668
GO:1900027	regulation of ruffle assembly	biological_process	0.13934	1	1	163	16	17125	ENSOCUG00000016614
GO:0019897	extrinsic component of plasma membrane	cellular_component	0.13954	1	2	163	66	17125	ENSOCUG00000004607,ENSOCUG00000006451
GO:0080009	mRNA methylation	biological_process	0.13963	1	1	163	14	17125	ENSOCUG00000023738
GO:0072657	protein localization to membrane	biological_process	0.13998	1	5	163	274	17125	ENSOCUG00000022433,ENSOCUG00000005116,ENSOCUG00000012600,ENSOCUG00000007956,ENSOCUG00000003201
GO:0003729	mRNA binding	molecular_function	0.14044	1	3	163	128	17125	ENSOCUG00000021541,ENSOCUG00000013147,ENSOCUG00000005465
GO:0044822	poly(A) RNA binding	molecular_function	0.14044	1	3	163	128	17125	ENSOCUG00000013147,ENSOCUG00000005465,ENSOCUG00000021541
GO:0003690	double-stranded DNA binding	molecular_function	0.14051	1	2	163	65	17125	ENSOCUG00000009560,ENSOCUG00000013147
GO:2000272	negative regulation of receptor activity	biological_process	0.14064	1	1	163	15	17125	ENSOCUG00000004607
GO:0048523	negative regulation of cellular process	biological_process	0.14089	1	35	163	2863	17125	ENSOCUG00000013147,ENSOCUG00000004161,ENSOCUG00000000584,ENSOCUG00000026693,ENSOCUG00000013060,ENSOCUG00000026533,ENSOCUG00000010937,ENSOCUG00000011491,ENSOCUG00000004502,ENSOCUG00000016083,ENSOCUG00000013600,ENSOCUG00000027029,ENSOCUG00000023738,ENSOCUG00000005116,ENSOCUG00000016241,ENSOCUG00000012407,ENSOCUG00000022907,ENSOCUG00000021541,ENSOCUG00000005465,ENSOCUG00000027164,ENSOCUG00000017546,…
GO:0006576	cellular biogenic amine metabolic process	biological_process	0.14241	1	2	163	68	17125	ENSOCUG00000013147,ENSOCUG00000005680
GO:0001822	kidney development	biological_process	0.14314	1	4	163	182	17125	ENSOCUG00000015835,ENSOCUG00000026693,ENSOCUG00000027029,ENSOCUG00000000584
GO:0008053	mitochondrial fusion	biological_process	0.14341	1	1	163	16	17125	ENSOCUG00000006451
GO:1900117	regulation of execution phase of apoptosis	biological_process	0.14361	1	1	163	16	17125	ENSOCUG00000003201
GO:0043535	regulation of blood vessel endothelial cell migration	biological_process	0.14383	1	2	163	61	17125	ENSOCUG00000023066,ENSOCUG00000013147
GO:0031032	actomyosin structure organization	biological_process	0.14399	1	3	163	119	17125	ENSOCUG00000027519,ENSOCUG00000013060,ENSOCUG00000005116
GO:0009163	nucleoside biosynthetic process	biological_process	0.14412	1	2	163	74	17125	ENSOCUG00000006451,ENSOCUG00000005680
GO:0042455	ribonucleoside biosynthetic process	biological_process	0.14412	1	2	163	74	17125	ENSOCUG00000006451,ENSOCUG00000005680
GO:0007005	mitochondrion organization	biological_process	0.14423	1	5	163	299	17125	ENSOCUG00000012571,ENSOCUG00000003201,ENSOCUG00000006451,ENSOCUG00000008867,ENSOCUG00000026839
GO:0051560	mitochondrial calcium ion homeostasis	biological_process	0.14424	1	1	163	17	17125	ENSOCUG00000012085
GO:1900101	regulation of endoplasmic reticulum unfolded protein response	biological_process	0.1443	1	1	163	16	17125	ENSOCUG00000005116
GO:0022037	metencephalon development	biological_process	0.14431	1	2	163	60	17125	ENSOCUG00000000581,ENSOCUG00000013147
GO:0032232	negative regulation of actin filament bundle assembly	biological_process	0.14468	1	1	163	14	17125	ENSOCUG00000013060
GO:0051497	negative regulation of stress fiber assembly	biological_process	0.14468	1	1	163	14	17125	ENSOCUG00000013060
GO:1902175	regulation of oxidative stress-induced intrinsic apoptotic signaling pathway	biological_process	0.14489	1	1	163	16	17125	ENSOCUG00000001718
GO:0005759	mitochondrial matrix	cellular_component	0.1451	1	3	163	150	17125	ENSOCUG00000008867,ENSOCUG00000009560,ENSOCUG00000008551
GO:0072311	glomerular epithelial cell differentiation	biological_process	0.14575	1	1	163	13	17125	ENSOCUG00000015835
GO:0043576	regulation of respiratory gaseous exchange	biological_process	0.1459	1	1	163	15	17125	ENSOCUG00000013147
GO:0010954	positive regulation of protein processing	biological_process	0.14611	1	1	163	16	17125	ENSOCUG00000004815
GO:1901566	organonitrogen compound biosynthetic process	biological_process	0.14629	1	12	163	1047	17125	ENSOCUG00000017399,ENSOCUG00000006650,ENSOCUG00000002451,ENSOCUG00000016888,ENSOCUG00000002805,ENSOCUG00000021541,ENSOCUG00000000684,ENSOCUG00000006451,ENSOCUG00000000584,ENSOCUG00000005680,ENSOCUG00000023153,ENSOCUG00000008551
GO:1901659	glycosyl compound biosynthetic process	biological_process	0.14667	1	2	163	75	17125	ENSOCUG00000006451,ENSOCUG00000005680
GO:0017154	semaphorin receptor activity	molecular_function	0.14672	1	1	163	12	17125	ENSOCUG00000013060
GO:0044058	regulation of digestive system process	biological_process	0.14703	1	1	163	15	17125	ENSOCUG00000004158
GO:0034660	ncRNA metabolic process	biological_process	0.1483	1	5	163	276	17125	ENSOCUG00000022843,ENSOCUG00000004319,ENSOCUG00000016820,ENSOCUG00000016888,ENSOCUG00000000684
GO:0046034	ATP metabolic process	biological_process	0.14835	1	3	163	151	17125	ENSOCUG00000006451,ENSOCUG00000013147,ENSOCUG00000002805
GO:0050431	transforming growth factor beta binding	molecular_function	0.1487	1	1	163	14	17125	ENSOCUG00000016083
GO:0001936	regulation of endothelial cell proliferation	biological_process	0.14923	1	2	163	65	17125	ENSOCUG00000025677,ENSOCUG00000023066
GO:0044003	modification by symbiont of host morphology or physiology	biological_process	0.14935	1	1	163	18	17125	ENSOCUG00000003201
GO:1904467	regulation of tumor necrosis factor secretion	biological_process	0.14944	1	1	163	16	17125	ENSOCUG00000000584
GO:0043122	regulation of I-kappaB kinase/NF-kappaB signaling	biological_process	0.1495	1	3	163	130	17125	ENSOCUG00000012407,ENSOCUG00000016820,ENSOCUG00000004968
GO:2001026	regulation of endothelial cell chemotaxis	biological_process	0.14972	1	1	163	15	17125	ENSOCUG00000013060
GO:0048147	negative regulation of fibroblast proliferation	biological_process	0.14977	1	1	163	17	17125	ENSOCUG00000016241
GO:0007616	long-term memory	biological_process	0.15014	1	1	163	15	17125	ENSOCUG00000013147
GO:1903051	negative regulation of proteolysis involved in cellular protein catabolic process	biological_process	0.1509	1	2	163	67	17125	ENSOCUG00000011595,ENSOCUG00000016747
GO:0060749	mammary gland alveolus development	biological_process	0.15092	1	1	163	15	17125	ENSOCUG00000010937
GO:0061377	mammary gland lobule development	biological_process	0.15092	1	1	163	15	17125	ENSOCUG00000010937
GO:0043171	peptide catabolic process	biological_process	0.15157	1	1	163	15	17125	ENSOCUG00000010762
GO:0044429	mitochondrial part	cellular_component	0.1517	1	6	163	433	17125	ENSOCUG00000003201,ENSOCUG00000009560,ENSOCUG00000008867,ENSOCUG00000006451,ENSOCUG00000012571,ENSOCUG00000008551
GO:0006623	protein targeting to vacuole	biological_process	0.15241	1	1	163	15	17125	ENSOCUG00000023666
GO:0001964	startle response	biological_process	0.15243	1	1	163	16	17125	ENSOCUG00000013147
GO:1903077	negative regulation of protein localization to plasma membrane	biological_process	0.15292	1	1	163	19	17125	ENSOCUG00000003201
GO:1904376	negative regulation of protein localization to cell periphery	biological_process	0.15292	1	1	163	19	17125	ENSOCUG00000003201
GO:0004675	transmembrane receptor protein serine/threonine kinase activity	molecular_function	0.15356	1	1	163	15	17125	ENSOCUG00000016083
GO:0009119	ribonucleoside metabolic process	biological_process	0.15359	1	4	163	227	17125	ENSOCUG00000013147,ENSOCUG00000002805,ENSOCUG00000005680,ENSOCUG00000006451
GO:2001258	negative regulation of cation channel activity	biological_process	0.15359	1	1	163	18	17125	ENSOCUG00000001718
GO:0044087	regulation of cellular component biogenesis	biological_process	0.15399	1	9	163	571	17125	ENSOCUG00000005116,ENSOCUG00000010050,ENSOCUG00000001687,ENSOCUG00000027519,ENSOCUG00000016614,ENSOCUG00000013060,ENSOCUG00000013571,ENSOCUG00000013147,ENSOCUG00000016820
GO:0098743	cell aggregation	biological_process	0.15405	1	1	163	16	17125	ENSOCUG00000014421
GO:0007595	lactation	biological_process	0.15431	1	1	163	17	17125	ENSOCUG00000010937
GO:0016755	transferase activity, transferring amino-acyl groups	molecular_function	0.15437	1	1	163	16	17125	ENSOCUG00000010762
GO:0000145	exocyst	cellular_component	0.15473	1	1	163	15	17125	ENSOCUG00000001604
GO:0008630	intrinsic apoptotic signaling pathway in response to DNA damage	biological_process	0.15484	1	2	163	69	17125	ENSOCUG00000003201,ENSOCUG00000005116
GO:1990774	tumor necrosis factor secretion	biological_process	0.15494	1	1	163	17	17125	ENSOCUG00000000584
GO:0016491	oxidoreductase activity	molecular_function	0.15498	1	9	163	640	17125	ENSOCUG00000007724,ENSOCUG00000007031,ENSOCUG00000017722,ENSOCUG00000022831,ENSOCUG00000009391,ENSOCUG00000012924,ENSOCUG00000022885,ENSOCUG00000022628,ENSOCUG00000017185
GO:0045671	negative regulation of osteoclast differentiation	biological_process	0.15507	1	1	163	14	17125	ENSOCUG00000005116
GO:0048027	mRNA 5'-UTR binding	molecular_function	0.15532	1	1	163	16	17125	ENSOCUG00000021541
GO:0006461	protein complex assembly	biological_process	0.15535	1	12	163	865	17125	ENSOCUG00000022831,ENSOCUG00000010050,ENSOCUG00000001687,ENSOCUG00000007031,ENSOCUG00000009219,ENSOCUG00000012571,ENSOCUG00000013060,ENSOCUG00000006451,ENSOCUG00000021541,ENSOCUG00000013147,ENSOCUG00000016820,ENSOCUG00000005545
GO:0070271	protein complex biogenesis	biological_process	0.15535	1	12	163	865	17125	ENSOCUG00000009219,ENSOCUG00000007031,ENSOCUG00000001687,ENSOCUG00000010050,ENSOCUG00000022831,ENSOCUG00000005545,ENSOCUG00000016820,ENSOCUG00000013147,ENSOCUG00000021541,ENSOCUG00000006451,ENSOCUG00000013060,ENSOCUG00000012571
GO:1903319	positive regulation of protein maturation	biological_process	0.15537	1	1	163	17	17125	ENSOCUG00000004815
GO:0006396	RNA processing	biological_process	0.15547	1	8	163	535	17125	ENSOCUG00000022843,ENSOCUG00000016820,ENSOCUG00000011491,ENSOCUG00000004319,ENSOCUG00000005116,ENSOCUG00000002219,ENSOCUG00000017670,ENSOCUG00000008867
GO:0070498	interleukin-1-mediated signaling pathway	biological_process	0.15569	1	1	163	15	17125	ENSOCUG00000004161
GO:0001637	G-protein coupled chemoattractant receptor activity	molecular_function	0.15572	1	1	163	19	17125	ENSOCUG00000025677
GO:0004950	chemokine receptor activity	molecular_function	0.15572	1	1	163	19	17125	ENSOCUG00000025677
GO:0046039	GTP metabolic process	biological_process	0.15575	1	1	163	18	17125	ENSOCUG00000002805
GO:0043130	ubiquitin binding	molecular_function	0.15592	1	2	163	67	17125	ENSOCUG00000001718,ENSOCUG00000013695
GO:0030674	protein binding, bridging	molecular_function	0.156	1	2	163	70	17125	ENSOCUG00000023153,ENSOCUG00000010937
GO:0030666	endocytic vesicle membrane	cellular_component	0.15612	1	1	163	15	17125	ENSOCUG00000023153
GO:0005839	proteasome core complex	cellular_component	0.15624	1	1	163	20	17125	ENSOCUG00000010316
GO:0039531	regulation of viral-induced cytoplasmic pattern recognition receptor signaling pathway	biological_process	0.15653	1	1	163	16	17125	ENSOCUG00000016820
GO:0043254	regulation of protein complex assembly	biological_process	0.15735	1	5	163	277	17125	ENSOCUG00000013060,ENSOCUG00000010050,ENSOCUG00000001687,ENSOCUG00000013147,ENSOCUG00000016820
GO:0071514	genetic imprinting	biological_process	0.1586	1	1	163	16	17125	ENSOCUG00000013147
GO:0020037	heme binding	molecular_function	0.15885	1	3	163	143	17125	ENSOCUG00000007724,ENSOCUG00000022628,ENSOCUG00000017185
GO:1902042	negative regulation of extrinsic apoptotic signaling pathway via death domain receptors	biological_process	0.1589	1	1	163	18	17125	ENSOCUG00000003201
GO:0050687	negative regulation of defense response to virus	biological_process	0.15928	1	1	163	18	17125	ENSOCUG00000016820
GO:0033993	response to lipid	biological_process	0.15951	1	6	163	356	17125	ENSOCUG00000015564,ENSOCUG00000010937,ENSOCUG00000022907,ENSOCUG00000016083,ENSOCUG00000004161,ENSOCUG00000005465
GO:0032897	negative regulation of viral transcription	biological_process	0.16003	1	1	163	17	17125	ENSOCUG00000012407
GO:0061462	protein localization to lysosome	biological_process	0.16006	1	1	163	15	17125	ENSOCUG00000023666
GO:0043539	protein serine/threonine kinase activator activity	molecular_function	0.16053	1	1	163	18	17125	ENSOCUG00000011358
GO:0030117	membrane coat	cellular_component	0.16105	1	2	163	70	17125	ENSOCUG00000023153,ENSOCUG00000009219
GO:0048475	coated membrane	cellular_component	0.16105	1	2	163	70	17125	ENSOCUG00000023153,ENSOCUG00000009219
GO:0072666	establishment of protein localization to vacuole	biological_process	0.16161	1	1	163	16	17125	ENSOCUG00000023666
GO:0017148	negative regulation of translation	biological_process	0.16176	1	2	163	69	17125	ENSOCUG00000021541,ENSOCUG00000017399
GO:0010508	positive regulation of autophagy	biological_process	0.16198	1	2	163	67	17125	ENSOCUG00000016241,ENSOCUG00000012407
GO:0044273	sulfur compound catabolic process	biological_process	0.16213	1	1	163	17	17125	ENSOCUG00000010762
GO:0050750	low-density lipoprotein particle receptor binding	molecular_function	0.16224	1	1	163	16	17125	ENSOCUG00000023153
GO:0042219	cellular modified amino acid catabolic process	biological_process	0.16251	1	1	163	16	17125	ENSOCUG00000010762
GO:1903205	regulation of hydrogen peroxide-induced cell death	biological_process	0.16253	1	1	163	16	17125	ENSOCUG00000013060
GO:0010595	positive regulation of endothelial cell migration	biological_process	0.16289	1	2	163	66	17125	ENSOCUG00000023066,ENSOCUG00000013060
GO:0006730	one-carbon metabolic process	biological_process	0.1629	1	1	163	17	17125	ENSOCUG00000021541
GO:0046640	regulation of alpha-beta T cell proliferation	biological_process	0.16291	1	1	163	18	17125	ENSOCUG00000000584
GO:0046596	regulation of viral entry into host cell	biological_process	0.16296	1	1	163	18	17125	ENSOCUG00000012407
GO:0042558	pteridine-containing compound metabolic process	biological_process	0.16298	1	1	163	18	17125	ENSOCUG00000021541
GO:0034114	regulation of heterotypic cell-cell adhesion	biological_process	0.16308	1	1	163	18	17125	ENSOCUG00000004161
GO:0046943	carboxylic acid transmembrane transporter activity	molecular_function	0.16314	1	2	163	67	17125	ENSOCUG00000016776,ENSOCUG00000004158
GO:0030125	clathrin vesicle coat	cellular_component	0.1633	1	1	163	15	17125	ENSOCUG00000023153
GO:0004712	protein serine/threonine/tyrosine kinase activity	molecular_function	0.16361	1	1	163	17	17125	ENSOCUG00000014367
GO:0004298	threonine-type endopeptidase activity	molecular_function	0.16368	1	1	163	21	17125	ENSOCUG00000010316
GO:0070003	threonine-type peptidase activity	molecular_function	0.16368	1	1	163	21	17125	ENSOCUG00000010316
GO:0005158	insulin receptor binding	molecular_function	0.16374	1	1	163	17	17125	ENSOCUG00000005116
GO:0072010	glomerular epithelium development	biological_process	0.16416	1	1	163	15	17125	ENSOCUG00000015835
GO:0043094	cellular metabolic compound salvage	biological_process	0.16457	1	1	163	18	17125	ENSOCUG00000002805
GO:0046982	protein heterodimerization activity	molecular_function	0.16457	1	5	163	330	17125	ENSOCUG00000016747,ENSOCUG00000016521,ENSOCUG00000005116,ENSOCUG00000012407,ENSOCUG00000003201
GO:0000407	pre-autophagosomal structure	cellular_component	0.16463	1	1	163	17	17125	ENSOCUG00000023611
GO:2000515	negative regulation of CD4-positive, alpha-beta T cell activation	biological_process	0.16585	1	1	163	18	17125	ENSOCUG00000000584
GO:0008483	transaminase activity	molecular_function	0.16637	1	1	163	17	17125	ENSOCUG00000003211
GO:0001832	blastocyst growth	biological_process	0.16646	1	1	163	17	17125	ENSOCUG00000016614
GO:0035035	histone acetyltransferase binding	molecular_function	0.16684	1	1	163	18	17125	ENSOCUG00000005389
GO:0060765	regulation of androgen receptor signaling pathway	biological_process	0.16695	1	1	163	17	17125	ENSOCUG00000016953
GO:0036314	response to sterol	biological_process	0.16767	1	1	163	17	17125	ENSOCUG00000022907
GO:0022617	extracellular matrix disassembly	biological_process	0.16947	1	1	163	17	17125	ENSOCUG00000001604
GO:0004843	ubiquitin-specific protease activity	molecular_function	0.16978	1	2	163	70	17125	ENSOCUG00000011595,ENSOCUG00000001418
GO:0051937	catecholamine transport	biological_process	0.16997	1	1	163	20	17125	ENSOCUG00000013147
GO:0046686	response to cadmium ion	biological_process	0.17045	1	1	163	20	17125	ENSOCUG00000005389
GO:0061024	membrane organization	biological_process	0.17128	1	9	163	610	17125	ENSOCUG00000022433,ENSOCUG00000001718,ENSOCUG00000006451,ENSOCUG00000009219,ENSOCUG00000012600,ENSOCUG00000007956,ENSOCUG00000005116,ENSOCUG00000003201,ENSOCUG00000015564
GO:0044764	multi-organism cellular process	biological_process	0.17129	1	4	163	211	17125	ENSOCUG00000016820,ENSOCUG00000004158,ENSOCUG00000012407,ENSOCUG00000003201
GO:0065003	macromolecular complex assembly	biological_process	0.17131	1	14	163	1062	17125	ENSOCUG00000022831,ENSOCUG00000004534,ENSOCUG00000010050,ENSOCUG00000001687,ENSOCUG00000005465,ENSOCUG00000007031,ENSOCUG00000009219,ENSOCUG00000012571,ENSOCUG00000013060,ENSOCUG00000006451,ENSOCUG00000021541,ENSOCUG00000013147,ENSOCUG00000016820,ENSOCUG00000005545
GO:0005342	organic acid transmembrane transporter activity	molecular_function	0.17136	1	2	163	69	17125	ENSOCUG00000004158,ENSOCUG00000016776
GO:0002828	regulation of type 2 immune response	biological_process	0.17139	1	1	163	19	17125	ENSOCUG00000000584
GO:0051570	regulation of histone H3-K9 methylation	biological_process	0.17144	1	1	163	16	17125	ENSOCUG00000013147
GO:0030162	regulation of proteolysis	biological_process	0.17174	1	7	163	455	17125	ENSOCUG00000004815,ENSOCUG00000010316,ENSOCUG00000016747,ENSOCUG00000011595,ENSOCUG00000001418,ENSOCUG00000017399,ENSOCUG00000001718
GO:0043548	phosphatidylinositol 3-kinase binding	molecular_function	0.17178	1	1	163	17	17125	ENSOCUG00000005116
GO:0032355	response to estradiol	biological_process	0.17206	1	1	163	19	17125	ENSOCUG00000010937
GO:0006767	water-soluble vitamin metabolic process	biological_process	0.17255	1	1	163	19	17125	ENSOCUG00000021541
GO:0033014	tetrapyrrole biosynthetic process	biological_process	0.17266	1	1	163	18	17125	ENSOCUG00000008551
GO:0072001	renal system development	biological_process	0.17268	1	4	163	196	17125	ENSOCUG00000027029,ENSOCUG00000000584,ENSOCUG00000026693,ENSOCUG00000015835
GO:0044464	cell part	cellular_component	0.17287	1	115	163	11289	17125	ENSOCUG00000022831,ENSOCUG00000021272,ENSOCUG00000004358,ENSOCUG00000017670,ENSOCUG00000005739,ENSOCUG00000005465,ENSOCUG00000007031,ENSOCUG00000008792,ENSOCUG00000010591,ENSOCUG00000023611,ENSOCUG00000014421,ENSOCUG00000016521,ENSOCUG00000005078,ENSOCUG00000021541,ENSOCUG00000005433,ENSOCUG00000010316,ENSOCUG00000005545,ENSOCUG00000026839,ENSOCUG00000012085,ENSOCUG00000014905,ENSOCUG00000006650,…
GO:0006903	vesicle targeting	biological_process	0.17309	1	1	163	19	17125	ENSOCUG00000009219
GO:0008373	sialyltransferase activity	molecular_function	0.17351	1	1	163	19	17125	ENSOCUG00000000157
GO:0097503	sialylation	biological_process	0.17351	1	1	163	19	17125	ENSOCUG00000000157
GO:0000956	nuclear-transcribed mRNA catabolic process	biological_process	0.17355	1	2	163	74	17125	ENSOCUG00000005465,ENSOCUG00000006650
GO:0030131	clathrin adaptor complex	cellular_component	0.17355	1	1	163	17	17125	ENSOCUG00000023153
GO:0048512	circadian behavior	biological_process	0.17376	1	1	163	19	17125	ENSOCUG00000000581
GO:0009116	nucleoside metabolic process	biological_process	0.17392	1	4	163	239	17125	ENSOCUG00000006451,ENSOCUG00000013147,ENSOCUG00000005680,ENSOCUG00000002805
GO:0035024	negative regulation of Rho protein signal transduction	biological_process	0.17408	1	1	163	16	17125	ENSOCUG00000013060
GO:0010971	positive regulation of G2/M transition of mitotic cell cycle	biological_process	0.17445	1	1	163	18	17125	ENSOCUG00000013147
GO:0039528	cytoplasmic pattern recognition receptor signaling pathway in response to virus	biological_process	0.17475	1	1	163	18	17125	ENSOCUG00000016820
GO:0010035	response to inorganic substance	biological_process	0.17476	1	4	163	211	17125	ENSOCUG00000029235,ENSOCUG00000013060,ENSOCUG00000001687,ENSOCUG00000005389
GO:0014823	response to activity	biological_process	0.17488	1	1	163	16	17125	ENSOCUG00000026693
GO:0033962	cytoplasmic mRNA processing body assembly	biological_process	0.17502	1	1	163	17	17125	ENSOCUG00000005465
GO:0061436	establishment of skin barrier	biological_process	0.17542	1	1	163	18	17125	ENSOCUG00000013060
GO:0016769	transferase activity, transferring nitrogenous groups	molecular_function	0.17546	1	1	163	18	17125	ENSOCUG00000003211
GO:0032885	regulation of polysaccharide biosynthetic process	biological_process	0.17576	1	1	163	19	17125	ENSOCUG00000023153
GO:1902600	hydrogen ion transmembrane transport	biological_process	0.17618	1	2	163	94	17125	ENSOCUG00000006451,ENSOCUG00000022885
GO:1902230	negative regulation of intrinsic apoptotic signaling pathway in response to DNA damage	biological_process	0.17631	1	1	163	21	17125	ENSOCUG00000003201
GO:0060037	pharyngeal system development	biological_process	0.17644	1	1	163	18	17125	ENSOCUG00000014466
GO:0071480	cellular response to gamma radiation	biological_process	0.17679	1	1	163	19	17125	ENSOCUG00000003201
GO:0050709	negative regulation of protein secretion	biological_process	0.17681	1	2	163	76	17125	ENSOCUG00000004502,ENSOCUG00000000584
GO:0005160	transforming growth factor beta receptor binding	molecular_function	0.17694	1	1	163	18	17125	ENSOCUG00000016083
GO:0050681	androgen receptor binding	molecular_function	0.17694	1	1	163	17	17125	ENSOCUG00000016953
GO:0010800	positive regulation of peptidyl-threonine phosphorylation	biological_process	0.17701	1	1	163	17	17125	ENSOCUG00000011358
GO:0046906	tetrapyrrole binding	molecular_function	0.17725	1	3	163	150	17125	ENSOCUG00000022628,ENSOCUG00000017185,ENSOCUG00000007724
GO:0048545	response to steroid hormone	biological_process	0.17758	1	3	163	140	17125	ENSOCUG00000010937,ENSOCUG00000022907,ENSOCUG00000004161
GO:0043542	endothelial cell migration	biological_process	0.17789	1	3	163	135	17125	ENSOCUG00000013147,ENSOCUG00000013060,ENSOCUG00000023066
GO:1903363	negative regulation of cellular protein catabolic process	biological_process	0.17832	1	2	163	74	17125	ENSOCUG00000011595,ENSOCUG00000016747
GO:0071495	cellular response to endogenous stimulus	biological_process	0.17904	1	10	163	673	17125	ENSOCUG00000005078,ENSOCUG00000023066,ENSOCUG00000022907,ENSOCUG00000010937,ENSOCUG00000021541,ENSOCUG00000005116,ENSOCUG00000003201,ENSOCUG00000001687,ENSOCUG00000016083,ENSOCUG00000016614
GO:0042273	ribosomal large subunit biogenesis	biological_process	0.17994	1	1	163	20	17125	ENSOCUG00000004534
GO:0036474	cell death in response to hydrogen peroxide	biological_process	0.18037	1	1	163	19	17125	ENSOCUG00000013060
GO:0032006	regulation of TOR signaling	biological_process	0.18038	1	2	163	72	17125	ENSOCUG00000011238,ENSOCUG00000016521
GO:0032956	regulation of actin cytoskeleton organization	biological_process	0.18088	1	4	163	212	17125	ENSOCUG00000010050,ENSOCUG00000013060,ENSOCUG00000005116,ENSOCUG00000027519
GO:0007588	excretion	biological_process	0.1809	1	1	163	19	17125	ENSOCUG00000007031
GO:0007020	microtubule nucleation	biological_process	0.18105	1	1	163	17	17125	ENSOCUG00000013147
GO:0022900	electron transport chain	biological_process	0.18145	1	2	163	109	17125	ENSOCUG00000013147,ENSOCUG00000022885
GO:0055086	nucleobase-containing small molecule metabolic process	biological_process	0.18173	1	6	163	404	17125	ENSOCUG00000013147,ENSOCUG00000002805,ENSOCUG00000005680,ENSOCUG00000017722,ENSOCUG00000006451,ENSOCUG00000021541
GO:0030134	ER to Golgi transport vesicle	cellular_component	0.18173	1	1	163	19	17125	ENSOCUG00000009219
GO:0007622	rhythmic behavior	biological_process	0.18273	1	1	163	20	17125	ENSOCUG00000000581
GO:0033561	regulation of water loss via skin	biological_process	0.18348	1	1	163	19	17125	ENSOCUG00000013060
GO:0046486	glycerolipid metabolic process	biological_process	0.18402	1	4	163	217	17125	ENSOCUG00000016698,ENSOCUG00000006451,ENSOCUG00000007956,ENSOCUG00000013147
GO:0030258	lipid modification	biological_process	0.1841	1	3	163	139	17125	ENSOCUG00000016698,ENSOCUG00000007956,ENSOCUG00000012924
GO:0048284	organelle fusion	biological_process	0.18418	1	2	163	76	17125	ENSOCUG00000006451,ENSOCUG00000001718
GO:0009991	response to extracellular stimulus	biological_process	0.18486	1	5	163	290	17125	ENSOCUG00000023611,ENSOCUG00000016776,ENSOCUG00000005465,ENSOCUG00000001718,ENSOCUG00000016521
GO:0006955	immune response	biological_process	0.18521	1	10	163	727	17125	ENSOCUG00000016083,ENSOCUG00000011595,ENSOCUG00000022831,ENSOCUG00000000145,ENSOCUG00000016820,ENSOCUG00000004161,ENSOCUG00000000584,ENSOCUG00000026533,ENSOCUG00000012407,ENSOCUG00000006451
GO:0009987	cellular process	biological_process	0.18526	1	124	163	12283	17125	ENSOCUG00000023738,ENSOCUG00000005116,ENSOCUG00000014466,ENSOCUG00000015212,ENSOCUG00000027029,ENSOCUG00000013600,ENSOCUG00000025548,ENSOCUG00000004502,ENSOCUG00000011491,ENSOCUG00000010937,ENSOCUG00000015835,ENSOCUG00000026693,ENSOCUG00000016810,ENSOCUG00000006754,ENSOCUG00000000584,ENSOCUG00000009391,ENSOCUG00000016776,ENSOCUG00000022433,ENSOCUG00000013147,ENSOCUG00000004161,ENSOCUG00000010050,…
GO:0032728	positive regulation of interferon-beta production	biological_process	0.18528	1	1	163	19	17125	ENSOCUG00000016820
GO:0009205	purine ribonucleoside triphosphate metabolic process	biological_process	0.18568	1	3	163	168	17125	ENSOCUG00000006451,ENSOCUG00000002805,ENSOCUG00000013147
GO:0043414	macromolecule methylation	biological_process	0.1861	1	4	163	210	17125	ENSOCUG00000004319,ENSOCUG00000013147,ENSOCUG00000023738,ENSOCUG00000002219
GO:0032881	regulation of polysaccharide metabolic process	biological_process	0.18647	1	1	163	21	17125	ENSOCUG00000023153
GO:0080008	Cul4-RING E3 ubiquitin ligase complex	cellular_component	0.18657	1	1	163	20	17125	ENSOCUG00000002438
GO:1990542	mitochondrial transmembrane transport	biological_process	0.18751	1	1	163	25	17125	ENSOCUG00000006451
GO:0031146	SCF-dependent proteasomal ubiquitin-dependent protein catabolic process	biological_process	0.18792	1	1	163	19	17125	ENSOCUG00000002543
GO:0097009	energy homeostasis	biological_process	0.18798	1	1	163	20	17125	ENSOCUG00000002805
GO:0001935	endothelial cell proliferation	biological_process	0.18846	1	2	163	75	17125	ENSOCUG00000025677,ENSOCUG00000023066
GO:1901682	sulfur compound transmembrane transporter activity	molecular_function	0.18853	1	1	163	19	17125	ENSOCUG00000025548
GO:0006818	hydrogen transport	biological_process	0.18855	1	2	163	98	17125	ENSOCUG00000022885,ENSOCUG00000006451
GO:0015992	proton transport	biological_process	0.18855	1	2	163	98	17125	ENSOCUG00000022885,ENSOCUG00000006451
GO:0048255	mRNA stabilization	biological_process	0.18862	1	1	163	20	17125	ENSOCUG00000005465
GO:0031109	microtubule polymerization or depolymerization	biological_process	0.18863	1	2	163	74	17125	ENSOCUG00000013147,ENSOCUG00000013060
GO:0035270	endocrine system development	biological_process	0.18875	1	2	163	80	17125	ENSOCUG00000027029,ENSOCUG00000014466
GO:0016814	hydrolase activity, acting on carbon-nitrogen (but not peptide) bonds, in cyclic amidines	molecular_function	0.18876	1	1	163	20	17125	ENSOCUG00000002805
GO:1901657	glycosyl compound metabolic process	biological_process	0.18878	1	4	163	247	17125	ENSOCUG00000006451,ENSOCUG00000013147,ENSOCUG00000005680,ENSOCUG00000002805
GO:0019199	transmembrane receptor protein kinase activity	molecular_function	0.1892	1	2	163	70	17125	ENSOCUG00000013060,ENSOCUG00000016083
GO:0046633	alpha-beta T cell proliferation	biological_process	0.1894	1	1	163	21	17125	ENSOCUG00000000584
GO:0046879	hormone secretion	biological_process	0.18951	1	3	163	154	17125	ENSOCUG00000004161,ENSOCUG00000004502,ENSOCUG00000016776
GO:0016504	peptidase activator activity	molecular_function	0.19002	1	1	163	20	17125	ENSOCUG00000001418
GO:0016556	mRNA modification	biological_process	0.19011	1	1	163	20	17125	ENSOCUG00000023738
GO:0046660	female sex differentiation	biological_process	0.19033	1	2	163	72	17125	ENSOCUG00000003201,ENSOCUG00000027029
GO:0048871	multicellular organismal homeostasis	biological_process	0.19033	1	4	163	209	17125	ENSOCUG00000026693,ENSOCUG00000004158,ENSOCUG00000013060,ENSOCUG00000002805
GO:0035767	endothelial cell chemotaxis	biological_process	0.19055	1	1	163	20	17125	ENSOCUG00000013060
GO:0009925	basal plasma membrane	cellular_component	0.19098	1	1	163	17	17125	ENSOCUG00000013060
GO:0009199	ribonucleoside triphosphate metabolic process	biological_process	0.19104	1	3	163	170	17125	ENSOCUG00000013147,ENSOCUG00000002805,ENSOCUG00000006451
GO:0008528	G-protein coupled peptide receptor activity	molecular_function	0.19123	1	2	163	85	17125	ENSOCUG00000005739,ENSOCUG00000025677
GO:0072583	clathrin-mediated endocytosis	biological_process	0.1915	1	1	163	19	17125	ENSOCUG00000023153
GO:0071705	nitrogen compound transport	biological_process	0.19201	1	6	163	376	17125	ENSOCUG00000001334,ENSOCUG00000004158,ENSOCUG00000025548,ENSOCUG00000016776,ENSOCUG00000013147,ENSOCUG00000004161
GO:0004721	phosphoprotein phosphatase activity	molecular_function	0.19227	1	3	163	149	17125	ENSOCUG00000016698,ENSOCUG00000009923,ENSOCUG00000012600
GO:0008088	axon cargo transport	biological_process	0.19259	1	1	163	23	17125	ENSOCUG00000016614
GO:0032271	regulation of protein polymerization	biological_process	0.19259	1	3	163	145	17125	ENSOCUG00000010050,ENSOCUG00000013060,ENSOCUG00000013147
GO:0042462	eye photoreceptor cell development	biological_process	0.1926	1	1	163	20	17125	ENSOCUG00000000581
GO:0030215	semaphorin receptor binding	molecular_function	0.19303	1	1	163	19	17125	ENSOCUG00000014916
GO:0006754	ATP biosynthetic process	biological_process	0.19323	1	1	163	27	17125	ENSOCUG00000006451
GO:0003016	respiratory system process	biological_process	0.19362	1	1	163	21	17125	ENSOCUG00000013147
GO:0006541	glutamine metabolic process	biological_process	0.19363	1	1	163	19	17125	ENSOCUG00000013147
GO:0043014	alpha-tubulin binding	molecular_function	0.19474	1	1	163	22	17125	ENSOCUG00000016614
GO:0000038	very long-chain fatty acid metabolic process	biological_process	0.19475	1	1	163	22	17125	ENSOCUG00000012924
GO:0006979	response to oxidative stress	biological_process	0.1949	1	4	163	225	17125	ENSOCUG00000001718,ENSOCUG00000013060,ENSOCUG00000016241,ENSOCUG00000005389
GO:0070325	lipoprotein particle receptor binding	molecular_function	0.19537	1	1	163	20	17125	ENSOCUG00000023153
GO:0000002	mitochondrial genome maintenance	biological_process	0.19541	1	1	163	21	17125	ENSOCUG00000006451
GO:0043537	negative regulation of blood vessel endothelial cell migration	biological_process	0.19565	1	1	163	20	17125	ENSOCUG00000013147
GO:0071353	cellular response to interleukin-4	biological_process	0.19641	1	1	163	20	17125	ENSOCUG00000000145
GO:0007249	I-kappaB kinase/NF-kappaB signaling	biological_process	0.19653	1	3	163	149	17125	ENSOCUG00000016820,ENSOCUG00000004968,ENSOCUG00000012407
GO:0019783	ubiquitin-like protein-specific protease activity	molecular_function	0.19695	1	2	163	77	17125	ENSOCUG00000011595,ENSOCUG00000001418
GO:0042775	mitochondrial ATP synthesis coupled electron transport	biological_process	0.19714	1	1	163	29	17125	ENSOCUG00000013147
GO:0043489	RNA stabilization	biological_process	0.19743	1	1	163	21	17125	ENSOCUG00000005465
GO:0034249	negative regulation of cellular amide metabolic process	biological_process	0.1979	1	2	163	80	17125	ENSOCUG00000021541,ENSOCUG00000017399
GO:0016301	kinase activity	molecular_function	0.19815	1	10	163	685	17125	ENSOCUG00000013060,ENSOCUG00000014367,ENSOCUG00000004316,ENSOCUG00000015705,ENSOCUG00000016820,ENSOCUG00000006056,ENSOCUG00000008867,ENSOCUG00000011238,ENSOCUG00000011358,ENSOCUG00000016083
GO:1902235	regulation of endoplasmic reticulum stress-induced intrinsic apoptotic signaling pathway	biological_process	0.19833	1	1	163	23	17125	ENSOCUG00000003201
GO:1904115	axon cytoplasm	cellular_component	0.19838	1	1	163	24	17125	ENSOCUG00000016614
GO:0030212	hyaluronan metabolic process	biological_process	0.1984	1	1	163	20	17125	ENSOCUG00000023153
GO:0042092	type 2 immune response	biological_process	0.1984	1	1	163	23	17125	ENSOCUG00000000584
GO:1901068	guanosine-containing compound metabolic process	biological_process	0.1987	1	1	163	23	17125	ENSOCUG00000002805
GO:0009144	purine nucleoside triphosphate metabolic process	biological_process	0.19928	1	3	163	174	17125	ENSOCUG00000006451,ENSOCUG00000002805,ENSOCUG00000013147
GO:0035556	intracellular signal transduction	biological_process	0.19935	1	20	163	1569	17125	ENSOCUG00000005116,ENSOCUG00000003201,ENSOCUG00000011238,ENSOCUG00000016083,ENSOCUG00000011358,ENSOCUG00000026693,ENSOCUG00000013060,ENSOCUG00000023066,ENSOCUG00000010937,ENSOCUG00000005739,ENSOCUG00000026192,ENSOCUG00000013904,ENSOCUG00000004968,ENSOCUG00000027519,ENSOCUG00000016521,ENSOCUG00000005078,ENSOCUG00000022183,ENSOCUG00000012407,ENSOCUG00000001718,ENSOCUG00000016820
GO:1903827	regulation of cellular protein localization	biological_process	0.1994	1	5	163	297	17125	ENSOCUG00000001687,ENSOCUG00000016614,ENSOCUG00000005116,ENSOCUG00000012600,ENSOCUG00000003201
GO:0045668	negative regulation of osteoblast differentiation	biological_process	0.19966	1	1	163	25	17125	ENSOCUG00000005465
GO:0016645	oxidoreductase activity, acting on the CH-NH group of donors	molecular_function	0.20038	1	1	163	22	17125	ENSOCUG00000009391
GO:0031526	brush border membrane	cellular_component	0.20059	1	1	163	20	17125	ENSOCUG00000004158
GO:1990823	response to leukemia inhibitory factor	biological_process	0.20071	1	2	163	80	17125	ENSOCUG00000027029,ENSOCUG00000004358
GO:1990830	cellular response to leukemia inhibitory factor	biological_process	0.20071	1	2	163	80	17125	ENSOCUG00000004358,ENSOCUG00000027029
GO:0070670	response to interleukin-4	biological_process	0.20108	1	1	163	21	17125	ENSOCUG00000000145
GO:0006302	double-strand break repair	biological_process	0.20111	1	3	163	139	17125	ENSOCUG00000001418,ENSOCUG00000017546,ENSOCUG00000001687
GO:0000184	nuclear-transcribed mRNA catabolic process, nonsense-mediated decay	biological_process	0.2014	1	1	163	23	17125	ENSOCUG00000006650
GO:0043484	regulation of RNA splicing	biological_process	0.20188	1	2	163	81	17125	ENSOCUG00000005116,ENSOCUG00000017670
GO:0043524	negative regulation of neuron apoptotic process	biological_process	0.20201	1	2	163	85	17125	ENSOCUG00000013147,ENSOCUG00000003201
GO:0030665	clathrin-coated vesicle membrane	cellular_component	0.20229	1	1	163	19	17125	ENSOCUG00000023153
GO:0045471	response to ethanol	biological_process	0.20296	1	1	163	21	17125	ENSOCUG00000016241
GO:0001653	peptide receptor activity	molecular_function	0.20309	1	2	163	88	17125	ENSOCUG00000005739,ENSOCUG00000025677
GO:0009167	purine ribonucleoside monophosphate metabolic process	biological_process	0.20359	1	3	163	172	17125	ENSOCUG00000013147,ENSOCUG00000002805,ENSOCUG00000006451
GO:0007626	locomotory behavior	biological_process	0.20359	1	3	163	145	17125	ENSOCUG00000000581,ENSOCUG00000017490,ENSOCUG00000013147
GO:0007050	cell cycle arrest	biological_process	0.20369	1	2	163	86	17125	ENSOCUG00000007993,ENSOCUG00000016241
GO:0034599	cellular response to oxidative stress	biological_process	0.20401	1	3	163	151	17125	ENSOCUG00000001718,ENSOCUG00000013060,ENSOCUG00000016241
GO:0043534	blood vessel endothelial cell migration	biological_process	0.20461	1	2	163	77	17125	ENSOCUG00000013147,ENSOCUG00000023066
GO:0050706	regulation of interleukin-1 beta secretion	biological_process	0.20471	1	1	163	22	17125	ENSOCUG00000000584
GO:0046888	negative regulation of hormone secretion	biological_process	0.20478	1	1	163	23	17125	ENSOCUG00000004502
GO:0009914	hormone transport	biological_process	0.20478	1	3	163	160	17125	ENSOCUG00000016776,ENSOCUG00000004161,ENSOCUG00000004502
GO:0033120	positive regulation of RNA splicing	biological_process	0.20489	1	1	163	21	17125	ENSOCUG00000005116
GO:1901363	heterocyclic compound binding	molecular_function	0.2052	1	49	163	4412	17125	ENSOCUG00000017670,ENSOCUG00000002219,ENSOCUG00000017546,ENSOCUG00000026192,ENSOCUG00000002807,ENSOCUG00000024699,ENSOCUG00000007031,ENSOCUG00000005465,ENSOCUG00000005078,ENSOCUG00000016521,ENSOCUG00000021541,ENSOCUG00000023156,ENSOCUG00000022907,ENSOCUG00000004316,ENSOCUG00000016532,ENSOCUG00000005545,ENSOCUG00000014466,ENSOCUG00000006650,ENSOCUG00000005389,ENSOCUG00000011238,ENSOCUG00000027029,…
GO:0030522	intracellular receptor signaling pathway	biological_process	0.20529	1	3	163	145	17125	ENSOCUG00000016820,ENSOCUG00000016953,ENSOCUG00000022907
GO:0009126	purine nucleoside monophosphate metabolic process	biological_process	0.20564	1	3	163	173	17125	ENSOCUG00000013147,ENSOCUG00000002805,ENSOCUG00000006451
GO:0051641	cellular localization	biological_process	0.20654	1	23	163	1871	17125	ENSOCUG00000016776,ENSOCUG00000004161,ENSOCUG00000023153,ENSOCUG00000022433,ENSOCUG00000013147,ENSOCUG00000000584,ENSOCUG00000023666,ENSOCUG00000005116,ENSOCUG00000012600,ENSOCUG00000003201,ENSOCUG00000006368,ENSOCUG00000017399,ENSOCUG00000023880,ENSOCUG00000004502,ENSOCUG00000009219,ENSOCUG00000012407,ENSOCUG00000006451,ENSOCUG00000012085,ENSOCUG00000001604,ENSOCUG00000007956,ENSOCUG00000001687,…
GO:0044106	cellular amine metabolic process	biological_process	0.20729	1	2	163	86	17125	ENSOCUG00000005680,ENSOCUG00000013147
GO:0090114	COPII-coated vesicle budding	biological_process	0.20744	1	1	163	23	17125	ENSOCUG00000009219
GO:0052866	phosphatidylinositol phosphate phosphatase activity	molecular_function	0.20802	1	1	163	22	17125	ENSOCUG00000016698
GO:0006839	mitochondrial transport	biological_process	0.20818	1	2	163	96	17125	ENSOCUG00000006451,ENSOCUG00000003201
GO:0031397	negative regulation of protein ubiquitination	biological_process	0.20872	1	2	163	81	17125	ENSOCUG00000004815,ENSOCUG00000011491
GO:2000781	positive regulation of double-strand break repair	biological_process	0.2091	1	1	163	20	17125	ENSOCUG00000001687
GO:0008584	male gonad development	biological_process	0.20917	1	2	163	79	17125	ENSOCUG00000003201,ENSOCUG00000027029
GO:0046546	development of primary male sexual characteristics	biological_process	0.20917	1	2	163	79	17125	ENSOCUG00000027029,ENSOCUG00000003201
GO:0005506	iron ion binding	molecular_function	0.20922	1	3	163	159	17125	ENSOCUG00000007724,ENSOCUG00000022628,ENSOCUG00000017185
GO:0017046	peptide hormone binding	molecular_function	0.20937	1	1	163	22	17125	ENSOCUG00000005116
GO:0009615	response to virus	biological_process	0.20954	1	3	163	164	17125	ENSOCUG00000011491,ENSOCUG00000003201,ENSOCUG00000016820
GO:0001836	release of cytochrome c from mitochondria	biological_process	0.20969	1	1	163	31	17125	ENSOCUG00000003201
GO:0019239	deaminase activity	molecular_function	0.2104	1	1	163	23	17125	ENSOCUG00000002805
GO:1902229	regulation of intrinsic apoptotic signaling pathway in response to DNA damage	biological_process	0.21042	1	1	163	25	17125	ENSOCUG00000003201
GO:0000175	3'-5'-exoribonuclease activity	molecular_function	0.2109	1	1	163	23	17125	ENSOCUG00000005465
GO:0045616	regulation of keratinocyte differentiation	biological_process	0.211	1	1	163	22	17125	ENSOCUG00000004607
GO:0046856	phosphatidylinositol dephosphorylation	biological_process	0.21104	1	1	163	22	17125	ENSOCUG00000016698
GO:0045296	cadherin binding	molecular_function	0.21122	1	1	163	21	17125	ENSOCUG00000022183
GO:0042274	ribosomal small subunit biogenesis	biological_process	0.21148	1	1	163	28	17125	ENSOCUG00000016820
GO:0007093	mitotic cell cycle checkpoint	biological_process	0.21185	1	2	163	82	17125	ENSOCUG00000003201,ENSOCUG00000017546
GO:0030658	transport vesicle membrane	cellular_component	0.21316	1	1	163	22	17125	ENSOCUG00000009219
GO:0044801	single-organism membrane fusion	biological_process	0.21317	1	2	163	86	17125	ENSOCUG00000001718,ENSOCUG00000006451
GO:0021591	ventricular system development	biological_process	0.21348	1	1	163	21	17125	ENSOCUG00000013147
GO:0006692	prostanoid metabolic process	biological_process	0.21357	1	1	163	25	17125	ENSOCUG00000012924
GO:0006693	prostaglandin metabolic process	biological_process	0.21357	1	1	163	25	17125	ENSOCUG00000012924
GO:0051926	negative regulation of calcium ion transport	biological_process	0.21394	1	1	163	26	17125	ENSOCUG00000001718
GO:0001837	epithelial to mesenchymal transition	biological_process	0.21396	1	2	163	84	17125	ENSOCUG00000009219,ENSOCUG00000016083
GO:0097164	ammonium ion metabolic process	biological_process	0.21425	1	2	163	87	17125	ENSOCUG00000013147,ENSOCUG00000005680
GO:0031398	positive regulation of protein ubiquitination	biological_process	0.21427	1	2	163	81	17125	ENSOCUG00000017399,ENSOCUG00000001718
GO:0007416	synapse assembly	biological_process	0.21503	1	2	163	78	17125	ENSOCUG00000013147,ENSOCUG00000013571
GO:0002831	regulation of response to biotic stimulus	biological_process	0.21515	1	2	163	84	17125	ENSOCUG00000016820,ENSOCUG00000000584
GO:0070536	protein K63-linked deubiquitination	biological_process	0.21544	1	1	163	23	17125	ENSOCUG00000001418
GO:0044281	small molecule metabolic process	biological_process	0.2166	1	14	163	1122	17125	ENSOCUG00000002805,ENSOCUG00000007031,ENSOCUG00000016888,ENSOCUG00000017722,ENSOCUG00000021541,ENSOCUG00000006451,ENSOCUG00000000684,ENSOCUG00000009961,ENSOCUG00000013147,ENSOCUG00000009391,ENSOCUG00000005680,ENSOCUG00000000584,ENSOCUG00000012924,ENSOCUG00000005010
GO:0055114	oxidation-reduction process	biological_process	0.21721	1	10	163	797	17125	ENSOCUG00000022628,ENSOCUG00000017185,ENSOCUG00000013147,ENSOCUG00000009391,ENSOCUG00000012924,ENSOCUG00000022885,ENSOCUG00000022831,ENSOCUG00000007724,ENSOCUG00000007031,ENSOCUG00000017722
GO:0007098	centrosome cycle	biological_process	0.21762	1	2	163	80	17125	ENSOCUG00000016776,ENSOCUG00000016614
GO:0043167	ion binding	molecular_function	0.21765	1	47	163	4028	17125	ENSOCUG00000013695,ENSOCUG00000000684,ENSOCUG00000005741,ENSOCUG00000015705,ENSOCUG00000012924,ENSOCUG00000004534,ENSOCUG00000017399,ENSOCUG00000007724,ENSOCUG00000022628,ENSOCUG00000003211,ENSOCUG00000017185,ENSOCUG00000006451,ENSOCUG00000014367,ENSOCUG00000008551,ENSOCUG00000016820,ENSOCUG00000006056,ENSOCUG00000029235,ENSOCUG00000002805,ENSOCUG00000017722,ENSOCUG00000015835,ENSOCUG00000026693,…
GO:0010629	negative regulation of gene expression	biological_process	0.21789	1	13	163	985	17125	ENSOCUG00000005465,ENSOCUG00000027029,ENSOCUG00000004968,ENSOCUG00000027519,ENSOCUG00000013600,ENSOCUG00000017670,ENSOCUG00000000145,ENSOCUG00000017399,ENSOCUG00000013147,ENSOCUG00000016241,ENSOCUG00000012407,ENSOCUG00000021541,ENSOCUG00000022907
GO:0007584	response to nutrient	biological_process	0.21853	1	1	163	24	17125	ENSOCUG00000016776
GO:0051180	vitamin transport	biological_process	0.21868	1	1	163	22	17125	ENSOCUG00000025548
GO:0042787	protein ubiquitination involved in ubiquitin-dependent protein catabolic process	biological_process	0.21876	1	1	163	22	17125	ENSOCUG00000017399
GO:2000058	regulation of protein ubiquitination involved in ubiquitin-dependent protein catabolic process	biological_process	0.21876	1	1	163	22	17125	ENSOCUG00000017399
GO:0008009	chemokine activity	molecular_function	0.21929	1	1	163	35	17125	ENSOCUG00000026533
GO:1902751	positive regulation of cell cycle G2/M phase transition	biological_process	0.2193	1	1	163	23	17125	ENSOCUG00000013147
GO:0044282	small molecule catabolic process	biological_process	0.21944	1	3	163	160	17125	ENSOCUG00000021541,ENSOCUG00000012924,ENSOCUG00000009391
GO:0070201	regulation of establishment of protein localization	biological_process	0.21983	1	6	163	396	17125	ENSOCUG00000016776,ENSOCUG00000004502,ENSOCUG00000001687,ENSOCUG00000000584,ENSOCUG00000016614,ENSOCUG00000005116
GO:0043169	cation binding	molecular_function	0.22028	1	28	163	2304	17125	ENSOCUG00000002805,ENSOCUG00000000264,ENSOCUG00000017722,ENSOCUG00000022831,ENSOCUG00000029235,ENSOCUG00000005433,ENSOCUG00000016820,ENSOCUG00000016532,ENSOCUG00000016953,ENSOCUG00000012407,ENSOCUG00000022907,ENSOCUG00000023156,ENSOCUG00000022628,ENSOCUG00000017185,ENSOCUG00000021541,ENSOCUG00000007724,ENSOCUG00000011238,ENSOCUG00000003816,ENSOCUG00000007785,ENSOCUG00000017399,ENSOCUG00000015705,…
GO:0045182	translation regulator activity	molecular_function	0.22047	1	1	163	26	17125	ENSOCUG00000021541
GO:1902580	single-organism cellular localization	biological_process	0.22057	1	9	163	640	17125	ENSOCUG00000022433,ENSOCUG00000023666,ENSOCUG00000012085,ENSOCUG00000016614,ENSOCUG00000009219,ENSOCUG00000007956,ENSOCUG00000012600,ENSOCUG00000005116,ENSOCUG00000003201
GO:0042255	ribosome assembly	biological_process	0.2209	1	1	163	27	17125	ENSOCUG00000004534
GO:0008376	acetylgalactosaminyltransferase activity	molecular_function	0.22102	1	1	163	23	17125	ENSOCUG00000015212
GO:0009161	ribonucleoside monophosphate metabolic process	biological_process	0.22106	1	3	163	179	17125	ENSOCUG00000002805,ENSOCUG00000013147,ENSOCUG00000006451
GO:0048487	beta-tubulin binding	molecular_function	0.22138	1	1	163	28	17125	ENSOCUG00000016614
GO:0006901	vesicle coating	biological_process	0.22148	1	1	163	23	17125	ENSOCUG00000009219
GO:0032403	protein complex binding	molecular_function	0.22271	1	8	163	537	17125	ENSOCUG00000001418,ENSOCUG00000022183,ENSOCUG00000012407,ENSOCUG00000015835,ENSOCUG00000005116,ENSOCUG00000011595,ENSOCUG00000016747,ENSOCUG00000016614
GO:0032880	regulation of protein localization	biological_process	0.22279	1	8	163	561	17125	ENSOCUG00000000584,ENSOCUG00000016776,ENSOCUG00000003201,ENSOCUG00000012600,ENSOCUG00000005116,ENSOCUG00000016614,ENSOCUG00000004502,ENSOCUG00000001687
GO:0003723	RNA binding	molecular_function	0.22324	1	10	163	803	17125	ENSOCUG00000006650,ENSOCUG00000008867,ENSOCUG00000017546,ENSOCUG00000002451,ENSOCUG00000017670,ENSOCUG00000002219,ENSOCUG00000016888,ENSOCUG00000005465,ENSOCUG00000021541,ENSOCUG00000013147
GO:0048009	insulin-like growth factor receptor signaling pathway	biological_process	0.22332	1	1	163	24	17125	ENSOCUG00000005116
GO:0032459	regulation of protein oligomerization	biological_process	0.22365	1	1	163	28	17125	ENSOCUG00000016820
GO:0097352	autophagosome maturation	biological_process	0.22371	1	1	163	23	17125	ENSOCUG00000001718
GO:1903321	negative regulation of protein modification by small protein conjugation or removal	biological_process	0.22394	1	2	163	85	17125	ENSOCUG00000011491,ENSOCUG00000004815
GO:0031929	TOR signaling	biological_process	0.22424	1	2	163	83	17125	ENSOCUG00000016521,ENSOCUG00000011238
GO:0021799	cerebral cortex radially oriented cell migration	biological_process	0.22427	1	1	163	21	17125	ENSOCUG00000016614
GO:0009308	amine metabolic process	biological_process	0.22487	1	2	163	90	17125	ENSOCUG00000013147,ENSOCUG00000005680
GO:0071526	semaphorin-plexin signaling pathway	biological_process	0.22499	1	1	163	21	17125	ENSOCUG00000013060
GO:0006778	porphyrin-containing compound metabolic process	biological_process	0.22503	1	1	163	24	17125	ENSOCUG00000008551
GO:0042773	ATP synthesis coupled electron transport	biological_process	0.22526	1	1	163	35	17125	ENSOCUG00000013147
GO:0009892	negative regulation of metabolic process	biological_process	0.22527	1	21	163	1722	17125	ENSOCUG00000021541,ENSOCUG00000022907,ENSOCUG00000012407,ENSOCUG00000016241,ENSOCUG00000004607,ENSOCUG00000004815,ENSOCUG00000017670,ENSOCUG00000011595,ENSOCUG00000027164,ENSOCUG00000027519,ENSOCUG00000004968,ENSOCUG00000005465,ENSOCUG00000008668,ENSOCUG00000011491,ENSOCUG00000013147,ENSOCUG00000023153,ENSOCUG00000017399,ENSOCUG00000000145,ENSOCUG00000016747,ENSOCUG00000027029,ENSOCUG00000013600
GO:0015718	monocarboxylic acid transport	biological_process	0.22616	1	2	163	89	17125	ENSOCUG00000016776,ENSOCUG00000004158
GO:0097159	organic cyclic compound binding	molecular_function	0.22651	1	49	163	4452	17125	ENSOCUG00000007724,ENSOCUG00000002451,ENSOCUG00000000145,ENSOCUG00000004534,ENSOCUG00000007993,ENSOCUG00000015705,ENSOCUG00000011101,ENSOCUG00000012924,ENSOCUG00000000684,ENSOCUG00000023066,ENSOCUG00000004968,ENSOCUG00000006056,ENSOCUG00000008867,ENSOCUG00000009560,ENSOCUG00000008551,ENSOCUG00000016820,ENSOCUG00000004815,ENSOCUG00000004757,ENSOCUG00000027901,ENSOCUG00000017185,ENSOCUG00000014367,…
GO:0010467	gene expression	biological_process	0.22686	1	39	163	3630	17125	ENSOCUG00000027519,ENSOCUG00000004968,ENSOCUG00000008867,ENSOCUG00000009560,ENSOCUG00000004757,ENSOCUG00000022843,ENSOCUG00000016820,ENSOCUG00000004815,ENSOCUG00000006451,ENSOCUG00000017399,ENSOCUG00000002451,ENSOCUG00000000145,ENSOCUG00000007993,ENSOCUG00000000684,ENSOCUG00000023066,ENSOCUG00000002807,ENSOCUG00000005465,ENSOCUG00000010050,ENSOCUG00000017670,ENSOCUG00000002219,ENSOCUG00000016241,…
GO:0046636	negative regulation of alpha-beta T cell activation	biological_process	0.22743	1	1	163	25	17125	ENSOCUG00000000584
GO:0001655	urogenital system development	biological_process	0.22754	1	4	163	221	17125	ENSOCUG00000015835,ENSOCUG00000026693,ENSOCUG00000000584,ENSOCUG00000027029
GO:0060428	lung epithelium development	biological_process	0.22762	1	1	163	26	17125	ENSOCUG00000004607
GO:0042379	chemokine receptor binding	molecular_function	0.22797	1	1	163	37	17125	ENSOCUG00000026533
GO:0010632	regulation of epithelial cell migration	biological_process	0.2281	1	3	163	154	17125	ENSOCUG00000013060,ENSOCUG00000023066,ENSOCUG00000013147
GO:0021680	cerebellar Purkinje cell layer development	biological_process	0.22858	1	1	163	22	17125	ENSOCUG00000000581
GO:0032413	negative regulation of ion transmembrane transporter activity	biological_process	0.22898	1	1	163	28	17125	ENSOCUG00000001718
GO:0044060	regulation of endocrine process	biological_process	0.2292	1	1	163	27	17125	ENSOCUG00000004502
GO:0031312	extrinsic component of organelle membrane	cellular_component	0.22925	1	1	163	23	17125	ENSOCUG00000023666
GO:0034622	cellular macromolecular complex assembly	biological_process	0.2294	1	8	163	600	17125	ENSOCUG00000005465,ENSOCUG00000010050,ENSOCUG00000022831,ENSOCUG00000004534,ENSOCUG00000005545,ENSOCUG00000013147,ENSOCUG00000013060,ENSOCUG00000012571
GO:0097178	ruffle assembly	biological_process	0.2295	1	1	163	27	17125	ENSOCUG00000016614
GO:0015711	organic anion transport	biological_process	0.2296	1	4	163	229	17125	ENSOCUG00000004158,ENSOCUG00000001334,ENSOCUG00000014905,ENSOCUG00000016776
GO:0008631	intrinsic apoptotic signaling pathway in response to oxidative stress	biological_process	0.22994	1	1	163	27	17125	ENSOCUG00000001718
GO:0060590	ATPase regulator activity	molecular_function	0.23002	1	1	163	29	17125	ENSOCUG00000004815
GO:0046470	phosphatidylcholine metabolic process	biological_process	0.23054	1	1	163	27	17125	ENSOCUG00000013147
GO:0005778	peroxisomal membrane	cellular_component	0.23095	1	1	163	27	17125	ENSOCUG00000012924
GO:0031903	microbody membrane	cellular_component	0.23095	1	1	163	27	17125	ENSOCUG00000012924
GO:0043566	structure-specific DNA binding	molecular_function	0.23117	1	3	163	179	17125	ENSOCUG00000013147,ENSOCUG00000017546,ENSOCUG00000009560
GO:0005125	cytokine activity	molecular_function	0.2315	1	2	163	119	17125	ENSOCUG00000004161,ENSOCUG00000026533
GO:0009141	nucleoside triphosphate metabolic process	biological_process	0.23173	1	3	163	187	17125	ENSOCUG00000013147,ENSOCUG00000002805,ENSOCUG00000006451
GO:0046902	regulation of mitochondrial membrane permeability	biological_process	0.2321	1	1	163	31	17125	ENSOCUG00000003201
GO:0097576	vacuole fusion	biological_process	0.23219	1	1	163	24	17125	ENSOCUG00000001718
GO:0072665	protein localization to vacuole	biological_process	0.23245	1	1	163	24	17125	ENSOCUG00000023666
GO:0060325	face morphogenesis	biological_process	0.2325	1	1	163	22	17125	ENSOCUG00000027029
GO:0051646	mitochondrion localization	biological_process	0.23287	1	1	163	24	17125	ENSOCUG00000012085
GO:1901564	organonitrogen compound metabolic process	biological_process	0.23288	1	16	163	1516	17125	ENSOCUG00000000584,ENSOCUG00000009391,ENSOCUG00000005680,ENSOCUG00000013147,ENSOCUG00000023153,ENSOCUG00000000684,ENSOCUG00000016888,ENSOCUG00000017399,ENSOCUG00000006650,ENSOCUG00000002451,ENSOCUG00000008551,ENSOCUG00000021541,ENSOCUG00000006451,ENSOCUG00000017722,ENSOCUG00000002805,ENSOCUG00000010762
GO:0034314	Arp2/3 complex-mediated actin nucleation	biological_process	0.23291	1	1	163	29	17125	ENSOCUG00000010050
GO:1902186	regulation of viral release from host cell	biological_process	0.23327	1	1	163	25	17125	ENSOCUG00000012407
GO:0015849	organic acid transport	biological_process	0.23395	1	3	163	159	17125	ENSOCUG00000004158,ENSOCUG00000001334,ENSOCUG00000016776
GO:0046942	carboxylic acid transport	biological_process	0.23395	1	3	163	159	17125	ENSOCUG00000004158,ENSOCUG00000001334,ENSOCUG00000016776
GO:0009069	serine family amino acid metabolic process	biological_process	0.23405	1	1	163	28	17125	ENSOCUG00000021541
GO:0010569	regulation of double-strand break repair via homologous recombination	biological_process	0.23415	1	1	163	23	17125	ENSOCUG00000001687
GO:0016831	carboxy-lyase activity	molecular_function	0.23417	1	1	163	26	17125	ENSOCUG00000005680
GO:0006310	DNA recombination	biological_process	0.23418	1	3	163	156	17125	ENSOCUG00000001687,ENSOCUG00000001418,ENSOCUG00000017546
GO:0001662	behavioral fear response	biological_process	0.23425	1	1	163	26	17125	ENSOCUG00000013147
GO:0006644	phospholipid metabolic process	biological_process	0.23457	1	4	163	244	17125	ENSOCUG00000013147,ENSOCUG00000007956,ENSOCUG00000006451,ENSOCUG00000016698
GO:0030073	insulin secretion	biological_process	0.23467	1	2	163	95	17125	ENSOCUG00000004161,ENSOCUG00000016776
GO:0006402	mRNA catabolic process	biological_process	0.23515	1	2	163	89	17125	ENSOCUG00000005465,ENSOCUG00000006650
GO:0045995	regulation of embryonic development	biological_process	0.236	1	2	163	81	17125	ENSOCUG00000004161,ENSOCUG00000005465
GO:0060612	adipose tissue development	biological_process	0.23653	1	1	163	25	17125	ENSOCUG00000027029
GO:0050704	regulation of interleukin-1 secretion	biological_process	0.2367	1	1	163	26	17125	ENSOCUG00000000584
GO:0045912	negative regulation of carbohydrate metabolic process	biological_process	0.23715	1	1	163	28	17125	ENSOCUG00000023153
GO:0032680	regulation of tumor necrosis factor production	biological_process	0.23734	1	2	163	90	17125	ENSOCUG00000000584,ENSOCUG00000005116
GO:0006749	glutathione metabolic process	biological_process	0.23752	1	1	163	28	17125	ENSOCUG00000010762
GO:2000772	regulation of cellular senescence	biological_process	0.23799	1	1	163	27	17125	ENSOCUG00000000584
GO:0006163	purine nucleotide metabolic process	biological_process	0.23828	1	4	163	264	17125	ENSOCUG00000013147,ENSOCUG00000002805,ENSOCUG00000017722,ENSOCUG00000006451
GO:0046631	alpha-beta T cell activation	biological_process	0.23829	1	2	163	93	17125	ENSOCUG00000000584,ENSOCUG00000006451
GO:0050702	interleukin-1 beta secretion	biological_process	0.23848	1	1	163	26	17125	ENSOCUG00000000584
GO:0009411	response to UV	biological_process	0.23972	1	2	163	92	17125	ENSOCUG00000005116,ENSOCUG00000016241
GO:0032640	tumor necrosis factor production	biological_process	0.23973	1	2	163	91	17125	ENSOCUG00000005116,ENSOCUG00000000584
GO:0030521	androgen receptor signaling pathway	biological_process	0.23993	1	1	163	25	17125	ENSOCUG00000016953
GO:0043123	positive regulation of I-kappaB kinase/NF-kappaB signaling	biological_process	0.24065	1	2	163	93	17125	ENSOCUG00000012407,ENSOCUG00000004968
GO:0008509	anion transmembrane transporter activity	molecular_function	0.24068	1	3	163	156	17125	ENSOCUG00000016776,ENSOCUG00000014905,ENSOCUG00000004158
GO:0060986	endocrine hormone secretion	biological_process	0.24102	1	1	163	28	17125	ENSOCUG00000004502
GO:0016705	oxidoreductase activity, acting on paired donors, with incorporation or reduction of molecular oxygen	molecular_function	0.24128	1	3	163	165	17125	ENSOCUG00000022628,ENSOCUG00000017185,ENSOCUG00000007724
GO:0032008	positive regulation of TOR signaling	biological_process	0.2413	1	1	163	28	17125	ENSOCUG00000011238
GO:0071241	cellular response to inorganic substance	biological_process	0.24152	1	2	163	91	17125	ENSOCUG00000029235,ENSOCUG00000001687
GO:0009206	purine ribonucleoside triphosphate biosynthetic process	biological_process	0.24178	1	1	163	35	17125	ENSOCUG00000006451
GO:0019076	viral release from host cell	biological_process	0.24253	1	1	163	26	17125	ENSOCUG00000012407
GO:0070542	response to fatty acid	biological_process	0.24266	1	1	163	28	17125	ENSOCUG00000016083
GO:0016896	exoribonuclease activity, producing 5'-phosphomonoesters	molecular_function	0.24268	1	1	163	26	17125	ENSOCUG00000005465
GO:0010761	fibroblast migration	biological_process	0.24292	1	1	163	26	17125	ENSOCUG00000027029
GO:0051297	centrosome organization	biological_process	0.24336	1	2	163	85	17125	ENSOCUG00000016776,ENSOCUG00000016614
GO:0009416	response to light stimulus	biological_process	0.2435	1	3	163	168	17125	ENSOCUG00000016241,ENSOCUG00000013147,ENSOCUG00000005116
GO:1903727	positive regulation of phospholipid metabolic process	biological_process	0.24397	1	1	163	25	17125	ENSOCUG00000006451
GO:0019838	growth factor binding	molecular_function	0.24415	1	2	163	87	17125	ENSOCUG00000016083,ENSOCUG00000004161
GO:1901137	carbohydrate derivative biosynthetic process	biological_process	0.24425	1	6	163	427	17125	ENSOCUG00000006451,ENSOCUG00000005680,ENSOCUG00000002805,ENSOCUG00000023153,ENSOCUG00000015212,ENSOCUG00000000157
GO:1903555	regulation of tumor necrosis factor superfamily cytokine production	biological_process	0.24434	1	2	163	92	17125	ENSOCUG00000000584,ENSOCUG00000005116
GO:0031463	Cul3-RING ubiquitin ligase complex	cellular_component	0.24445	1	1	163	26	17125	ENSOCUG00000009219
GO:0060255	regulation of macromolecule metabolic process	biological_process	0.2447	1	42	163	3707	17125	ENSOCUG00000014466,ENSOCUG00000005116,ENSOCUG00000016083,ENSOCUG00000013600,ENSOCUG00000027029,ENSOCUG00000011358,ENSOCUG00000005389,ENSOCUG00000011491,ENSOCUG00000013060,ENSOCUG00000013147,ENSOCUG00000023153,ENSOCUG00000005739,ENSOCUG00000010050,ENSOCUG00000027164,ENSOCUG00000017670,ENSOCUG00000005465,ENSOCUG00000002807,ENSOCUG00000022907,ENSOCUG00000023156,ENSOCUG00000021541,ENSOCUG00000016953,…
GO:0044271	cellular nitrogen compound biosynthetic process	biological_process	0.24575	1	34	163	3180	17125	ENSOCUG00000007993,ENSOCUG00000005680,ENSOCUG00000023066,ENSOCUG00000000684,ENSOCUG00000000145,ENSOCUG00000002451,ENSOCUG00000017399,ENSOCUG00000008551,ENSOCUG00000004757,ENSOCUG00000006451,ENSOCUG00000002805,ENSOCUG00000027519,ENSOCUG00000004968,ENSOCUG00000009560,ENSOCUG00000013147,ENSOCUG00000000584,ENSOCUG00000013060,ENSOCUG00000005389,ENSOCUG00000013600,ENSOCUG00000016083,ENSOCUG00000016888,…
GO:0030118	clathrin coat	cellular_component	0.24584	1	1	163	25	17125	ENSOCUG00000023153
GO:0035176	social behavior	biological_process	0.24608	1	1	163	25	17125	ENSOCUG00000013147
GO:0051703	intraspecies interaction between organisms	biological_process	0.24608	1	1	163	25	17125	ENSOCUG00000013147
GO:0002209	behavioral defense response	biological_process	0.24631	1	1	163	27	17125	ENSOCUG00000013147
GO:0035850	epithelial cell differentiation involved in kidney development	biological_process	0.24655	1	1	163	24	17125	ENSOCUG00000015835
GO:0002753	cytoplasmic pattern recognition receptor signaling pathway	biological_process	0.24695	1	1	163	27	17125	ENSOCUG00000016820
GO:0046872	metal ion binding	molecular_function	0.2472	1	27	163	2250	17125	ENSOCUG00000015705,ENSOCUG00000006754,ENSOCUG00000016810,ENSOCUG00000000584,ENSOCUG00000026693,ENSOCUG00000014171,ENSOCUG00000013695,ENSOCUG00000005741,ENSOCUG00000011238,ENSOCUG00000007724,ENSOCUG00000003816,ENSOCUG00000007785,ENSOCUG00000017399,ENSOCUG00000016820,ENSOCUG00000005433,ENSOCUG00000016532,ENSOCUG00000012407,ENSOCUG00000016953,ENSOCUG00000017185,ENSOCUG00000022907,ENSOCUG00000023156,…
GO:0036459	ubiquitinyl hydrolase activity	molecular_function	0.24748	1	2	163	92	17125	ENSOCUG00000001418,ENSOCUG00000011595
GO:0009145	purine nucleoside triphosphate biosynthetic process	biological_process	0.24792	1	1	163	36	17125	ENSOCUG00000006451
GO:0001953	negative regulation of cell-matrix adhesion	biological_process	0.24835	1	1	163	26	17125	ENSOCUG00000005116
GO:0030902	hindbrain development	biological_process	0.24861	1	2	163	88	17125	ENSOCUG00000013147,ENSOCUG00000000581
GO:0051427	hormone receptor binding	molecular_function	0.24867	1	2	163	89	17125	ENSOCUG00000016953,ENSOCUG00000010937
GO:0033554	cellular response to stress	biological_process	0.24889	1	15	163	1177	17125	ENSOCUG00000001687,ENSOCUG00000023611,ENSOCUG00000005116,ENSOCUG00000011595,ENSOCUG00000017546,ENSOCUG00000003201,ENSOCUG00000017399,ENSOCUG00000006754,ENSOCUG00000000584,ENSOCUG00000016241,ENSOCUG00000013060,ENSOCUG00000016521,ENSOCUG00000006451,ENSOCUG00000001418,ENSOCUG00000001718
GO:0004532	exoribonuclease activity	molecular_function	0.24911	1	1	163	27	17125	ENSOCUG00000005465
GO:0046839	phospholipid dephosphorylation	biological_process	0.24968	1	1	163	27	17125	ENSOCUG00000016698
GO:0071706	tumor necrosis factor superfamily cytokine production	biological_process	0.25	1	2	163	94	17125	ENSOCUG00000005116,ENSOCUG00000000584
GO:0000959	mitochondrial RNA metabolic process	biological_process	0.25018	1	1	163	28	17125	ENSOCUG00000008867
GO:0042596	fear response	biological_process	0.25036	1	1	163	28	17125	ENSOCUG00000013147
GO:0016741	transferase activity, transferring one-carbon groups	molecular_function	0.2507	1	3	163	171	17125	ENSOCUG00000004319,ENSOCUG00000002219,ENSOCUG00000021541
GO:0072698	protein localization to microtubule cytoskeleton	biological_process	0.25115	1	1	163	25	17125	ENSOCUG00000012407
GO:0051147	regulation of muscle cell differentiation	biological_process	0.25132	1	2	163	95	17125	ENSOCUG00000026533,ENSOCUG00000013147
GO:0080135	regulation of cellular response to stress	biological_process	0.25172	1	7	163	483	17125	ENSOCUG00000000584,ENSOCUG00000001687,ENSOCUG00000001718,ENSOCUG00000003201,ENSOCUG00000013060,ENSOCUG00000005116,ENSOCUG00000011595
GO:0006468	protein phosphorylation	biological_process	0.25215	1	16	163	1276	17125	ENSOCUG00000005116,ENSOCUG00000011358,ENSOCUG00000016083,ENSOCUG00000011238,ENSOCUG00000008668,ENSOCUG00000013060,ENSOCUG00000000157,ENSOCUG00000015705,ENSOCUG00000008867,ENSOCUG00000005739,ENSOCUG00000006056,ENSOCUG00000027519,ENSOCUG00000014367,ENSOCUG00000004607,ENSOCUG00000004316,ENSOCUG00000016820
GO:0001754	eye photoreceptor cell differentiation	biological_process	0.2527	1	1	163	27	17125	ENSOCUG00000000581
GO:0009123	nucleoside monophosphate metabolic process	biological_process	0.25275	1	3	163	194	17125	ENSOCUG00000006451,ENSOCUG00000002805,ENSOCUG00000013147
GO:0016485	protein processing	biological_process	0.25377	1	3	163	171	17125	ENSOCUG00000006451,ENSOCUG00000017399,ENSOCUG00000004815
GO:0090503	RNA phosphodiester bond hydrolysis, exonucleolytic	biological_process	0.254	1	1	163	28	17125	ENSOCUG00000005465
GO:0044438	microbody part	cellular_component	0.25415	1	1	163	30	17125	ENSOCUG00000012924
GO:0044439	peroxisomal part	cellular_component	0.25415	1	1	163	30	17125	ENSOCUG00000012924
GO:1901031	regulation of response to reactive oxygen species	biological_process	0.25435	1	1	163	26	17125	ENSOCUG00000013060
GO:1903322	positive regulation of protein modification by small protein conjugation or removal	biological_process	0.25475	1	2	163	92	17125	ENSOCUG00000017399,ENSOCUG00000001718
GO:0015844	monoamine transport	biological_process	0.25545	1	1	163	30	17125	ENSOCUG00000013147
GO:0045744	negative regulation of G-protein coupled receptor protein signaling pathway	biological_process	0.25599	1	1	163	31	17125	ENSOCUG00000013060
GO:0032269	negative regulation of cellular protein metabolic process	biological_process	0.25685	1	9	163	679	17125	ENSOCUG00000021541,ENSOCUG00000008668,ENSOCUG00000011491,ENSOCUG00000004607,ENSOCUG00000004815,ENSOCUG00000017399,ENSOCUG00000027164,ENSOCUG00000016747,ENSOCUG00000011595
GO:0016877	ligase activity, forming carbon-sulfur bonds	molecular_function	0.25687	1	1	163	27	17125	ENSOCUG00000005010
GO:0010470	regulation of gastrulation	biological_process	0.25711	1	1	163	26	17125	ENSOCUG00000004161
GO:0003677	DNA binding	molecular_function	0.25736	1	16	163	1372	17125	ENSOCUG00000000145,ENSOCUG00000014466,ENSOCUG00000027029,ENSOCUG00000005389,ENSOCUG00000023066,ENSOCUG00000007993,ENSOCUG00000013147,ENSOCUG00000009560,ENSOCUG00000017546,ENSOCUG00000004968,ENSOCUG00000002807,ENSOCUG00000022907,ENSOCUG00000023156,ENSOCUG00000005078,ENSOCUG00000004757,ENSOCUG00000005545
GO:0009201	ribonucleoside triphosphate biosynthetic process	biological_process	0.25785	1	1	163	37	17125	ENSOCUG00000006451
GO:0010799	regulation of peptidyl-threonine phosphorylation	biological_process	0.25874	1	1	163	27	17125	ENSOCUG00000011358
GO:0001772	immunological synapse	cellular_component	0.25882	1	1	163	29	17125	ENSOCUG00000006451
GO:0072384	organelle transport along microtubule	biological_process	0.25908	1	1	163	24	17125	ENSOCUG00000016614
GO:0033013	tetrapyrrole metabolic process	biological_process	0.25921	1	1	163	29	17125	ENSOCUG00000008551
GO:0007032	endosome organization	biological_process	0.25948	1	1	163	29	17125	ENSOCUG00000001604
GO:0007610	behavior	biological_process	0.25957	1	7	163	487	17125	ENSOCUG00000011595,ENSOCUG00000013060,ENSOCUG00000000581,ENSOCUG00000017490,ENSOCUG00000005739,ENSOCUG00000013147,ENSOCUG00000016776
GO:0030119	AP-type membrane coat adaptor complex	cellular_component	0.26002	1	1	163	27	17125	ENSOCUG00000023153
GO:0080090	regulation of primary metabolic process	biological_process	0.26003	1	41	163	3643	17125	ENSOCUG00000005739,ENSOCUG00000010050,ENSOCUG00000027164,ENSOCUG00000017670,ENSOCUG00000002807,ENSOCUG00000023156,ENSOCUG00000022907,ENSOCUG00000021541,ENSOCUG00000016953,ENSOCUG00000005078,ENSOCUG00000012407,ENSOCUG00000016241,ENSOCUG00000010316,ENSOCUG00000014466,ENSOCUG00000005116,ENSOCUG00000016083,ENSOCUG00000013600,ENSOCUG00000027029,ENSOCUG00000011358,ENSOCUG00000005389,ENSOCUG00000011491,…
GO:0045104	intermediate filament cytoskeleton organization	biological_process	0.26034	1	1	163	29	17125	ENSOCUG00000016614
GO:0071949	FAD binding	molecular_function	0.26075	1	1	163	27	17125	ENSOCUG00000012924
GO:1901565	organonitrogen compound catabolic process	biological_process	0.26109	1	3	163	175	17125	ENSOCUG00000009391,ENSOCUG00000010762,ENSOCUG00000021541
GO:0008180	COP9 signalosome	cellular_component	0.26113	1	1	163	28	17125	ENSOCUG00000006451
GO:0002762	negative regulation of myeloid leukocyte differentiation	biological_process	0.26154	1	1	163	28	17125	ENSOCUG00000005116
GO:0072348	sulfur compound transport	biological_process	0.26177	1	1	163	28	17125	ENSOCUG00000025548
GO:0006024	glycosaminoglycan biosynthetic process	biological_process	0.26182	1	1	163	29	17125	ENSOCUG00000023153
GO:0031023	microtubule organizing center organization	biological_process	0.26182	1	2	163	89	17125	ENSOCUG00000016776,ENSOCUG00000016614
GO:0005801	cis-Golgi network	cellular_component	0.26323	1	1	163	29	17125	ENSOCUG00000005116
GO:0034470	ncRNA processing	biological_process	0.26324	1	3	163	186	17125	ENSOCUG00000004319,ENSOCUG00000022843,ENSOCUG00000016820
GO:0046661	male sex differentiation	biological_process	0.26362	1	2	163	92	17125	ENSOCUG00000027029,ENSOCUG00000003201
GO:0030036	actin cytoskeleton organization	biological_process	0.26408	1	6	163	407	17125	ENSOCUG00000027519,ENSOCUG00000005116,ENSOCUG00000013060,ENSOCUG00000022831,ENSOCUG00000010050,ENSOCUG00000026192
GO:1902591	single-organism membrane budding	biological_process	0.26473	1	1	163	31	17125	ENSOCUG00000009219
GO:0042461	photoreceptor cell development	biological_process	0.26523	1	1	163	29	17125	ENSOCUG00000000581
GO:0019843	rRNA binding	molecular_function	0.26534	1	1	163	42	17125	ENSOCUG00000008867
GO:0048286	lung alveolus development	biological_process	0.26572	1	1	163	29	17125	ENSOCUG00000004607
GO:0006796	phosphate-containing compound metabolic process	biological_process	0.26674	1	25	163	2161	17125	ENSOCUG00000016698,ENSOCUG00000006451,ENSOCUG00000014367,ENSOCUG00000004607,ENSOCUG00000016820,ENSOCUG00000004316,ENSOCUG00000005739,ENSOCUG00000008867,ENSOCUG00000009923,ENSOCUG00000027164,ENSOCUG00000007956,ENSOCUG00000006056,ENSOCUG00000017722,ENSOCUG00000027519,ENSOCUG00000002805,ENSOCUG00000008668,ENSOCUG00000013060,ENSOCUG00000000157,ENSOCUG00000015705,ENSOCUG00000013147,ENSOCUG00000012600,…
GO:1900408	negative regulation of cellular response to oxidative stress	biological_process	0.26682	1	1	163	29	17125	ENSOCUG00000013060
GO:1903202	negative regulation of oxidative stress-induced cell death	biological_process	0.26682	1	1	163	29	17125	ENSOCUG00000013060
GO:0019003	GDP binding	molecular_function	0.26794	1	1	163	37	17125	ENSOCUG00000016521
GO:0044380	protein localization to cytoskeleton	biological_process	0.26804	1	1	163	27	17125	ENSOCUG00000012407
GO:0045103	intermediate filament-based process	biological_process	0.26812	1	1	163	30	17125	ENSOCUG00000016614
GO:0001541	ovarian follicle development	biological_process	0.26865	1	1	163	30	17125	ENSOCUG00000003201
GO:1904667	negative regulation of ubiquitin protein ligase activity	biological_process	0.26913	1	1	163	31	17125	ENSOCUG00000004815
GO:0008104	protein localization	biological_process	0.26975	1	17	163	1396	17125	ENSOCUG00000012407,ENSOCUG00000009102,ENSOCUG00000001687,ENSOCUG00000016614,ENSOCUG00000007956,ENSOCUG00000023153,ENSOCUG00000022433,ENSOCUG00000004161,ENSOCUG00000013147,ENSOCUG00000016776,ENSOCUG00000023666,ENSOCUG00000000584,ENSOCUG00000004502,ENSOCUG00000012600,ENSOCUG00000005116,ENSOCUG00000006368,ENSOCUG00000003201
GO:0090559	regulation of membrane permeability	biological_process	0.2702	1	1	163	36	17125	ENSOCUG00000003201
GO:0032259	methylation	biological_process	0.27027	1	4	163	253	17125	ENSOCUG00000023738,ENSOCUG00000002219,ENSOCUG00000013147,ENSOCUG00000004319
GO:0071229	cellular response to acid chemical	biological_process	0.27154	1	2	163	94	17125	ENSOCUG00000003201,ENSOCUG00000021541
GO:1903531	negative regulation of secretion by cell	biological_process	0.27195	1	2	163	101	17125	ENSOCUG00000000584,ENSOCUG00000004502
GO:0045786	negative regulation of cell cycle	biological_process	0.272	1	4	163	260	17125	ENSOCUG00000016241,ENSOCUG00000007993,ENSOCUG00000003201,ENSOCUG00000017546
GO:0018023	peptidyl-lysine trimethylation	biological_process	0.2722	1	1	163	27	17125	ENSOCUG00000013147
GO:0050701	interleukin-1 secretion	biological_process	0.27225	1	1	163	31	17125	ENSOCUG00000000584
GO:0019226	transmission of nerve impulse	biological_process	0.27329	1	1	163	32	17125	ENSOCUG00000026826
GO:0032869	cellular response to insulin stimulus	biological_process	0.27362	1	2	163	99	17125	ENSOCUG00000016614,ENSOCUG00000005116
GO:1902041	regulation of extrinsic apoptotic signaling pathway via death domain receptors	biological_process	0.27378	1	1	163	31	17125	ENSOCUG00000003201
GO:0008542	visual learning	biological_process	0.27432	1	1	163	31	17125	ENSOCUG00000013147
GO:0051642	centrosome localization	biological_process	0.27442	1	1	163	24	17125	ENSOCUG00000016614
GO:0006631	fatty acid metabolic process	biological_process	0.27444	1	3	163	182	17125	ENSOCUG00000012924,ENSOCUG00000005010,ENSOCUG00000009961
GO:1904063	negative regulation of cation transmembrane transport	biological_process	0.27479	1	1	163	35	17125	ENSOCUG00000001718
GO:1902883	negative regulation of response to oxidative stress	biological_process	0.27479	1	1	163	30	17125	ENSOCUG00000013060
GO:0016197	endosomal transport	biological_process	0.2748	1	3	163	171	17125	ENSOCUG00000023880,ENSOCUG00000023666,ENSOCUG00000029210
GO:0046782	regulation of viral transcription	biological_process	0.27649	1	1	163	31	17125	ENSOCUG00000012407
GO:0046148	pigment biosynthetic process	biological_process	0.27671	1	1	163	30	17125	ENSOCUG00000021541
GO:0000981	RNA polymerase II transcription factor activity, sequence-specific DNA binding	molecular_function	0.27672	1	6	163	436	17125	ENSOCUG00000027029,ENSOCUG00000004968,ENSOCUG00000005389,ENSOCUG00000013147,ENSOCUG00000022907,ENSOCUG00000000145
GO:0030276	clathrin binding	molecular_function	0.27713	1	1	163	28	17125	ENSOCUG00000023153
GO:0032410	negative regulation of transporter activity	biological_process	0.27723	1	1	163	35	17125	ENSOCUG00000001718
GO:0043209	myelin sheath	cellular_component	0.27724	1	1	163	30	17125	ENSOCUG00000014421
GO:2001242	regulation of intrinsic apoptotic signaling pathway	biological_process	0.27772	1	2	163	113	17125	ENSOCUG00000001718,ENSOCUG00000003201
GO:0042551	neuron maturation	biological_process	0.27781	1	1	163	30	17125	ENSOCUG00000013147
GO:0044710	single-organism metabolic process	biological_process	0.27797	1	38	163	3445	17125	ENSOCUG00000000684,ENSOCUG00000001418,ENSOCUG00000009961,ENSOCUG00000012924,ENSOCUG00000005680,ENSOCUG00000017399,ENSOCUG00000007724,ENSOCUG00000017185,ENSOCUG00000006451,ENSOCUG00000001718,ENSOCUG00000016698,ENSOCUG00000022628,ENSOCUG00000022885,ENSOCUG00000005010,ENSOCUG00000008867,ENSOCUG00000011595,ENSOCUG00000007956,ENSOCUG00000027519,ENSOCUG00000017722,ENSOCUG00000002805,ENSOCUG00000001687,…
GO:0032970	regulation of actin filament-based process	biological_process	0.27843	1	4	163	253	17125	ENSOCUG00000005116,ENSOCUG00000013060,ENSOCUG00000010050,ENSOCUG00000027519
GO:0090630	activation of GTPase activity	biological_process	0.27888	1	1	163	31	17125	ENSOCUG00000016614
GO:0051348	negative regulation of transferase activity	biological_process	0.27893	1	3	163	184	17125	ENSOCUG00000004815,ENSOCUG00000004607,ENSOCUG00000008668
GO:0070098	chemokine-mediated signaling pathway	biological_process	0.2792	1	1	163	35	17125	ENSOCUG00000025677
GO:0051145	smooth muscle cell differentiation	biological_process	0.27922	1	1	163	31	17125	ENSOCUG00000013147
GO:0034198	cellular response to amino acid starvation	biological_process	0.27955	1	1	163	30	17125	ENSOCUG00000016521
GO:0008289	lipid binding	molecular_function	0.27995	1	6	163	422	17125	ENSOCUG00000022907,ENSOCUG00000006451,ENSOCUG00000015835,ENSOCUG00000023611,ENSOCUG00000023666,ENSOCUG00000012085
GO:0061135	endopeptidase regulator activity	molecular_function	0.28025	1	2	163	108	17125	ENSOCUG00000011595,ENSOCUG00000001418
GO:0060323	head morphogenesis	biological_process	0.28025	1	1	163	28	17125	ENSOCUG00000027029
GO:0048701	embryonic cranial skeleton morphogenesis	biological_process	0.28067	1	1	163	30	17125	ENSOCUG00000014466
GO:0090342	regulation of cell aging	biological_process	0.28143	1	1	163	33	17125	ENSOCUG00000000584
GO:0006023	aminoglycan biosynthetic process	biological_process	0.28163	1	1	163	32	17125	ENSOCUG00000023153
GO:0030534	adult behavior	biological_process	0.28187	1	2	163	100	17125	ENSOCUG00000013147,ENSOCUG00000017490
GO:0043241	protein complex disassembly	biological_process	0.28191	1	2	163	103	17125	ENSOCUG00000005545,ENSOCUG00000006650
GO:0072073	kidney epithelium development	biological_process	0.2822	1	2	163	97	17125	ENSOCUG00000000584,ENSOCUG00000015835
GO:0007632	visual behavior	biological_process	0.2822	1	1	163	32	17125	ENSOCUG00000013147
GO:0061025	membrane fusion	biological_process	0.28227	1	2	163	110	17125	ENSOCUG00000001718,ENSOCUG00000006451
GO:0046626	regulation of insulin receptor signaling pathway	biological_process	0.28359	1	1	163	34	17125	ENSOCUG00000005116
GO:0042058	regulation of epidermal growth factor receptor signaling pathway	biological_process	0.2838	1	1	163	32	17125	ENSOCUG00000004607
GO:0051384	response to glucocorticoid	biological_process	0.28394	1	1	163	33	17125	ENSOCUG00000004161
GO:0045022	early endosome to late endosome transport	biological_process	0.28396	1	1	163	28	17125	ENSOCUG00000023666
GO:0022411	cellular component disassembly	biological_process	0.28405	1	3	163	180	17125	ENSOCUG00000001604,ENSOCUG00000006650,ENSOCUG00000005545
GO:0009152	purine ribonucleotide biosynthetic process	biological_process	0.28405	1	2	163	107	17125	ENSOCUG00000002805,ENSOCUG00000006451
GO:0010634	positive regulation of epithelial cell migration	biological_process	0.28416	1	2	163	98	17125	ENSOCUG00000023066,ENSOCUG00000013060
GO:0031647	regulation of protein stability	biological_process	0.28436	1	3	163	186	17125	ENSOCUG00000005116,ENSOCUG00000017399,ENSOCUG00000004815
GO:0031062	positive regulation of histone methylation	biological_process	0.2844	1	1	163	29	17125	ENSOCUG00000013147
GO:1901019	regulation of calcium ion transmembrane transporter activity	biological_process	0.28454	1	1	163	30	17125	ENSOCUG00000001718
GO:0000049	tRNA binding	molecular_function	0.2851	1	1	163	32	17125	ENSOCUG00000016888
GO:0021955	central nervous system neuron axonogenesis	biological_process	0.28563	1	1	163	29	17125	ENSOCUG00000016614
GO:0018130	heterocycle biosynthetic process	biological_process	0.28598	1	28	163	2468	17125	ENSOCUG00000005389,ENSOCUG00000027029,ENSOCUG00000016083,ENSOCUG00000013600,ENSOCUG00000000145,ENSOCUG00000005116,ENSOCUG00000014466,ENSOCUG00000005680,ENSOCUG00000007993,ENSOCUG00000013147,ENSOCUG00000013060,ENSOCUG00000023066,ENSOCUG00000002807,ENSOCUG00000002805,ENSOCUG00000004968,ENSOCUG00000027519,ENSOCUG00000010050,ENSOCUG00000009560,ENSOCUG00000008551,ENSOCUG00000004757,ENSOCUG00000016241,…
GO:0008333	endosome to lysosome transport	biological_process	0.28644	1	1	163	31	17125	ENSOCUG00000023666
GO:0019438	aromatic compound biosynthetic process	biological_process	0.28661	1	28	163	2467	17125	ENSOCUG00000027519,ENSOCUG00000004968,ENSOCUG00000002807,ENSOCUG00000002805,ENSOCUG00000009560,ENSOCUG00000010050,ENSOCUG00000016241,ENSOCUG00000004757,ENSOCUG00000008551,ENSOCUG00000022907,ENSOCUG00000023156,ENSOCUG00000021541,ENSOCUG00000006451,ENSOCUG00000016953,ENSOCUG00000012407,ENSOCUG00000005078,ENSOCUG00000016083,ENSOCUG00000013600,ENSOCUG00000027029,ENSOCUG00000005389,ENSOCUG00000014466,…
GO:0046488	phosphatidylinositol metabolic process	biological_process	0.28677	1	2	163	101	17125	ENSOCUG00000007956,ENSOCUG00000016698
GO:0050679	positive regulation of epithelial cell proliferation	biological_process	0.28721	1	2	163	101	17125	ENSOCUG00000023066,ENSOCUG00000025677
GO:0035091	phosphatidylinositol binding	molecular_function	0.28723	1	3	163	171	17125	ENSOCUG00000023611,ENSOCUG00000023666,ENSOCUG00000015835
GO:0051271	negative regulation of cellular component movement	biological_process	0.28746	1	3	163	177	17125	ENSOCUG00000016083,ENSOCUG00000016241,ENSOCUG00000013147
GO:0001667	ameboidal-type cell migration	biological_process	0.28789	1	4	163	253	17125	ENSOCUG00000013060,ENSOCUG00000023066,ENSOCUG00000013147,ENSOCUG00000027029
GO:0019083	viral transcription	biological_process	0.28989	1	1	163	33	17125	ENSOCUG00000012407
GO:0000288	nuclear-transcribed mRNA catabolic process, deadenylation-dependent decay	biological_process	0.29043	1	1	163	33	17125	ENSOCUG00000005465
GO:0043523	regulation of neuron apoptotic process	biological_process	0.29131	1	2	163	108	17125	ENSOCUG00000013147,ENSOCUG00000003201
GO:0030139	endocytic vesicle	cellular_component	0.29134	1	2	163	101	17125	ENSOCUG00000015835,ENSOCUG00000023153
GO:0031960	response to corticosteroid	biological_process	0.29169	1	1	163	34	17125	ENSOCUG00000004161
GO:0032418	lysosome localization	biological_process	0.2919	1	1	163	34	17125	ENSOCUG00000016614
GO:0006793	phosphorus metabolic process	biological_process	0.29211	1	25	163	2192	17125	ENSOCUG00000002805,ENSOCUG00000017722,ENSOCUG00000027519,ENSOCUG00000006056,ENSOCUG00000007956,ENSOCUG00000027164,ENSOCUG00000005739,ENSOCUG00000009923,ENSOCUG00000008867,ENSOCUG00000016820,ENSOCUG00000004316,ENSOCUG00000004607,ENSOCUG00000016698,ENSOCUG00000014367,ENSOCUG00000006451,ENSOCUG00000011238,ENSOCUG00000016083,ENSOCUG00000011358,ENSOCUG00000012600,ENSOCUG00000005116,ENSOCUG00000013147,…
GO:1903426	regulation of reactive oxygen species biosynthetic process	biological_process	0.29211	1	1	163	37	17125	ENSOCUG00000000584
GO:0097194	execution phase of apoptosis	biological_process	0.29258	1	1	163	35	17125	ENSOCUG00000003201
GO:0045178	basal part of cell	cellular_component	0.29261	1	1	163	29	17125	ENSOCUG00000013060
GO:0097193	intrinsic apoptotic signaling pathway	biological_process	0.29264	1	3	163	192	17125	ENSOCUG00000003201,ENSOCUG00000001718,ENSOCUG00000005116
GO:0032934	sterol binding	molecular_function	0.29271	1	1	163	34	17125	ENSOCUG00000022907
GO:0007585	respiratory gaseous exchange	biological_process	0.29396	1	1	163	34	17125	ENSOCUG00000013147
GO:0045661	regulation of myoblast differentiation	biological_process	0.29405	1	1	163	36	17125	ENSOCUG00000026533
GO:0032434	regulation of proteasomal ubiquitin-dependent protein catabolic process	biological_process	0.2941	1	2	163	102	17125	ENSOCUG00000001718,ENSOCUG00000011595
GO:0031529	ruffle organization	biological_process	0.29487	1	1	163	34	17125	ENSOCUG00000016614
GO:0005634	nucleus	cellular_component	0.29516	1	47	163	4359	17125	ENSOCUG00000023066,ENSOCUG00000009961,ENSOCUG00000008668,ENSOCUG00000012924,ENSOCUG00000014831,ENSOCUG00000007993,ENSOCUG00000004534,ENSOCUG00000000145,ENSOCUG00000027912,ENSOCUG00000001718,ENSOCUG00000006451,ENSOCUG00000014367,ENSOCUG00000004757,ENSOCUG00000029235,ENSOCUG00000004968,ENSOCUG00000027519,ENSOCUG00000001687,ENSOCUG00000006754,ENSOCUG00000022433,ENSOCUG00000027878,ENSOCUG00000013147,…
GO:0005912	adherens junction	cellular_component	0.29559	1	3	163	168	17125	ENSOCUG00000026693,ENSOCUG00000015835,ENSOCUG00000027519
GO:0008408	3'-5' exonuclease activity	molecular_function	0.29595	1	1	163	35	17125	ENSOCUG00000005465
GO:0051567	histone H3-K9 methylation	biological_process	0.29602	1	1	163	29	17125	ENSOCUG00000013147
GO:0048538	thymus development	biological_process	0.29603	1	1	163	34	17125	ENSOCUG00000014466
GO:0043297	apical junction assembly	biological_process	0.2963	1	1	163	33	17125	ENSOCUG00000026826
GO:0006303	double-strand break repair via nonhomologous end joining	biological_process	0.29678	1	1	163	32	17125	ENSOCUG00000001418
GO:0001960	negative regulation of cytokine-mediated signaling pathway	biological_process	0.29812	1	1	163	34	17125	ENSOCUG00000004161
GO:0033108	mitochondrial respiratory chain complex assembly	biological_process	0.29884	1	1	163	47	17125	ENSOCUG00000012571
GO:0034766	negative regulation of ion transmembrane transport	biological_process	0.29896	1	1	163	39	17125	ENSOCUG00000001718
GO:0009142	nucleoside triphosphate biosynthetic process	biological_process	0.29974	1	1	163	44	17125	ENSOCUG00000006451
GO:0051668	localization within membrane	biological_process	0.29999	1	1	163	35	17125	ENSOCUG00000009219
GO:0016667	oxidoreductase activity, acting on a sulfur group of donors	molecular_function	0.30002	1	1	163	41	17125	ENSOCUG00000022831
GO:0051171	regulation of nitrogen compound metabolic process	biological_process	0.30017	1	29	163	2552	17125	ENSOCUG00000023153,ENSOCUG00000013147,ENSOCUG00000007993,ENSOCUG00000023066,ENSOCUG00000013060,ENSOCUG00000027029,ENSOCUG00000016083,ENSOCUG00000013600,ENSOCUG00000005389,ENSOCUG00000017399,ENSOCUG00000005116,ENSOCUG00000000145,ENSOCUG00000014466,ENSOCUG00000004757,ENSOCUG00000016241,ENSOCUG00000021541,ENSOCUG00000006451,ENSOCUG00000023156,ENSOCUG00000022907,ENSOCUG00000005078,ENSOCUG00000012407,…
GO:0010596	negative regulation of endothelial cell migration	biological_process	0.30045	1	1	163	33	17125	ENSOCUG00000013147
GO:0022904	respiratory electron transport chain	biological_process	0.30096	1	1	163	46	17125	ENSOCUG00000013147
GO:0032481	positive regulation of type I interferon production	biological_process	0.30137	1	1	163	33	17125	ENSOCUG00000016820
GO:0050661	NADP binding	molecular_function	0.30151	1	1	163	34	17125	ENSOCUG00000007031
GO:0016796	exonuclease activity, active with either ribo- or deoxyribonucleic acids and producing 5'-phosphomonoesters	molecular_function	0.30206	1	1	163	34	17125	ENSOCUG00000005465
GO:0006081	cellular aldehyde metabolic process	biological_process	0.30207	1	1	163	35	17125	ENSOCUG00000007031
GO:0050821	protein stabilization	biological_process	0.30227	1	2	163	113	17125	ENSOCUG00000005116,ENSOCUG00000004815
GO:2000514	regulation of CD4-positive, alpha-beta T cell activation	biological_process	0.30232	1	1	163	35	17125	ENSOCUG00000000584
GO:0051604	protein maturation	biological_process	0.30258	1	3	163	191	17125	ENSOCUG00000004815,ENSOCUG00000006451,ENSOCUG00000017399
GO:0032720	negative regulation of tumor necrosis factor production	biological_process	0.30297	1	1	163	37	17125	ENSOCUG00000000584
GO:0004879	RNA polymerase II transcription factor activity, ligand-activated sequence-specific DNA binding	molecular_function	0.30319	1	1	163	33	17125	ENSOCUG00000022907
GO:0098531	transcription factor activity, direct ligand regulated sequence-specific DNA binding	molecular_function	0.30319	1	1	163	33	17125	ENSOCUG00000022907
GO:0006164	purine nucleotide biosynthetic process	biological_process	0.30338	1	2	163	112	17125	ENSOCUG00000002805,ENSOCUG00000006451
GO:0007029	endoplasmic reticulum organization	biological_process	0.3035	1	1	163	37	17125	ENSOCUG00000022433
GO:1901215	negative regulation of neuron death	biological_process	0.30398	1	2	163	111	17125	ENSOCUG00000003201,ENSOCUG00000013147
GO:0016579	protein deubiquitination	biological_process	0.30409	1	2	163	107	17125	ENSOCUG00000011595,ENSOCUG00000001418
GO:0051493	regulation of cytoskeleton organization	biological_process	0.30426	1	5	163	344	17125	ENSOCUG00000013060,ENSOCUG00000005116,ENSOCUG00000010050,ENSOCUG00000013147,ENSOCUG00000027519
GO:0061005	cell differentiation involved in kidney development	biological_process	0.30434	1	1	163	32	17125	ENSOCUG00000015835
GO:0071407	cellular response to organic cyclic compound	biological_process	0.30529	1	4	163	260	17125	ENSOCUG00000016820,ENSOCUG00000001687,ENSOCUG00000022907,ENSOCUG00000021541
GO:0060761	negative regulation of response to cytokine stimulus	biological_process	0.30575	1	1	163	35	17125	ENSOCUG00000004161
GO:0006874	cellular calcium ion homeostasis	biological_process	0.30606	1	3	163	186	17125	ENSOCUG00000012085,ENSOCUG00000005739,ENSOCUG00000006451
GO:0031593	polyubiquitin binding	molecular_function	0.30739	1	1	163	34	17125	ENSOCUG00000001718
GO:0050918	positive chemotaxis	biological_process	0.30798	1	1	163	35	17125	ENSOCUG00000013060
GO:0040012	regulation of locomotion	biological_process	0.3082	1	8	163	598	17125	ENSOCUG00000023066,ENSOCUG00000012407,ENSOCUG00000013060,ENSOCUG00000016241,ENSOCUG00000013147,ENSOCUG00000011595,ENSOCUG00000023738,ENSOCUG00000005116
GO:0045600	positive regulation of fat cell differentiation	biological_process	0.30827	1	1	163	37	17125	ENSOCUG00000005465
GO:0031648	protein destabilization	biological_process	0.30841	1	1	163	32	17125	ENSOCUG00000017399
GO:0051707	response to other organism	biological_process	0.30847	1	6	163	479	17125	ENSOCUG00000015564,ENSOCUG00000011491,ENSOCUG00000003201,ENSOCUG00000000584,ENSOCUG00000005465,ENSOCUG00000016820
GO:1901184	regulation of ERBB signaling pathway	biological_process	0.30856	1	1	163	35	17125	ENSOCUG00000004607
GO:0031234	extrinsic component of cytoplasmic side of plasma membrane	cellular_component	0.30917	1	1	163	40	17125	ENSOCUG00000004607
GO:0010332	response to gamma radiation	biological_process	0.30917	1	1	163	35	17125	ENSOCUG00000003201
GO:0033365	protein localization to organelle	biological_process	0.30917	1	6	163	437	17125	ENSOCUG00000023666,ENSOCUG00000022433,ENSOCUG00000001687,ENSOCUG00000006368,ENSOCUG00000005116,ENSOCUG00000012407
GO:0043207	response to external biotic stimulus	biological_process	0.30971	1	6	163	480	17125	ENSOCUG00000016820,ENSOCUG00000005465,ENSOCUG00000000584,ENSOCUG00000011491,ENSOCUG00000003201,ENSOCUG00000015564
GO:0016830	carbon-carbon lyase activity	molecular_function	0.30994	1	1	163	37	17125	ENSOCUG00000005680
GO:0006635	fatty acid beta-oxidation	biological_process	0.31024	1	1	163	35	17125	ENSOCUG00000012924
GO:0010556	regulation of macromolecule biosynthetic process	biological_process	0.31047	1	27	163	2383	17125	ENSOCUG00000017399,ENSOCUG00000000145,ENSOCUG00000005116,ENSOCUG00000014466,ENSOCUG00000027029,ENSOCUG00000016083,ENSOCUG00000013600,ENSOCUG00000005389,ENSOCUG00000023066,ENSOCUG00000013060,ENSOCUG00000013147,ENSOCUG00000023153,ENSOCUG00000007993,ENSOCUG00000010050,ENSOCUG00000009560,ENSOCUG00000027519,ENSOCUG00000004968,ENSOCUG00000002807,ENSOCUG00000021541,ENSOCUG00000006451,ENSOCUG00000023156,…
GO:1903556	negative regulation of tumor necrosis factor superfamily cytokine production	biological_process	0.31059	1	1	163	38	17125	ENSOCUG00000000584
GO:0043124	negative regulation of I-kappaB kinase/NF-kappaB signaling	biological_process	0.31079	1	1	163	34	17125	ENSOCUG00000016820
GO:0022408	negative regulation of cell-cell adhesion	biological_process	0.31118	1	2	163	111	17125	ENSOCUG00000004161,ENSOCUG00000000584
GO:1904666	regulation of ubiquitin protein ligase activity	biological_process	0.31183	1	1	163	37	17125	ENSOCUG00000004815
GO:0016235	aggresome	cellular_component	0.31232	1	1	163	33	17125	ENSOCUG00000001718
GO:0006575	cellular modified amino acid metabolic process	biological_process	0.31309	1	2	163	111	17125	ENSOCUG00000010762,ENSOCUG00000021541
GO:0009260	ribonucleotide biosynthetic process	biological_process	0.31351	1	2	163	115	17125	ENSOCUG00000006451,ENSOCUG00000002805
GO:0051048	negative regulation of secretion	biological_process	0.31352	1	2	163	110	17125	ENSOCUG00000000584,ENSOCUG00000004502
GO:0043623	cellular protein complex assembly	biological_process	0.31391	1	5	163	376	17125	ENSOCUG00000012571,ENSOCUG00000022831,ENSOCUG00000013060,ENSOCUG00000010050,ENSOCUG00000013147
GO:0051352	negative regulation of ligase activity	biological_process	0.31495	1	1	163	37	17125	ENSOCUG00000004815
GO:0051444	negative regulation of ubiquitin-protein transferase activity	biological_process	0.31495	1	1	163	37	17125	ENSOCUG00000004815
GO:2000112	regulation of cellular macromolecule biosynthetic process	biological_process	0.31515	1	26	163	2293	17125	ENSOCUG00000023066,ENSOCUG00000013060,ENSOCUG00000013147,ENSOCUG00000007993,ENSOCUG00000017399,ENSOCUG00000005116,ENSOCUG00000000145,ENSOCUG00000014466,ENSOCUG00000027029,ENSOCUG00000013600,ENSOCUG00000016083,ENSOCUG00000005389,ENSOCUG00000006451,ENSOCUG00000021541,ENSOCUG00000023156,ENSOCUG00000022907,ENSOCUG00000012407,ENSOCUG00000005078,ENSOCUG00000016953,ENSOCUG00000004757,ENSOCUG00000016241,…
GO:0051130	positive regulation of cellular component organization	biological_process	0.31557	1	10	163	782	17125	ENSOCUG00000016614,ENSOCUG00000027519,ENSOCUG00000001687,ENSOCUG00000010050,ENSOCUG00000012600,ENSOCUG00000023738,ENSOCUG00000013147,ENSOCUG00000006451,ENSOCUG00000013060,ENSOCUG00000013571
GO:0003743	translation initiation factor activity	molecular_function	0.31564	1	1	163	42	17125	ENSOCUG00000002451
GO:0031667	response to nutrient levels	biological_process	0.31567	1	4	163	273	17125	ENSOCUG00000001718,ENSOCUG00000016521,ENSOCUG00000023611,ENSOCUG00000016776
GO:0005811	lipid particle	cellular_component	0.31571	1	1	163	38	17125	ENSOCUG00000005010
GO:0046580	negative regulation of Ras protein signal transduction	biological_process	0.31584	1	1	163	33	17125	ENSOCUG00000013060
GO:0006401	RNA catabolic process	biological_process	0.31606	1	2	163	110	17125	ENSOCUG00000005465,ENSOCUG00000006650
GO:0016310	phosphorylation	biological_process	0.3163	1	18	163	1541	17125	ENSOCUG00000004316,ENSOCUG00000016820,ENSOCUG00000004607,ENSOCUG00000014367,ENSOCUG00000027519,ENSOCUG00000007956,ENSOCUG00000006056,ENSOCUG00000008867,ENSOCUG00000005739,ENSOCUG00000015705,ENSOCUG00000013147,ENSOCUG00000000157,ENSOCUG00000013060,ENSOCUG00000008668,ENSOCUG00000011238,ENSOCUG00000011358,ENSOCUG00000016083,ENSOCUG00000005116
GO:0045604	regulation of epidermal cell differentiation	biological_process	0.31647	1	1	163	37	17125	ENSOCUG00000004607
GO:0006342	chromatin silencing	biological_process	0.31785	1	1	163	33	17125	ENSOCUG00000013147
GO:0019904	protein domain specific binding	molecular_function	0.31793	1	5	163	357	17125	ENSOCUG00000013147,ENSOCUG00000012924,ENSOCUG00000004158,ENSOCUG00000004358,ENSOCUG00000003201
GO:0040013	negative regulation of locomotion	biological_process	0.31866	1	3	163	189	17125	ENSOCUG00000012407,ENSOCUG00000013147,ENSOCUG00000016241
GO:0046390	ribose phosphate biosynthetic process	biological_process	0.31871	1	2	163	116	17125	ENSOCUG00000002805,ENSOCUG00000006451
GO:0051287	NAD binding	molecular_function	0.31891	1	1	163	38	17125	ENSOCUG00000007031
GO:0070585	protein localization to mitochondrion	biological_process	0.3197	1	1	163	43	17125	ENSOCUG00000006368
GO:0046854	phosphatidylinositol phosphorylation	biological_process	0.31975	1	1	163	34	17125	ENSOCUG00000007956
GO:0033036	macromolecule localization	biological_process	0.32028	1	19	163	1633	17125	ENSOCUG00000012085,ENSOCUG00000006451,ENSOCUG00000009102,ENSOCUG00000012407,ENSOCUG00000016614,ENSOCUG00000001687,ENSOCUG00000007956,ENSOCUG00000000584,ENSOCUG00000023666,ENSOCUG00000016776,ENSOCUG00000004161,ENSOCUG00000023153,ENSOCUG00000022433,ENSOCUG00000013147,ENSOCUG00000004502,ENSOCUG00000003201,ENSOCUG00000006368,ENSOCUG00000005116,ENSOCUG00000012600
GO:0050891	multicellular organismal water homeostasis	biological_process	0.32029	1	1	163	36	17125	ENSOCUG00000013060
GO:0046883	regulation of hormone secretion	biological_process	0.32172	1	2	163	118	17125	ENSOCUG00000004502,ENSOCUG00000016776
GO:0042177	negative regulation of protein catabolic process	biological_process	0.32196	1	2	163	111	17125	ENSOCUG00000016747,ENSOCUG00000011595
GO:0021795	cerebral cortex cell migration	biological_process	0.322	1	1	163	33	17125	ENSOCUG00000016614
GO:0009889	regulation of biosynthetic process	biological_process	0.32308	1	28	163	2499	17125	ENSOCUG00000005389,ENSOCUG00000027029,ENSOCUG00000016083,ENSOCUG00000013600,ENSOCUG00000005116,ENSOCUG00000000145,ENSOCUG00000014466,ENSOCUG00000017399,ENSOCUG00000007993,ENSOCUG00000013147,ENSOCUG00000023153,ENSOCUG00000000584,ENSOCUG00000013060,ENSOCUG00000023066,ENSOCUG00000002807,ENSOCUG00000004968,ENSOCUG00000027519,ENSOCUG00000010050,ENSOCUG00000009560,ENSOCUG00000004757,ENSOCUG00000016241,…
GO:0032984	macromolecular complex disassembly	biological_process	0.32393	1	2	163	114	17125	ENSOCUG00000005545,ENSOCUG00000006650
GO:0006119	oxidative phosphorylation	biological_process	0.32442	1	1	163	50	17125	ENSOCUG00000013147
GO:0042440	pigment metabolic process	biological_process	0.32444	1	1	163	37	17125	ENSOCUG00000021541
GO:0034763	negative regulation of transmembrane transport	biological_process	0.32445	1	1	163	44	17125	ENSOCUG00000001718
GO:0046718	viral entry into host cell	biological_process	0.3245	1	1	163	39	17125	ENSOCUG00000012407
GO:0045184	establishment of protein localization	biological_process	0.32567	1	11	163	929	17125	ENSOCUG00000005116,ENSOCUG00000001687,ENSOCUG00000004502,ENSOCUG00000016614,ENSOCUG00000009102,ENSOCUG00000023153,ENSOCUG00000022433,ENSOCUG00000004161,ENSOCUG00000016776,ENSOCUG00000000584,ENSOCUG00000023666
GO:0090329	regulation of DNA-dependent DNA replication	biological_process	0.32591	1	1	163	35	17125	ENSOCUG00000006451
GO:0060324	face development	biological_process	0.32593	1	1	163	34	17125	ENSOCUG00000027029
GO:0032651	regulation of interleukin-1 beta production	biological_process	0.32628	1	1	163	39	17125	ENSOCUG00000000584
GO:0060389	pathway-restricted SMAD protein phosphorylation	biological_process	0.32691	1	1	163	37	17125	ENSOCUG00000016083
GO:0070161	anchoring junction	cellular_component	0.32764	1	3	163	178	17125	ENSOCUG00000027519,ENSOCUG00000026693,ENSOCUG00000015835
GO:0051496	positive regulation of stress fiber assembly	biological_process	0.32791	1	1	163	37	17125	ENSOCUG00000027519
GO:0051248	negative regulation of protein metabolic process	biological_process	0.32836	1	9	163	731	17125	ENSOCUG00000011595,ENSOCUG00000016747,ENSOCUG00000027164,ENSOCUG00000017399,ENSOCUG00000011491,ENSOCUG00000021541,ENSOCUG00000008668,ENSOCUG00000004815,ENSOCUG00000004607
GO:0000726	non-recombinational repair	biological_process	0.32914	1	1	163	36	17125	ENSOCUG00000001418
GO:0001666	response to hypoxia	biological_process	0.32931	1	2	163	108	17125	ENSOCUG00000013147,ENSOCUG00000001718
GO:0036293	response to decreased oxygen levels	biological_process	0.32931	1	2	163	108	17125	ENSOCUG00000001718,ENSOCUG00000013147
GO:0001885	endothelial cell development	biological_process	0.32934	1	1	163	37	17125	ENSOCUG00000013060
GO:0005905	coated pit	cellular_component	0.3302	1	1	163	34	17125	ENSOCUG00000023153
GO:0030072	peptide hormone secretion	biological_process	0.33066	1	2	163	121	17125	ENSOCUG00000016776,ENSOCUG00000004161
GO:0042130	negative regulation of T cell proliferation	biological_process	0.33079	1	1	163	40	17125	ENSOCUG00000000584
GO:1900076	regulation of cellular response to insulin stimulus	biological_process	0.33103	1	1	163	41	17125	ENSOCUG00000005116
GO:0016627	oxidoreductase activity, acting on the CH-CH group of donors	molecular_function	0.33212	1	1	163	42	17125	ENSOCUG00000012924
GO:0045202	synapse	cellular_component	0.33213	1	6	163	438	17125	ENSOCUG00000013147,ENSOCUG00000016776,ENSOCUG00000016614,ENSOCUG00000011595,ENSOCUG00000001334,ENSOCUG00000014916
GO:0035591	signaling adaptor activity	molecular_function	0.33221	1	1	163	40	17125	ENSOCUG00000010937
GO:0070936	protein K48-linked ubiquitination	biological_process	0.33249	1	1	163	40	17125	ENSOCUG00000005741
GO:0046530	photoreceptor cell differentiation	biological_process	0.33257	1	1	163	38	17125	ENSOCUG00000000581
GO:0009790	embryo development	biological_process	0.33359	1	9	163	696	17125	ENSOCUG00000005465,ENSOCUG00000009219,ENSOCUG00000016614,ENSOCUG00000014466,ENSOCUG00000000581,ENSOCUG00000003201,ENSOCUG00000004161,ENSOCUG00000005010,ENSOCUG00000015835
GO:0030968	endoplasmic reticulum unfolded protein response	biological_process	0.33371	1	1	163	42	17125	ENSOCUG00000005116
GO:0060341	regulation of cellular localization	biological_process	0.33424	1	9	163	735	17125	ENSOCUG00000016614,ENSOCUG00000001687,ENSOCUG00000004502,ENSOCUG00000003201,ENSOCUG00000017399,ENSOCUG00000005116,ENSOCUG00000012600,ENSOCUG00000000584,ENSOCUG00000016776
GO:0030041	actin filament polymerization	biological_process	0.33438	1	2	163	117	17125	ENSOCUG00000010050,ENSOCUG00000022831
GO:0030545	receptor regulator activity	molecular_function	0.33451	1	1	163	42	17125	ENSOCUG00000004161
GO:0019080	viral gene expression	biological_process	0.33474	1	1	163	39	17125	ENSOCUG00000012407
GO:0060119	inner ear receptor cell development	biological_process	0.33501	1	1	163	36	17125	ENSOCUG00000000581
GO:1903169	regulation of calcium ion transmembrane transport	biological_process	0.33527	1	1	163	37	17125	ENSOCUG00000001718
GO:0070059	intrinsic apoptotic signaling pathway in response to endoplasmic reticulum stress	biological_process	0.33557	1	1	163	41	17125	ENSOCUG00000003201
GO:0009605	response to external stimulus	biological_process	0.33622	1	15	163	1307	17125	ENSOCUG00000000584,ENSOCUG00000016820,ENSOCUG00000013147,ENSOCUG00000016776,ENSOCUG00000001718,ENSOCUG00000011491,ENSOCUG00000016521,ENSOCUG00000013060,ENSOCUG00000026533,ENSOCUG00000023611,ENSOCUG00000005465,ENSOCUG00000003201,ENSOCUG00000015564,ENSOCUG00000025677,ENSOCUG00000011595
GO:0034113	heterotypic cell-cell adhesion	biological_process	0.33648	1	1	163	38	17125	ENSOCUG00000004161
GO:0032941	secretion by tissue	biological_process	0.33673	1	1	163	40	17125	ENSOCUG00000010937
GO:0005770	late endosome	cellular_component	0.33693	1	2	163	117	17125	ENSOCUG00000001604,ENSOCUG00000023666
GO:0030295	protein kinase activator activity	molecular_function	0.33694	1	1	163	43	17125	ENSOCUG00000011358
GO:0042307	positive regulation of protein import into nucleus	biological_process	0.33799	1	1	163	37	17125	ENSOCUG00000005116
GO:0051224	negative regulation of protein transport	biological_process	0.33816	1	2	163	121	17125	ENSOCUG00000000584,ENSOCUG00000004502
GO:0030260	entry into host cell	biological_process	0.33875	1	1	163	41	17125	ENSOCUG00000012407
GO:0044409	entry into host	biological_process	0.33875	1	1	163	41	17125	ENSOCUG00000012407
GO:0051806	entry into cell of other organism involved in symbiotic interaction	biological_process	0.33875	1	1	163	41	17125	ENSOCUG00000012407
GO:0051828	entry into other organism involved in symbiotic interaction	biological_process	0.33875	1	1	163	41	17125	ENSOCUG00000012407
GO:0052126	movement in host environment	biological_process	0.33875	1	1	163	41	17125	ENSOCUG00000012407
GO:0052192	movement in environment of other organism involved in symbiotic interaction	biological_process	0.33875	1	1	163	41	17125	ENSOCUG00000012407
GO:1903078	positive regulation of protein localization to plasma membrane	biological_process	0.3388	1	1	163	38	17125	ENSOCUG00000012600
GO:1904377	positive regulation of protein localization to cell periphery	biological_process	0.3388	1	1	163	38	17125	ENSOCUG00000012600
GO:0009628	response to abiotic stimulus	biological_process	0.33886	1	7	163	543	17125	ENSOCUG00000003201,ENSOCUG00000001718,ENSOCUG00000005116,ENSOCUG00000017546,ENSOCUG00000016241,ENSOCUG00000001687,ENSOCUG00000013147
GO:0043226	organelle	cellular_component	0.33922	1	81	163	7991	17125	ENSOCUG00000004358,ENSOCUG00000017670,ENSOCUG00000022831,ENSOCUG00000021272,ENSOCUG00000008792,ENSOCUG00000005465,ENSOCUG00000005078,ENSOCUG00000016521,ENSOCUG00000021541,ENSOCUG00000012085,ENSOCUG00000026839,ENSOCUG00000005545,ENSOCUG00000010316,ENSOCUG00000004319,ENSOCUG00000005389,ENSOCUG00000000108,ENSOCUG00000009219,ENSOCUG00000027878,ENSOCUG00000023153,ENSOCUG00000000157,ENSOCUG00000001604,…
GO:0016772	transferase activity, transferring phosphorus-containing groups	molecular_function	0.33925	1	10	163	800	17125	ENSOCUG00000006056,ENSOCUG00000008867,ENSOCUG00000011238,ENSOCUG00000011358,ENSOCUG00000016083,ENSOCUG00000013060,ENSOCUG00000014367,ENSOCUG00000004316,ENSOCUG00000016820,ENSOCUG00000015705
GO:0043604	amide biosynthetic process	biological_process	0.33932	1	7	163	756	17125	ENSOCUG00000017399,ENSOCUG00000006650,ENSOCUG00000000684,ENSOCUG00000021541,ENSOCUG00000002451,ENSOCUG00000000584,ENSOCUG00000016888
GO:0017022	myosin binding	molecular_function	0.33956	1	1	163	41	17125	ENSOCUG00000008792
GO:1901362	organic cyclic compound biosynthetic process	biological_process	0.34038	1	28	163	2535	17125	ENSOCUG00000016083,ENSOCUG00000013600,ENSOCUG00000027029,ENSOCUG00000005389,ENSOCUG00000014466,ENSOCUG00000005116,ENSOCUG00000000145,ENSOCUG00000013147,ENSOCUG00000007993,ENSOCUG00000005680,ENSOCUG00000023066,ENSOCUG00000013060,ENSOCUG00000027519,ENSOCUG00000004968,ENSOCUG00000002805,ENSOCUG00000002807,ENSOCUG00000009560,ENSOCUG00000010050,ENSOCUG00000016241,ENSOCUG00000004757,ENSOCUG00000008551,…
GO:0030104	water homeostasis	biological_process	0.34073	1	1	163	39	17125	ENSOCUG00000013060
GO:0005543	phospholipid binding	molecular_function	0.34074	1	4	163	271	17125	ENSOCUG00000023611,ENSOCUG00000023666,ENSOCUG00000015835,ENSOCUG00000006451
GO:0006766	vitamin metabolic process	biological_process	0.34089	1	1	163	42	17125	ENSOCUG00000021541
GO:0006470	protein dephosphorylation	biological_process	0.34109	1	4	163	285	17125	ENSOCUG00000027164,ENSOCUG00000012600,ENSOCUG00000016698,ENSOCUG00000009923
GO:0010171	body morphogenesis	biological_process	0.34127	1	1	163	36	17125	ENSOCUG00000027029
GO:0043536	positive regulation of blood vessel endothelial cell migration	biological_process	0.34166	1	1	163	38	17125	ENSOCUG00000023066
GO:0060090	binding, bridging	molecular_function	0.34211	1	2	163	115	17125	ENSOCUG00000010937,ENSOCUG00000023153
GO:0055074	calcium ion homeostasis	biological_process	0.34232	1	3	163	198	17125	ENSOCUG00000012085,ENSOCUG00000005739,ENSOCUG00000006451
GO:0016323	basolateral plasma membrane	cellular_component	0.34297	1	2	163	108	17125	ENSOCUG00000013060,ENSOCUG00000026826
GO:0006355	regulation of transcription, DNA-templated	biological_process	0.34305	1	23	163	2044	17125	ENSOCUG00000013060,ENSOCUG00000023066,ENSOCUG00000013147,ENSOCUG00000007993,ENSOCUG00000014466,ENSOCUG00000000145,ENSOCUG00000005116,ENSOCUG00000005389,ENSOCUG00000013600,ENSOCUG00000016083,ENSOCUG00000027029,ENSOCUG00000016953,ENSOCUG00000005078,ENSOCUG00000012407,ENSOCUG00000022907,ENSOCUG00000023156,ENSOCUG00000016241,ENSOCUG00000004757,ENSOCUG00000009560,ENSOCUG00000010050,ENSOCUG00000002807,…
GO:0010631	epithelial cell migration	biological_process	0.34382	1	3	163	193	17125	ENSOCUG00000023066,ENSOCUG00000013060,ENSOCUG00000013147
GO:0090132	epithelium migration	biological_process	0.34382	1	3	163	193	17125	ENSOCUG00000013147,ENSOCUG00000023066,ENSOCUG00000013060
GO:1903510	mucopolysaccharide metabolic process	biological_process	0.34418	1	1	163	40	17125	ENSOCUG00000023153
GO:0009055	electron carrier activity	molecular_function	0.34441	1	1	163	62	17125	ENSOCUG00000022885
GO:0003382	epithelial cell morphogenesis	biological_process	0.34489	1	1	163	38	17125	ENSOCUG00000013060
GO:0000209	protein polyubiquitination	biological_process	0.34491	1	2	163	116	17125	ENSOCUG00000005741,ENSOCUG00000012490
GO:0031348	negative regulation of defense response	biological_process	0.34585	1	2	163	124	17125	ENSOCUG00000000584,ENSOCUG00000016820
GO:0002790	peptide secretion	biological_process	0.34598	1	2	163	125	17125	ENSOCUG00000016776,ENSOCUG00000004161
GO:0007589	body fluid secretion	biological_process	0.34738	1	1	163	42	17125	ENSOCUG00000010937
GO:0072503	cellular divalent inorganic cation homeostasis	biological_process	0.34769	1	3	163	201	17125	ENSOCUG00000012085,ENSOCUG00000006451,ENSOCUG00000005739
GO:0070646	protein modification by small protein removal	biological_process	0.34808	1	2	163	119	17125	ENSOCUG00000001418,ENSOCUG00000011595
GO:0005925	focal adhesion	cellular_component	0.34831	1	2	163	108	17125	ENSOCUG00000027519,ENSOCUG00000026693
GO:0098588	bounding membrane of organelle	cellular_component	0.34858	1	10	163	868	17125	ENSOCUG00000017399,ENSOCUG00000003201,ENSOCUG00000015212,ENSOCUG00000009219,ENSOCUG00000014367,ENSOCUG00000005741,ENSOCUG00000009102,ENSOCUG00000012924,ENSOCUG00000023666,ENSOCUG00000023153
GO:0045010	actin nucleation	biological_process	0.34891	1	1	163	44	17125	ENSOCUG00000010050
GO:0044306	neuron projection terminus	cellular_component	0.34891	1	1	163	40	17125	ENSOCUG00000012600
GO:0038034	signal transduction in absence of ligand	biological_process	0.34943	1	1	163	44	17125	ENSOCUG00000003201
GO:0097192	extrinsic apoptotic signaling pathway in absence of ligand	biological_process	0.34943	1	1	163	44	17125	ENSOCUG00000003201
GO:0009607	response to biotic stimulus	biological_process	0.34957	1	6	163	502	17125	ENSOCUG00000005465,ENSOCUG00000016820,ENSOCUG00000000584,ENSOCUG00000015564,ENSOCUG00000003201,ENSOCUG00000011491
GO:0009306	protein secretion	biological_process	0.34978	1	4	163	300	17125	ENSOCUG00000000584,ENSOCUG00000004502,ENSOCUG00000004161,ENSOCUG00000016776
GO:0021695	cerebellar cortex development	biological_process	0.34981	1	1	163	38	17125	ENSOCUG00000000581
GO:0007040	lysosome organization	biological_process	0.34997	1	1	163	40	17125	ENSOCUG00000000581
GO:0080171	lytic vacuole organization	biological_process	0.34997	1	1	163	40	17125	ENSOCUG00000000581
GO:0042593	glucose homeostasis	biological_process	0.35014	1	2	163	120	17125	ENSOCUG00000016776,ENSOCUG00000005116
GO:0015696	ammonium transport	biological_process	0.35017	1	1	163	42	17125	ENSOCUG00000004158
GO:0010812	negative regulation of cell-substrate adhesion	biological_process	0.35036	1	1	163	41	17125	ENSOCUG00000005116
GO:0016791	phosphatase activity	molecular_function	0.35077	1	3	163	210	17125	ENSOCUG00000009923,ENSOCUG00000016698,ENSOCUG00000012600
GO:0009792	embryo development ending in birth or egg hatching	biological_process	0.35133	1	6	163	451	17125	ENSOCUG00000015835,ENSOCUG00000014466,ENSOCUG00000003201,ENSOCUG00000016614,ENSOCUG00000009219,ENSOCUG00000005010
GO:0032868	response to insulin	biological_process	0.35165	1	2	163	120	17125	ENSOCUG00000005116,ENSOCUG00000016614
GO:0050710	negative regulation of cytokine secretion	biological_process	0.35194	1	1	163	41	17125	ENSOCUG00000000584
GO:0032436	positive regulation of proteasomal ubiquitin-dependent protein catabolic process	biological_process	0.35264	1	1	163	41	17125	ENSOCUG00000001718
GO:0045087	innate immune response	biological_process	0.35317	1	4	163	304	17125	ENSOCUG00000016820,ENSOCUG00000022831,ENSOCUG00000011595,ENSOCUG00000012407
GO:0061647	histone H3-K9 modification	biological_process	0.35327	1	1	163	36	17125	ENSOCUG00000013147
GO:0090130	tissue migration	biological_process	0.35333	1	3	163	196	17125	ENSOCUG00000023066,ENSOCUG00000013060,ENSOCUG00000013147
GO:0007405	neuroblast proliferation	biological_process	0.35379	1	1	163	39	17125	ENSOCUG00000009961
GO:1990267	response to transition metal nanoparticle	biological_process	0.35397	1	1	163	44	17125	ENSOCUG00000029235
GO:0033500	carbohydrate homeostasis	biological_process	0.35415	1	2	163	121	17125	ENSOCUG00000016776,ENSOCUG00000005116
GO:0008285	negative regulation of cell proliferation	biological_process	0.3543	1	5	163	385	17125	ENSOCUG00000007993,ENSOCUG00000000584,ENSOCUG00000016241,ENSOCUG00000026693,ENSOCUG00000017399
GO:0006399	tRNA metabolic process	biological_process	0.35452	1	2	163	124	17125	ENSOCUG00000000684,ENSOCUG00000016888
GO:0005924	cell-substrate adherens junction	cellular_component	0.35456	1	2	163	110	17125	ENSOCUG00000027519,ENSOCUG00000026693
GO:1904591	positive regulation of protein import	biological_process	0.35576	1	1	163	40	17125	ENSOCUG00000005116
GO:0061134	peptidase regulator activity	molecular_function	0.35581	1	2	163	130	17125	ENSOCUG00000001418,ENSOCUG00000011595
GO:1990234	transferase complex	cellular_component	0.35599	1	6	163	477	17125	ENSOCUG00000002397,ENSOCUG00000004358,ENSOCUG00000023738,ENSOCUG00000002438,ENSOCUG00000009219,ENSOCUG00000002543
GO:0000271	polysaccharide biosynthetic process	biological_process	0.35627	1	1	163	42	17125	ENSOCUG00000023153
GO:0051058	negative regulation of small GTPase mediated signal transduction	biological_process	0.35632	1	1	163	38	17125	ENSOCUG00000013060
GO:0097035	regulation of membrane lipid distribution	biological_process	0.35671	1	1	163	38	17125	ENSOCUG00000015564
GO:0007422	peripheral nervous system development	biological_process	0.35696	1	1	163	41	17125	ENSOCUG00000017490
GO:0071230	cellular response to amino acid stimulus	biological_process	0.35807	1	1	163	41	17125	ENSOCUG00000003201
GO:0071347	cellular response to interleukin-1	biological_process	0.35812	1	1	163	42	17125	ENSOCUG00000004161
GO:0070482	response to oxygen levels	biological_process	0.35843	1	2	163	117	17125	ENSOCUG00000001718,ENSOCUG00000013147
GO:0014031	mesenchymal cell development	biological_process	0.35847	1	2	163	120	17125	ENSOCUG00000016083,ENSOCUG00000009219
GO:0003779	actin binding	molecular_function	0.35875	1	4	163	274	17125	ENSOCUG00000010050,ENSOCUG00000022183,ENSOCUG00000022831,ENSOCUG00000015835
GO:0019901	protein kinase binding	molecular_function	0.35916	1	5	163	369	17125	ENSOCUG00000003201,ENSOCUG00000008668,ENSOCUG00000023611,ENSOCUG00000004607,ENSOCUG00000023153
GO:0034097	response to cytokine	biological_process	0.35974	1	6	163	479	17125	ENSOCUG00000027029,ENSOCUG00000004161,ENSOCUG00000003201,ENSOCUG00000000145,ENSOCUG00000004358,ENSOCUG00000025677
GO:0031323	regulation of cellular metabolic process	biological_process	0.35991	1	40	163	3697	17125	ENSOCUG00000016241,ENSOCUG00000005078,ENSOCUG00000012407,ENSOCUG00000016953,ENSOCUG00000021541,ENSOCUG00000022907,ENSOCUG00000023156,ENSOCUG00000002807,ENSOCUG00000017670,ENSOCUG00000027164,ENSOCUG00000010050,ENSOCUG00000005739,ENSOCUG00000013147,ENSOCUG00000000584,ENSOCUG00000013060,ENSOCUG00000011491,ENSOCUG00000005389,ENSOCUG00000011358,ENSOCUG00000027029,ENSOCUG00000016083,ENSOCUG00000013600,…
GO:0032835	glomerulus development	biological_process	0.36051	1	1	163	38	17125	ENSOCUG00000015835
GO:0051223	regulation of protein transport	biological_process	0.36067	1	5	163	387	17125	ENSOCUG00000005116,ENSOCUG00000000584,ENSOCUG00000016614,ENSOCUG00000016776,ENSOCUG00000004502
GO:0051965	positive regulation of synapse assembly	biological_process	0.36075	1	1	163	41	17125	ENSOCUG00000013571
GO:0042562	hormone binding	molecular_function	0.36086	1	1	163	43	17125	ENSOCUG00000005116
GO:0090398	cellular senescence	biological_process	0.36107	1	1	163	43	17125	ENSOCUG00000000584
GO:0000075	cell cycle checkpoint	biological_process	0.36108	1	2	163	120	17125	ENSOCUG00000003201,ENSOCUG00000017546
GO:0030279	negative regulation of ossification	biological_process	0.36135	1	1	163	47	17125	ENSOCUG00000005465
GO:0045814	negative regulation of gene expression, epigenetic	biological_process	0.36187	1	1	163	40	17125	ENSOCUG00000013147
GO:0032611	interleukin-1 beta production	biological_process	0.36197	1	1	163	44	17125	ENSOCUG00000000584
GO:0000932	cytoplasmic mRNA processing body	cellular_component	0.36219	1	1	163	43	17125	ENSOCUG00000005465
GO:0042439	ethanolamine-containing compound metabolic process	biological_process	0.36233	1	1	163	45	17125	ENSOCUG00000013147
GO:0032233	positive regulation of actin filament bundle assembly	biological_process	0.36361	1	1	163	42	17125	ENSOCUG00000027519
GO:0072594	establishment of protein localization to organelle	biological_process	0.36388	1	3	163	210	17125	ENSOCUG00000005116,ENSOCUG00000023666,ENSOCUG00000001687
GO:0051259	protein oligomerization	biological_process	0.36413	1	4	163	305	17125	ENSOCUG00000021541,ENSOCUG00000006451,ENSOCUG00000016820,ENSOCUG00000007031
GO:0051015	actin filament binding	molecular_function	0.36414	1	2	163	113	17125	ENSOCUG00000022183,ENSOCUG00000015835
GO:0032922	circadian regulation of gene expression	biological_process	0.36468	1	1	163	40	17125	ENSOCUG00000005465
GO:0007218	neuropeptide signaling pathway	biological_process	0.36474	1	1	163	51	17125	ENSOCUG00000005739
GO:0032963	collagen metabolic process	biological_process	0.36587	1	1	163	44	17125	ENSOCUG00000026693
GO:0044259	multicellular organismal macromolecule metabolic process	biological_process	0.36587	1	1	163	44	17125	ENSOCUG00000026693
GO:0070301	cellular response to hydrogen peroxide	biological_process	0.36618	1	1	163	43	17125	ENSOCUG00000013060
GO:0045111	intermediate filament cytoskeleton	cellular_component	0.36666	1	2	163	133	17125	ENSOCUG00000016614,ENSOCUG00000004534
GO:0006518	peptide metabolic process	biological_process	0.36738	1	7	163	773	17125	ENSOCUG00000002451,ENSOCUG00000000684,ENSOCUG00000021541,ENSOCUG00000010762,ENSOCUG00000017399,ENSOCUG00000006650,ENSOCUG00000016888
GO:2001257	regulation of cation channel activity	biological_process	0.36742	1	1	163	45	17125	ENSOCUG00000001718
GO:0044255	cellular lipid metabolic process	biological_process	0.36785	1	7	163	582	17125	ENSOCUG00000006451,ENSOCUG00000009961,ENSOCUG00000016698,ENSOCUG00000007956,ENSOCUG00000005010,ENSOCUG00000012924,ENSOCUG00000013147
GO:0009267	cellular response to starvation	biological_process	0.3693	1	3	163	203	17125	ENSOCUG00000016521,ENSOCUG00000001718,ENSOCUG00000023611
GO:0000139	Golgi membrane	cellular_component	0.36981	1	3	163	219	17125	ENSOCUG00000009219,ENSOCUG00000015212,ENSOCUG00000009102
GO:0040007	growth	biological_process	0.36994	1	7	163	552	17125	ENSOCUG00000026693,ENSOCUG00000017490,ENSOCUG00000003201,ENSOCUG00000010937,ENSOCUG00000029235,ENSOCUG00000016614,ENSOCUG00000027029
GO:0046834	lipid phosphorylation	biological_process	0.37039	1	1	163	41	17125	ENSOCUG00000007956
GO:0019209	kinase activator activity	molecular_function	0.37068	1	1	163	48	17125	ENSOCUG00000011358
GO:0008380	RNA splicing	biological_process	0.37098	1	3	163	229	17125	ENSOCUG00000017670,ENSOCUG00000005116,ENSOCUG00000011491
GO:0043229	intracellular organelle	cellular_component	0.37135	1	79	163	7848	17125	ENSOCUG00000007993,ENSOCUG00000014831,ENSOCUG00000013695,ENSOCUG00000009961,ENSOCUG00000008668,ENSOCUG00000027912,ENSOCUG00000004534,ENSOCUG00000004815,ENSOCUG00000005010,ENSOCUG00000004757,ENSOCUG00000014367,ENSOCUG00000004968,ENSOCUG00000011595,ENSOCUG00000009560,ENSOCUG00000013147,ENSOCUG00000022433,ENSOCUG00000017378,ENSOCUG00000009391,ENSOCUG00000016776,ENSOCUG00000023666,ENSOCUG00000000584,…
GO:0043603	cellular amide metabolic process	biological_process	0.37142	1	8	163	870	17125	ENSOCUG00000021541,ENSOCUG00000000684,ENSOCUG00000000584,ENSOCUG00000006650,ENSOCUG00000010762,ENSOCUG00000017399,ENSOCUG00000002451,ENSOCUG00000016888
GO:0060291	long-term synaptic potentiation	biological_process	0.37169	1	1	163	42	17125	ENSOCUG00000013147
GO:0050920	regulation of chemotaxis	biological_process	0.37186	1	2	163	124	17125	ENSOCUG00000011595,ENSOCUG00000013060
GO:0043627	response to estrogen	biological_process	0.37186	1	1	163	45	17125	ENSOCUG00000010937
GO:0030055	cell-substrate junction	cellular_component	0.37194	1	2	163	114	17125	ENSOCUG00000027519,ENSOCUG00000026693
GO:0034613	cellular protein localization	biological_process	0.37235	1	11	163	935	17125	ENSOCUG00000012407,ENSOCUG00000022433,ENSOCUG00000023153,ENSOCUG00000023666,ENSOCUG00000012600,ENSOCUG00000007956,ENSOCUG00000005116,ENSOCUG00000003201,ENSOCUG00000006368,ENSOCUG00000001687,ENSOCUG00000016614
GO:0019233	sensory perception of pain	biological_process	0.37244	1	1	163	47	17125	ENSOCUG00000013147
GO:0032652	regulation of interleukin-1 production	biological_process	0.3725	1	1	163	46	17125	ENSOCUG00000000584
GO:0030029	actin filament-based process	biological_process	0.37303	1	6	163	460	17125	ENSOCUG00000010050,ENSOCUG00000026192,ENSOCUG00000005116,ENSOCUG00000013060,ENSOCUG00000022831,ENSOCUG00000027519
GO:0051234	establishment of localization	biological_process	0.37492	1	32	163	2948	17125	ENSOCUG00000022885,ENSOCUG00000001718,ENSOCUG00000006451,ENSOCUG00000001687,ENSOCUG00000001604,ENSOCUG00000023880,ENSOCUG00000003201,ENSOCUG00000017399,ENSOCUG00000017011,ENSOCUG00000016532,ENSOCUG00000012085,ENSOCUG00000009102,ENSOCUG00000016614,ENSOCUG00000029210,ENSOCUG00000008520,ENSOCUG00000004158,ENSOCUG00000001334,ENSOCUG00000000584,ENSOCUG00000023666,ENSOCUG00000004161,ENSOCUG00000022433,…
GO:0007631	feeding behavior	biological_process	0.37515	1	1	163	50	17125	ENSOCUG00000005739
GO:0005856	cytoskeleton	cellular_component	0.37522	1	15	163	1249	17125	ENSOCUG00000016776,ENSOCUG00000007993,ENSOCUG00000013147,ENSOCUG00000004815,ENSOCUG00000008668,ENSOCUG00000006451,ENSOCUG00000000684,ENSOCUG00000012407,ENSOCUG00000015835,ENSOCUG00000000264,ENSOCUG00000009219,ENSOCUG00000016614,ENSOCUG00000003201,ENSOCUG00000022831,ENSOCUG00000004534
GO:0051650	establishment of vesicle localization	biological_process	0.37571	1	2	163	126	17125	ENSOCUG00000016614,ENSOCUG00000009219
GO:0007166	cell surface receptor signaling pathway	biological_process	0.37606	1	17	163	1474	17125	ENSOCUG00000004607,ENSOCUG00000005078,ENSOCUG00000006451,ENSOCUG00000016614,ENSOCUG00000025677,ENSOCUG00000004161,ENSOCUG00000016810,ENSOCUG00000013060,ENSOCUG00000015835,ENSOCUG00000008668,ENSOCUG00000023066,ENSOCUG00000010937,ENSOCUG00000027029,ENSOCUG00000009219,ENSOCUG00000016083,ENSOCUG00000005116,ENSOCUG00000003201
GO:0048864	stem cell development	biological_process	0.37651	1	2	163	125	17125	ENSOCUG00000009219,ENSOCUG00000016083
GO:0000226	microtubule cytoskeleton organization	biological_process	0.3766	1	5	163	359	17125	ENSOCUG00000016776,ENSOCUG00000013147,ENSOCUG00000016614,ENSOCUG00000017490,ENSOCUG00000013060
GO:0044403	symbiosis, encompassing mutualism through parasitism	biological_process	0.37683	1	3	163	215	17125	ENSOCUG00000003201,ENSOCUG00000004158,ENSOCUG00000012407
GO:0044419	interspecies interaction between organisms	biological_process	0.37683	1	3	163	215	17125	ENSOCUG00000004158,ENSOCUG00000012407,ENSOCUG00000003201
GO:0051179	localization	biological_process	0.3773	1	42	163	3874	17125	ENSOCUG00000016532,ENSOCUG00000012085,ENSOCUG00000017011,ENSOCUG00000016241,ENSOCUG00000012407,ENSOCUG00000009102,ENSOCUG00000016614,ENSOCUG00000029210,ENSOCUG00000001334,ENSOCUG00000004158,ENSOCUG00000008520,ENSOCUG00000016776,ENSOCUG00000013147,ENSOCUG00000022433,ENSOCUG00000023153,ENSOCUG00000004161,ENSOCUG00000000584,ENSOCUG00000023666,ENSOCUG00000026533,ENSOCUG00000013060,ENSOCUG00000015835,…
GO:0009059	macromolecule biosynthetic process	biological_process	0.37753	1	34	163	3355	17125	ENSOCUG00000010050,ENSOCUG00000002807,ENSOCUG00000016953,ENSOCUG00000005078,ENSOCUG00000012407,ENSOCUG00000023156,ENSOCUG00000022907,ENSOCUG00000021541,ENSOCUG00000005545,ENSOCUG00000016241,ENSOCUG00000014466,ENSOCUG00000005116,ENSOCUG00000006650,ENSOCUG00000005389,ENSOCUG00000013600,ENSOCUG00000016888,ENSOCUG00000016083,ENSOCUG00000027029,ENSOCUG00000015212,ENSOCUG00000013060,ENSOCUG00000023153,…
GO:0045670	regulation of osteoclast differentiation	biological_process	0.37786	1	1	163	45	17125	ENSOCUG00000005116
GO:0071702	organic substance transport	biological_process	0.37823	1	15	163	1341	17125	ENSOCUG00000013147,ENSOCUG00000004161,ENSOCUG00000023153,ENSOCUG00000016776,ENSOCUG00000000584,ENSOCUG00000023666,ENSOCUG00000012085,ENSOCUG00000009102,ENSOCUG00000004502,ENSOCUG00000025548,ENSOCUG00000016614,ENSOCUG00000004158,ENSOCUG00000001334,ENSOCUG00000005116,ENSOCUG00000014905
GO:0008306	associative learning	biological_process	0.37866	1	1	163	45	17125	ENSOCUG00000013147
GO:0034645	cellular macromolecule biosynthetic process	biological_process	0.37893	1	33	163	3259	17125	ENSOCUG00000006451,ENSOCUG00000004757,ENSOCUG00000009560,ENSOCUG00000027519,ENSOCUG00000004968,ENSOCUG00000023066,ENSOCUG00000000684,ENSOCUG00000007993,ENSOCUG00000017399,ENSOCUG00000002451,ENSOCUG00000000145,ENSOCUG00000022907,ENSOCUG00000023156,ENSOCUG00000021541,ENSOCUG00000016953,ENSOCUG00000012407,ENSOCUG00000005078,ENSOCUG00000016241,ENSOCUG00000005545,ENSOCUG00000010050,ENSOCUG00000002807,…
GO:0014032	neural crest cell development	biological_process	0.37909	1	1	163	44	17125	ENSOCUG00000009219
GO:1901992	positive regulation of mitotic cell cycle phase transition	biological_process	0.37912	1	1	163	45	17125	ENSOCUG00000013147
GO:0070727	cellular macromolecule localization	biological_process	0.37957	1	11	163	940	17125	ENSOCUG00000012407,ENSOCUG00000022433,ENSOCUG00000023153,ENSOCUG00000023666,ENSOCUG00000005116,ENSOCUG00000007956,ENSOCUG00000012600,ENSOCUG00000006368,ENSOCUG00000003201,ENSOCUG00000001687,ENSOCUG00000016614
GO:0051402	neuron apoptotic process	biological_process	0.37974	1	2	163	131	17125	ENSOCUG00000013147,ENSOCUG00000003201
GO:0008406	gonad development	biological_process	0.38113	1	2	163	121	17125	ENSOCUG00000027029,ENSOCUG00000003201
GO:0032642	regulation of chemokine production	biological_process	0.38129	1	1	163	46	17125	ENSOCUG00000000584
GO:0009062	fatty acid catabolic process	biological_process	0.3813	1	1	163	45	17125	ENSOCUG00000012924
GO:1903725	regulation of phospholipid metabolic process	biological_process	0.38162	1	1	163	44	17125	ENSOCUG00000006451
GO:0045739	positive regulation of DNA repair	biological_process	0.38192	1	1	163	43	17125	ENSOCUG00000001687
GO:0022618	ribonucleoprotein complex assembly	biological_process	0.38235	1	2	163	136	17125	ENSOCUG00000005465,ENSOCUG00000004534
GO:0048640	negative regulation of developmental growth	biological_process	0.38239	1	1	163	46	17125	ENSOCUG00000010937
GO:0022602	ovulation cycle process	biological_process	0.3827	1	1	163	44	17125	ENSOCUG00000003201
GO:1903506	regulation of nucleic acid-templated transcription	biological_process	0.38293	1	23	163	2089	17125	ENSOCUG00000027519,ENSOCUG00000004968,ENSOCUG00000002807,ENSOCUG00000010050,ENSOCUG00000009560,ENSOCUG00000004757,ENSOCUG00000016241,ENSOCUG00000022907,ENSOCUG00000023156,ENSOCUG00000005078,ENSOCUG00000012407,ENSOCUG00000016953,ENSOCUG00000027029,ENSOCUG00000013600,ENSOCUG00000016083,ENSOCUG00000005389,ENSOCUG00000005116,ENSOCUG00000000145,ENSOCUG00000014466,ENSOCUG00000007993,ENSOCUG00000013147,…
GO:0032787	monocarboxylic acid metabolic process	biological_process	0.38324	1	4	163	311	17125	ENSOCUG00000009961,ENSOCUG00000005010,ENSOCUG00000012924,ENSOCUG00000007031
GO:0032602	chemokine production	biological_process	0.38351	1	1	163	47	17125	ENSOCUG00000000584
GO:0043648	dicarboxylic acid metabolic process	biological_process	0.38447	1	1	163	45	17125	ENSOCUG00000021541
GO:0006996	organelle organization	biological_process	0.385	1	25	163	2233	17125	ENSOCUG00000004610,ENSOCUG00000013060,ENSOCUG00000013147,ENSOCUG00000022433,ENSOCUG00000016776,ENSOCUG00000003201,ENSOCUG00000004534,ENSOCUG00000005116,ENSOCUG00000009219,ENSOCUG00000001718,ENSOCUG00000006451,ENSOCUG00000012571,ENSOCUG00000017490,ENSOCUG00000005545,ENSOCUG00000026839,ENSOCUG00000026192,ENSOCUG00000008867,ENSOCUG00000010050,ENSOCUG00000022831,ENSOCUG00000001604,ENSOCUG00000000581,…
GO:0045596	negative regulation of cell differentiation	biological_process	0.38514	1	5	163	400	17125	ENSOCUG00000005465,ENSOCUG00000013147,ENSOCUG00000012600,ENSOCUG00000026533,ENSOCUG00000005116
GO:0006629	lipid metabolic process	biological_process	0.38579	1	9	163	780	17125	ENSOCUG00000006451,ENSOCUG00000009961,ENSOCUG00000016698,ENSOCUG00000016776,ENSOCUG00000004161,ENSOCUG00000013147,ENSOCUG00000005010,ENSOCUG00000012924,ENSOCUG00000007956
GO:0032623	interleukin-2 production	biological_process	0.3862	1	1	163	46	17125	ENSOCUG00000006451
GO:0010038	response to metal ion	biological_process	0.38627	1	2	163	130	17125	ENSOCUG00000005389,ENSOCUG00000029235
GO:0006469	negative regulation of protein kinase activity	biological_process	0.38658	1	2	163	134	17125	ENSOCUG00000004607,ENSOCUG00000008668
GO:2001141	regulation of RNA biosynthetic process	biological_process	0.38671	1	23	163	2093	17125	ENSOCUG00000013600,ENSOCUG00000016083,ENSOCUG00000027029,ENSOCUG00000005389,ENSOCUG00000014466,ENSOCUG00000005116,ENSOCUG00000000145,ENSOCUG00000013147,ENSOCUG00000007993,ENSOCUG00000023066,ENSOCUG00000013060,ENSOCUG00000027519,ENSOCUG00000004968,ENSOCUG00000002807,ENSOCUG00000009560,ENSOCUG00000010050,ENSOCUG00000016241,ENSOCUG00000004757,ENSOCUG00000022907,ENSOCUG00000023156,ENSOCUG00000016953,…
GO:0034620	cellular response to unfolded protein	biological_process	0.38673	1	1	163	50	17125	ENSOCUG00000005116
GO:0001570	vasculogenesis	biological_process	0.38678	1	1	163	45	17125	ENSOCUG00000015835
GO:0022600	digestive system process	biological_process	0.38685	1	1	163	47	17125	ENSOCUG00000004158
GO:0046700	heterocycle catabolic process	biological_process	0.38734	1	3	163	220	17125	ENSOCUG00000005465,ENSOCUG00000009391,ENSOCUG00000006650
GO:0050688	regulation of defense response to virus	biological_process	0.38834	1	1	163	48	17125	ENSOCUG00000016820
GO:0010822	positive regulation of mitochondrion organization	biological_process	0.38864	1	1	163	54	17125	ENSOCUG00000006451
GO:1901607	alpha-amino acid biosynthetic process	biological_process	0.3889	1	1	163	48	17125	ENSOCUG00000021541
GO:0016209	antioxidant activity	molecular_function	0.39036	1	1	163	53	17125	ENSOCUG00000016241
GO:0042594	response to starvation	biological_process	0.39075	1	3	163	211	17125	ENSOCUG00000023611,ENSOCUG00000001718,ENSOCUG00000016521
GO:0010468	regulation of gene expression	biological_process	0.39098	1	28	163	2570	17125	ENSOCUG00000000145,ENSOCUG00000005116,ENSOCUG00000014466,ENSOCUG00000017399,ENSOCUG00000005389,ENSOCUG00000027029,ENSOCUG00000016083,ENSOCUG00000013600,ENSOCUG00000013060,ENSOCUG00000023066,ENSOCUG00000013147,ENSOCUG00000007993,ENSOCUG00000017670,ENSOCUG00000010050,ENSOCUG00000009560,ENSOCUG00000002807,ENSOCUG00000005465,ENSOCUG00000027519,ENSOCUG00000004968,ENSOCUG00000005078,ENSOCUG00000012407,…
GO:1901135	carbohydrate derivative metabolic process	biological_process	0.39109	1	8	163	714	17125	ENSOCUG00000006451,ENSOCUG00000005680,ENSOCUG00000023153,ENSOCUG00000013147,ENSOCUG00000000157,ENSOCUG00000015362,ENSOCUG00000002805,ENSOCUG00000015212
GO:0006952	defense response	biological_process	0.39154	1	8	163	718	17125	ENSOCUG00000012407,ENSOCUG00000013147,ENSOCUG00000004161,ENSOCUG00000016820,ENSOCUG00000000584,ENSOCUG00000011595,ENSOCUG00000025677,ENSOCUG00000022831
GO:0006412	translation	biological_process	0.39156	1	6	163	693	17125	ENSOCUG00000016888,ENSOCUG00000002451,ENSOCUG00000017399,ENSOCUG00000006650,ENSOCUG00000000684,ENSOCUG00000021541
GO:0005815	microtubule organizing center	cellular_component	0.39163	1	6	163	461	17125	ENSOCUG00000009219,ENSOCUG00000016614,ENSOCUG00000000264,ENSOCUG00000016776,ENSOCUG00000013147,ENSOCUG00000003201
GO:0072507	divalent inorganic cation homeostasis	biological_process	0.39225	1	3	163	216	17125	ENSOCUG00000012085,ENSOCUG00000005739,ENSOCUG00000006451
GO:0045137	development of primary sexual characteristics	biological_process	0.39259	1	2	163	124	17125	ENSOCUG00000003201,ENSOCUG00000027029
GO:0030659	cytoplasmic vesicle membrane	cellular_component	0.39433	1	2	163	138	17125	ENSOCUG00000023153,ENSOCUG00000009219
GO:2001021	negative regulation of response to DNA damage stimulus	biological_process	0.3944	1	1	163	48	17125	ENSOCUG00000003201
GO:0006334	nucleosome assembly	biological_process	0.39443	1	1	163	57	17125	ENSOCUG00000005545
GO:0010638	positive regulation of organelle organization	biological_process	0.39541	1	5	163	396	17125	ENSOCUG00000010050,ENSOCUG00000006451,ENSOCUG00000013060,ENSOCUG00000027519,ENSOCUG00000013147
GO:0032945	negative regulation of mononuclear cell proliferation	biological_process	0.39562	1	1	163	50	17125	ENSOCUG00000000584
GO:0050672	negative regulation of lymphocyte proliferation	biological_process	0.39562	1	1	163	50	17125	ENSOCUG00000000584
GO:0015833	peptide transport	biological_process	0.39587	1	2	163	138	17125	ENSOCUG00000016776,ENSOCUG00000004161
GO:0032435	negative regulation of proteasomal ubiquitin-dependent protein catabolic process	biological_process	0.39602	1	1	163	48	17125	ENSOCUG00000011595
GO:0010633	negative regulation of epithelial cell migration	biological_process	0.39602	1	1	163	47	17125	ENSOCUG00000013147
GO:0048762	mesenchymal cell differentiation	biological_process	0.39618	1	2	163	130	17125	ENSOCUG00000009219,ENSOCUG00000016083
GO:0015629	actin cytoskeleton	cellular_component	0.39632	1	4	163	296	17125	ENSOCUG00000022831,ENSOCUG00000015835,ENSOCUG00000000684,ENSOCUG00000006451
GO:0022029	telencephalon cell migration	biological_process	0.39659	1	1	163	43	17125	ENSOCUG00000016614
GO:0051252	regulation of RNA metabolic process	biological_process	0.39761	1	24	163	2199	17125	ENSOCUG00000016241,ENSOCUG00000004757,ENSOCUG00000022907,ENSOCUG00000023156,ENSOCUG00000016953,ENSOCUG00000012407,ENSOCUG00000005078,ENSOCUG00000004968,ENSOCUG00000027519,ENSOCUG00000002807,ENSOCUG00000009560,ENSOCUG00000010050,ENSOCUG00000017670,ENSOCUG00000013147,ENSOCUG00000007993,ENSOCUG00000023066,ENSOCUG00000013060,ENSOCUG00000013600,ENSOCUG00000016083,ENSOCUG00000027029,ENSOCUG00000005389,…
GO:0005548	phospholipid transporter activity	molecular_function	0.39766	1	1	163	44	17125	ENSOCUG00000015564
GO:0016651	oxidoreductase activity, acting on NAD(P)H	molecular_function	0.39795	1	1	163	56	17125	ENSOCUG00000017722
GO:0008234	cysteine-type peptidase activity	molecular_function	0.39894	1	2	163	133	17125	ENSOCUG00000011595,ENSOCUG00000001418
GO:0051438	regulation of ubiquitin-protein transferase activity	biological_process	0.39964	1	1	163	50	17125	ENSOCUG00000004815
GO:0010389	regulation of G2/M transition of mitotic cell cycle	biological_process	0.39972	1	1	163	45	17125	ENSOCUG00000013147
GO:0035258	steroid hormone receptor binding	molecular_function	0.39973	1	1	163	45	17125	ENSOCUG00000016953
GO:0043500	muscle adaptation	biological_process	0.39979	1	1	163	50	17125	ENSOCUG00000017490
GO:1990204	oxidoreductase complex	cellular_component	0.40029	1	1	163	64	17125	ENSOCUG00000017722
GO:0036094	small molecule binding	molecular_function	0.40136	1	22	163	1950	17125	ENSOCUG00000004316,ENSOCUG00000004815,ENSOCUG00000016820,ENSOCUG00000016532,ENSOCUG00000016521,ENSOCUG00000014367,ENSOCUG00000021541,ENSOCUG00000022907,ENSOCUG00000024699,ENSOCUG00000007031,ENSOCUG00000006056,ENSOCUG00000026192,ENSOCUG00000015705,ENSOCUG00000013147,ENSOCUG00000012924,ENSOCUG00000013060,ENSOCUG00000015835,ENSOCUG00000000684,ENSOCUG00000011238,ENSOCUG00000000108,ENSOCUG00000016888,…
GO:0032496	response to lipopolysaccharide	biological_process	0.40147	1	2	163	136	17125	ENSOCUG00000005465,ENSOCUG00000015564
GO:0007266	Rho protein signal transduction	biological_process	0.4016	1	2	163	121	17125	ENSOCUG00000022183,ENSOCUG00000013060
GO:0045930	negative regulation of mitotic cell cycle	biological_process	0.40165	1	2	163	133	17125	ENSOCUG00000017546,ENSOCUG00000003201
GO:0070664	negative regulation of leukocyte proliferation	biological_process	0.40227	1	1	163	51	17125	ENSOCUG00000000584
GO:0019751	polyol metabolic process	biological_process	0.40247	1	1	163	50	17125	ENSOCUG00000013147
GO:0006493	protein O-linked glycosylation	biological_process	0.40277	1	1	163	49	17125	ENSOCUG00000015212
GO:0000166	nucleotide binding	molecular_function	0.40313	1	20	163	1761	17125	ENSOCUG00000013060,ENSOCUG00000015835,ENSOCUG00000000684,ENSOCUG00000013147,ENSOCUG00000015705,ENSOCUG00000012924,ENSOCUG00000004534,ENSOCUG00000011238,ENSOCUG00000016888,ENSOCUG00000000108,ENSOCUG00000016521,ENSOCUG00000014367,ENSOCUG00000004316,ENSOCUG00000016820,ENSOCUG00000004815,ENSOCUG00000016532,ENSOCUG00000006056,ENSOCUG00000026192,ENSOCUG00000024699,ENSOCUG00000007031
GO:1901265	nucleoside phosphate binding	molecular_function	0.40313	1	20	163	1761	17125	ENSOCUG00000024699,ENSOCUG00000007031,ENSOCUG00000026192,ENSOCUG00000006056,ENSOCUG00000016532,ENSOCUG00000016820,ENSOCUG00000004815,ENSOCUG00000004316,ENSOCUG00000014367,ENSOCUG00000016521,ENSOCUG00000000108,ENSOCUG00000016888,ENSOCUG00000011238,ENSOCUG00000004534,ENSOCUG00000012924,ENSOCUG00000015705,ENSOCUG00000013147,ENSOCUG00000000684,ENSOCUG00000015835,ENSOCUG00000013060
GO:0007006	mitochondrial membrane organization	biological_process	0.40318	1	1	163	59	17125	ENSOCUG00000003201
GO:0043401	steroid hormone mediated signaling pathway	biological_process	0.40343	1	1	163	48	17125	ENSOCUG00000022907
GO:0016811	hydrolase activity, acting on carbon-nitrogen (but not peptide) bonds, in linear amides	molecular_function	0.40358	1	1	163	51	17125	ENSOCUG00000015362
GO:0051340	regulation of ligase activity	biological_process	0.40416	1	1	163	51	17125	ENSOCUG00000004815
GO:0019219	regulation of nucleobase-containing compound metabolic process	biological_process	0.40438	1	26	163	2390	17125	ENSOCUG00000010050,ENSOCUG00000009560,ENSOCUG00000017670,ENSOCUG00000027519,ENSOCUG00000004968,ENSOCUG00000002807,ENSOCUG00000001687,ENSOCUG00000006451,ENSOCUG00000023156,ENSOCUG00000022907,ENSOCUG00000005078,ENSOCUG00000012407,ENSOCUG00000016953,ENSOCUG00000004757,ENSOCUG00000016241,ENSOCUG00000005116,ENSOCUG00000000145,ENSOCUG00000014466,ENSOCUG00000027029,ENSOCUG00000016083,ENSOCUG00000013600,…
GO:0098656	anion transmembrane transport	biological_process	0.40449	1	2	163	128	17125	ENSOCUG00000004158,ENSOCUG00000016776
GO:0034654	nucleobase-containing compound biosynthetic process	biological_process	0.40542	1	26	163	2421	17125	ENSOCUG00000023066,ENSOCUG00000013060,ENSOCUG00000005680,ENSOCUG00000007993,ENSOCUG00000013147,ENSOCUG00000000145,ENSOCUG00000005116,ENSOCUG00000014466,ENSOCUG00000027029,ENSOCUG00000016083,ENSOCUG00000013600,ENSOCUG00000005389,ENSOCUG00000006451,ENSOCUG00000023156,ENSOCUG00000022907,ENSOCUG00000012407,ENSOCUG00000005078,ENSOCUG00000016953,ENSOCUG00000004757,ENSOCUG00000016241,ENSOCUG00000010050,…
GO:1903409	reactive oxygen species biosynthetic process	biological_process	0.40556	1	1	163	52	17125	ENSOCUG00000000584
GO:0023061	signal release	biological_process	0.40576	1	3	163	231	17125	ENSOCUG00000004161,ENSOCUG00000004502,ENSOCUG00000016776
GO:0033555	multicellular organismal response to stress	biological_process	0.40658	1	1	163	49	17125	ENSOCUG00000013147
GO:0030335	positive regulation of cell migration	biological_process	0.40658	1	4	163	304	17125	ENSOCUG00000005116,ENSOCUG00000023738,ENSOCUG00000013060,ENSOCUG00000023066
GO:0008154	actin polymerization or depolymerization	biological_process	0.40667	1	2	163	139	17125	ENSOCUG00000010050,ENSOCUG00000022831
GO:0003707	steroid hormone receptor activity	molecular_function	0.40687	1	1	163	49	17125	ENSOCUG00000022907
GO:0008652	cellular amino acid biosynthetic process	biological_process	0.40751	1	1	163	51	17125	ENSOCUG00000021541
GO:0060113	inner ear receptor cell differentiation	biological_process	0.40797	1	1	163	46	17125	ENSOCUG00000000581
GO:0032612	interleukin-1 production	biological_process	0.40831	1	1	163	52	17125	ENSOCUG00000000584
GO:0051241	negative regulation of multicellular organismal process	biological_process	0.40919	1	8	163	689	17125	ENSOCUG00000010937,ENSOCUG00000000584,ENSOCUG00000013147,ENSOCUG00000005116,ENSOCUG00000012600,ENSOCUG00000004968,ENSOCUG00000005465,ENSOCUG00000004502
GO:0051705	multi-organism behavior	biological_process	0.4095	1	1	163	49	17125	ENSOCUG00000013147
GO:0008637	apoptotic mitochondrial changes	biological_process	0.41022	1	1	163	61	17125	ENSOCUG00000003201
GO:0052548	regulation of endopeptidase activity	biological_process	0.41028	1	3	163	239	17125	ENSOCUG00000001418,ENSOCUG00000011595,ENSOCUG00000010316
GO:0043271	negative regulation of ion transport	biological_process	0.41055	1	1	163	56	17125	ENSOCUG00000001718
GO:0042698	ovulation cycle	biological_process	0.4108	1	1	163	49	17125	ENSOCUG00000003201
GO:0035770	ribonucleoprotein granule	cellular_component	0.41145	1	2	163	135	17125	ENSOCUG00000005465,ENSOCUG00000008867
GO:0000122	negative regulation of transcription from RNA polymerase II promoter	biological_process	0.41177	1	6	163	501	17125	ENSOCUG00000022907,ENSOCUG00000000145,ENSOCUG00000027029,ENSOCUG00000027519,ENSOCUG00000013600,ENSOCUG00000013147
GO:0051704	multi-organism process	biological_process	0.41236	1	12	163	1094	17125	ENSOCUG00000011491,ENSOCUG00000012407,ENSOCUG00000005010,ENSOCUG00000006754,ENSOCUG00000000584,ENSOCUG00000012924,ENSOCUG00000013147,ENSOCUG00000016820,ENSOCUG00000015564,ENSOCUG00000003201,ENSOCUG00000004158,ENSOCUG00000005465
GO:0032760	positive regulation of tumor necrosis factor production	biological_process	0.41242	1	1	163	49	17125	ENSOCUG00000005116
GO:0043043	peptide biosynthetic process	biological_process	0.41281	1	6	163	704	17125	ENSOCUG00000002451,ENSOCUG00000000684,ENSOCUG00000021541,ENSOCUG00000017399,ENSOCUG00000006650,ENSOCUG00000016888
GO:0043255	regulation of carbohydrate biosynthetic process	biological_process	0.41287	1	1	163	53	17125	ENSOCUG00000023153
GO:0040014	regulation of multicellular organism growth	biological_process	0.41322	1	1	163	51	17125	ENSOCUG00000010937
GO:0045638	negative regulation of myeloid cell differentiation	biological_process	0.41332	1	1	163	52	17125	ENSOCUG00000005116
GO:0000792	heterochromatin	cellular_component	0.41389	1	1	163	50	17125	ENSOCUG00000013147
GO:0031669	cellular response to nutrient levels	biological_process	0.41468	1	3	163	220	17125	ENSOCUG00000016521,ENSOCUG00000001718,ENSOCUG00000023611
GO:0019395	fatty acid oxidation	biological_process	0.41491	1	1	163	51	17125	ENSOCUG00000012924
GO:0005496	steroid binding	molecular_function	0.41495	1	1	163	51	17125	ENSOCUG00000022907
GO:0004527	exonuclease activity	molecular_function	0.41502	1	1	163	51	17125	ENSOCUG00000005465
GO:0051648	vesicle localization	biological_process	0.41536	1	2	163	136	17125	ENSOCUG00000016614,ENSOCUG00000009219
GO:0071359	cellular response to dsRNA	biological_process	0.41564	1	1	163	49	17125	ENSOCUG00000016820
GO:0021885	forebrain cell migration	biological_process	0.41598	1	1	163	46	17125	ENSOCUG00000016614
GO:0051172	negative regulation of nitrogen compound metabolic process	biological_process	0.41605	1	11	163	966	17125	ENSOCUG00000023153,ENSOCUG00000013147,ENSOCUG00000022907,ENSOCUG00000021541,ENSOCUG00000012407,ENSOCUG00000013600,ENSOCUG00000027029,ENSOCUG00000027519,ENSOCUG00000017399,ENSOCUG00000017670,ENSOCUG00000000145
GO:0071826	ribonucleoprotein complex subunit organization	biological_process	0.4161	1	2	163	145	17125	ENSOCUG00000004534,ENSOCUG00000005465
GO:1902578	single-organism localization	biological_process	0.41615	1	29	163	2711	17125	ENSOCUG00000010937,ENSOCUG00000022433,ENSOCUG00000013147,ENSOCUG00000004161,ENSOCUG00000016776,ENSOCUG00000000584,ENSOCUG00000023666,ENSOCUG00000012600,ENSOCUG00000005116,ENSOCUG00000017399,ENSOCUG00000003201,ENSOCUG00000014905,ENSOCUG00000004502,ENSOCUG00000023880,ENSOCUG00000009219,ENSOCUG00000025548,ENSOCUG00000001718,ENSOCUG00000006451,ENSOCUG00000017011,ENSOCUG00000012085,ENSOCUG00000022885,…
GO:2000779	regulation of double-strand break repair	biological_process	0.41623	1	1	163	46	17125	ENSOCUG00000001687
GO:1903557	positive regulation of tumor necrosis factor superfamily cytokine production	biological_process	0.41715	1	1	163	50	17125	ENSOCUG00000005116
GO:0042391	regulation of membrane potential	biological_process	0.41801	1	3	163	228	17125	ENSOCUG00000006451,ENSOCUG00000003201,ENSOCUG00000013147
GO:0016829	lyase activity	molecular_function	0.41804	1	2	163	142	17125	ENSOCUG00000010762,ENSOCUG00000005680
GO:0016459	myosin complex	cellular_component	0.41815	1	1	163	44	17125	ENSOCUG00000015835
GO:0006351	transcription, DNA-templated	biological_process	0.41829	1	23	163	2139	17125	ENSOCUG00000016241,ENSOCUG00000004757,ENSOCUG00000016953,ENSOCUG00000005078,ENSOCUG00000012407,ENSOCUG00000022907,ENSOCUG00000023156,ENSOCUG00000002807,ENSOCUG00000027519,ENSOCUG00000004968,ENSOCUG00000009560,ENSOCUG00000010050,ENSOCUG00000013147,ENSOCUG00000007993,ENSOCUG00000013060,ENSOCUG00000023066,ENSOCUG00000005389,ENSOCUG00000016083,ENSOCUG00000013600,ENSOCUG00000027029,ENSOCUG00000014466,…
GO:0014033	neural crest cell differentiation	biological_process	0.41832	1	1	163	50	17125	ENSOCUG00000009219
GO:0016236	macroautophagy	biological_process	0.41836	1	2	163	133	17125	ENSOCUG00000001718,ENSOCUG00000023611
GO:0005813	centrosome	cellular_component	0.41838	1	5	163	388	17125	ENSOCUG00000013147,ENSOCUG00000016776,ENSOCUG00000016614,ENSOCUG00000000264,ENSOCUG00000003201
GO:1903901	negative regulation of viral life cycle	biological_process	0.42012	1	1	163	54	17125	ENSOCUG00000012407
GO:0000018	regulation of DNA recombination	biological_process	0.42093	1	1	163	49	17125	ENSOCUG00000001687
GO:0070555	response to interleukin-1	biological_process	0.42156	1	1	163	52	17125	ENSOCUG00000004161
GO:0048144	fibroblast proliferation	biological_process	0.42176	1	1	163	54	17125	ENSOCUG00000016241
GO:0048145	regulation of fibroblast proliferation	biological_process	0.42176	1	1	163	54	17125	ENSOCUG00000016241
GO:0000980	RNA polymerase II distal enhancer sequence-specific DNA binding	molecular_function	0.4218	1	1	163	53	17125	ENSOCUG00000004968
GO:0003073	regulation of systemic arterial blood pressure	biological_process	0.42287	1	1	163	51	17125	ENSOCUG00000013147
GO:0070507	regulation of microtubule cytoskeleton organization	biological_process	0.42322	1	2	163	133	17125	ENSOCUG00000013147,ENSOCUG00000013060
GO:0051963	regulation of synapse assembly	biological_process	0.42337	1	1	163	50	17125	ENSOCUG00000013571
GO:0006091	generation of precursor metabolites and energy	biological_process	0.42353	1	3	163	273	17125	ENSOCUG00000012924,ENSOCUG00000022885,ENSOCUG00000013147
GO:0042490	mechanoreceptor differentiation	biological_process	0.42404	1	1	163	49	17125	ENSOCUG00000000581
GO:0042542	response to hydrogen peroxide	biological_process	0.42449	1	1	163	53	17125	ENSOCUG00000013060
GO:0048589	developmental growth	biological_process	0.42483	1	5	163	392	17125	ENSOCUG00000010937,ENSOCUG00000026693,ENSOCUG00000017490,ENSOCUG00000016614,ENSOCUG00000027029
GO:0045926	negative regulation of growth	biological_process	0.42512	1	2	163	143	17125	ENSOCUG00000029235,ENSOCUG00000010937
GO:0009408	response to heat	biological_process	0.42516	1	1	163	55	17125	ENSOCUG00000016241
GO:0031060	regulation of histone methylation	biological_process	0.42561	1	1	163	47	17125	ENSOCUG00000013147
GO:0046903	secretion	biological_process	0.42607	1	7	163	619	17125	ENSOCUG00000013147,ENSOCUG00000004502,ENSOCUG00000004161,ENSOCUG00000016776,ENSOCUG00000000584,ENSOCUG00000001604,ENSOCUG00000010937
GO:0050886	endocrine process	biological_process	0.42625	1	1	163	55	17125	ENSOCUG00000004502
GO:0045935	positive regulation of nucleobase-containing compound metabolic process	biological_process	0.42627	1	14	163	1253	17125	ENSOCUG00000005389,ENSOCUG00000001687,ENSOCUG00000004968,ENSOCUG00000027029,ENSOCUG00000005116,ENSOCUG00000000145,ENSOCUG00000010050,ENSOCUG00000013147,ENSOCUG00000007993,ENSOCUG00000016241,ENSOCUG00000012407,ENSOCUG00000013060,ENSOCUG00000016953,ENSOCUG00000006451
GO:0009150	purine ribonucleotide metabolic process	biological_process	0.427	1	3	163	253	17125	ENSOCUG00000006451,ENSOCUG00000002805,ENSOCUG00000013147
GO:0033673	negative regulation of kinase activity	biological_process	0.42705	1	2	163	146	17125	ENSOCUG00000008668,ENSOCUG00000004607
GO:0034440	lipid oxidation	biological_process	0.42722	1	1	163	53	17125	ENSOCUG00000012924
GO:0007173	epidermal growth factor receptor signaling pathway	biological_process	0.42757	1	1	163	52	17125	ENSOCUG00000004607
GO:0006974	cellular response to DNA damage stimulus	biological_process	0.42835	1	6	163	502	17125	ENSOCUG00000017546,ENSOCUG00000005116,ENSOCUG00000003201,ENSOCUG00000001418,ENSOCUG00000001687,ENSOCUG00000006754
GO:0008134	transcription factor binding	molecular_function	0.42933	1	4	163	320	17125	ENSOCUG00000007993,ENSOCUG00000013147,ENSOCUG00000027519,ENSOCUG00000005116
GO:0031330	negative regulation of cellular catabolic process	biological_process	0.4299	1	2	163	140	17125	ENSOCUG00000016747,ENSOCUG00000011595
GO:0043168	anion binding	molecular_function	0.43	1	24	163	2147	17125	ENSOCUG00000004316,ENSOCUG00000008551,ENSOCUG00000016820,ENSOCUG00000016532,ENSOCUG00000016521,ENSOCUG00000021541,ENSOCUG00000014367,ENSOCUG00000006451,ENSOCUG00000003211,ENSOCUG00000024699,ENSOCUG00000007031,ENSOCUG00000023611,ENSOCUG00000006056,ENSOCUG00000026192,ENSOCUG00000015705,ENSOCUG00000023666,ENSOCUG00000012924,ENSOCUG00000013060,ENSOCUG00000015835,ENSOCUG00000000684,ENSOCUG00000011238,…
GO:0007283	spermatogenesis	biological_process	0.43004	1	3	163	235	17125	ENSOCUG00000012924,ENSOCUG00000006754,ENSOCUG00000003201
GO:0046824	positive regulation of nucleocytoplasmic transport	biological_process	0.43007	1	1	163	52	17125	ENSOCUG00000005116
GO:0006986	response to unfolded protein	biological_process	0.43013	1	1	163	57	17125	ENSOCUG00000005116
GO:0007586	digestion	biological_process	0.43022	1	1	163	56	17125	ENSOCUG00000004158
GO:0033143	regulation of intracellular steroid hormone receptor signaling pathway	biological_process	0.43035	1	1	163	51	17125	ENSOCUG00000016953
GO:0031324	negative regulation of cellular metabolic process	biological_process	0.43048	1	17	163	1560	17125	ENSOCUG00000012407,ENSOCUG00000022907,ENSOCUG00000021541,ENSOCUG00000004815,ENSOCUG00000004607,ENSOCUG00000027164,ENSOCUG00000011595,ENSOCUG00000017670,ENSOCUG00000027519,ENSOCUG00000011491,ENSOCUG00000008668,ENSOCUG00000013147,ENSOCUG00000016747,ENSOCUG00000000145,ENSOCUG00000017399,ENSOCUG00000013600,ENSOCUG00000027029
GO:0015631	tubulin binding	molecular_function	0.43048	1	3	163	223	17125	ENSOCUG00000016614,ENSOCUG00000012407,ENSOCUG00000004358
GO:0006950	response to stress	biological_process	0.43123	1	22	163	2052	17125	ENSOCUG00000025677,ENSOCUG00000011595,ENSOCUG00000022831,ENSOCUG00000017546,ENSOCUG00000023611,ENSOCUG00000001687,ENSOCUG00000006451,ENSOCUG00000001718,ENSOCUG00000012407,ENSOCUG00000016521,ENSOCUG00000016241,ENSOCUG00000016820,ENSOCUG00000017399,ENSOCUG00000003201,ENSOCUG00000005116,ENSOCUG00000005389,ENSOCUG00000001418,ENSOCUG00000013060,ENSOCUG00000006754,ENSOCUG00000000584,ENSOCUG00000013147,…
GO:0043933	macromolecular complex subunit organization	biological_process	0.43215	1	18	163	1648	17125	ENSOCUG00000005465,ENSOCUG00000001687,ENSOCUG00000007031,ENSOCUG00000027519,ENSOCUG00000022831,ENSOCUG00000026192,ENSOCUG00000010050,ENSOCUG00000016820,ENSOCUG00000005545,ENSOCUG00000012571,ENSOCUG00000021541,ENSOCUG00000006451,ENSOCUG00000009219,ENSOCUG00000004534,ENSOCUG00000005116,ENSOCUG00000006650,ENSOCUG00000013147,ENSOCUG00000013060
GO:0048525	negative regulation of viral process	biological_process	0.43258	1	1	163	56	17125	ENSOCUG00000012407
GO:0048232	male gamete generation	biological_process	0.43318	1	3	163	236	17125	ENSOCUG00000003201,ENSOCUG00000006754,ENSOCUG00000012924
GO:2000147	positive regulation of cell motility	biological_process	0.43363	1	4	163	316	17125	ENSOCUG00000005116,ENSOCUG00000023738,ENSOCUG00000013060,ENSOCUG00000023066
GO:0051817	modification of morphology or physiology of other organism involved in symbiotic interaction	biological_process	0.43389	1	1	163	58	17125	ENSOCUG00000003201
GO:2001020	regulation of response to DNA damage stimulus	biological_process	0.43439	1	2	163	136	17125	ENSOCUG00000001687,ENSOCUG00000003201
GO:0050708	regulation of protein secretion	biological_process	0.43447	1	3	163	239	17125	ENSOCUG00000000584,ENSOCUG00000016776,ENSOCUG00000004502
GO:0045445	myoblast differentiation	biological_process	0.43454	1	1	163	58	17125	ENSOCUG00000026533
GO:0034502	protein localization to chromosome	biological_process	0.43487	1	1	163	51	17125	ENSOCUG00000001687
GO:1902532	negative regulation of intracellular signal transduction	biological_process	0.43522	1	4	163	324	17125	ENSOCUG00000016820,ENSOCUG00000003201,ENSOCUG00000010937,ENSOCUG00000013060
GO:0072329	monocarboxylic acid catabolic process	biological_process	0.43563	1	1	163	54	17125	ENSOCUG00000012924
GO:0030054	cell junction	cellular_component	0.43592	1	6	163	486	17125	ENSOCUG00000026693,ENSOCUG00000015835,ENSOCUG00000005116,ENSOCUG00000026826,ENSOCUG00000027519,ENSOCUG00000016776
GO:0002237	response to molecule of bacterial origin	biological_process	0.43649	1	2	163	146	17125	ENSOCUG00000005465,ENSOCUG00000015564
GO:0008021	synaptic vesicle	cellular_component	0.43665	1	1	163	58	17125	ENSOCUG00000016614
GO:1901361	organic cyclic compound catabolic process	biological_process	0.4386	1	3	163	240	17125	ENSOCUG00000006650,ENSOCUG00000005465,ENSOCUG00000009391
GO:0019222	regulation of metabolic process	biological_process	0.43865	1	44	163	4194	17125	ENSOCUG00000010050,ENSOCUG00000005739,ENSOCUG00000017670,ENSOCUG00000027164,ENSOCUG00000016614,ENSOCUG00000002807,ENSOCUG00000005465,ENSOCUG00000021541,ENSOCUG00000023156,ENSOCUG00000022907,ENSOCUG00000005078,ENSOCUG00000012407,ENSOCUG00000016953,ENSOCUG00000016241,ENSOCUG00000010316,ENSOCUG00000005116,ENSOCUG00000014466,ENSOCUG00000027029,ENSOCUG00000011358,ENSOCUG00000016083,ENSOCUG00000013600,…
GO:0051289	protein homotetramerization	biological_process	0.43896	1	1	163	57	17125	ENSOCUG00000021541
GO:0036294	cellular response to decreased oxygen levels	biological_process	0.44047	1	1	163	56	17125	ENSOCUG00000001718
GO:0071456	cellular response to hypoxia	biological_process	0.44047	1	1	163	56	17125	ENSOCUG00000001718
GO:0007613	memory	biological_process	0.44081	1	1	163	52	17125	ENSOCUG00000013147
GO:0012506	vesicle membrane	cellular_component	0.44159	1	2	163	150	17125	ENSOCUG00000009219,ENSOCUG00000023153
GO:0007010	cytoskeleton organization	biological_process	0.44211	1	10	163	842	17125	ENSOCUG00000016614,ENSOCUG00000027519,ENSOCUG00000022831,ENSOCUG00000005116,ENSOCUG00000026192,ENSOCUG00000010050,ENSOCUG00000013147,ENSOCUG00000016776,ENSOCUG00000013060,ENSOCUG00000017490
GO:0008283	cell proliferation	biological_process	0.44214	1	12	163	1087	17125	ENSOCUG00000026693,ENSOCUG00000009961,ENSOCUG00000023066,ENSOCUG00000007993,ENSOCUG00000013147,ENSOCUG00000000584,ENSOCUG00000016241,ENSOCUG00000025677,ENSOCUG00000003201,ENSOCUG00000017399,ENSOCUG00000002543,ENSOCUG00000016614
GO:0045682	regulation of epidermis development	biological_process	0.44314	1	1	163	57	17125	ENSOCUG00000004607
GO:0035967	cellular response to topologically incorrect protein	biological_process	0.44333	1	1	163	59	17125	ENSOCUG00000005116
GO:0044236	multicellular organismal metabolic process	biological_process	0.44339	1	1	163	56	17125	ENSOCUG00000026693
GO:0003676	nucleic acid binding	molecular_function	0.4435	1	27	163	2684	17125	ENSOCUG00000005389,ENSOCUG00000027029,ENSOCUG00000016888,ENSOCUG00000002451,ENSOCUG00000000145,ENSOCUG00000014466,ENSOCUG00000006650,ENSOCUG00000013147,ENSOCUG00000007993,ENSOCUG00000011101,ENSOCUG00000023066,ENSOCUG00000002807,ENSOCUG00000024699,ENSOCUG00000005465,ENSOCUG00000004968,ENSOCUG00000017670,ENSOCUG00000002219,ENSOCUG00000017546,ENSOCUG00000008867,ENSOCUG00000009560,ENSOCUG00000004757,…
GO:0051272	positive regulation of cellular component movement	biological_process	0.44471	1	4	163	320	17125	ENSOCUG00000023066,ENSOCUG00000005116,ENSOCUG00000023738,ENSOCUG00000013060
GO:0030203	glycosaminoglycan metabolic process	biological_process	0.44577	1	1	163	57	17125	ENSOCUG00000023153
GO:0045444	fat cell differentiation	biological_process	0.44647	1	2	163	144	17125	ENSOCUG00000005465,ENSOCUG00000027029
GO:0015630	microtubule cytoskeleton	cellular_component	0.44652	1	9	163	751	17125	ENSOCUG00000012407,ENSOCUG00000004815,ENSOCUG00000013147,ENSOCUG00000007993,ENSOCUG00000016776,ENSOCUG00000003201,ENSOCUG00000016614,ENSOCUG00000009219,ENSOCUG00000000264
GO:0043488	regulation of mRNA stability	biological_process	0.44709	1	1	163	57	17125	ENSOCUG00000005465
GO:0051649	establishment of localization in cell	biological_process	0.44717	1	16	163	1494	17125	ENSOCUG00000029210,ENSOCUG00000016614,ENSOCUG00000001604,ENSOCUG00000006451,ENSOCUG00000004502,ENSOCUG00000023880,ENSOCUG00000009219,ENSOCUG00000005116,ENSOCUG00000003201,ENSOCUG00000017399,ENSOCUG00000023153,ENSOCUG00000013147,ENSOCUG00000004161,ENSOCUG00000016776,ENSOCUG00000000584,ENSOCUG00000023666
GO:0042803	protein homodimerization activity	molecular_function	0.44717	1	6	163	530	17125	ENSOCUG00000007031,ENSOCUG00000021541,ENSOCUG00000004358,ENSOCUG00000012407,ENSOCUG00000014466,ENSOCUG00000016747
GO:0010817	regulation of hormone levels	biological_process	0.44723	1	3	163	248	17125	ENSOCUG00000016776,ENSOCUG00000004161,ENSOCUG00000004502
GO:0046332	SMAD binding	molecular_function	0.44745	1	1	163	54	17125	ENSOCUG00000016083
GO:0051054	positive regulation of DNA metabolic process	biological_process	0.44759	1	2	163	140	17125	ENSOCUG00000001687,ENSOCUG00000006451
GO:0052547	regulation of peptidase activity	biological_process	0.44929	1	3	163	256	17125	ENSOCUG00000001418,ENSOCUG00000011595,ENSOCUG00000010316
GO:0098742	cell-cell adhesion via plasma-membrane adhesion molecules	biological_process	0.44937	1	2	163	126	17125	ENSOCUG00000014421,ENSOCUG00000004161
GO:0032940	secretion by cell	biological_process	0.44995	1	6	163	535	17125	ENSOCUG00000001604,ENSOCUG00000000584,ENSOCUG00000016776,ENSOCUG00000004502,ENSOCUG00000004161,ENSOCUG00000013147
GO:0044325	ion channel binding	molecular_function	0.45013	1	1	163	58	17125	ENSOCUG00000004815
GO:0000784	nuclear chromosome, telomeric region	cellular_component	0.45022	1	1	163	57	17125	ENSOCUG00000017546
GO:1900182	positive regulation of protein localization to nucleus	biological_process	0.45025	1	1	163	55	17125	ENSOCUG00000005116
GO:0071345	cellular response to cytokine stimulus	biological_process	0.4504	1	5	163	434	17125	ENSOCUG00000000145,ENSOCUG00000004358,ENSOCUG00000025677,ENSOCUG00000004161,ENSOCUG00000027029
GO:0006810	transport	biological_process	0.45135	1	30	163	2852	17125	ENSOCUG00000001334,ENSOCUG00000004158,ENSOCUG00000001604,ENSOCUG00000008520,ENSOCUG00000029210,ENSOCUG00000016614,ENSOCUG00000009102,ENSOCUG00000006451,ENSOCUG00000001718,ENSOCUG00000016532,ENSOCUG00000022885,ENSOCUG00000012085,ENSOCUG00000017011,ENSOCUG00000023738,ENSOCUG00000005116,ENSOCUG00000003201,ENSOCUG00000017399,ENSOCUG00000014905,ENSOCUG00000023880,ENSOCUG00000004502,ENSOCUG00000025548,…
GO:0045446	endothelial cell differentiation	biological_process	0.45136	1	1	163	55	17125	ENSOCUG00000013060
GO:0097191	extrinsic apoptotic signaling pathway	biological_process	0.45147	1	2	163	149	17125	ENSOCUG00000003201,ENSOCUG00000005116
GO:0046634	regulation of alpha-beta T cell activation	biological_process	0.45166	1	1	163	58	17125	ENSOCUG00000000584
GO:0009117	nucleotide metabolic process	biological_process	0.45226	1	4	163	368	17125	ENSOCUG00000006451,ENSOCUG00000013147,ENSOCUG00000002805,ENSOCUG00000017722
GO:0030175	filopodium	cellular_component	0.45267	1	1	163	53	17125	ENSOCUG00000023153
GO:0046983	protein dimerization activity	molecular_function	0.45269	1	9	163	877	17125	ENSOCUG00000021541,ENSOCUG00000016521,ENSOCUG00000012407,ENSOCUG00000003201,ENSOCUG00000016747,ENSOCUG00000014466,ENSOCUG00000005116,ENSOCUG00000004358,ENSOCUG00000007031
GO:0050662	coenzyme binding	molecular_function	0.45276	1	2	163	148	17125	ENSOCUG00000007031,ENSOCUG00000012924
GO:0043487	regulation of RNA stability	biological_process	0.4531	1	1	163	58	17125	ENSOCUG00000005465
GO:0009259	ribonucleotide metabolic process	biological_process	0.45461	1	3	163	263	17125	ENSOCUG00000013147,ENSOCUG00000002805,ENSOCUG00000006451
GO:0016071	mRNA metabolic process	biological_process	0.45465	1	4	163	351	17125	ENSOCUG00000017670,ENSOCUG00000023738,ENSOCUG00000006650,ENSOCUG00000005465
GO:0044033	multi-organism metabolic process	biological_process	0.45467	1	1	163	56	17125	ENSOCUG00000012407
GO:0016597	amino acid binding	molecular_function	0.45484	1	1	163	55	17125	ENSOCUG00000021541
GO:0006935	chemotaxis	biological_process	0.45498	1	4	163	338	17125	ENSOCUG00000025677,ENSOCUG00000011595,ENSOCUG00000013060,ENSOCUG00000026533
GO:0010469	regulation of receptor activity	biological_process	0.4551	1	1	163	57	17125	ENSOCUG00000004607
GO:1904019	epithelial cell apoptotic process	biological_process	0.45513	1	1	163	58	17125	ENSOCUG00000003201
GO:0031497	chromatin assembly	biological_process	0.45546	1	1	163	67	17125	ENSOCUG00000005545
GO:0021954	central nervous system neuron development	biological_process	0.45556	1	1	163	55	17125	ENSOCUG00000016614
GO:0060079	excitatory postsynaptic potential	biological_process	0.45585	1	1	163	56	17125	ENSOCUG00000013147
GO:0097659	nucleic acid-templated transcription	biological_process	0.45585	1	23	163	2180	17125	ENSOCUG00000016241,ENSOCUG00000004757,ENSOCUG00000022907,ENSOCUG00000023156,ENSOCUG00000016953,ENSOCUG00000012407,ENSOCUG00000005078,ENSOCUG00000004968,ENSOCUG00000027519,ENSOCUG00000002807,ENSOCUG00000009560,ENSOCUG00000010050,ENSOCUG00000013147,ENSOCUG00000007993,ENSOCUG00000023066,ENSOCUG00000013060,ENSOCUG00000013600,ENSOCUG00000016083,ENSOCUG00000027029,ENSOCUG00000005389,ENSOCUG00000014466,…
GO:0031668	cellular response to extracellular stimulus	biological_process	0.45589	1	3	163	235	17125	ENSOCUG00000001718,ENSOCUG00000016521,ENSOCUG00000023611
GO:0043900	regulation of multi-organism process	biological_process	0.45604	1	3	163	246	17125	ENSOCUG00000012407,ENSOCUG00000016820,ENSOCUG00000000584
GO:2001243	negative regulation of intrinsic apoptotic signaling pathway	biological_process	0.45637	1	1	163	63	17125	ENSOCUG00000003201
GO:0010506	regulation of autophagy	biological_process	0.45729	1	2	163	146	17125	ENSOCUG00000012407,ENSOCUG00000016241
GO:0019725	cellular homeostasis	biological_process	0.45735	1	5	163	445	17125	ENSOCUG00000012085,ENSOCUG00000005116,ENSOCUG00000026693,ENSOCUG00000006451,ENSOCUG00000005739
GO:0031326	regulation of cellular biosynthetic process	biological_process	0.45736	1	26	163	2462	17125	ENSOCUG00000004757,ENSOCUG00000016241,ENSOCUG00000006451,ENSOCUG00000021541,ENSOCUG00000023156,ENSOCUG00000022907,ENSOCUG00000005078,ENSOCUG00000012407,ENSOCUG00000016953,ENSOCUG00000004968,ENSOCUG00000027519,ENSOCUG00000002807,ENSOCUG00000010050,ENSOCUG00000009560,ENSOCUG00000007993,ENSOCUG00000013147,ENSOCUG00000023066,ENSOCUG00000013060,ENSOCUG00000027029,ENSOCUG00000016083,ENSOCUG00000013600,…
GO:0046031	ADP metabolic process	biological_process	0.45805	1	1	163	64	17125	ENSOCUG00000002805
GO:0042330	taxis	biological_process	0.45845	1	4	163	339	17125	ENSOCUG00000011595,ENSOCUG00000025677,ENSOCUG00000026533,ENSOCUG00000013060
GO:0070062	extracellular exosome	cellular_component	0.45862	1	1	163	58	17125	ENSOCUG00000000581
GO:0007041	lysosomal transport	biological_process	0.45897	1	1	163	55	17125	ENSOCUG00000023666
GO:1901989	positive regulation of cell cycle phase transition	biological_process	0.45927	1	1	163	58	17125	ENSOCUG00000013147
GO:0005740	mitochondrial envelope	cellular_component	0.45975	1	3	163	308	17125	ENSOCUG00000012571,ENSOCUG00000006451,ENSOCUG00000003201
GO:0006900	membrane budding	biological_process	0.45979	1	1	163	60	17125	ENSOCUG00000009219
GO:0006508	proteolysis	biological_process	0.45989	1	13	163	1218	17125	ENSOCUG00000011595,ENSOCUG00000016747,ENSOCUG00000002397,ENSOCUG00000017399,ENSOCUG00000000264,ENSOCUG00000002543,ENSOCUG00000001718,ENSOCUG00000006451,ENSOCUG00000001418,ENSOCUG00000005741,ENSOCUG00000004815,ENSOCUG00000010316,ENSOCUG00000006754
GO:0018108	peptidyl-tyrosine phosphorylation	biological_process	0.4606	1	3	163	239	17125	ENSOCUG00000004607,ENSOCUG00000008668,ENSOCUG00000013060
GO:0006753	nucleoside phosphate metabolic process	biological_process	0.46082	1	4	163	372	17125	ENSOCUG00000017722,ENSOCUG00000002805,ENSOCUG00000013147,ENSOCUG00000006451
GO:0009135	purine nucleoside diphosphate metabolic process	biological_process	0.46098	1	1	163	65	17125	ENSOCUG00000002805
GO:0009179	purine ribonucleoside diphosphate metabolic process	biological_process	0.46098	1	1	163	65	17125	ENSOCUG00000002805
GO:0048193	Golgi vesicle transport	biological_process	0.46198	1	2	163	151	17125	ENSOCUG00000017399,ENSOCUG00000009219
GO:0033157	regulation of intracellular protein transport	biological_process	0.46241	1	2	163	148	17125	ENSOCUG00000016614,ENSOCUG00000005116
GO:0050795	regulation of behavior	biological_process	0.46255	1	2	163	149	17125	ENSOCUG00000011595,ENSOCUG00000013060
GO:0003014	renal system process	biological_process	0.46264	1	1	163	58	17125	ENSOCUG00000015835
GO:0007565	female pregnancy	biological_process	0.46299	1	1	163	59	17125	ENSOCUG00000005010
GO:0045740	positive regulation of DNA replication	biological_process	0.46328	1	1	163	56	17125	ENSOCUG00000006451
GO:0007043	cell-cell junction assembly	biological_process	0.46365	1	1	163	58	17125	ENSOCUG00000026826
GO:1903508	positive regulation of nucleic acid-templated transcription	biological_process	0.46417	1	12	163	1096	17125	ENSOCUG00000005389,ENSOCUG00000027029,ENSOCUG00000004968,ENSOCUG00000005116,ENSOCUG00000000145,ENSOCUG00000010050,ENSOCUG00000007993,ENSOCUG00000013147,ENSOCUG00000016241,ENSOCUG00000013060,ENSOCUG00000012407,ENSOCUG00000016953
GO:0051051	negative regulation of transport	biological_process	0.46469	1	3	163	257	17125	ENSOCUG00000001718,ENSOCUG00000000584,ENSOCUG00000004502
GO:0044249	cellular biosynthetic process	biological_process	0.46475	1	38	163	3873	17125	ENSOCUG00000016241,ENSOCUG00000005545,ENSOCUG00000005078,ENSOCUG00000012407,ENSOCUG00000016953,ENSOCUG00000021541,ENSOCUG00000022907,ENSOCUG00000023156,ENSOCUG00000002807,ENSOCUG00000010050,ENSOCUG00000013147,ENSOCUG00000000157,ENSOCUG00000000584,ENSOCUG00000013060,ENSOCUG00000005389,ENSOCUG00000015212,ENSOCUG00000027029,ENSOCUG00000016083,ENSOCUG00000013600,ENSOCUG00000016888,ENSOCUG00000005116,…
GO:0042886	amide transport	biological_process	0.46524	1	2	163	155	17125	ENSOCUG00000016776,ENSOCUG00000004161
GO:0010558	negative regulation of macromolecule biosynthetic process	biological_process	0.46593	1	10	163	910	17125	ENSOCUG00000013147,ENSOCUG00000023153,ENSOCUG00000012407,ENSOCUG00000021541,ENSOCUG00000022907,ENSOCUG00000027519,ENSOCUG00000027029,ENSOCUG00000013600,ENSOCUG00000000145,ENSOCUG00000017399
GO:0018212	peptidyl-tyrosine modification	biological_process	0.46622	1	3	163	241	17125	ENSOCUG00000004607,ENSOCUG00000013060,ENSOCUG00000008668
GO:0031400	negative regulation of protein modification process	biological_process	0.4663	1	5	163	431	17125	ENSOCUG00000004815,ENSOCUG00000004607,ENSOCUG00000027164,ENSOCUG00000008668,ENSOCUG00000011491
GO:0006022	aminoglycan metabolic process	biological_process	0.46641	1	1	163	61	17125	ENSOCUG00000023153
GO:0001678	cellular glucose homeostasis	biological_process	0.46652	1	1	163	61	17125	ENSOCUG00000005116
GO:0044433	cytoplasmic vesicle part	cellular_component	0.46707	1	2	163	160	17125	ENSOCUG00000009219,ENSOCUG00000023153
GO:1902106	negative regulation of leukocyte differentiation	biological_process	0.46735	1	1	163	61	17125	ENSOCUG00000005116
GO:0032774	RNA biosynthetic process	biological_process	0.46767	1	23	163	2192	17125	ENSOCUG00000002807,ENSOCUG00000004968,ENSOCUG00000027519,ENSOCUG00000010050,ENSOCUG00000009560,ENSOCUG00000004757,ENSOCUG00000016241,ENSOCUG00000012407,ENSOCUG00000005078,ENSOCUG00000016953,ENSOCUG00000022907,ENSOCUG00000023156,ENSOCUG00000005389,ENSOCUG00000027029,ENSOCUG00000013600,ENSOCUG00000016083,ENSOCUG00000005116,ENSOCUG00000000145,ENSOCUG00000014466,ENSOCUG00000013147,ENSOCUG00000007993,…
GO:0040017	positive regulation of locomotion	biological_process	0.46791	1	4	163	330	17125	ENSOCUG00000023066,ENSOCUG00000013060,ENSOCUG00000005116,ENSOCUG00000023738
GO:1902680	positive regulation of RNA biosynthetic process	biological_process	0.46833	1	12	163	1099	17125	ENSOCUG00000027029,ENSOCUG00000004968,ENSOCUG00000005389,ENSOCUG00000010050,ENSOCUG00000005116,ENSOCUG00000000145,ENSOCUG00000016241,ENSOCUG00000007993,ENSOCUG00000013147,ENSOCUG00000016953,ENSOCUG00000013060,ENSOCUG00000012407
GO:1901214	regulation of neuron death	biological_process	0.46914	1	2	163	156	17125	ENSOCUG00000013147,ENSOCUG00000003201
GO:0031058	positive regulation of histone modification	biological_process	0.46918	1	1	163	56	17125	ENSOCUG00000013147
GO:0006357	regulation of transcription from RNA polymerase II promoter	biological_process	0.46967	1	13	163	1201	17125	ENSOCUG00000005389,ENSOCUG00000016083,ENSOCUG00000013600,ENSOCUG00000004968,ENSOCUG00000027519,ENSOCUG00000027029,ENSOCUG00000005116,ENSOCUG00000000145,ENSOCUG00000010050,ENSOCUG00000013147,ENSOCUG00000007993,ENSOCUG00000013060,ENSOCUG00000022907
GO:0004714	transmembrane receptor protein tyrosine kinase activity	molecular_function	0.47021	1	1	163	55	17125	ENSOCUG00000013060
GO:0040011	locomotion	biological_process	0.4713	1	12	163	1076	17125	ENSOCUG00000013147,ENSOCUG00000016241,ENSOCUG00000012407,ENSOCUG00000013060,ENSOCUG00000026533,ENSOCUG00000023066,ENSOCUG00000016614,ENSOCUG00000027029,ENSOCUG00000025677,ENSOCUG00000011595,ENSOCUG00000005116,ENSOCUG00000023738
GO:0050852	T cell receptor signaling pathway	biological_process	0.47183	1	1	163	61	17125	ENSOCUG00000006451
GO:1902749	regulation of cell cycle G2/M phase transition	biological_process	0.47229	1	1	163	57	17125	ENSOCUG00000013147
GO:0031982	vesicle	cellular_component	0.47233	1	7	163	631	17125	ENSOCUG00000000581,ENSOCUG00000015835,ENSOCUG00000011595,ENSOCUG00000004161,ENSOCUG00000023153,ENSOCUG00000016614,ENSOCUG00000009219
GO:0009185	ribonucleoside diphosphate metabolic process	biological_process	0.47235	1	1	163	67	17125	ENSOCUG00000002805
GO:0019693	ribose phosphate metabolic process	biological_process	0.4732	1	3	163	271	17125	ENSOCUG00000013147,ENSOCUG00000002805,ENSOCUG00000006451
GO:0071840	cellular component organization or biogenesis	biological_process	0.47396	1	41	163	3883	17125	ENSOCUG00000015564,ENSOCUG00000010050,ENSOCUG00000026192,ENSOCUG00000000581,ENSOCUG00000022831,ENSOCUG00000023611,ENSOCUG00000016614,ENSOCUG00000007031,ENSOCUG00000005465,ENSOCUG00000021541,ENSOCUG00000012571,ENSOCUG00000026839,ENSOCUG00000026826,ENSOCUG00000005545,ENSOCUG00000006650,ENSOCUG00000005116,ENSOCUG00000023738,ENSOCUG00000009219,ENSOCUG00000016083,ENSOCUG00000004319,ENSOCUG00000010937,…
GO:0003713	transcription coactivator activity	molecular_function	0.47417	1	2	163	155	17125	ENSOCUG00000027029,ENSOCUG00000010050
GO:0005102	receptor binding	molecular_function	0.47456	1	9	163	875	17125	ENSOCUG00000015564,ENSOCUG00000005116,ENSOCUG00000016083,ENSOCUG00000010937,ENSOCUG00000014916,ENSOCUG00000016953,ENSOCUG00000026533,ENSOCUG00000023153,ENSOCUG00000004161
GO:0090174	organelle membrane fusion	biological_process	0.47507	1	1	163	61	17125	ENSOCUG00000001718
GO:0010608	posttranscriptional regulation of gene expression	biological_process	0.47594	1	3	163	247	17125	ENSOCUG00000021541,ENSOCUG00000017399,ENSOCUG00000005465
GO:0022402	cell cycle process	biological_process	0.47616	1	8	163	706	17125	ENSOCUG00000004610,ENSOCUG00000016776,ENSOCUG00000013147,ENSOCUG00000007993,ENSOCUG00000016241,ENSOCUG00000017546,ENSOCUG00000003201,ENSOCUG00000016614
GO:0004896	cytokine receptor activity	molecular_function	0.47633	1	1	163	63	17125	ENSOCUG00000025677
GO:0046425	regulation of JAK-STAT cascade	biological_process	0.47685	1	1	163	65	17125	ENSOCUG00000010937
GO:0042221	response to chemical	biological_process	0.47731	1	28	163	2914	17125	ENSOCUG00000004358,ENSOCUG00000025677,ENSOCUG00000011595,ENSOCUG00000015564,ENSOCUG00000029235,ENSOCUG00000005465,ENSOCUG00000001687,ENSOCUG00000016614,ENSOCUG00000005078,ENSOCUG00000016521,ENSOCUG00000021541,ENSOCUG00000022907,ENSOCUG00000001718,ENSOCUG00000016820,ENSOCUG00000016241,ENSOCUG00000005116,ENSOCUG00000000145,ENSOCUG00000003201,ENSOCUG00000017399,ENSOCUG00000005389,ENSOCUG00000027029,…
GO:0065010	extracellular membrane-bounded organelle	cellular_component	0.47736	1	1	163	62	17125	ENSOCUG00000000581
GO:0055082	cellular chemical homeostasis	biological_process	0.47906	1	4	163	352	17125	ENSOCUG00000005116,ENSOCUG00000005739,ENSOCUG00000006451,ENSOCUG00000012085
GO:0042752	regulation of circadian rhythm	biological_process	0.47935	1	1	163	58	17125	ENSOCUG00000005465
GO:0005976	polysaccharide metabolic process	biological_process	0.48034	1	1	163	63	17125	ENSOCUG00000023153
GO:0008277	regulation of G-protein coupled receptor protein signaling pathway	biological_process	0.48089	1	1	163	68	17125	ENSOCUG00000013060
GO:0001818	negative regulation of cytokine production	biological_process	0.48098	1	2	163	161	17125	ENSOCUG00000004968,ENSOCUG00000000584
GO:0015078	hydrogen ion transmembrane transporter activity	molecular_function	0.48213	1	1	163	86	17125	ENSOCUG00000022885
GO:0016311	dephosphorylation	biological_process	0.48275	1	4	163	350	17125	ENSOCUG00000012600,ENSOCUG00000027164,ENSOCUG00000009923,ENSOCUG00000016698
GO:0008168	methyltransferase activity	molecular_function	0.48279	1	2	163	161	17125	ENSOCUG00000004319,ENSOCUG00000002219
GO:0034728	nucleosome organization	biological_process	0.48304	1	1	163	72	17125	ENSOCUG00000005545
GO:0009165	nucleotide biosynthetic process	biological_process	0.48386	1	2	163	171	17125	ENSOCUG00000006451,ENSOCUG00000002805
GO:0007127	meiosis I	biological_process	0.48392	1	1	163	63	17125	ENSOCUG00000004610
GO:0032465	regulation of cytokinesis	biological_process	0.48431	1	1	163	56	17125	ENSOCUG00000003201
GO:0042306	regulation of protein import into nucleus	biological_process	0.48446	1	1	163	59	17125	ENSOCUG00000005116
GO:0048732	gland development	biological_process	0.48493	1	3	163	244	17125	ENSOCUG00000014466,ENSOCUG00000010937,ENSOCUG00000027029
GO:0050730	regulation of peptidyl-tyrosine phosphorylation	biological_process	0.48506	1	2	163	159	17125	ENSOCUG00000004607,ENSOCUG00000008668
[truncated: 956 more rows]

## Sheet: KEGG of up lncRNAs
#Term	Database	ID	Input number	Background number	P-Value	Corrected P-Value	Input	KEGG_ID/KO	Entrez_ID	Hyperlink
[truncated: 52 more rows]

[truncated: 1 more sheets: KEGG of down lncRNAs]
