# Supplementary material for: Analysis of lncRNA in the skeletal muscle of rabbits at different developmental stages
Source: Front Vet Sci. 2022 Sep 21;9:948929. doi: 10.3389/fvets.2022.948929 (PMC9533132; doi:10.3389/fvets.2022.948929)
Supplement: Supplementary file 8 [file Table_8.XLSX]

## Sheet: Sheet1
Primer Name	Primer Sequences	Fragment size
LINC-480	F:CACCACCTCTCTCTCACCAAG	180
	R:CCCAGCTTCTCACTAAGCCAT
LINC-1522	F:GGCATAGACGGGATTCTGGG	102
	R:TGAACAACCATGACACAGTGGA
LINC-3981	F:GTGCTTCTCCTGGTCTCCCAT	122
	R:GTGCTGGATTCTGTCCTGGTT
LINC-8206	F:TGTCCCTTTGTGCTTGGTCA	200
	R:GCAAATGCTTGTGACGGGTG
LINC-8653	F:CAGCAGCCATCCGGTATCAT	157
	R:GGGAAGGGTTTCTGATGCGA
LINC-8705	F:TGCAAGTCTACCGTGTGAGT	140
	R:AGCTTGGTGGAGCATTGAGT
LINC-8943	F:AACCAATTAGCGTTTGGCAGC	117
	R:TGACTCCAGGTGGAACCAAT
LINC-2374	F:AAAGTTCCCAGTCCCCAAGC	143
	R:TGATCCACAGGTCGTTTGCT
LINC-5363	F:CCGCTTGTGAAGGGCTGTAA	101
	R:GTCTTCGGTCCTGAGCAAGT
SPO11-AS1	F:TCAGCTCGATGGCGCATTTA	107
	R:AAATGATCTGACGACGCCCA
